# Supplementary material for: Diversity of Mycobacterium tuberculosis across Evolutionary Scales
Source: PLoS Pathog. 2015 Nov 12;11(11):e1005257. doi: 10.1371/journal.ppat.1005257 (PMC4642946; doi:10.1371/journal.ppat.1005257)
Supplement: S1 Table — We used carefully chosen whole genome sequence data from three previously published studies [23,25,26] to characterize within-host populations of M.tb. In each of these studies, primary specimen from decontaminated sputum samples of patients being treated for TB were sub-cultured on Lowenstein-Jensen slants without single colony passage; genomic DNA was extracted from each slant and sequenced on an Illumina platform to capture the M.tb population present in each sample (pool-seq). Inclusion criteria for this study was threefold: 1.) We only used WGS data generated on the Illumina Hi-Seq platform. 2.) We only used samples for which the mean depth of coverage was ˃ 50X. 3.) Only one sequencing run per sample was used to avoid biases introduced by combining data across multiple runs. Tab A contains information pertaining to all strains considered including sample names, accession numbers, and exclusion criteria where applicable. Tab B contains additional base quality and mapping statistics for samples selected for use in the current study. (XLSX) [file ppat.1005257.s001.xlsx]

## Sheet: S1_Table-A
Study	Sample Name (Original Study)	Sample Name (Current Study)	Run	Sample	Experiment	Submission	Platform	Strategy	Mean Coverage	Std Coverage	GC %	MQ mean	Insert size median	Excluded?	Exclusion Criteria
Sun et al. 2012	A1		SRR413212	SRS294548	SRX121788	SRA050212	Illumina HiSeq 1000	95bp_SE	23.08	9.98	64.46	58.72	0.0	yes	coverage, one run per sample
Sun et al. 2012	A1	A0	SRR413213	SRS294548	SRX121789	SRA050212	Illumina HiSeq 1000	95bp_PE	56.17	22.24	64.7	58.96	365.0	no
Sun et al. 2012	A2		SRR413215	SRS294549	SRX121791	SRA050212	Illumina HiSeq 1000	95bp_SE	26.25	8.57	64.81	58.68	0.0	yes	coverage, one run per sample
Sun et al. 2012	A2	A19	SRR413216	SRS294549	SRX121792	SRA050212	Illumina HiSeq 1000	95bp_PE	63.19	17.48	65.06	58.95	369.0	no
Sun et al. 2012	A3		SRR413220	SRS294550	SRX121794	SRA050212	Illumina HiSeq 1000	95bp_SE	68.71	22.49	64.45	58.72	0.0	yes	one run per sample
Sun et al. 2012	A3	A24	SRR413221	SRS294550	SRX121795	SRA050212	Illumina HiSeq 1000	95bp_PE	192.34	69.94	64.77	58.95	316.0	no
Sun et al. 2012	B1		SRR413223	SRS295031	SRX121797	SRA050212	Illumina HiSeq 1000	95bp_SE	31.22	10.62	64.45	58.74	0.0	yes	coverage, one run per sample
Sun et al. 2012	B2		SRR413225	SRS295032	SRX121799	SRA050212	Illumina HiSeq 1000	95bp_SE	37.87	11.19	64.87	58.7	0.0	yes	coverage, one run per sample
Sun et al. 2012	B2	B36	SRR413226	SRS295032	SRX121800	SRA050212	Illumina HiSeq 1000	95bp_PE	108.94	24.16	65.47	58.96	346.0	no
Sun et al. 2012	C1		SRR413230	SRS295033	SRX121802	SRA050212	Illumina HiSeq 1000	95bp_SE	34.9	11.64	64.54	58.68	0.0	yes	coverage, one run per sample
Sun et al. 2012	C1	C-1	SRR413231	SRS295033	SRX121803	SRA050212	Illumina HiSeq 1000	95bp_PE	91.76	27.23	64.92	58.95	391.0	no
Sun et al. 2012	C2		SRR413248	SRS295035	SRX121823	SRA050212	Illumina HiSeq 1000	95bp_SE	36.03	12.21	64.46	58.69	0.0	yes	coverage, one run per sample
Sun et al. 2012	C2	C11	SRR413266	SRS295035	SRX121824	SRA050212	Illumina HiSeq 1000	95bp_PE	82.05	23.12	64.99	58.95	375.0	no
Sun et al. 2012	A1		SRR413209	SRS294548	SRX120943	SRA050212	Illumina Genome Analyzer	115bp_PE	NA	NA	NA	NA	NA	yes	platform
Sun et al. 2012	A1		SRR413210	SRS294548	SRX120943	SRA050212	Illumina Genome Analyzer	115bp_PE	NA	NA	NA	NA	NA	yes	platform
Sun et al. 2012	A1		SRR413211	SRS294548	SRX120943	SRA050212	Illumina Genome Analyzer	115bp_PE	NA	NA	NA	NA	NA	yes	platform
Sun et al. 2012	A2		SRR413214	SRS294549	SRX121790	SRA050212	Illumina Genome Analyzer	115bp_PE	NA	NA	NA	NA	NA	yes	platform
Sun et al. 2012	A3		SRR413217	SRS294550	SRX121793	SRA050212	Illumina Genome Analyzer	115bp_PE	NA	NA	NA	NA	NA	yes	platform
Sun et al. 2012	A3		SRR413218	SRS294550	SRX121793	SRA050212	Illumina Genome Analyzer	115bp_PE	NA	NA	NA	NA	NA	yes	platform
Sun et al. 2012	A3		SRR413219	SRS294550	SRX121793	SRA050212	Illumina Genome Analyzer	115bp_PE	NA	NA	NA	NA	NA	yes	platform
Sun et al. 2012	B1		SRR413222	SRS295031	SRX121796	SRA050212	Illumina Genome Analyzer	115bp_PE	NA	NA	NA	NA	NA	yes	platform
Sun et al. 2012	B2		SRR413224	SRS295032	SRX121798	SRA050212	Illumina Genome Analyzer	115bp_PE	NA	NA	NA	NA	NA	yes	platform
Sun et al. 2012	C1		SRR413227	SRS295033	SRX121801	SRA050212	Illumina Genome Analyzer	115bp_PE	NA	NA	NA	NA	NA	yes	platform
Sun et al. 2012	C1		SRR413228	SRS295033	SRX121801	SRA050212	Illumina Genome Analyzer	115bp_PE	NA	NA	NA	NA	NA	yes	platform
Sun et al. 2012	C1		SRR413229	SRS295033	SRX121801	SRA050212	Illumina Genome Analyzer	115bp_PE	NA	NA	NA	NA	NA	yes	platform
Sun et al. 2012	C2		SRR413232	SRS295035	SRX121819	SRA050212	Illumina Genome Analyzer	115bp_PE	NA	NA	NA	NA	NA	yes	platform
Merker et al. 2013	PAm5		SRR610904	SRS374013	SRX202648	SRA060746	Illumina HiSeq 1000	72bp_PE	7.81	6.12	61.41	58.78	211.0	yes	coverage
Merker et al. 2013	PAm26		SRR610905	SRS373528	SRX202649	SRA060746	Illumina HiSeq 1000	72bp_PE	15.98	10.17	62.33	58.78	211.0	yes	coverage
Merker et al. 2013	PAm36		SRR611020	SRS373529	SRX202650	SRA060746	Illumina HiSeq 1000	72bp_PE	22.39	12.56	62.55	58.77	219.0	yes	coverage
Merker et al. 2013	PBm0	D0	SRR611417	SRS373530	SRX202644	SRA060746	Illumina HiSeq 1000	46bp_PE	69.46	22.09	64.25	58.8	220.0	no
Merker et al. 2013	PBm9	D9	SRR611426	SRS373531	SRX202645	SRA060746	Illumina HiSeq 1000	46bp_PE	67.24	21.53	64.16	58.82	244.0	no
Merker et al. 2013	PBm11	D11	SRR611415	SRS373532	SRX202646	SRA060746	Illumina HiSeq 1000	46bp_PE	73.99	22.03	64.35	58.82	234.0	no
Merker et al. 2013	PBm20	D20	SRR611416	SRS373533	SRX202647	SRA060746	Illumina HiSeq 1000	46bp_PE	87.15	27.09	64.4	58.8	216.0	no
Eldholm et al. 2014	SF1	E0	ERR461940	ERS423490	ERX428281	ERP005334	Illumina HiSeq 2000	50bp_SE	66.08	8.59	65.27	58.57	0.0	no
Eldholm et al. 2014	SF2	E8	ERR461941	ERS423776	ERX428282	ERP005334	Illumina HiSeq 2000	50bp_SE	63.15	8.85	65.31	58.6	0.0	no
Eldholm et al. 2014	SF3	E12	ERR461942	ERS423777	ERX428283	ERP005334	Illumina HiSeq 2000	50bp_SE	63.49	13.16	64.49	58.63	0.0	no
Eldholm et al. 2014	SF4	E14	ERR461943	ERS423491	ERX428284	ERP005334	Illumina HiSeq 2000	50bp_SE	66.28	8.95	65.3	58.59	0.0	no
Eldholm et al. 2014	SF5	E28	ERR461944	ERS423492	ERX428285	ERP005334	Illumina HiSeq 2000	50bp_SE	65.64	9.67	65.24	58.57	0.0	no
Eldholm et al. 2014	SF6	E31	ERR461945	ERS423493	ERX428286	ERP005334	Illumina HiSeq 2000	50bp_SE	67.57	8.94	65.19	58.58	0.0	no
Eldholm et al. 2014	SF7	E34	ERR461946	ERS423778	ERX428287	ERP005334	Illumina HiSeq 2000	50bp_SE	65.65	8.78	65.29	58.58	0.0	no
Eldholm et al. 2014	SF8	E39	ERR461947	ERS423779	ERX428288	ERP005334	Illumina HiSeq 2000	50bp_SE	68.65	9.59	65.2	58.55	0.0	no
Eldholm et al. 2014	SF9	E42	ERR461948	ERS423780	ERX428289	ERP005334	Illumina HiSeq 2000	50bp_SE	65.35	9.25	65.05	58.53	0.0	no
Eldholm et al. 2014	SF1		ERR459440	ERS423490	ERX425781	ERP005334	Illumina MiSeq	150bp_PE	66.87	13.95	65.61	59.02	185.0	yes	platform
Eldholm et al. 2014	SF2		ERR459441	ERS423776	ERX425782	ERP005334	Illumina MiSeq	150bp_PE	60.51	14.32	65.76	59.07	177.0	yes	platform
Eldholm et al. 2014	SF3		ERR459442	ERS423777	ERX425783	ERP005334	Illumina MiSeq	150bp_PE	57.47	22.29	64.0	59.11	162.0	yes	platform
Eldholm et al. 2014	SF4		ERR459443	ERS423491	ERX425784	ERP005334	Illumina MiSeq	150bp_PE	63.07	14.18	65.75	59.05	189.0	yes	platform
Eldholm et al. 2014	SF5		ERR459444	ERS423492	ERX425785	ERP005334	Illumina MiSeq	150bp_PE	62.6	16.77	65.64	59.03	205.0	yes	platform
Eldholm et al. 2014	SF6		ERR459445	ERS423493	ERX425786	ERP005334	Illumina MiSeq	150bp_PE	62.38	13.06	65.5	59.06	181.0	yes	platform
Eldholm et al. 2014	SF7		ERR459446	ERS423778	ERX425787	ERP005334	Illumina MiSeq	150bp_PE	64.69	14.33	65.75	59.05	183.0	yes	platform
Eldholm et al. 2014	SF8		ERR459447	ERS423779	ERX425788	ERP005334	Illumina MiSeq	150bp_PE	74.18	21.67	65.44	59.0	183.0	yes	platform
Eldholm et al. 2014	SF9		ERR459448	ERS423780	ERX425789	ERP005334	Illumina MiSeq	150bp_PE	64.5	14.01	65.28	58.95	197.0	yes	platform

## Sheet: S1_Table-B
Patient				Pre-filtering		Post-filtering
Sample date	Sample Name	Accession No.	Mean RMS Base Quality Score	% Reads Mapped to H37Rv	% Genome Cov ≥ 1X	% Genome Cov ≥ 1X	% Genome Cov ≥ 50X (BQ ≥ 20)	% Genome Cov ≥ 50X (BQ ≥ 30)
Patient A
0 month (-7th day)	A0	SRR413213	34.6312	99.55	98.9	85	51.5	39.1
19 month	A19	SRR413216	34.8609	99.15	99.18	85	68.5	54.6
24 month	A24	SRR413221	34.3598	99.54	99.17	84.5	83.9	83.4
Patient B
36 month	B36	SRR413226	33.6162	99.36	99.32	82.6	81.4	79.3
Patient C
-1 month (-24th day)	C-1	SRR413231	34.5267	99.37	98.9	84.7	81.3	76.6
11 month	C11	SRR413266	31.6199	98.56	99	82.7	72.3	58.2
Patient D
0 month	D0	SRR611417	37.5143	99.22	99.23	85.2	74	70.6
9 month	D9	SRR611426	37.1799	99.33	99.36	85.3	72	67.6
11 month	D11	SRR611415	37.4031	99.3	99.13	85.1	77.9	75.1
20 month	D20	SRR611416	37.4594	99.28	99.29	85.1	80.9	79.3
Patient E
0 month	E0	ERR461940	37.0518	99.49	99.77	85	83	81.3
8 month	E8	ERR461941	37.0114	99.54	99.67	85	81.9	78.9
12 month	E12	ERR461942	36.9696	99.43	99.86	85.2	76.5	72.2
14 month	E14	ERR461943	37.0383	99.52	99.67	85.1	83.1	81.4
28 month	E28	ERR461944	37.0066	99.53	99.66	85.1	82.5	80.2
31 month	E31	ERR461945	37.0202	99.53	99.72	85.1	83.4	81.9
34 month	E34	ERR461946	37.0488	99.52	99.65	85.1	83.1	81.2
39 month	E39	ERR461947	37.115	99.47	99.67	85	83.5	82.2
42 month	E42	ERR461948	36.9576	99.53	99.67	85.1	81.9	80
