# Supplementary material for: Diversity of Mycobacterium tuberculosis across Evolutionary Scales
Source: PLoS Pathog. 2015 Nov 12;11(11):e1005257. doi: 10.1371/journal.ppat.1005257 (PMC4642946; doi:10.1371/journal.ppat.1005257)
Supplement: S2 Table — Strains used in this study are a subset of those used in a previous study [29]. Information pertaining to the place of birth of the patient, the place of isolation of the strain, and the phylogeographic area are taken from Comas et al.–S1 Table and reported here for the ease of the reader. We performed phylogenetic analysis on the selected strains and confirmed the lineages reported by Comas et al. Accession numbers are listed for each strain. (XLSX) [file ppat.1005257.s002.xlsx]

## Sheet: Table S2
Strain name	Sample Accession Number	Run Accession Number	Paired (PE) or Single End (SE)	*Lineage	*Place of birth of the patient	*Place of isolation of the strain	*Phylogeographic Area
L1_BTBS280	ERS217639	ERR233351	SE	Lineage 1	Ethiopia	Ethiopia	EAF
L1_BTBS493	ERS217641	ERR233353	SE	Lineage 1	Ethiopia	Ethiopia	EAF
L1_N0067	ERS217644	ERR233356	SE	Lineage 1	China	San Francisco	EAS
L1_N0062	ERS217651	ERR233363	SE	Lineage 1	Cambodia	San Francisco	SEA
L1_N0065	ERS217652	ERR233364	SE	Lineage 1	China	San Francisco	EAS
L1_N0079	ERS217653	ERR233365	SE	Lineage 1	Vietnam	San Francisco	SEA
L1_N0182	ERS217660	ERR233372	SE	Lineage 1	Malaysia	London/Homerton	SEA
L1_N0203	ERS217662	ERR233374	SE	Lineage 1	Sri Lanka	London/Homerton	SAS
L1_N1004	ERS217664	ERR233376	SE	Lineage 1	Nepal	Nepal	SAS
L1_N1006	ERS217665	ERR233377	SE	Lineage 1	Nepal	Nepal	SAS
L1_N1009	ERS217668	ERR233380	SE	Lineage 1	Nepal	Nepal	SAS
L1_1078602	ERS218206	ERR234155	PE	Lineage 1	Thailand	Hamburg	SEA
L1_1105103	ERS218207	ERR234156	PE	Lineage 1	Thailand	Hamburg	SEA
L1_1277803	ERS218208	ERR234157	PE	Lineage 1	Vietnam	Hamburg	SEA
L1_157199	ERS218215	ERR234164	PE	Lineage 1	Uganda	Uganda	EAF
L1_157508	ERS218216	ERR234165	PE	Lineage 1	Tanzania	Tanzania	EAF
L1_179703	ERS218220	ERR234169	PE	Lineage 1	India	Hamburg	SAS
L1_468303	ERS218233	ERR234182	PE	Lineage 1	Serbia	Hamburg	EUR
L1_539606	ERS218236	ERR234185	PE	Lineage 1	Singapore	Hamburg	SEA
L1_600603	ERS218242	ERR234191	PE	Lineage 1	Sri Lanka	Hamburg	SAS
L1_745902	ERS218245	ERR234194	PE	Lineage 1	Burkina Faso	Hamburg	WAF
L1_94701	ERS218248	ERR234197	PE	Lineage 1	Afghanistan	Hamburg	CAS
L1_DY28	ERS218256	ERR234205	PE	Lineage 1	Ghana	Ghana	WAF
L1_GT281	ERS218258	ERR234207	PE	Lineage 1	Vietnam	Vietnam	SEA
L1_N0043	ERS218268	ERR234217	PE	Lineage 1	Burma	San Francisco	SEA
L1_N0132	ERS218275	ERR234224	PE	Lineage 1	The Philippines	San Francisco	SEA
L1_N70	ERS218286	ERR234235	PE	Lineage 1	India	San Francisco	SAS
L1_N72	ERS218287	ERR234236	PE	Lineage 1	India	San Francisco	SAS
L1_N73	ERS218288	ERR234237	PE	Lineage 1	India	San Francisco	SAS
L1_V232IO	ERS218289	ERR234238	PE	Lineage 1	Vietnam	Vietnam	SEA
L1_V346IO	ERS218291	ERR234240	PE	Lineage 1	Vietnam	Vietnam	SEA
L1_V372IO	ERS218292	ERR234241	PE	Lineage 1	Vietnam	Vietnam	SEA
L1_N0127	ERS218313	ERR234262	PE	Lineage 1	China	San Francisco	EAS
L1_N0134	ERS218315	ERR234264	PE	Lineage 1	The Philippines	San Francisco	SEA
L1_N0141	ERS218317	ERR234266	PE	Lineage 1	The Philippines	San Francisco	SEA
L1_N0196	ERS218323	ERR234272	PE	Lineage 1	Somalia	London/Homerton	EAF
L1_T83	ERS217633	ERR238746	SE	Lineage 1	Vietnam	San Francisco	SEA
L1_K21	SRS001888	SRR006916	SE	Lineage 1	Tanzania	San Francisco	EAF
L1_K67	SRS001885	SRR006919	SE	Lineage 1	Comoro Islands	San Francisco	EAF
L1_K93	SRS001886	SRR006920	SE	Lineage 1	Tanzania	San Francisco	EAF
L1_T92	SRS002425	SRR014813	SE	Lineage 1	The Philippines	San Francisco	SEA
L1_T17	SRS003212	SRR017356	SE	Lineage 1	The Philippines	San Francisco	SEA
L1_950545	SRS004759	SRR022875	SE	Lineage 1	Laos	San Francisco	SEA
L2_rus14	ERS003236	ERR015614	PE	Lineage 2	-	Russia	-
L2_rus16	ERS003237	ERR015616	PE	Lineage 2	-	Russia	-
L2_N0008	ERS217645	ERR233357	SE	Lineage 2	Vietnam	San Francisco	SEA
L2_N0017	ERS217647	ERR233359	SE	Lineage 2	South Korea	San Francisco	EAS
L2_N0050	ERS217649	ERR233361	SE	Lineage 2	China	San Francisco	EAS
L2_N0128	ERS217658	ERR233370	SE	Lineage 2	Vietnam	San Francisco	SEA
L2_N1001	ERS217663	ERR233375	SE	Lineage 2	Nepal	Nepal	SAS
L2_N1037	ERS217674	ERR233386	SE	Lineage 2	Mumbai, India	India	SAS
L2_N1051	ERS217676	ERR233388	SE	Lineage 2	Nepal	Nepal	SAS
L2_V212BJ	ERS218241	ERR234190	PE	Lineage 2	Vietnam	Vietnam	SEA
L2_V119BJ	ERS218244	ERR234193	PE	Lineage 2	Vietnam	Vietnam	SEA
L2_GT333	ERS218259	ERR234208	PE	Lineage 2	Vietnam	Vietnam	SEA
L2_GT345	ERS218260	ERR234209	PE	Lineage 2	Vietnam	Vietnam	SEA
L2_GT411	ERS218261	ERR234210	PE	Lineage 2	Vietnam	Vietnam	SEA
L2_GT649	ERS218262	ERR234211	PE	Lineage 2	Vietnam	Vietnam	SEA
L2_N0010	ERS218264	ERR234213	PE	Lineage 2	Indonesia	San Francisco	SEA
L2_N0020	ERS218266	ERR234215	PE	Lineage 2	Mongolia	San Francisco	EAS
L2_N0039	ERS218267	ERR234216	PE	Lineage 2	Laos	San Francisco	SEA
L2_V374BJ	ERS218293	ERR234242	PE	Lineage 2	Vietnam	Vietnam	SEA
L2_N0002	ERS218296	ERR234245	PE	Lineage 2	Cambodia	San Francisco	SEA
L2_N0003	ERS218297	ERR234246	PE	Lineage 2	Vietnam	San Francisco	SEA
L2_N0005	ERS218298	ERR234247	PE	Lineage 2	Indonesia	San Francisco	SEA
L2_N0034	ERS218299	ERR234248	PE	Lineage 2	China	San Francisco	EAS
L2_N0041	ERS218300	ERR234249	PE	Lineage 2	Vietnam	San Francisco	SEA
L2_N0044	ERS218301	ERR234250	PE	Lineage 2	Singapore	San Francisco	SEA
L2_N0051	ERS218303	ERR234252	PE	Lineage 2	China	San Francisco	EAS
L2_N0053	ERS218304	ERR234253	PE	Lineage 2	China	San Francisco	EAS
L2_N0094	ERS218307	ERR234256	PE	Lineage 2	China	San Francisco	EAS
L2_N0130	ERS218314	ERR234263	PE	Lineage 2	Cambodia	San Francisco	SEA
L2_N0150	ERS218320	ERR234269	PE	Lineage 2	China	San Francisco	EAS
L2_N0151	ERS218321	ERR234270	PE	Lineage 2	China	San Francisco	EAS
L2_N0158	ERS218322	ERR234271	PE	Lineage 2	China	San Francisco	EAS
L2_T85	SRS002426	SRR014814	SE	Lineage 2	China	San Francisco	EAS
L2_T67	SRS004753	SRR022869	SE	Lineage 2	China	San Francisco	EAS
L2_1695	SRS004754	SRR022870	SE	Lineage 2	Japan	San Francisco	EAS
L2_981833	SRS004756	SRR022872	SE	Lineage 2	China	San Francisco	EAS
L2_M4100A	SRS004757	SRR022873	SE	Lineage 2	South Korea	San Francisco	EAS
L3_rus15	ERS003250	ERR015615	SE	Lineage 3	-	Russia	-
L3_BTBH273	ERS217635	ERR233347	SE	Lineage 3	Ethiopia	Ethiopia	EAF
L3_N0033	ERS217648	ERR233360	SE	Lineage 3	Pakistan	San Francisco	SAS
L3_N1007	ERS217666	ERR233378	SE	Lineage 3	Nepal	Nepal	SAS
L3_N1014	ERS217669	ERR233381	SE	Lineage 3	Nepal	Nepal	SAS
L3_N1022	ERS217671	ERR233383	SE	Lineage 3	Nepal	Nepal	SAS
L3_N1024	ERS217672	ERR233384	SE	Lineage 3	Portugal	Switzerland	EUR
L3_N1032	ERS217673	ERR233385	SE	Lineage 3	Nepal	Nepal	SAS
L3_N1040	ERS217675	ERR233387	SE	Lineage 3	Mumbai, India	India	SAS
L3_N1058	ERS217679	ERR233391	SE	Lineage 3	Nepal	Nepal	SAS
L3_1180C	ERS218150	ERR234099	PE	Lineage 3	Nepal	Nepal	SAS
L3_751B	ERS218160	ERR234109	PE	Lineage 3	Nepal	Nepal	SAS
L3_855B	ERS218162	ERR234111	PE	Lineage 3	Nepal	Nepal	SAS
L3_1016204	ERS218204	ERR234153	PE	Lineage 3	Eritrea	Hamburg	EAF
L3_155808	ERS218213	ERR234162	PE	Lineage 3	Tanzania	Tanzania	EAF
L3_159008	ERS218217	ERR234166	PE	Lineage 3	Tanzania	Tanzania	EAF
L3_162908	ERS218218	ERR234167	PE	Lineage 3	Tanzania	Tanzania	EAF
L3_173305	ERS218219	ERR234168	PE	Lineage 3	Afghanistan	Hamburg	CAS
L3_282801	ERS218229	ERR234178	PE	Lineage 3	Turkei	Hamburg	WAS
L3_296904	ERS218230	ERR234179	PE	Lineage 3	Afghanistan	Hamburg	CAS
L3_449706	ERS218232	ERR234181	PE	Lineage 3	Pakistan	Hamburg	SAS
L3_580605	ERS218239	ERR234188	PE	Lineage 3	Sri Lanka	Hamburg	SAS
L3_597805	ERS218240	ERR234189	PE	Lineage 3	Afghanistan	Hamburg	CAS
L3_657005	ERS218243	ERR234192	PE	Lineage 3	Afghanistan	Hamburg	CAS
L3_793601	ERS218246	ERR234195	PE	Lineage 3	Turkmenistan/Uzbekistan	Turkmenistan/Uzbekistan	CAS
L3_858405	ERS218247	ERR234196	PE	Lineage 3	Afghanistan	Hamburg	CAS
L3_N04	ERS218283	ERR234232	PE	Lineage 3	India	San Francisco	SAS
L3_N24	ERS218284	ERR234233	PE	Lineage 3	India	San Francisco	SAS
L3_N37	ERS218285	ERR234234	PE	Lineage 3	Pakistan	San Francisco	SAS
L3_N0197	ERS218324	ERR234273	PE	Lineage 3	United Kingdom	London	EUR
L3_SG1	ERS217632	ERR238745	SE	Lineage 3	India	San Francisco	SAS
L3_K49	SRS001884	SRR006917	SE	Lineage 3	Tanzania	San Francisco	EAF
L3_910079	SRS004758	SRR022874	SE	Lineage 3	Ethiopia	San Francisco	EAF
L4_BTBH587	ERS217636	ERR233348	SE	Lineage 4	Ethiopia	Ethiopia	EAF
L4_BTBS101	ERS217638	ERR233350	SE	Lineage 4	Ethiopia	Ethiopia	EAF
L4_BTBS458	ERS217640	ERR233352	SE	Lineage 4	Ethiopia	Ethiopia	EAF
L4_N0011	ERS217646	ERR233358	SE	Lineage 4	Mexico	San Francisco	CAM
L4_N0125	ERS217657	ERR233369	SE	Lineage 4	Ethiopia	San Francisco	EAF
L4_N0138	ERS217659	ERR233371	SE	Lineage 4	USA	San Francisco	NAM
L4_N0185	ERS217661	ERR233373	SE	Lineage 4	United Kingdom	London	EUR
L4_N1008	ERS217667	ERR233379	SE	Lineage 4	Nepal	Nepal	SAS
L4_N1015	ERS217670	ERR233382	SE	Lineage 4	Nepal	Nepal	SAS
L4_N1052	ERS217677	ERR233389	SE	Lineage 4	Nepal	Nepal	SAS
L4_N1057	ERS217678	ERR233390	SE	Lineage 4	Nepal	Nepal	SAS
L4_V355EA	ERS218203	ERR234152	PE	Lineage 4	Vietnam	Vietnam	SEA
L4_1026403	ERS218205	ERR234154	PE	Lineage 4	Germany	Hamburg	EUR
L4_141702	ERS218210	ERR234159	PE	Lineage 4	Ghana	Ghana	WAF
L4_155008	ERS218212	ERR234161	PE	Lineage 4	Tanzania	Tanzania	EAF
L4_157108	ERS218214	ERR234163	PE	Lineage 4	Tanzania	Tanzania	EAF
L4_V173IO	ERS218221	ERR234170	PE	Lineage 4	Vietnam	Vietnam	SEA
L4_217399	ERS218222	ERR234171	PE	Lineage 4	Uganda	Uganda	EAF
L4_219799	ERS218223	ERR234172	PE	Lineage 4	Uganda	Uganda	EAF
L4_230799	ERS218224	ERR234173	PE	Lineage 4	Uganda	Uganda	EAF
L4_231806	ERS218225	ERR234174	PE	Lineage 4	Germany	Germany	EUR
L4_233602	ERS218226	ERR234175	PE	Lineage 4	Germany	Hamburg	EUR
L4_267903	ERS218228	ERR234177	PE	Lineage 4	Germany	Hamburg	EUR
L4_V293EA	ERS218231	ERR234180	PE	Lineage 4	Vietnam	Vietnam	SEA
L4_V367IO	ERS218234	ERR234183	PE	Lineage 4	Vietnam	Vietnam	SEA
L4_549204	ERS218238	ERR234187	PE	Lineage 4	Ghana	Ghana	WAF
L4_DY131	ERS218249	ERR234198	PE	Lineage 4	Liberia	Ghana	WAF
L4_DY167	ERS218251	ERR234200	PE	Lineage 4	Ghana	Ghana	WAF
L4_DY195	ERS218252	ERR234201	PE	Lineage 4	Ghana	Ghana	WAF
L4_DY22	ERS218254	ERR234203	PE	Lineage 4	Ghana	Ghana	WAF
L4_DY8	ERS218257	ERR234206	PE	Lineage 4	Ghana	Ghana	WAF
L4_N0137	ERS218277	ERR234226	PE	Lineage 4	Mexico	San Francisco	CAM
L4_V318EA	ERS218290	ERR234239	PE	Lineage 4	Vietnam	Vietnam	SEA
L4_V440EA	ERS218294	ERR234243	PE	Lineage 4	Vietnam	Vietnam	SEA
L4_V639EA	ERS218295	ERR234244	PE	Lineage 4	Vietnam	Vietnam	SEA
L4_N0046	ERS218302	ERR234251	PE	Lineage 4	Mexico	San Francisco	CAM
L4_N0103	ERS218309	ERR234258	PE	Lineage 4	Nicaragua	San Francisco	CAM
L4_N0107	ERS218310	ERR234259	PE	Lineage 4	Guatemal	San Francisco	CAM
L4_N0109	ERS218311	ERR234260	PE	Lineage 4	El Salvador	San Francisco	CAM
L4_N0136	ERS218316	ERR234265	PE	Lineage 4	USA	San Francisco	NAM
L4_N0146	ERS218318	ERR234267	PE	Lineage 4	USA	San Francisco	NAM
L4_N0148	ERS218319	ERR234268	PE	Lineage 4	USA	San Francisco	NAM
L4_K37	SRS001887	SRR006918	SE	Lineage 4	Uganda	Uganda	EAF
L4_erdman	SRS003328	SRR017677	SE	Lineage 4	-	-	-
L4_478304	SRS004761	SRR022877	SE	Lineage 4	Sierra Leone	Sierra Leone	WAF
L4_X632	SRS004831	SRR023455	PE	Lineage 4	Mexico	Mexico	CAM
L4_X581	SRS004841	SRR023480	PE	Lineage 4	Mexico	Mexico	CAM
L4_KZN	SRS005175	SRR024353	SE	Lineage 4	South Africa	South Africa	SAF
L4_X721	SRS005448	SRR026444	PE	Lineage 4	Mexico	Mexico	CAM
L4_CDC1551E	SRS005450	SRR026446	PE	Lineage 4	USA	United States	NAM
L4_GM1503	SRS006765	SRR029156	SE	Lineage 4	Tanzania	Tanzania	EAF
L4_MT0001	SRS074557	SRR057510	PE	Lineage 4	-	Canada	-
L4_MT0005	SRS084142	SRR057659	PE	Lineage 4	-	Canada	-
L5_1001003	ERS218148	ERR234097	PE	Lineage 5	Sierra Leone	Sierra Leone	WAF
L5_DY21	ERS218164	ERR234113	PE	Lineage 5	Ghana	Ghana	WAF
L5_1047301	ERS218193	ERR234142	PE	Lineage 5	Ghana	Ghana	WAF
L5_1048001	ERS218194	ERR234143	PE	Lineage 5	Ghana	Ghana	WAF
L5_256902	ERS218195	ERR234144	PE	Lineage 5	Ghana	Ghana	WAF
L5_348203	ERS218196	ERR234145	PE	Lineage 5	Ghana	Ghana	WAF
L5_349404	ERS218197	ERR234146	PE	Lineage 5	Sierra Leone	Sierra Leone	WAF
L5_533304	ERS218198	ERR234147	PE	Lineage 5	Ghana	Ghana	WAF
L5_553604	ERS218200	ERR234149	PE	Lineage 5	Ghana	Ghana	WAF
L5_144902	ERS218211	ERR234160	PE	Lineage 5	Ghana	Ghana	WAF
L5_257702	ERS218227	ERR234176	PE	Lineage 5	Ghana	Ghana	WAF
L5_DY135	ERS218250	ERR234199	PE	Lineage 5	Ghana	Ghana	WAF
L5_DY20	ERS218253	ERR234202	PE	Lineage 5	Ghana	Ghana	WAF
L5_DY26	ERS218255	ERR234204	PE	Lineage 5	Ghana	Ghana	WAF
L5_1182103	SRS004762	SRR022878	SE	Lineage 5	Sierra Leone	Sierra Leone	WAF
L5_544404	SRS004763	SRR022879	SE	Lineage 5	Ghana	Ghana	WAF
L6_N0060	ERS217650	ERR233362	SE	Lineage 6	Senegal	San Francisco	WAF
L6_N0089	ERS217654	ERR233366	SE	Lineage 6	The Gambia	The Gambia	WAF
L6_N0090	ERS217655	ERR233367	SE	Lineage 6	The Gambia	The Gambia	WAF
L6_N0098	ERS217656	ERR233368	SE	Lineage 6	-	The Netherlands	-
L6_541504	ERS218157	ERR234106	PE	Lineage 6	Ghana	Ghana	WAF
L6_533604	ERS218199	ERR234148	PE	Lineage 6	Ghana	Ghana	WAF
L6_823602	ERS218201	ERR234150	PE	Lineage 6	Ghana	Ghana	WAF
L6_538302	ERS218235	ERR234184	PE	Lineage 6	Ghana	Ghana	WAF
L6_546802	ERS218237	ERR234186	PE	Lineage 6	Ghana	Ghana	WAF
L6_N0091	ERS218305	ERR234254	PE	Lineage 6	The Gambia	The gambia	WAF
L6_N0092	ERS218306	ERR234255	PE	Lineage 6	The Gambia	The Gambia	WAF
L6_N0099	ERS218308	ERR234257	PE	Lineage 6	-	The Netherlands	-
L6_N0115	ERS218312	ERR234261	PE	Lineage 6	The Gambia	The Gambia	WAF
L6_GM0981	SRS004760	SRR022876	SE	Lineage 6	The Gambia	The Gambia	WAF
L6_414104	SRS004764	SRR022880	SE	Lineage 6	Sierra Leone	Sierra Leone	WAF
L7_BTBH1012	ERS217634	ERR233346	SE	Lineage 7	Ethiopia	Ethiopia	EAF
L7_BTBH935	ERS217637	ERR233349	SE	Lineage 7	Ethiopia	Ethiopia	EAF
L7_BTBS610	ERS217642	ERR233354	SE	Lineage 7	Ethiopia	Ethiopia	EAF
L7_BTBS746	ERS217643	ERR233355	SE	Lineage 7	Ethiopia	Ethiopia	EAF
*Strains used in this study are a subset of those used in a previous study (Comas et al. 2013). Information pertaining to the place of birth of the patient, the place of isolation of the strain, and the phylogeographic area are taken from Comas et al. (2013) - Supplementary Table 1 and reported here for the ease of the reader. We performed phylogenetic analysis on the selected strains and confirm…
