# Supplementary material for: Diversity of Mycobacterium tuberculosis across Evolutionary Scales
Source: PLoS Pathog. 2015 Nov 12;11(11):e1005257. doi: 10.1371/journal.ppat.1005257 (PMC4642946; doi:10.1371/journal.ppat.1005257)
Supplement: S4 Table — Genes with TD, π, and ϴW values in the top and bottom 5% of the distribution of each sample were tested for enrichment of functional categories (described in Methods) using a two-sided Fisher’s exact test. To account for multiple hypotheses testing, a false discovery rate of 5% was used and the resulting q-values are reported. Red font and cell highlighting indicates significance at the 0.05 level. Note that the results presented in the tab “TD-bot5%” are visualized in Fig 2. (XLSX) [file ppat.1005257.s004.xlsx]

## Sheet: TD-bot5%
Category	A0	A19	A24	B36	C-1	C11	D0	D9	D11	D20	E0	E8	E12	E14	E28	E31	E34	E39	E42	BH
Tuberculist - Conserved hypotheticals	0.438277	0.000401193	0.0492119	8.14e-09	0.0150469	9.59e-07	0.185977	0.621016	0.706259	0.00813443	0.000230473	0.00975197	1.9e-05	0.378677	0.101349	0.0289777	0.00994152	0.0368592	0.00166064	3.19e-05
Tuberculist - Lipid metabolism	0.974743	0.00124923	2.52e-06	0.00107812	0.00382864	6.83e-05	0.216218	0.840207	0.0370151	0.00813443	0.000797513	0.0583427	7.1e-05	0.00236338	0.00674584	0.000153917	0.00994152	0.0268957	0.0179476	3.19e-05
Tuberculist - Virulence, detoxification, adaptation	1	0.158414	0.148482	0.0394488	0.0172821	0.373825	0.490402	1	1	0.87845	0.0416918	0.213779	0.0503132	0.326067	0.746685	0.700303	0.785512	0.925881	0.813018	0.261337
Tuberculist - Cell wall and cell processes	0.974743	0.528338	0.499793	0.0500379	0.687051	0.0450758	0.276346	0.840207	1	1	0.202213	0.489394	0.42302	1	0.907496	0.81105	0.648996	0.452224	0.223489	0.039225
Tuberculist - Information pathways	0.974743	0.334424	0.930736	0.0105897	0.180875	0.0450758	0.694703	0.778983	1	0.707464	0.612731	0.915394	0.0183044	1	1	0.81105	0.648996	0.75558	0.749443	0.367671
Tuberculist - Regulatory proteins	0.974743	0.721827	0.192446	1	0.757155	0.360825	0.694703	1	1	0.707464	0.562197	1	0.912852	1	0.746685	0.429422	0.981543	0.835025	0.906319	0.479775
Tuberculist - Intermediary metabolism and respiration	0.438277	0.329024	0.192446	0.968101	0.0922545	0.627852	0.546456	1	1	0.404408	0.294425	0.368277	0.937577	1	0.907496	0.628704	0.245202	0.86471	0.906319	0.823947
Targets of Independent Mutation (Drug Resistance Association)	0.974743	0.329024	0.192446	0.00473029	0.312532	0.132338	0.694703	1	1	1	0.0655535	0.114667	0.00402541	0.270401	0.8111	0.772125	0.648996	0.703245	0.516517	0.0883076
TraSH - nonessential	0.438277	0.480179	1	0.02851	0.0859804	0.000444103	0.783287	1	1	0.926575	0.181495	0.191591	0.221829	1	0.450512	0.455224	0.403424	0.81612	0.749443	0.794784
TraSH - in-vivo essential	1	0.465147	0.0583467	0.615234	0.687051	0.827753	0.763663	1	1	1	0.636977	1	0.315235	0.792808	1	0.755808	0.403424	0.593504	0.906319	0.327129
TraSH - in-vitro essential	0.438277	0.278642	1	0.02851	0.199001	0.132338	0.694703	1	1	0.430331	0.0655535	0.191591	0.252214	0.378677	0.0548119	0.628704	0.0667845	0.703245	0.60734	0.908236
COG:Q - Secondary metabolites biosynthesis, transport and catabolism	0.28679	0.0177214	0.00251037	2.47e-05	0.0100761	0.00116576	0.0466008	0.605763	0.0370151	0.00813443	0.0655535	0.155736	0.00302467	0.00524996	0.449916	0.000774091	0.00994152	0.0790884	0.0179476	0.00381527
COG:L - Replication, recombination and repair	0.974743	0.0168465	0.0583467	3.11e-06	0.000299083	0.00555955	0.897626	0.0590544	1	0.00813443	0.202213	0.025286	0.0183044	0.205652	0.907496	0.81105	0.136732	0.0469162	0.0886162	0.0842982
COG:T - Signal transduction mechanisms	0.438277	0.233327	1	0.0102809	0.0240113	0.360825	0.897626	1	0.354024	0.944809	0.562197	0.368277	0.390566	0.378677	0.026352	0.700303	0.039145	0.0368592	0.234974	0.314176
COG:V - Defense mechanisms	0.974743	0.214321	0.888589	0.645731	0.710519	0.164574	0.763663	1	1	0.707464	1	0.489394	0.790858	1	1	1	0.981543	0.0790884	0.223489	1
COG:G - Carbohydrate transport and metabolism	0.934166	0.334424	0.218993	1	0.973615	0.598397	1	1	0.0988607	0.707464	0.596236	0.155736	0.821337	0.565823	0.449916	0.81105	1	0.606398	0.151813	1
COG:E - Amino acid transport and metabolism	0.438277	0.253392	0.0583467	0.117995	0.108061	0.918793	0.783287	1	1	0.707464	0.214245	0.169113	0.912852	0.267318	1	0.429422	0.648996	1	0.833425	0.238204
COG:C - Energy production and conversion	1	0.480179	1	0.322513	0.0246205	0.627852	0.490402	1	1	0.707464	0.562197	1	0.912852	1	0.258636	0.771721	1	0.422591	0.906319	0.737804
COG:O - Posttranslational modification, protein turnover, chaperones	0.648934	0.387244	0.891533	0.117995	1	1	0.694703	1	1	1	0.181495	1	0.0183044	1	0.449916	0.951058	0.648996	0.907705	0.833425	0.362041
COG:P - Inorganic ion transport and metabolism	0.648934	0.222242	1	0.117995	0.0240113	0.373825	0.0744249	1	1	0.87845	0.979473	0.693861	0.912852	0.349386	0.907496	0.81105	0.96753	0.907705	0.605122	0.737804
COG:R - General function prediction only	1	0.689877	0.930736	0.0394488	0.687051	0.627852	0.546456	1	0.354024	1	0.611199	0.41922	0.761273	0.442857	0.907496	0.81105	0.651665	0.593504	0.749443	0.362041
COG:U - Intracellular trafficking, secretion, and vesicular transport	1	0.334424	1	0.108835	1	0.627852	0.763663	1	1	0.87845	1	1	1	0.378677	0.0548119	0.81105	1	0.75558	1	0.823947
COG:H - Coenzyme transport and metabolism	0.9028	0.528338	1	1	0.881198	0.627852	1	1	1	1	1	0.975498	1	0.378677	1	0.81105	0.648996	0.907705	0.906319	0.908236
COG:K - Transcription	1	0.918133	1	0.164309	1	0.598397	0.714385	0.186706	1	0.927533	0.76776	1	0.912852	1	1	0.81105	0.639378	0.75558	0.906319	1
COG:M - Cell wall/membrane/envelope biogenesis	0.438277	0.721827	1	1	0.973615	0.360825	0.783287	1	0.0370151	1	0.349579	1	0.912852	1	1	0.772125	0.648996	0.703245	0.749443	1
COG:S - Function unknown	0.974743	0.387244	0.861269	0.615234	0.292187	0.360825	0.763663	1	1	0.707464	0.902921	0.213779	0.47899	1	0.274279	0.81105	0.639378	0.907705	0.833425	1
COG:I - Lipid transport and metabolism	0.974743	0.574029	0.257946	1	0.973615	0.640617	0.896397	1	1	0.707464	0.612731	1	0.276208	1	0.449916	0.23804	0.374175	0.907705	1	0.157578
COG:J - Translation, ribosomal structure and biogenesis	1	0.907735	0.314171	0.933395	0.762014	0.598397	0.490402	1	0.953953	0.955992	1	0.975498	0.434168	1	1	1	1	0.703245	1	0.908236
COG:F - Nucleotide transport and metabolism	0.648934	1	1	1	0.687051	0.845111	0.783287	1	1	1	0.443386	0.349088	1	1	0.907496	0.81105	1	0.797105	0.906319	0.327129
COG:D - Cell cycle control, cell division, chromosome partitioning	1	0.721827	1	1	0.881198	0.598397	0.783287	1	1	1	0.181495	0.975498	0.912852	1	1	1	1	0.465412	0.906319	1

## Sheet: TD-top5%
Category	A0	A19	A24	B36	C-1	C11	D0	D9	D11	D20	E0	E8	E12	E14	E28	E31	E34	E39	E42	BH
Tuberculist - Conserved hypotheticals	1	1	1	4.78436e-06	1	8.10802e-05	1	1	1	1	1	1	1	1	1	1	1	1	1	1
Tuberculist - Lipid metabolism	1	1	0.699902	0.0209758	1	0.0170416	1	1	1	1	1	1	1	1	1	1	1	1	1	0.947656
Tuberculist - Virulence, detoxification, adaptation	1	1	1	3.04789e-05	1	0.000428344	1	1	1	1	1	1	1	1	1	1	1	1	1	0.891695
Tuberculist - Cell wall and cell processes	1	1	1	0.368214	1	0.445752	1	1	1	1	1	1	1	1	1	1	1	0.892326	1	1
Tuberculist - Information pathways	1	1	1	1	1	0.33416	1	1	1	1	1	1	1	1	1	1	1	1	1	1
Tuberculist - Regulatory proteins	1	1	1	0.723844	1	0.283189	1	1	1	1	0.883708	1	1	1	1	1	1	1	1	0.891695
Tuberculist - Intermediary metabolism and respiration	1	1	1	6.97732e-09	1	1.87859e-06	1	1	1	1	1	1	1	1	1	1	1	1	1	0.891695
Targets of Independent Mutation (Drug Resistance Association)	0.231687	1	1	0.844654	1	0.718986	1	0.464435	1	1	1	1	1	1	1	1	1	0.714023	0.948342	1
TraSH - nonessential	1	1	1	0.921437	1	0.927833	1	1	1	0.331108	1	1	1	1	1	0.155106	1	1	1	0.983195
TraSH - in-vivo essential	1	1	1	0.0082494	1	0.605018	1	1	1	1	1	1	1	1	1	1	1	1	1	1
TraSH - in-vitro essential	1	1	1	0.0209758	1	0.121208	1	1	1	1	1	1	1	1	1	0.552616	1	0.892326	1	1
COG:Q - Secondary metabolites biosynthesis, transport and catabolism	1	1	0.141068	0.000225257	1	0.0563712	1	1	1	1	1	1	1	1	1	1	1	1	1	1
COG:L - Replication, recombination and repair	1	1	1	0.0367578	1	0.212851	1	1	1	1	1	1	1	1	1	0.902688	1	0.892326	1	1
COG:T - Signal transduction mechanisms	0.53833	1	1	0.844654	1	0.718986	1	0.630551	1	1	0.870386	1	1	1	1	1	1	1	1	1
COG:V - Defense mechanisms	1	1	1	0.415371	1	0.361277	1	1	1	1	1	1	1	1	1	1	1	1	1	0.983195
COG:G - Carbohydrate transport and metabolism	1	1	1	0.136296	1	0.212851	1	0.630551	1	0.331108	1	1	1	1	1	1	1	1	1	0.983195
COG:E - Amino acid transport and metabolism	1	1	1	0.0082494	1	0.0607873	1	1	1	1	1	1	1	1	1	1	1	1	1	1
COG:C - Energy production and conversion	1	1	1	0.0359295	1	0.348113	1	1	1	1	1	1	1	1	1	1	1	1	1	1
COG:O - Posttranslational modification, protein turnover, chaperones	1	1	1	1	1	0.256235	1	1	1	1	1	1	1	1	1	0.902688	1	1	1	1
COG:P - Inorganic ion transport and metabolism	1	1	1	0.224696	1	0.126158	1	1	1	1	1	1	1	1	1	1	1	1	1	1
COG:R - General function prediction only	1	1	1	0.00601795	1	0.0849696	1	1	1	1	1	1	1	1	1	1	1	1	1	1
COG:U - Intracellular trafficking, secretion, and vesicular transport	1	1	1	1	1	0.605018	1	1	1	1	1	1	1	1	1	1	1	1	1	1
COG:H - Coenzyme transport and metabolism	1	1	1	0.224696	1	0.283189	1	1	1	1	1	1	1	1	1	1	1	1	1	1
COG:K - Transcription	1	1	1	0.597155	1	0.804487	1	1	1	1	1	1	1	1	1	1	1	0.955253	1	0.947656
COG:M - Cell wall/membrane/envelope biogenesis	1	1	1	0.0367578	1	0.0642454	1	1	1	1	1	1	1	1	1	0.902688	1	1	1	0.891695
COG:S - Function unknown	1	1	1	0.921437	1	0.283189	1	1	1	1	1	1	1	1	1	1	1	1	1	1
COG:I - Lipid transport and metabolism	1	1	0.699902	0.00561868	1	0.126158	1	1	1	1	1	1	1	1	1	1	1	1	1	0.891695
COG:J - Translation, ribosomal structure and biogenesis	1	1	1	1	1	0.143034	1	1	1	1	1	1	1	1	1	1	1	1	1	0.891695
COG:F - Nucleotide transport and metabolism	1	1	1	0.224696	1	0.240839	1	1	1	1	1	1	1	1	1	1	1	1	1	0.891695
COG:D - Cell cycle control, cell division, chromosome partitioning	1	1	1	0.131377	1	0.283189	1	1	1	1	1	1	1	1	1	1	1	1	1	0.947656

## Sheet: Theta-top5%
Category	A0	A19	A24	B36	C-1	C11	D0	D9	D11	D20	E0	E8	E12	E14	E28	E31	E34	E39	E42	BH
Tuberculist - Conserved hypotheticals	0.992905	0.447461	0.637815	0.000664508	0.288885	0.013747	0.490247	0.402276	0.210859	0.477629	0.823131	0.136439	0.750338	0.177413	0.0103597	0.450807	0.0170175	0.415229	1	0.178536
Tuberculist - Lipid metabolism	0.992905	0.802074	0.77574	0.795162	0.389541	0.455118	0.490247	0.79779	0.957799	0.477629	1	0.0119845	0.919898	0.177413	0.0526042	0.878432	0.350123	0.86709	1	0.601195
Tuberculist - Virulence, detoxification, adaptation	0.992905	0.961096	0.738499	1	0.288885	0.32964	0.796979	0.984616	1	0.477629	1	0.564993	0.307895	0.693308	0.420327	0.957071	0.101036	0.415229	1	0.341707
Tuberculist - Cell wall and cell processes	1	0.878993	0.921005	0.818146	0.389541	0.698826	1	0.89373	0.623472	0.920676	1	0.136439	1	1	1	1	0.236528	0.904283	1	0.909713
Tuberculist - Information pathways	0.282519	1	0.738499	0.835228	0.868231	0.719159	0.796979	0.89373	0.466182	0.86275	1	1	1	0.835326	0.893987	0.830834	0.747774	1	1	0.255643
Tuberculist - Regulatory proteins	0.992905	0.961096	0.905129	1	0.288885	0.698826	1	0.89373	0.466182	0.86275	1	0.353192	0.887076	1	1	0.786416	0.388465	0.415229	1	0.215935
Tuberculist - Intermediary metabolism and respiration	1	0.961096	0.847396	0.795162	0.900261	0.00973223	0.796979	0.402276	0.906377	0.754301	1	0.00271137	0.164962	0.583708	0.0103597	0.147938	0.101036	0.255017	1	0.0171091
Targets of Independent Mutation (Drug Resistance Association)	1	1	0.738499	0.818146	0.42618	0.748418	0.490247	1	0.470414	1	1	0.827955	1	0.177413	1	1	0.796153	0.81374	1	0.215935
TraSH - nonessential	0.992905	0.447461	0.834732	1	0.983657	0.602996	0.925007	0.402276	0.490586	0.477629	0.823131	0.361604	0.307895	0.693308	0.501116	0.516458	0.159455	0.81374	1	0.0511191
TraSH - in-vivo essential	0.992905	0.447461	0.443974	0.871426	0.389541	1	0.490247	0.79779	1	0.86275	1	0.827955	0.919898	0.583708	1	1	0.676602	0.692702	1	1
TraSH - in-vitro essential	0.992905	0.447461	0.361721	0.818146	0.531883	0.013747	1	0.79779	0.74627	0.86275	0.823131	0.116783	0.164962	0.673628	0.953575	0.151955	0.796153	1	1	0.00204229
COG:Q - Secondary metabolites biosynthesis, transport and catabolism	0.992905	0.961096	0.197445	0.795162	0.561379	0.602996	0.490247	1	0.853018	0.754301	0.823131	0.00456714	0.18934	1	0.153994	1	0.236528	0.255017	1	0.178536
COG:L - Replication, recombination and repair	0.992905	0.961096	0.738499	1	0.709852	0.602996	1	0.984616	1	0.934451	1	0.971167	0.887076	0.87233	1	0.617311	0.396835	1	1	0.370434
COG:T - Signal transduction mechanisms	1	1	0.844818	0.818146	1	0.662207	1	1	0.957799	0.477629	1	0.971167	0.754553	1	1	0.786416	0.796153	1	1	0.961585
COG:V - Defense mechanisms	1	0.961096	0.738499	0.818146	0.561379	0.602996	0.490247	1	1	0.888492	1	0.489394	0.750338	0.693308	1	0.786416	1	1	1	1
COG:G - Carbohydrate transport and metabolism	1	1	0.443974	0.818146	1	0.32964	1	1	0.957799	0.754301	1	1	0.887076	1	0.794882	0.786416	0.796153	1	1	0.215935
COG:E - Amino acid transport and metabolism	1	1	0.738499	0.795162	0.531883	0.602996	0.796979	0.402276	0.576312	0.754301	0.823131	0.460907	0.68902	0.810512	0.44541	0.576862	0.350123	0.692702	1	0.178558
COG:C - Energy production and conversion	1	0.616088	0.197445	0.982367	0.389541	0.679719	1	0.58389	0.466182	0.86275	1	0.310996	0.123034	0.81374	0.746623	0.863316	0.401376	0.81374	1	0.204218
COG:O - Posttranslational modification, protein turnover, chaperones	1	0.616088	0.924697	1	0.900261	0.884475	0.796979	1	0.744223	0.86275	0.823131	0.564993	0.281339	1	0.44541	0.830834	0.101036	0.81374	1	0.961585
COG:P - Inorganic ion transport and metabolism	1	0.961096	0.361721	0.818146	0.288885	0.0506482	1	0.58389	0.466182	0.754301	0.823131	0.607445	0.962891	0.810512	1	0.576862	1	1	1	0.311421
COG:R - General function prediction only	1	0.961096	0.999319	0.818146	0.288885	0.602996	0.601703	0.89373	0.466182	0.888492	1	0.105925	1	1	1	0.786416	0.796153	1	1	0.258615
COG:U - Intracellular trafficking, secretion, and vesicular transport	1	0.447461	1	1	1	0.602996	1	1	1	0.86275	1	1	1	1	0.935946	0.830834	0.796153	1	1	1
COG:H - Coenzyme transport and metabolism	1	0.961096	0.637815	1	0.709852	0.679719	1	0.89373	0.921094	0.86275	1	0.353192	0.795206	1	0.44541	0.576862	0.796153	0.50366	1	0.961585
COG:K - Transcription	0.992905	0.961096	0.738499	0.818146	1	0.748418	0.490247	0.89373	0.210859	0.477629	0.823131	0.827955	0.919898	1	0.586805	0.786416	0.47021	1	1	1
COG:M - Cell wall/membrane/envelope biogenesis	0.992905	0.878993	0.777572	0.982367	0.818424	0.748418	1	0.79779	0.466182	0.86275	0.823131	0.740926	1	0.693308	1	0.830834	0.101036	1	1	1
COG:S - Function unknown	0.992905	0.878993	0.738499	1	0.42618	0.698826	0.490247	0.402276	1	0.86275	0.866665	0.009642	0.281339	0.693308	1	0.863316	0.845751	0.255017	1	0.909713
COG:I - Lipid transport and metabolism	1	0.802074	0.77574	0.818146	1	0.698826	0.490247	0.984616	1	0.86275	1	0.149478	0.750338	0.336326	0.0103597	0.830834	0.396835	0.81374	1	0.961585
COG:J - Translation, ribosomal structure and biogenesis	0.992905	1	1	0.795162	0.709852	0.602996	1	1	0.315266	1	1	0.460907	1	1	0.44541	1	0.796153	1	1	1
COG:F - Nucleotide transport and metabolism	1	1	0.83308	1	0.983657	0.875294	1	1	0.921094	0.754301	1	0.472628	0.408759	0.810512	0.586805	0.786416	0.676602	0.81374	1	1
COG:D - Cell cycle control, cell division, chromosome partitioning	0.992905	1	0.844818	0.982367	0.900261	0.679719	1	0.680702	1	0.86275	0.823131	0.827955	1	1	1	0.617311	0.396835	1	1	1

## Sheet: Pi-top5%
Category	A0	A19	A24	B36	C-1	C11	D0	D9	D11	D20	E0	E8	E12	E14	E28	E31	E34	E39	E42	BH
Tuberculist - Conserved hypotheticals	0.937433	0.625109	0.540186	8.75034e-05	0.269043	0.0248522	1	0.869151	1	1	0.852656	0.181821	0.750338	0.229335	0.0139078	0.757674	0.055631	0.681465	1	0.449831
Tuberculist - Lipid metabolism	1	0.902333	0.976232	0.685459	0.177207	0.600033	1	0.891857	1	1	1	0.0200812	0.863309	0.544318	0.0139078	0.916409	0.177617	0.803564	1	0.598323
Tuberculist - Virulence, detoxification, adaptation	0.946682	0.986758	1	0.882396	0.517389	0.226862	1	0.891857	1	1	1	0.596382	0.367883	0.875375	0.420327	0.916409	0.201609	0.681465	1	0.598323
Tuberculist - Cell wall and cell processes	1	0.902333	0.976232	0.685459	1	0.76538	1	0.869151	1	1	1	0.140688	0.863309	1	1	1	0.383687	0.927186	1	0.598323
Tuberculist - Information pathways	0.282519	1	0.976232	0.820114	1	0.898739	1	0.869151	1	1	1	1	1	0.875375	0.8414	0.805158	0.789317	1	1	0.710277
Tuberculist - Regulatory proteins	0.937433	1	0.976232	1	0.196985	0.799371	1	0.869151	1	1	1	0.455207	0.863309	0.943208	1	0.805158	0.460509	0.760399	1	0.767524
Tuberculist - Intermediary metabolism and respiration	1	1	0.976232	0.231124	1	0.0152403	1	0.618015	1	1	1	0.0117526	0.197916	0.851125	0.0139078	0.42812	0.247853	0.366799	1	0.174792
Targets of Independent Mutation (Drug Resistance Association)	1	0.986758	0.976232	0.882396	0.269043	0.799371	0.941032	0.869151	1	1	1	1	1	0.229335	1	1	0.796153	0.719916	1	0.50182
TraSH - nonessential	0.658466	0.902333	1	0.820114	1	0.600033	1	0.618015	1	1	0.945452	0.391738	0.367883	0.875375	0.501116	0.805158	0.383687	0.760399	1	0.134133
TraSH - in-vivo essential	1	0.967062	0.524298	0.923461	0.866141	0.888745	0.941032	0.891857	1	1	1	0.960133	0.863309	0.875375	1	1	0.495979	0.760399	1	1
TraSH - in-vitro essential	0.882193	0.986758	0.976232	0.785772	1	0.0152403	1	0.869151	1	1	0.852656	0.116783	0.337607	0.851125	0.818777	0.493574	0.796153	1	1	0.134133
COG:Q - Secondary metabolites biosynthesis, transport and catabolism	1	0.40423	0.976232	0.882396	1	0.600033	0.941032	1	1	1	1	0.0200812	0.367883	0.919366	0.0397074	1	0.247853	0.366799	1	0.449831
COG:L - Replication, recombination and repair	0.658466	1	0.976232	0.882396	1	0.600033	1	0.967339	1	1	1	1	0.863309	0.875375	1	0.916409	0.796153	0.803564	1	0.50182
COG:T - Signal transduction mechanisms	0.658466	1	1	0.923461	1	0.662207	1	0.967339	1	1	1	1	0.754553	0.919366	1	0.805158	0.507704	1	1	1
COG:V - Defense mechanisms	1	0.986758	0.976232	0.820114	0.922982	0.600033	1	1	1	1	1	0.519981	0.750338	0.875375	1	0.805158	1	1	1	1
COG:G - Carbohydrate transport and metabolism	1	1	0.976232	1	1	0.600033	1	1	1	1	1	1	0.863309	0.875375	1	0.805158	0.796153	0.803564	1	0.341661
COG:E - Amino acid transport and metabolism	1	1	1	0.186223	1	0.600033	1	0.527002	1	1	0.852656	0.460907	0.367883	0.875375	0.4949	0.473906	0.383687	0.760399	1	0.0657531
COG:C - Energy production and conversion	1	1	0.976232	0.882396	0.177207	0.235036	0.941032	0.869151	1	1	1	0.310996	0.0315238	0.875375	0.746623	1	0.796153	0.765873	1	0.50182
COG:O - Posttranslational modification, protein turnover, chaperones	1	0.902333	1	1	1	0.916064	1	1	1	1	0.852656	0.596382	0.337607	0.993703	0.746623	0.916409	0.177617	0.760399	1	0.598323
COG:P - Inorganic ion transport and metabolism	1	1	1	0.923461	1	0.0506482	1	1	1	1	0.852656	1	1	0.875375	1	0.473906	1	1	1	0.449831
COG:R - General function prediction only	1	1	0.976232	0.820114	1	0.799371	1	0.967339	1	1	1	0.105925	0.863309	0.943208	0.818777	0.757674	0.796153	1	1	0.341661
COG:U - Intracellular trafficking, secretion, and vesicular transport	1	0.40423	1	1	1	0.600033	1	1	1	1	1	1	1	1	0.883949	0.916409	0.796153	1	1	1
COG:H - Coenzyme transport and metabolism	1	1	0.976232	0.882396	1	0.689848	1	1	1	1	1	0.366298	0.795206	0.919366	0.4949	0.757674	0.728308	0.760399	1	0.919777
COG:K - Transcription	0.937433	1	0.976232	1	1	0.799371	1	0.869151	1	1	0.852656	1	0.863309	0.919366	0.501116	0.916409	0.796153	1	1	1
COG:M - Cell wall/membrane/envelope biogenesis	0.937433	1	1	1	1	1	1	0.869151	1	1	0.852656	0.818919	1	0.875375	1	0.916409	0.247853	0.760399	1	0.611005
COG:S - Function unknown	0.658466	0.967062	0.976232	0.882396	0.151962	0.76538	1	0.869151	1	1	0.945452	0.0226084	0.337607	0.875375	1	0.916409	1	0.366799	1	1
COG:I - Lipid transport and metabolism	1	0.198457	0.976232	0.820114	1	0.74648	0.941032	1	1	1	1	0.168163	0.750338	0.698455	0.00404434	1	0.438913	0.760399	1	0.598323
COG:J - Translation, ribosomal structure and biogenesis	1	1	0.976232	0.882396	1	0.602996	1	1	1	1	1	0.460907	1	1	0.4949	1	0.796153	1	1	0.598323
COG:F - Nucleotide transport and metabolism	1	1	1	1	1	1	1	0.93478	1	1	1	1	0.367883	0.875375	0.635705	0.805158	0.728308	0.760399	1	1
COG:D - Cell cycle control, cell division, chromosome partitioning	0.658466	1	0.976232	0.923461	1	0.689848	1	0.869151	1	1	0.852656	0.985661	0.863309	1	1	0.757674	0.247853	0.927186	1	0.919777
