# Supplementary material for: Diversity of Mycobacterium tuberculosis across Evolutionary Scales
Source: PLoS Pathog. 2015 Nov 12;11(11):e1005257. doi: 10.1371/journal.ppat.1005257 (PMC4642946; doi:10.1371/journal.ppat.1005257)
Supplement: S5 Table — SNPs found to have an FST > 0.10 and a q-value ˂ 0.01 (see Methods) are annotated for each Patient. Allele frequency change between longitudinal samples, nucleotide change, and amino acid change are with respect to the minor allele of the first sample time point of each patient (not the H37Rv reference). FST values reported for Patients A, D, and E are the maximum observed value among all possible pairwise comparisons. (XLSX) [file ppat.1005257.s005.xlsx]

## Sheet: FST
	FST	Allele Frequency Difference	SNP position	Gene	Common Name	Gene Description	Major allele (in first sample)	Minor Allele Frequencies	SNP type	Strand	Nuc Change	Amino Acid Change
Patient A
	0.963121	0.981	209848	Rv0179c	lprO	lipoprotein	C	0.00, 0.77, 0.98	non-syn	-	GAC->GGC	D->G
	0.853552	0.929	2155832	Rv1908c	katG	catalase-peroxidase-peroxynitritase T	C	0.00, 0.49, 0.93	non-syn	-	GAC->AAC	D->N
	0.25042	0.392	4261736	Rv3801c	fadD32	fatty-acid-CoA ligase	T	0.00, 0.00, 0.39	non-syn	-	GAG->GGG	E->G
	0.316666	0.476	3116294	Rv2811		conserved hypothetical protein	T	0.00, 0.00, 0.48	syn	+	CGT->CGC	R->R
	0.130581	0.231	2155169	Rv1908c	katG	catalase-peroxidase-peroxynitritase T	T	0.00, 0.23, 0.01	non-syn	-	AGC->CGC	S->R
	0.213675	0.348	1689949				T	0.00, 0.35, 0.00	intergenic		T->C
Patient C
	0.728758	0.849	1596190	Rv1421		conserved hypothetical protein	C	0.02, 0.87	non-syn	+	GCG->GTG	A->V
	0.698657	0.835	2527483	Rv2252		conserved hypothetical protein	G	0.07, 0.91	non-syn	+	ATG->ATA	M->I
	0.240909	0.47	1966553	Rv1739c		sulphate-transport transmembrane protein ABC transporter	A	0.41, 0.88	non-syn	-	GTG->GCG	V->A
	0.239483	0.467	2711906	Rv2414c		conserved hypothetical protein	A	0.40, 0.87	non-syn	-	CTG->CCG	L->P
	0.137255	0.241	860184	Rv0767c		conserved hypothetical protein	A	0.00, 0.24	non-syn	-	CTC->CCC	L->P
	0.114947	0.202	4358154	Rv3879c		hypothetical alanine and proline rich protein	G	0.20, 0.00	non-syn	-	TAC->TAG	Y->-
Patient D
	1	1	7581	Rv0006	gyrA	DNA gyrase subunit A	G	0.00, 0.00, 0.34, 1.0	non-syn	+	GAC->TAC	D->Y
	1	1	761557	Rv0667	rpoB	DNA-directed RNA polymerase beta chain	C	0.00, 0.00, 1.00, 0.99	non-syn	+	GCC->GGC	A->G
	1	1	3067964				G	0.00, 0.00, 0.00, 1.0	intergenic		G->C
	1	1	3841356	Rv3423c	alr	alanine racemase	G	0.00, 0.00, 0.15, 1.0	non-syn	-	TCG->TTG	S->L
	0.95417	0.976	2137291	Rv1887		hypothetical protein	A	0.00, 0.00, 0.00, 0.98	non-syn	+	CAA->CGA	Q->R
	0.587552	0.739	1534580	Rv1362c		membrane protein	C	0.00, 0.00, 0.74, 0.00	non-syn	-	GAA->AAA	E->K
	0.439346	0.61	7582	Rv0006	gyrA	DNA gyrase subunit A	A	0.00, 0.00, 0.61, 0.00	non-syn	+	GAC->GGC	D->G
	0.230139	0.369	2397255	Rv2137c		conserved hypothetical protein	A	0.00, 0.00, 0.00, 0.37	non-syn	-	TCA->GCA	S->A
	0.132867	0.235	13607				C	0.05, 0.23, 0.00, 0.00	intergenic		C->T
Patient E
	1	1	2416632	Rv2156c	murX	phospho-N-acetylmuramoyl-pentappeptidetransferase	C	0.00, 0.00, 0.00, 0.01, 0.23, 0.59, 0.93, 1.0, 1.0	non-syn	-	GCG->TCG	A->S
	1	1	4175611	Rv3728		conserved membrane protein	T	0.00, 0.01, 0.00, 0.03, 1.0, 1.0, 0.99, 1.0, 1.0	syn	+	TTG->CTG	L->L
	1	1	48935	Rv0044c		oxidoreductase	G	0.00, 0.21, 1.0, 1.0, 0.99, 1.0, 0.99, 1.0, 1.0	syn	-	GCC->GCT	A->A
	1	1	6738	Rv0005	gyrB	DNA gyrase subunit B	C	0.00, 0.00, 0.00, 0.00, 0.25, 0.66, 0.94, 1.0, 1.0	non-syn	+	ACC->AAC	T->N
	1	1	4249583	Rv3795	embB	membrane indolylacetylinositol arabinosyltransferase	G	0.00, 0.00, 0.00, 0.00, 0.00, 0.00, 0.03, 0.38, 1.0	non-syn	+	GAC->AAC	D->N
	1	1	2726568	Rv2428	ahpC	alkyl hydroperoxide reductase C protein	A	0.00, 0.02, 0.01, 0.00, 1.0, 0.99, 0.98, 1.0, 0.99	non-syn	+	AAC->GAC	N->D
	1	1	1758517	Rv1552	frdA	fumarate reductase flavoprotein subunit	T	0.00, 0.00, 0.00, 0.00, 0.14, 0.48, 0.77, 1.0, 1.0	syn	+	AGT->AGC	S->S
	1	1	2038851				A	0.00, 0.00, 0.00, 0.00, 0.16, 0.60, 0.86, 1.0, 1.0	intergenic		A->G
	1	1	110493	Rv0101	nrp	peptide synthetase	C	0.03, 0.00, 0.02, 0.02, 0.20, 0.59, 0.92, 0.97, 1.0	non-syn	+	CAC->TAC	H->Y
	1	1	761155	Rv0667	rpoB	DNA-directed RNA polymerase beta chain	C	0.00, 1.0, 1.0, 1.0, 1.0, 1.0, 1.0, 1.0, 1.0	non-syn	+	TCG->TTG	S->L
	1	1	2552022	Rv2280		dehydrogenase	T	0.00, 0.02, 0.00, 0.00, 0.00, 0.00, 0.00, 0.50, 1.0	non-syn	+	TAC->CAC	Y->H
	0.970187	0.985	3774261	Rv3363c		conserved hypothetical protein	C	0.00, 0.00, 0.00, 0.00, 0.00, 0.00, 0.00, 0.98, 0.00	non-syn	-	ATG->GTG	M->V
	0.800682	0.889	4408094	Rv3919c	gid	glucose-inhibited division protein B	C	0.00, 0.00, 0.00, 0.89, 0.00, 0.00, 0.00, 0.00, 0.00	non-syn	-	TGA->GGA	-->G
	0.78125	0.877	2155214	Rv1908c	katG	catalase-peroxidase-peroxynitritase T	A	0.00, 0.88, 0.00, 0.00, 0.02, 0.00, 0.02, 0.00, 0.00	non-syn	-	CGG->TGG	R->W
	0.757079	0.861	413492	Rv0343	iniC	isoniazid inductible gene protein	G	0.00, 0.00, 0.00, 0.00, 0.86, 0.00, 0.00, 0.00, 0.00	non-syn	+	CTG->GTG	L->V
	0.688036	0.829	1029845	Rv0923c		conserved hypothetical protein	C	0.00, 0.00, 0.00, 0.00, 0.83, 0.00, 0.02, 0.00, 0.00	non-syn	-	CTC->GTC	L->V
	0.663802	0.797	576372	Rv0486		mannosyltransferase	C	0.00, 0.00, 0.00, 0.00, 0.80, 0.43, 0.05, 0.00, 0.00	non-syn	+	GAG->GCG	E->A
	0.641634	0.781	6579	Rv0005	gyrB	DNA gyrase subunit B	C	0.00, 0.00, 0.01, 0.00, 0.78, 0.31, 0.07, 0.00, 0.00	non-syn	+	TCC->TTC	S->F
	0.613608	0.759	449143	Rv0372c		conserved hypothetical protein	G	0.00, 0.00, 0.02, 0.00, 0.76, 0.31, 0.06, 0.00, 0.00	non-syn	-	GAC->GAA	D->E
	0.517286	0.681	998457	Rv0895		conserved hypothetical protein	C	0.00, 0.00, 0.00, 0.00, 0.68, 0.00, 0.00, 0.00, 0.00	non-syn	+	GAA->CAA	E->Q
	0.48906	0.656	2156151	Rv1909c	furA	ferric uptake regulation protein	A	0.00, 0.00, 0.00, 0.00, 0.66, 0.00, 0.00, 0.00, 0.00	non-syn	-	TGA->CGA	-->R
	0.475106	0.643	2174481	Rv1922		conserved lipoprotein	A	0.00, 0.00, 0.00, 0.00, 0.64, 0.00, 0.00, 0.00, 0.00	non-syn	+	GCC->ACC	A->T
	0.415896	0.6	4248444	Rv3795	embB	membrane indolylacetylinositol arabinosyltransferase	A	0.00, 0.00, 0.00, 0.00, 0.00, 0.00, 0.00, 0.60, 0.00	non-syn	+	ATC->AAC	I->N
	0.410256	0.582	853048/853049	Rv0758	phoR	two component system sensor kinase	C	0.42, 1.0, 1.0, 1.0, 1.0, 1.0, 1.0, 1.0, 1.0	non-syn	+	CCC->CTT	P->L
	0.373014	0.538	4139414	Rv3696c	glpK	glycerol kinase	C	0.00, 0.00, 0.00, 0.00, 0.00, 0.00, 0.00, 0.00, 0.54	non-syn	-	TGC->TGG	C->W
	0.325301	0.491	817985	Rv0725c		conserved hypothetical protein	G	0.00, 0.00, 0.00, 0.00, 0.00, 0.00, 0.00, 0.00, 0.49	non-syn	-	CGC->AGC	R->S
	0.301843	0.46	1716106	Rv1522c	mmpL12	transmembrane transport protein	T	0.00, 0.00, 0.00, 0.00, 0.00, 0.00, 0.00, 0.00, 0.46	non-syn	-	ACC->GCC	T->A
	0.238671	0.385	3406651	Rv3045	adhC	NADP-dependent alcohol dehydrogenase	G	0.00, 0.02, 0.00, 0.00, 0.01, 0.00, 0.38, 0.00, 0.00	non-syn	+	GGC->AGC	G->S
	0.225489	0.358	4006011	Rv3564	fadE33	acyl-CoA dehydrogenase	C	0.00, 0.00, 0.00, 0.00, 0.00, 0.00, 0.00, 0.00, 0.36	syn	+	ACC->ACT	T->T
	0.210976	0.343	3328385	Rv2973c	recG	ATP-dependent DNA helicase	A	0.00, 0.00, 0.00, 0.00, 0.00, 0.00, 0.00, 0.34, 0.00	non-syn	-	GTG->GCG	V->A
	0.18937	0.317	3850630	Rv3432c	gadB	glutamate decarboxylase	C	0.00, 0.00, 0.00, 0.00, 0.00, 0.00, 0.32, 0.00, 0.00	syn	-	GTG->GTA	V->V
	0.181776	0.304	4138315	Rv3696c	glpK	glycerol kinase	A	0.00, 0.00, 0.00, 0.00, 0.00, 0.00, 0.00, 0.00, 0.30	non-syn	-	TGG->GGG	W->G
	0.172066	0.288	4408126	Rv3919c	gid	glucose-inhibited division protein B	A	0.00, 0.00, 0.00, 0.00, 0.00, 0.00, 0.00, 0.00, 0.29	non-syn	-	TTG->TAG	L->-
	0.166508	0.283	4046322	Rv3604c		conserved alanine, arginine and proline rich membrane protein	C	0.00, 0.00, 0.02, 0.00, 0.00, 0.00, 0.00, 0.28, 0.00	non-syn	-	CGT->CAT	R->H
