# Supplementary material for: Diversity of Mycobacterium tuberculosis across Evolutionary Scales
Source: PLoS Pathog. 2015 Nov 12;11(11):e1005257. doi: 10.1371/journal.ppat.1005257 (PMC4642946; doi:10.1371/journal.ppat.1005257)
Supplement: S6 Table — For each gene in the H37Rv genome, population genetic parameters estimated for global (g) and within-host (accession no.) samples are displayed; column headers correspond to the sample followed by one of the following abbreviations: cov–fraction of gene resolved at sufficient coverage; theta–Watterson’s theta (ϴW); pi–nucleotide diversity (π), TD–Tajima’s D; piN–the number of nonsynonymous mutations per nonsynonymous site (π N); piS–the number of synonymous mutations per synonymous site (π S); piNpiS—(π N /π S). Genes had to be resolved at ≥ 50% (and in at least 75% of strains for the between-host dataset) in order for statistics to be calculated. See Methods for details of how each parameter was calculated. Gene symbols, common names, and descriptions are from S2 File obtained from tbdb.org. Calculations for within-host samples were calculated with PoPoolation [27] under three different parameter sets and are presented under different tabs: mbq20 –a “minimum base quality score” of 20 with a “minimum minor allele count” of 2; mbq30 –a “minimum base quality score” of 30 with a “minimum minor allele count” of 2; mbq20_mc3 –a “minimum base quality score” of 20 with a “minimum minor allele count” of 3. (XLSX) [file ppat.1005257.s006.xlsx]

## Sheet: mbq20
gene.symbol	gene.name	gene.des	g.cov	g.theta	g.pi	g.TD	g.piN	g.piS	g.piNpiS	SRR413213.cov	SRR413213.theta	SRR413213.pi	SRR413213.TD	SRR413213.piN	SRR413213.piS	SRR413213.piNpiS	SRR413216.cov	SRR413216.theta	SRR413216.pi	SRR413216.TD	SRR413216.piN	SRR413216.piS	SRR413216.piNpiS	SRR413221.cov	SRR413221.theta	SRR413221.pi	SRR413221.TD	SRR413221.piN	SRR413221.piS	SRR413221.piNpiS	SRR413226.cov	SRR413226.theta	SRR413226.pi	SRR413226.TD	SRR413226.piN	SRR413226.piS	SRR413226.piNpiS	SRR413231.cov	SRR413231.theta	SRR413231.pi	SRR413231.TD	SRR413231.piN	SRR413231.piS	SRR413231.piNpiS	SRR413266.cov	SRR413266.theta	SRR413266.pi	SRR413266.TD	SRR413266.piN
Rv0001	dnaA	chromosomal replication initiator protein	1	0.00167588	0.000124371	-2.35688	0.00011254	0.00016267	0.69183	0.659	0	0	0	0	0	NA	0.803	7.87e-05	2.23e-05	-0.319123	0	0	NA	0.974	8.67e-05	2.46e-05	-0.425128	0	0	NA	0.971	0.00251995	0.000719446	-1.99112	0.0008074	0.00046334	1.74256	0.919	0.000206513	5.84e-05	-0.957368	0	0	NA	0.8	0.00237368	0.000672104	-1.9762	0.0007461
Rv0002	dnaN	DNA polymerase III beta chain	1	0.00183086	0.000581441	-1.68853	0.00027371	0.00142928	0.191502	0.631	0	0	0	0	0	NA	0.902	0	0	0	0	0	NA	0.949	0.000252234	7.51e-05	-0.8891	9.82e-05	0	NA	0.916	0.00174291	0.000493745	-1.9277	0.00051598	0.00028695	1.79815	0.94	0.000141267	3.99e-05	-0.483613	0	0	NA	0.869	0.00107053	0.000303034	-1.78196	0.00033152
Rv0003	recF	DNA replication and repair protein	0.947	0.00170736	0.000382828	-1.85091	0.00045202	0.00017261	2.61874	0.847	0	0	0	0	0	NA	0.904	0.000552279	0.000156069	-1.48041	0.00021904	0	NA	0.937	2.96e-05	8.37e-06	-0.106374	0	0	NA	0.928	0.00185401	0.000528761	-1.92167	0.00041934	0.00058411	0.717913	0.936	0	0	0	0	0	NA	0.918	0.00202788	0.000595637	-1.91428	0.00053717
Rv0004		conserved hypothetical protein	0.842	0.00143385	8.4211e-05	-1.67453	0.00011628	0	NA	0.723	0	0	0	0	0	NA	0.768	0	0	0	0	0	NA	0.8	7.12e-05	2.01e-05	-0.106374	0	0	NA	0.8	0.00213816	0.000605119	-1.70288	0.00050433	0.00071288	0.707454	0.798	0.000571097	0.000161387	-0.802736	0	0.00070433	NA	0.782	0.00043883	0.000125229	-0.588517	0
Rv0005	gyrB	DNA gyrase subunit B	0.99	0.00112231	0.000304237	-1.83094	0.00032645	0.00023382	1.39616	0.923	0	0	0	0	0	NA	0.939	0.000239138	6.76e-05	-1.30607	5.44e-05	0.0001731	0.314269	0.959	1.56e-05	4.41e-06	-0.106374	0	0	NA	0.945	0.0025046	0.000740701	-1.97044	0.00074793	0.00092379	0.809632	0.964	9.32e-05	2.63e-05	-0.638245	0	0.0001655	NA	0.944	0.00214402	0.000626013	-1.97685	0.00069826
Rv0006	gyrA	DNA gyrase subunit A	0.984	0.00178797	0.000487702	-2.02149	0.00024722	0.00120286	0.205527	0.925	0	0	0	0	0	NA	0.881	0	0	0	0	0	NA	0.94	9.5e-05	2.68e-05	-0.744619	4.65e-05	0	NA	0.94	0.00176647	0.000503757	-1.99602	0.00060708	0.00027649	2.19567	0.955	0.000213894	6.04e-05	-1.25253	4.57e-05	0	NA	0.932	0.0019451	0.000552511	-2.00031	0.00052157
Rv0007		conserved membrane protein	1	0.00224077	0.00026473	-2.15021	0.00018356	0.00048526	0.378271	-	-	-	-	-	-	-	0.63	0.00044617	0.000126084	-0.850993	0.00022611	0	NA	0.856	8.21e-05	2.32e-05	-0.212748	0	0	NA	0.887	0.00146451	0.000430075	-1.7571	0.00057168	0	NA	0.803	0.000174826	4.94e-05	-0.377239	0	0	NA	0.588	0.00167298	0.000473518	-1.70266	0.00046034
Rv0008c		membrane protein	0.998	0.00194984	0.000723091	-1.20746	6.482e-05	0.00241256	0.0268677	-	-	-	-	-	-	-	0.781	0	0	0	0	0	NA	1	0	0	0	0	0	NA	0.893	0.0013982	0.00039615	-1.38955	0.00059928	0	NA	0.975	0	0	0	0	0	NA	0.811	0.00235331	0.000701363	-1.58253	0.00104153
Rv0009	ppiA	iron-regulated peptidyl-prolyl-cis-trans-isomerase A	1	0.00124164	9.1075e-05	-1.6497	4.886e-05	0.00022076	0.221326	0.505	0	0	0	0	0	NA	0.916	0	0	0	0	0	NA	1	5.85e-05	1.65e-05	-0.106374	0	0	NA	0.953	0.0017217	0.000504458	-1.6328	0.00063393	0	NA	1	0	0	0	0	0	NA	0.982	0.00214812	0.000608784	-1.75855	0.0004114
Rv0010c		conserved membrane protein	1	0.0044004	0.00237638	-1.09806	0.0018202	0.00389193	0.467686	-	-	-	-	-	-	-	0.587	0	0	0	0	0	NA	0.974	0	0	0	0	0	NA	0.974	0.00185826	0.000535704	-1.44067	0.00054895	0	NA	0.974	7.74e-05	2.19e-05	-0.106374	0	0	NA	0.974	0.00340735	0.000994619	-1.82243	0.00054895
Rv0011c		conserved membrane protein	1	0.00181138	0.000106383	-1.5083	0.00013783	0	NA	0.631	0	0	0	0	0	NA	0.582	0	0	0	0	0	NA	0.926	0	0	0	0	0	NA	0.926	0.00147921	0.00048509	-0.992192	0.00042267	0	NA	0.926	0	0	0	0	0	NA	0.904	0.00201564	0.000569601	-1.22083	0.00042627
Rv0012		conserved membrane protein	0.999	0.00108319	0.000932771	-0.266875	0.00125283	4.919e-05	25.4692	0.92	0	0	0	0	0	NA	0.901	0	0	0	0	0	NA	0.958	8.5e-05	2.4e-05	-0.16449	0	0	NA	0.943	0.00185769	0.000531408	-1.8477	0.00045223	0.00086002	0.525837	0.957	0	0	0	0	0	NA	0.805	0.00126565	0.0003717	-1.55441	0.00018264
Rv0013	trpG	anthranilate synthase component II	0.999	0.00122074	0.000199317	-1.60582	0.00013939	0.00039772	0.350473	0.871	0	0	0	0	0	NA	0.886	0	0	0	0	0	NA	0.908	0.000151768	4.29e-05	-0.319123	0	0	NA	0.923	0.00234204	0.000675869	-1.87012	0.00054007	0.0010342	0.52221	0.933	0	0	0	0	0	NA	0.886	0.00155785	0.000440887	-1.68193	0.00056563
Rv0014c	pknB	transmembrane serine/threonine-protein kinase B	1	0.00126838	0.000332811	-1.85381	0.00038132	0.0002092	1.82275	0.783	0	0	0	0	0	NA	0.934	0.000146352	5.11e-05	-0.772428	0	0.00019045	NA	0.96	0	0	0	0	0	NA	0.96	0.00217094	0.00062837	-1.98306	0.00065292	0.00035992	1.81407	0.965	5.31e-05	1.5e-05	-0.270865	0	0	NA	0.914	0.00168171	0.000475788	-1.98528	0.00060437
Rv0015c	pknA	transmembrane serine/threonine-protein kinase A	0.877	0.0013501	0.00048909	-1.45161	0.00056599	0.00029777	1.90076	-	-	-	-	-	-	-	0.644	0	0	0	0	0	NA	0.848	8.77e-05	2.48e-05	-0.319123	0	0	NA	0.799	0.00164595	0.000469971	-1.87345	0.00054809	0.0006082	0.901167	0.81	0.00027535	7.78e-05	-0.860852	0	0.00030297	NA	0.674	0.00206244	0.000623434	-1.87769	0.00088863
Rv0016c	pbpA	penicillin-binding protein	1	0.000461436	3.3875e-05	-1.64842	0	0.00012701	NA	0.646	0	0	0	0	0	NA	0.825	0	0	0	0	0	NA	0.947	6.89e-05	1.95e-05	-0.319123	0	0	NA	0.94	0.00173847	0.000498442	-1.94847	0.00057231	0.0004485	1.27605	0.937	0.000232279	7.18e-05	-0.976201	8.24e-05	0	NA	0.793	0.00142735	0.000403932	-1.87412	0.00041202
Rv0017c	rodA	cell division protein	1	0.00193214	0.000176913	-2.34075	0.00012697	0.00031302	0.405629	0.709	0.000192938	5.45e-05	-0.638245	0.00012336	0	NA	0.865	0.000658283	0.000217417	-1.55273	9.67e-05	0.00026103	0.370417	0.943	0.000410919	0.000125728	-1.31335	0.00017146	0	NA	0.951	0.00189335	0.000557999	-1.93392	0.00055212	0.00045056	1.22541	0.958	0.000428006	0.000164207	-1.17176	0.00024609	0	NA	0.909	0.00280922	0.00083284	-1.95765	0.00089651
Rv0018c	ppp	serine/threonine phosphatase	0.924	0.00143084	0.000553338	-1.49185	0.0007375	7.86e-05	9.38295	0.654	0	0	0	0	0	NA	0.785	0.000370766	0.000104775	-1.24795	0.00019624	0	NA	0.9	6.93e-05	1.96e-05	-0.270865	0	0	NA	0.879	0.00160987	0.000462153	-1.81978	0.00066915	0	NA	0.862	0.000385876	0.000150292	-1.11986	0.0002497	0	NA	0.729	0.00182727	0.000517325	-1.95011	0.00031599
Rv0019c		conserved hypothetical protein	0.981	0.00222575	0.000238875	-1.81283	0.00017859	0.00039996	0.44652	0.953	0	0	0	0	0	NA	0.955	0	0	0	0	0	NA	0.955	0	0	0	0	0	NA	0.915	0.00345306	0.000996002	-1.85364	0.00106568	0.00070231	1.51739	0.955	7.19e-05	2.03e-05	-0.106374	0	0	NA	0.955	0.00230146	0.000661095	-1.71292	0.00076199
Rv0020c	TB39.8	conserved hypothetical protein	0.965	0.00133747	0.000376489	-1.74884	0.00022764	0.00083649	0.272137	-	-	-	-	-	-	-	0.631	0	0	0	0	0	NA	0.882	9.2e-05	2.6e-05	-0.425497	0	0	NA	0.84	0.00205239	0.000580592	-1.98128	0.0005059	0.00077812	0.650157	0.824	7.38e-05	2.09e-05	-0.319123	0	0	NA	0.744	0.00199422	0.000565971	-1.96357	0.00057782
Rv0021c		conserved hypothetical protein	1	0.00211041	0.000595738	-1.74691	0.00058354	0.00063689	0.916234	-	-	-	-	-	-	-	0.721	0	0	0	0	0	NA	0.978	0.000169432	5.24e-05	-0.463972	0	0	NA	0.946	0.00171677	0.000494572	-1.7655	0.00055069	0.00034473	1.59745	0.977	0.000339221	9.59e-05	-0.967226	0.00011852	0	NA	0.792	0.00193377	0.000551424	-1.88675	0.00065261
Rv0022c	whiB5	transcriptional regulator whib-like	1	0.00284026	0.000286873	-1.91148	0.0003574	9.306e-05	3.84053	-	-	-	-	-	-	-	0.833	0	0	0	0	0	NA	0.95	0	0	0	0	0	NA	0.974	0.00196406	0.000638588	-1.48493	0.00067534	0	NA	0.969	0	0	0	0	0	NA	0.912	0.00234851	0.000663667	-1.61917	0.00061507
Rv0023		transcriptional regulator	1	0.00221222	0.000647668	-1.65213	0.00030775	0.00160572	0.191659	-	-	-	-	-	-	-	0.603	0	0	0	0	0	NA	0.92	4.53e-05	1.28e-05	-0.106374	0	0	NA	0.895	0.0018634	0.000601119	-1.74416	0.00050056	0.00069231	0.723029	0.848	0.000392957	0.000150086	-0.689343	0	0.00072875	NA	0.698	0.00244921	0.000708694	-1.80521	0.00096931
Rv0024		secreted protein	1	0.00201437	0.000155876	-2.15398	0.00010206	0.00029379	0.347391	-	-	-	-	-	-	-	0.853	0	0	0	0	0	NA	0.95	0.000319644	0.000116792	-0.708985	0	0.00052555	NA	0.903	0.00138909	0.000404957	-1.68077	0.00046044	0	NA	0.939	0.000283211	8e-05	-0.744619	0.00014828	0	NA	0.831	0.00151101	0.000429102	-1.76637	0.00052173
Rv0025		conserved hypothetical protein	1	0.000469465	2.7687e-05	-0.952642	3.741e-05	0	NA	0.777	0	0	0	0	0	NA	1	0.000619475	0.000175058	-0.744619	0.0003041	0	NA	1	0	0	0	0	0	NA	0.972	0.000364014	0.000102867	-0.425497	0	0	NA	1	0	0	0	0	0	NA	0.942	0.00150289	0.000437145	-1.24078	0.00065449
Rv0026		conserved hypothetical protein	1	0.00164329	0.000390463	-1.8864	0.00047235	0.00016736	2.82236	0.685	0	0	0	0	0	NA	0.9	0	0	0	0	0	NA	0.976	0.000244477	6.91e-05	-0.935529	0	0.00023636	NA	0.925	0.00136691	0.0003866	-1.90932	0.00045239	0.00025217	1.79399	0.941	0.000152127	4.3e-05	-0.589987	0	0	NA	0.886	0.00218075	0.000646418	-1.93357	0.00066297
Rv0027		hypothetical protein	1	0.00053544	3.1447e-05	-0.952113	4.149e-05	0	NA	0.959	0	0	0	0	0	NA	0.931	0	0	0	0	0	NA	0.965	0.000104639	2.96e-05	-0.106374	0	0	NA	0.965	0.00272506	0.000773142	-1.58391	0.00071683	0	NA	0.965	0	0	0	0	0	NA	0.928	0.00185123	0.00052314	-1.3589	0.00037307
Rv0028		hypothetical protein	1	0.00222765	0.000529845	-1.35685	8.885e-05	0.00183727	0.0483598	0.739	0	0	0	0	0	NA	0.83	0	0	0	0	0	NA	0.928	0.000113113	3.2e-05	-0.106374	0	0	NA	0.928	0.00169739	0.00048014	-1.06874	0.00040358	0	NA	0.928	0.00124425	0.000351613	-0.977084	0.00039533	0	NA	0.837	0.00313789	0.000887265	-1.63778	0.00089947
Rv0029		conserved hypothetical protein	0.95	0.00179575	0.000384324	-1.87526	0.00028795	0.00065294	0.441005	-	-	-	-	-	-	-	0.85	0	0	0	0	0	NA	0.938	0	0	0	0	0	NA	0.908	0.0010957	0.000309771	-1.75418	0.00022748	0.00030754	0.739676	0.925	0.000284565	0.000150128	-0.63045	0	0	NA	0.839	0.00122227	0.000355665	-1.73193	0.00037816
Rv0030		hypothetical protein	1	0.00361799	0.000953313	-1.56701	0.00056578	0.00119055	0.475226	0.803	0	0	0	0	0	NA	0.958	0	0	0	0	0	NA	0.967	0	0	0	0	0	NA	0.933	0.00198169	0.000560008	-1.27279	0.00072624	0	NA	0.936	0.000207924	5.88e-05	-0.212748	0	0	NA	0.87	0.0017909	0.000506091	-1.28714	0.00081431
Rv0031		transposase	-	-	-	-	-	-	-	-	-	-	-	-	-	-	-	-	-	-	-	-	-	-	-	-	-	-	-	-	-	-	-	-	-	-	-	-	-	-	-	-	-	-	-	-	-	-	-
Rv0032	bioF2	8-amino-7-oxononanoate synthase	0.973	0.00128641	0.000481973	-1.63066	0.00021627	0.00129421	0.167106	0.678	6.13e-05	1.73e-05	-0.319123	0	0	NA	0.821	0	0	0	0	0	NA	0.938	1.48e-05	4.18e-06	-0.106374	0	0	NA	0.916	0.00162198	0.000467332	-1.97972	0.00046501	0.00047966	0.969458	0.938	0.000103531	2.93e-05	-0.744619	5.07e-05	0	NA	0.882	0.00206257	0.000592386	-1.98922	0.00063143
Rv0033	acpA	acyl carrier protein	1	0.00129103	7.6138e-05	-1.28583	5.181e-05	0.00016476	0.314457	0.689	0	0	0	0	0	NA	0.958	0	0	0	0	0	NA	0.928	0	0	0	0	0	NA	0.928	0.00157581	0.000446957	-0.908903	0.00045986	0	NA	0.928	0	0	0	0	0	NA	0.89	0.0012336	0.000350894	-0.779479	0.00048536
Rv0034		conserved hypothetical protein	0.997	0.0012943	0.000225787	-1.32385	0.00024049	0.00020824	1.15487	-	-	-	-	-	-	-	0.972	0	0	0	0	0	NA	0.972	0.000166879	4.72e-05	-0.16449	0	0	NA	0.947	0.00128549	0.000374973	-1.13404	0.00060149	0	NA	0.944	0	0	0	0	0	NA	0.932	0.00200285	0.000600948	-1.46276	0.00060445
Rv0035	fadD34	fatty-acid-CoA ligase	1	0.000908076	0.000344133	-1.41271	0.00042307	0.00011726	3.60797	0.792	0.00016819	4.75e-05	-0.648103	8.52e-05	0	NA	0.919	6.21e-05	1.75e-05	-0.319123	0	0	NA	0.948	0.000180473	5.37e-05	-0.74915	6.89e-05	0	NA	0.934	0.00162922	0.000474313	-1.94038	0.00063024	0.00020807	3.02898	0.969	9.82e-05	2.77e-05	-0.531871	6.75e-05	0	NA	0.926	0.00158169	0.000447057	-1.9683	0.00050747
Rv0036c		conserved hypothetical protein	1	0.00154255	0.00109625	-0.615581	0.00035927	0.00310686	0.115638	-	-	-	-	-	-	-	-	-	-	-	-	-	-	0.908	4.57e-05	1.29e-05	-0.106374	0	0	NA	0.836	0.0021383	0.000633444	-1.83049	0.00054619	0.00049218	1.10974	0.712	0.000524715	0.000721147	0.499576	0	0	NA	0.745	0.00228299	0.000774857	-1.67894	0.00081356
Rv0037c		conserved membrane protein	1	0.00192613	0.000272699	-2.18538	0.00017863	0.00051359	0.347807	0.6	0	0	0	0	0	NA	0.731	0.000232063	6.56e-05	-0.744619	0.00013185	0	NA	0.964	0	0	0	0	0	NA	0.925	0.00125701	0.000355439	-1.84104	0.00028479	0.00024292	1.17236	0.928	0.000339248	0.000106239	-1.14427	9.56e-05	0.00024101	0.396498	0.842	0.00141047	0.000398587	-1.88831	0.00053657
Rv0038		conserved hypothetical protein	1	0.00111932	0.000118097	-1.59245	0	0.0004495	NA	0.727	0	0	0	0	0	NA	0.708	0	0	0	0	0	NA	0.895	0.000530492	0.000173336	-0.898444	0	0.00059204	NA	0.823	0.00154005	0.000436009	-1.45364	0.00047219	0	NA	0.818	6.45e-05	1.82e-05	-0.106374	0	0	NA	0.764	0.00103752	0.000294062	-1.14812	0.00024808
Rv0039c		conserved membrane protein	0.997	0.00049196	2.9257e-05	-0.953709	4.066e-05	0	NA	-	-	-	-	-	-	-	0.833	0	0	0	0	0	NA	0.971	0	0	0	0	0	NA	0.911	0.0015213	0.000430754	-1.30533	0.00072517	0	NA	0.963	0	0	0	0	0	NA	0.842	0.00164724	0.000467331	-1.22466	0.00083389
Rv0040c	mtc28	secreted proline rich protein	0.999	0.00182849	0.000139592	-2.15641	0.00014829	0.00011922	1.24383	-	-	-	-	-	-	-	0.661	0	0	0	0	0	NA	0.894	3.85e-05	1.09e-05	-0.106374	0	0	NA	0.917	0.000901824	0.00025564	-1.55876	0.00013718	0.00036151	0.379464	0.951	0	0	0	0	0	NA	0.783	0.00079102	0.000223535	-1.41702	0
Rv0041	leuS	leucyl-tRNA synthetase	1	0.0014628	0.000375607	-2.05521	0.00016752	0.00100729	0.166308	0.62	3.56e-05	1.01e-05	-0.212748	0	0	NA	0.907	0.000280082	0.000101374	-1.39427	0.00012418	0	NA	0.961	8.04e-05	3.02e-05	-0.648159	3.92e-05	0	NA	0.953	0.00153064	0.00045586	-1.96286	0.00051362	0.00024461	2.09975	0.954	0.000173644	8.55e-05	-0.88129	0.00010877	0	NA	0.895	0.00182652	0.000540143	-1.97049	0.00060117
Rv0042c		transcriptional regulator, marR-family	1	0.00135781	0.000127255	-1.73812	0.00013237	0.00011605	1.14063	-	-	-	-	-	-	-	0.917	0	0	0	0	0	NA	0.971	5.27e-05	1.49e-05	-0.106374	0	0	NA	0.888	0.00126882	0.000381137	-1.51295	0.00020842	0.00055204	0.377545	0.971	0.000210996	5.96e-05	-0.425497	0	0	NA	0.968	0.000900011	0.000254557	-1.31028	0.00037767
Rv0043c		transcriptional regulator, gntR-family	1	0.000927432	0.000220588	-1.35685	0.00027761	5.435e-05	5.10782	0.739	0.000354964	0.000100309	-0.638245	0.00021407	0	NA	0.925	0	0	0	0	0	NA	0.985	4.44e-05	1.25e-05	-0.106374	0	0	NA	0.971	0.00153082	0.000433348	-1.70497	0.00015562	0.0009078	0.171425	0.984	4.44e-05	1.26e-05	-0.106374	0	0	NA	0.954	0.00330088	0.000933758	-1.96331	0.00079169
Rv0044c		oxidoreductase	1	0.000642528	0.000261143	-0.951137	1.703e-05	0.00096552	0.0176382	0.558	0	0	0	0	0	NA	0.687	0	0	0	0	0	NA	0.927	0	0	0	0	0	NA	0.911	0.000976419	0.000276113	-1.44386	0.00031525	0	NA	0.872	0	0	0	0	0	NA	0.823	0.00103151	0.000291496	-1.35733	0.00017596
Rv0045c		hydrolase	0.998	0.000952043	0.000502402	-0.906408	0.00059323	0.00025597	2.31758	0.862	0	0	0	0	0	NA	0.875	0	0	0	0	0	NA	0.936	3.82e-05	1.08e-05	-0.106374	0	0	NA	0.933	0.00161383	0.000457338	-1.83703	0.0004038	0.00038539	1.04777	0.961	0.000223603	6.32e-05	-0.589987	0.00013017	0	NA	0.93	0.0016194	0.000458756	-1.83988	0.00042187
Rv0046c	ino1	myo-inositol-1-phosphate synthase	0.999	0.000927012	0.000254962	-1.47322	0.00020633	0.00041421	0.498129	0.918	0.000158403	4.48e-05	-0.531871	0.00010741	0	NA	0.967	0	0	0	0	0	NA	0.98	0.000148448	4.2e-05	-0.403658	0	0	NA	0.938	0.00260523	0.000753034	-1.96123	0.00078602	0.00067061	1.1721	0.975	0.000298552	8.44e-05	-0.967226	0	0	NA	0.951	0.00168418	0.000476959	-1.91671	0.00052274
Rv0047c		conserved hypothetical protein	1	0.00125429	9.1988e-05	-1.64855	7.481e-05	0.00014288	0.523586	0.74	0	0	0	0	0	NA	0.855	0	0	0	0	0	NA	0.936	0	0	0	0	0	NA	0.936	0.00158283	0.000448618	-1.53984	0.00044044	0.00062848	0.700802	0.888	0.000133296	3.77e-05	-0.212748	0	0	NA	0.888	0.0015329	0.000433184	-1.39059	0.00046598
Rv0048c		membrane protein	0.999	0.000784422	0.000308608	-1.07988	0.00042101	0	NA	0.564	0	0	0	0	0	NA	0.799	0	0	0	0	0	NA	0.934	0	0	0	0	0	NA	0.932	0.00126874	0.000359363	-1.70693	0.00055865	0	NA	0.921	0	0	0	0	0	NA	0.853	0.0022526	0.000637472	-1.92037	0.0006429
Rv0049		conserved hypothetical protein	1	0.00123384	9.6859e-05	-1.47661	0	0.00035382	NA	0.585	0	0	0	0	0	NA	0.857	0	0	0	0	0	NA	1	7.76e-05	2.19e-05	-0.106374	0	0	NA	0.971	0.00199971	0.000566438	-1.52518	0.00056738	0	NA	0.995	0.000389857	0.00011017	-0.531871	0.00027821	0	NA	0.993	0.0017996	0.000509859	-1.55215	0.00055643
Rv0050	ponA1	bifunctional penicillin-binding protein	0.95	0.00131924	0.000295595	-1.97539	0.00033383	0.00018489	1.80556	0.69	6.85e-05	1.94e-05	-0.319123	0	0	NA	0.841	0.000318618	9e-05	-1.2336	0.00012948	0	NA	0.92	0.000291259	0.000100463	-1.23538	5.87e-05	0	NA	0.88	0.00166944	0.000512902	-1.91523	0.00043818	0.00081962	0.534614	0.895	0.000264325	9.55e-05	-1.02008	0	0.00026866	NA	0.866	0.00216766	0.000622639	-1.98454	0.0005652
Rv0051		conserved membrane protein	0.994	0.00173018	0.000261104	-2.21176	0.00014668	0.00058341	0.251418	0.576	0	0	0	0	0	NA	0.84	0	0	0	0	0	NA	0.959	0.000119421	3.64e-05	-0.618604	6.94e-05	0	NA	0.937	0.00199803	0.000576666	-1.96818	0.00064934	0.00049518	1.31132	0.938	0.000142503	4.03e-05	-0.696361	7.14e-05	0	NA	0.843	0.00246802	0.000697725	-1.99698	0.00065188
Rv0052		conserved hypothetical protein	1	0.000301897	1.773e-05	-0.952113	0	6.682e-05	NA	-	-	-	-	-	-	-	0.608	0	0	0	0	0	NA	0.945	0	0	0	0	0	NA	0.86	0.00251695	0.000849309	-1.6942	0.00082226	0.00066245	1.24124	0.871	0.000392557	0.000110933	-0.638245	0.00023659	0	NA	0.697	0.00114536	0.000324354	-1.21557	0.000306
Rv0053	rpsF	30S ribosomal protein S6	1	0.00117024	0.000102747	-1.24547	0.00013591	0	NA	0.962	0	0	0	0	0	NA	0.883	0	0	0	0	0	NA	0.924	0	0	0	0	0	NA	0.962	0.00206721	0.000585617	-1.36776	0.00078059	0	NA	0.962	0	0	0	0	0	NA	0.907	0.00121683	0.000343864	-0.793667	0.00041403
Rv0054	ssb	single-strand binding protein	1	0.000344571	0.000266833	-0.22858	0.0003622	0	NA	-	-	-	-	-	-	-	0.786	0	0	0	0	0	NA	0.956	0.000611243	0.00032867	-0.616919	0.00045303	0	NA	0.927	0.000911533	0.000258763	-1.02852	0.00024609	0	NA	0.956	0.00101874	0.000572974	-0.771276	0.00074468	0	NA	0.881	0.00184198	0.000540048	-1.57155	0.00080363
Rv0055	rpsR	30S ribosomal protein rpsR1	1	0.000667725	3.9216e-05	-0.952113	5.272e-05	0	NA	0.867	0	0	0	0	0	NA	0.996	0	0	0	0	0	NA	1	0	0	0	0	0	NA	1	0.000378695	0.000107543	-0.318754	0	0	NA	1	0	0	0	0	0	NA	1	0.0023951	0.000677887	-1.30386	0.00086153
Rv0056	rplI	50S ribosomal protein L9	1	0.00148383	0.000151951	-1.59684	2.956e-05	0.00050775	0.0582176	0.854	0	0	0	0	0	NA	0.603	0	0	0	0	0	NA	0.978	0.000143092	4.04e-05	-0.212748	0	0	NA	0.963	0.00174474	0.000493352	-1.42611	0.00050073	0	NA	1	0	0	0	0	0	NA	0.941	0.000818428	0.000231592	-1.02497	0.00026159
Rv0057		hypothetical protein	1	0.00228331	0.000602041	-1.5646	0.00041057	0.0012729	0.322547	0.828	0	0	0	0	0	NA	0.975	0	0	0	0	0	NA	0.958	0	0	0	0	0	NA	0.897	0.00123638	0.000368149	-1.26206	0.00049768	0	NA	0.979	0.000125731	3.55e-05	-0.212748	0	0	NA	0.927	0.00312191	0.000883891	-1.86097	0.00072804
Rv0058	dnaB	replicative DNA helicase	1	0.00064945	0.000131565	-1.86169	8.178e-05	0.00028457	0.287381	0.605	0	0	0	0	0	NA	0.822	0.000208309	6.28e-05	-1.16932	0.00010762	0	NA	0.939	6.51e-05	1.84e-05	-0.531871	4.51e-05	0	NA	0.915	0.00214048	0.000607714	-2.00598	0.00058368	0.00056381	1.03524	0.934	7.86e-05	2.22e-05	-0.541729	0	0	NA	0.824	0.0011435	0.000323454	-1.96328	0.0003164
Rv0059		hypothetical protein	1	0.00122955	0.000199185	-1.60827	0.00016793	0.00030119	0.557555	0.955	0	0	0	0	0	NA	0.854	0	0	0	0	0	NA	0.944	9.82e-05	2.78e-05	-0.212748	0	0	NA	0.921	0.00317458	0.000912393	-1.92086	0.00111938	0.00109179	1.02527	0.96	0.00033815	9.56e-05	-0.696361	0.00016461	0	NA	0.957	0.00130881	0.000376683	-1.66495	0.00040996
Rv0060		conserved hypothetical protein	1	0.000964702	0.000278679	-1.44414	3.78e-05	0.00101063	0.0374024	0.915	0	0	0	0	0	NA	0.906	0	0	0	0	0	NA	0.896	0	0	0	0	0	NA	0.876	0.0020086	0.000572778	-1.90957	0.0006055	0.00037515	1.61402	0.927	0.000196476	5.57e-05	-0.589624	0.00011249	0	NA	0.903	0.00218642	0.000628398	-1.92533	0.00040827
Rv0061		hypothetical protein	1	0.0024107	0.00159336	-0.69133	0.0014821	0.00194775	0.760929	-	-	-	-	-	-	-	0.946	0	0	0	0	0	NA	0.974	0	0	0	0	0	NA	0.955	0.00126287	0.000356875	-1.25253	0.00056024	0	NA	0.915	0	0	0	0	0	NA	0.894	0.00202664	0.000574827	-1.60983	0.00031395
Rv0062	celA1	cellulase	1	0.00104456	0.000490281	-1.12899	0.0006468	6.597e-05	9.80446	-	-	-	-	-	-	-	0.732	0.000345422	9.76e-05	-0.957368	0.00014792	0	NA	0.981	0.000229254	8e-05	-0.772428	0.00010029	0	NA	0.932	0.00129813	0.000375766	-1.76864	0.00032362	0.00058708	0.551237	0.958	0.000234698	6.63e-05	-0.850993	0.00010408	0	NA	0.899	0.00134616	0.000381199	-1.8311	0.00046576
Rv0063		oxidoreductase	1	0.00177516	0.000493197	-1.83952	0.00031946	0.00096672	0.330458	-	-	-	-	-	-	-	0.796	0	0	0	0	0	NA	0.95	0	0	0	0	0	NA	0.916	0.00219372	0.000624437	-1.9747	0.00082414	0.00023945	3.4418	0.944	0.000330934	0.000102913	-1.14968	0.00016892	0	NA	0.831	0.00166472	0.000499438	-1.88981	0.00049778
Rv0064		conserved membrane protein	0.999	0.00162522	0.000295053	-2.29776	0.00023778	0.00046297	0.513597	0.624	0.000139975	3.96e-05	-0.850993	6.22e-05	0	NA	0.853	6.4e-05	1.81e-05	-0.483613	0	0	NA	0.919	5.95e-05	1.84e-05	-0.511861	4.12e-05	0	NA	0.906	0.00142455	0.000409717	-1.98467	0.00046502	0.00024364	1.90864	0.928	3.53e-05	9.99e-06	-0.319123	0	0	NA	0.898	0.00165691	0.000485384	-1.97471	0.00053451
Rv0065		conserved hypothetical protein	1	0.00127067	7.4878e-05	-1.50798	0.00010215	0	NA	0.958	0	0	0	0	0	NA	0.821	0	0	0	0	0	NA	0.973	0.000739432	0.000208957	-0.764336	0.00028768	0	NA	0.945	0.00186034	0.000526068	-1.52094	0.00059204	0	NA	0.97	0	0	0	0	0	NA	0.876	0.0040194	0.00125964	-1.76924	0.00115205
Rv0066c	icd2	isocitrate dehydrogenase	1	0.000990756	0.000275444	-1.78846	0.0002905	0.00022729	1.2781	0.949	3.03e-05	8.55e-06	-0.212748	0	0	NA	0.941	0	0	0	0	0	NA	0.957	7.5e-05	2.12e-05	-0.531871	5.02e-05	0	NA	0.937	0.00173227	0.000494416	-1.98731	0.00051609	0.00051385	1.00436	0.952	0.000135736	3.84e-05	-0.957368	5.05e-05	0	NA	0.935	0.00199699	0.000575056	-1.98875	0.0006736
Rv0067c		transcriptional regulator, tetR-family	1	0.00149359	0.0005003	-1.27545	0.00063426	0.00013457	4.71323	0.575	0	0	0	0	0	NA	0.87	0	0	0	0	0	NA	0.981	0.000517206	0.000198768	-0.773367	0.00029316	0	NA	0.996	0.00175326	0.000495455	-1.68968	0.000593	0.00055329	1.07177	0.975	0.000231109	6.53e-05	-0.425497	0	0	NA	0.967	0.00186601	0.000550729	-1.66409	0.00040513
Rv0068		oxidoreductase	0.999	0.00112239	0.000244392	-1.58965	0.00030472	8.268e-05	3.68553	0.507	0	0	0	0	0	NA	0.94	0.000524783	0.000148299	-1.24795	0.00026715	0	NA	0.965	0.000109514	3.09e-05	-0.319123	0	0	NA	0.955	0.00217738	0.000616234	-1.93155	0.00064536	0.00035834	1.80097	0.969	0.000145358	4.11e-05	-0.377239	0	0	NA	0.945	0.000708074	0.000200095	-1.36348	0.00026145
Rv0069c	sdaA	L-serine dehydratase	1	0.00110851	0.000176667	-1.91462	0.00021979	5.666e-05	3.8791	0.67	0.000276635	7.82e-05	-0.850993	0.00013157	0	NA	0.85	0.000327241	9.25e-05	-1.13172	9.88e-05	0	NA	0.962	0.000144595	4.41e-05	-0.618604	8.38e-05	0	NA	0.933	0.00201348	0.000579591	-1.95986	0.00061154	0.00024909	2.4551	0.973	0.000214479	6.06e-05	-0.812594	8.31e-05	0	NA	0.911	0.00234619	0.000679689	-1.96659	0.00073003
Rv0070c	glyA2	serine hydroxymethyltransferase 2	1	0.00227079	0.000291065	-2.27465	0.00025538	0.00040071	0.637319	0.746	0.000235713	6.66e-05	-0.744619	0.00012887	0	NA	0.897	0.000392442	0.000114614	-1.18451	0.00020223	0	NA	0.992	0.000177342	5.01e-05	-0.696361	0	0	NA	0.954	0.00200426	0.000570869	-1.96402	0.00054589	0.00053575	1.01893	0.984	0.000331967	9.38e-05	-1.14157	0.00017564	0	NA	0.865	0.00255919	0.000731514	-1.97124	0.00094266
Rv0071		maturase	0.873	0.00113708	0.000315625	-1.31933	0.000398	7.726e-05	5.15144	-	-	-	-	-	-	-	-	-	-	-	-	-	-	-	-	-	-	-	-	-	-	-	-	-	-	-	-	-	-	-	-	-	-	-	-	-	-	-	-
Rv0072		glutamine-transport transmembrane protein ABC transporter	1	0.000836565	6.7966e-05	-1.80716	4.685e-05	0.00012487	0.37519	-	-	-	-	-	-	-	-	-	-	-	-	-	-	-	-	-	-	-	-	-	-	-	-	-	-	-	-	-	-	-	-	-	-	-	-	-	-	-	-
Rv0073		glutamine-transport ATP-binding protein ABC transporter	1	0.000885522	9.6191e-05	-1.75482	4.871e-05	0.00023394	0.208216	-	-	-	-	-	-	-	-	-	-	-	-	-	-	-	-	-	-	-	-	-	-	-	-	-	-	-	-	-	-	-	-	-	-	-	-	-	-	-	-
Rv0074		conserved hypothetical protein	0.999	0.00180009	0.000407483	-1.91973	0.00010238	0.00090667	0.112919	-	-	-	-	-	-	-	-	-	-	-	-	-	-	0.71	0.000256115	8.21e-05	-0.705337	0.00013031	0	NA	0.508	0.00179036	0.000546597	-1.75137	0.00055496	0.00077253	0.718367	-	-	-	-	-	-	-	-	-	-	-	-
Rv0075		aminotransferase	0.931	0.00187431	0.000369276	-1.95559	0.00031211	0.0005403	0.577661	0.698	0	0	0	0	0	NA	0.754	0	0	0	0	0	NA	0.901	6.08e-05	1.72e-05	-0.212748	0	0	NA	0.864	0.00139395	0.000398114	-1.86406	0.00044646	0.00032421	1.37707	0.851	0	0	0	0	0	NA	0.799	0.0019569	0.000582317	-1.88804	0.0006723
Rv0076c		membrane protein	1	0.00130977	7.7182e-05	-1.50798	6.963e-05	0.00010169	0.684728	0.569	0	0	0	0	0	NA	0.879	0	0	0	0	0	NA	0.972	0	0	0	0	0	NA	0.931	0.000886037	0.000251127	-0.869983	0.00030909	0	NA	0.938	0	0	0	0	0	NA	0.926	0.0013348	0.000377203	-1.22611	0.00031627
Rv0077c		oxidoreductase	1	0.000410146	5.9677e-05	-1.16759	6.548e-05	4.478e-05	1.46226	0.529	0	0	0	0	0	NA	0.789	9.79e-05	2.77e-05	-0.212748	0	0	NA	0.921	0.000461917	0.000344752	-0.367984	0.00046633	0	NA	0.88	0.00206624	0.000584453	-1.85136	0.00062808	0	NA	0.897	0.000517437	0.00028318	-0.695019	0.00035972	0	NA	0.869	0.00293953	0.00112965	-1.67312	0.00152986
Rv0078		transcriptional regulator	1	0.000281456	0.000217957	-0.22858	0	0.00083596	NA	-	-	-	-	-	-	-	0.919	0.000230695	6.52e-05	-0.425497	0	0	NA	0.901	0	0	0	0	0	NA	0.889	0.00131264	0.000379985	-1.43621	0.000423	0	NA	0.954	0	0	0	0	0	NA	0.88	0.00338355	0.000961963	-1.91982	0.00086381
Rv0078A		hypothetical protein	1	0.00172137	0.000683497	-1.22524	0.00062633	0.00085954	0.72868	0.928	0	0	0	0	0	NA	0.918	0.000471548	0.000133255	-0.850993	0.00021595	0	NA	0.971	0	0	0	0	0	NA	0.956	0.00237778	0.000673597	-1.81709	0.00078246	0.00055833	1.40143	0.99	0.000327798	9.26e-05	-0.638245	0.00018811	0	NA	0.958	0.00175326	0.000497581	-1.64365	0.00039658
Rv0079		hypothetical protein	1	0.00103571	7.3488e-05	-1.78178	3.398e-05	0.00017774	0.191178	-	-	-	-	-	-	-	0.787	0	0	0	0	0	NA	0.96	4.07e-05	1.15e-05	-0.106374	0	0	NA	0.945	0.00235961	0.000707855	-1.84141	0.00066788	0.00077199	0.865141	0.934	8.37e-05	2.36e-05	-0.212748	0	0	NA	0.838	0.00158636	0.000449072	-1.71088	0.00033972
Rv0080		conserved hypothetical protein	1	0.00334148	0.00156703	-1.208	0.00177555	0.00108401	1.63795	0.717	0	0	0	0	0	NA	0.826	0	0	0	0	0	NA	0.952	7.35e-05	2.08e-05	-0.106374	0	0	NA	0.887	0.000947151	0.000267656	-1.00641	0.00028802	0	NA	0.928	0.000452454	0.000127859	-0.638245	0.00027325	0	NA	0.865	0.00259575	0.000737953	-1.74515	0.00060926
Rv0081		transcriptional regulator	1	0.00345475	0.000945209	-1.54351	0.00016198	0.00298178	0.0543233	0.704	0	0	0	0	0	NA	0.809	0	0	0	0	0	NA	0.87	0	0	0	0	0	NA	0.936	0.0015925	0.000450858	-1.2201	0.00072517	0	NA	0.936	0	0	0	0	0	NA	0.881	0.00105672	0.000298619	-0.918968	0.00039533
Rv0082		oxidoreductase	0.998	0.000711548	6.2526e-05	-1.24634	8.826e-05	0	NA	-	-	-	-	-	-	-	-	-	-	-	-	-	-	0.877	0	0	0	0	0	NA	0.84	0.00143966	0.000599523	-1.10425	0.0008726	0	NA	0.777	0	0	0	0	0	NA	-	-	-	-	-
Rv0083		oxidoreductase	0.998	0.00115386	0.000155799	-2.14144	0.00019793	5.492e-05	3.60397	-	-	-	-	-	-	-	0.585	0.000428704	0.000121148	-1.30607	0.00023266	0	NA	0.928	0	0	0	0	0	NA	0.875	0.0020636	0.000646255	-1.90487	0.00084204	0.00035471	2.37388	0.724	0.000115389	3.26e-05	-0.483613	0	0	NA	0.515	0.000713151	0.00020153	-1.55439	0
Rv0084	hycD	formate hydrogenlyase	1	0.0010761	9.543e-05	-1.85316	3.016e-05	0.00025512	0.118219	-	-	-	-	-	-	-	0.532	0	0	0	0	0	NA	0.902	0.000149763	4.23e-05	-0.425497	0	0	NA	0.858	0.00118199	0.000334679	-1.64422	0.00044216	0	NA	0.88	0.000153521	4.34e-05	-0.425497	0	0	NA	0.668	0.00111297	0.000314514	-1.52709	0.00020375
Rv0085	hycP	hydrogenase	1	0.00128629	0.000106034	-1.76219	0.00010749	0.00010415	1.03207	0.751	0	0	0	0	0	NA	0.89	0	0	0	0	0	NA	0.917	0.000105672	2.99e-05	-0.212748	0	0	NA	0.908	0.0010679	0.000302225	-1.26549	0.00019546	0	NA	0.916	0.000211692	5.98e-05	-0.425497	0	0	NA	0.873	0.00138706	0.000391969	-1.60635	0.00042701
Rv0086	hycQ	hydrogenase	0.953	0.001219	0.000248209	-1.85927	8.122e-05	0.00066521	0.122097	0.502	0	0	0	0	0	NA	0.628	0	0	0	0	0	NA	0.903	0.000121223	3.43e-05	-0.483613	0	0	NA	0.86	0.0011978	0.000338807	-1.87415	0.00038001	0.00023015	1.65114	0.918	0.000476974	0.000144266	-1.43117	8.79e-05	0	NA	0.686	0.00178684	0.000505211	-1.90939	0.00067448
Rv0087	hycE	formate hydrogenase	1	0.000805875	0.000169237	-1.67863	0.00021213	5.164e-05	4.10786	-	-	-	-	-	-	-	0.803	0	0	0	0	0	NA	0.985	0.000154337	4.95e-05	-0.657079	7.67e-05	0	NA	0.952	0.00226095	0.000652674	-1.96751	0.00068348	0.00068622	0.996007	0.961	0.000813271	0.000229823	-1.77338	0.0002382	0	NA	0.865	0.00163176	0.000461437	-1.94398	0.00036789
Rv0088		hypothetical protein	1	0.00202148	0.00042965	-1.73829	0.00018088	0.00116222	0.155633	0.921	0	0	0	0	0	NA	0.972	0.00014691	4.15e-05	-0.319123	0	0	NA	0.951	0	0	0	0	0	NA	0.969	0.00235982	0.000674811	-1.81605	0.00084697	0	NA	0.967	0.000196779	5.56e-05	-0.377239	0	0	NA	0.939	0.00299071	0.000906402	-1.88035	0.00063449
Rv0089		methyltransferase/methylase	1	0.00143447	0.000201319	-1.64983	2.315e-05	0.0006892	0.0335897	0.923	0.000234483	6.63e-05	-0.425497	0	0	NA	0.943	0.000516282	0.000145897	-0.957368	0.0002046	0	NA	0.981	0	0	0	0	0	NA	0.936	0.00231144	0.000668742	-1.76347	0.00081363	0.00056607	1.43733	0.981	0.000440812	0.000131869	-0.783094	0.00019269	0	NA	0.948	0.00222703	0.000630533	-1.80876	0.00040116
Rv0090		membrane protein	1	0.000884128	0.000421634	-0.931279	0.00045461	0.00033685	1.34959	0.696	0.000299108	8.45e-05	-0.531871	0.00021963	0	NA	0.729	0.000345041	9.89e-05	-0.636032	0	0	NA	0.947	4.4e-05	1.24e-05	-0.106374	0	0	NA	0.905	0.00197928	0.000559519	-1.83197	0.00050261	0.00046598	1.07861	0.886	0.000423306	0.000274688	-0.468519	0	0	NA	0.796	0.00198846	0.00056214	-1.80947	0.00078246
Rv0091	mtn	bifunctional nucleosidase	1	0.000443411	2.6042e-05	-1.28516	1.783e-05	4.902e-05	0.363729	-	-	-	-	-	-	-	0.665	0.000377193	0.000106591	-0.638245	0.00023913	0	NA	1	0.000711083	0.000249828	-1.18694	0.00014564	0.00076763	0.189727	0.935	0.00152174	0.000448186	-1.65054	0.00016168	0.00132729	0.121812	0.938	0.00111542	0.000408195	-1.47705	0.00015957	0.00065217	0.244675	0.816	0.00215279	0.000609003	-1.85179	0.00061636
Rv0092	ctpA	cation transporter P-type ATPase A	1	0.00104367	0.000247742	-1.91667	0.00016963	0.00048027	0.353197	0.522	0	0	0	0	0	NA	0.756	0	0	0	0	0	NA	0.959	2.93e-05	8.28e-06	-0.212748	0	0	NA	0.928	0.00195454	0.000554849	-1.99846	0.00049695	0.000596	0.833809	0.94	0.000239286	6.76e-05	-1.33248	5.45e-05	0	NA	0.727	0.00185555	0.000524362	-1.98992	0.00059637
Rv0093c		conserved membrane protein	1	0.00120435	0.00060864	-1.00516	0.00078737	0.00027472	2.86608	0.638	0	0	0	0	0	NA	0.888	0	0	0	0	0	NA	0.974	7.77e-05	2.2e-05	-0.212748	0	0	NA	0.946	0.00128089	0.000394267	-1.6383	0.00052677	0	NA	0.968	0	0	0	0	0	NA	0.885	0.00171153	0.000484021	-1.74769	0.00033738
Rv0094c		conserved hypothetical protein	-	-	-	-	-	-	-	-	-	-	-	-	-	-	-	-	-	-	-	-	-	-	-	-	-	-	-	-	-	-	-	-	-	-	-	-	-	-	-	-	-	-	-	-	-	-	-
Rv0095c		conserved hypothetical protein	-	-	-	-	-	-	-	-	-	-	-	-	-	-	-	-	-	-	-	-	-	-	-	-	-	-	-	-	-	-	-	-	-	-	-	-	-	-	-	-	-	-	-	-	-	-	-
Rv0096	PPE1	PPE family protein	-	-	-	-	-	-	-	-	-	-	-	-	-	-	-	-	-	-	-	-	-	-	-	-	-	-	-	-	-	-	-	-	-	-	-	-	-	-	-	-	-	-	-	-	-	-	-
Rv0097		oxidoreductase	1	0.000392098	4.632e-05	-1.20593	6.1e-05	0	NA	0.646	0	0	0	0	0	NA	0.989	0	0	0	0	0	NA	0.987	0	0	0	0	0	NA	0.987	0.00149748	0.000424269	-1.74639	0.00025336	0.00081566	0.31062	1	0	0	0	0	0	NA	0.986	0.00187569	0.000542589	-1.87497	0.00063078
Rv0098		conserved hypothetical protein	1	0.00092538	0.000178969	-1.2925	0	0.00074841	NA	0.913	0.000318693	9.01e-05	-0.531871	0.00021807	0	NA	0.92	0	0	0	0	0	NA	0.924	0	0	0	0	0	NA	0.924	0.00182858	0.000518058	-1.61595	0.00065015	0	NA	0.924	0.000125977	3.56e-05	-0.212748	0	0	NA	0.906	0.00315323	0.000894571	-1.85658	0.00111632
Rv0099	fadD10	fatty-acid-CoA ligase	1	0.000839284	0.00010406	-1.93133	6.626e-05	0.00021063	0.31458	0.909	0.000217643	6.15e-05	-1.01548	7.66e-05	0	NA	0.907	8.73e-05	2.47e-05	-0.425497	0	0	NA	0.957	0.000248223	0.00026743	0.215379	0	0	NA	0.935	0.00144005	0.000410459	-1.93667	0.0004447	0.0004172	1.06592	0.948	6.27e-05	1.77e-05	-0.319123	0	0	NA	0.912	0.0017371	0.000499969	-1.94744	0.00057351
Rv0100		conserved hypothetical protein	1	0	0	0	0	0	NA	0.979	0	0	0	0	0	NA	0.954	0	0	0	0	0	NA	1	0	0	0	0	0	NA	0.954	0.00170657	0.000482857	-0.90953	0.00056483	0	NA	1	0	0	0	0	0	NA	1	0	0	0	0
Rv0101	nrp	peptide synthetase	0.991	0.000911997	0.000188264	-2.31459	0.00014117	0.00032193	0.438511	0.617	8.28e-05	2.34e-05	-1.13172	2.57e-05	0	NA	0.814	0.000151826	4.29e-05	-1.69686	5.79e-05	0	NA	0.938	0.00017713	5.59e-05	-1.72699	6.22e-05	0	NA	0.903	0.0017749	0.000530535	-1.97337	0.00057154	0.00046554	1.22769	0.925	0.000248668	8.99e-05	-1.70183	0.00011824	0	NA	0.838	0.00178005	0.000519977	-1.99246	0.00054899
Rv0102		conserved membrane protein	1	0.00068588	6.5204e-05	-1.99509	3.448e-05	0.0001485	0.232189	0.561	0	0	0	0	0	NA	0.858	0.00016977	4.8e-05	-0.957368	0	0	NA	0.962	0	0	0	0	0	NA	0.946	0.00189947	0.00057467	-1.94004	0.00061369	0.00049684	1.23519	0.943	0.000154465	4.37e-05	-0.908741	6.1e-05	0	NA	0.871	0.00232269	0.000657459	-2.00177	0.00068503
Rv0103c	ctpB	cation-transporter P-type ATPase B	1	0.000754074	0.000105285	-2.00747	0.00010848	9.761e-05	1.11136	0.603	9.43e-05	2.66e-05	-0.425497	0	0	NA	0.785	0	0	0	0	0	NA	0.945	1.51e-05	4.25e-06	-0.106374	0	0	NA	0.882	0.00137174	0.000390452	-1.97512	0.00028943	0.00047403	0.610573	0.927	0.000230226	6.51e-05	-1.22611	5.46e-05	0	NA	0.752	0.00211971	0.000607085	-1.98752	0.00063192
Rv0104		conserved hypothetical protein	0.999	0.00191352	0.000580636	-1.81542	0.00053906	0.0007068	0.762677	0.9	0.000117844	3.33e-05	-0.531871	8.23e-05	0	NA	0.902	0.000117585	3.32e-05	-0.531871	8.14e-05	0	NA	0.98	0	0	0	0	0	NA	0.941	0.00112747	0.000319366	-1.87498	0.00031264	0.00022872	1.36691	0.968	2.19e-05	6.19e-06	-0.106374	0	0	NA	0.905	0.00227368	0.000664897	-1.96037	0.0006888
Rv0105c	rpmB1	50S ribosomal protein	1	0.0011959	0.00010526	-1.24614	0.0001461	0	NA	0.912	0	0	0	0	0	NA	0.916	0	0	0	0	0	NA	0.923	0	0	0	0	0	NA	0.888	0.00190537	0.000538971	-1.27405	0.00046073	0	NA	0.923	0	0	0	0	0	NA	0.916	0.00221696	0.000709041	-1.24823	0.00065574
Rv0106		conserved hypothetical protein	1	0.000853483	8.3412e-05	-1.83231	5.689e-05	0.0001579	0.360291	0.7	0	0	0	0	0	NA	0.627	0.000769955	0.000217582	-1.38532	0.0001633	0.00046776	0.349111	0.924	5.81e-05	1.64e-05	-0.16449	0	0	NA	0.931	0.00129649	0.000366377	-1.85423	0.00030575	0.00056282	0.543247	0.924	0.000174273	5.69e-05	-0.598963	0.00010386	0	NA	0.753	0.0011057	0.000312761	-1.75498	0.00026861
Rv0107c	ctpI	cation-transporter ATPase I	1	0.000765288	0.00019105	-2.03881	0.00018947	0.00019555	0.968908	-	-	-	-	-	-	-	0.661	0	0	0	0	0	NA	0.953	8.94e-05	2.53e-05	-1.15814	2.44e-05	0	NA	0.927	0.0016996	0.000495107	-1.99128	0.00051951	0.00026642	1.94997	0.927	0.000325344	9.19e-05	-1.85804	0.0001016	6.66e-05	1.52507	0.751	0.00119758	0.000339121	-2.00435	0.00026861
Rv0108c		hypothetical protein	1	0.00243451	0.000239755	-1.44567	6.383e-05	0.00080163	0.0796253	0.967	0	0	0	0	0	NA	0.99	0.00092666	0.000261866	-0.638245	0.00053988	0	NA	1	0	0	0	0	0	NA	0.948	0.00274721	0.000778365	-1.296	0.00110408	0	NA	1	0.000458917	0.000129686	-0.319123	0	0	NA	1	0.00245034	0.000694365	-1.23778	0.0005215
Rv0109	PE_PGRS1	PE-PGRS family protein	-	-	-	-	-	-	-	-	-	-	-	-	-	-	-	-	-	-	-	-	-	-	-	-	-	-	-	-	-	-	-	-	-	-	-	-	-	-	-	-	-	-	-	-	-	-	-
Rv0110		conserved membrane protein	1	0.000908106	6.6533e-05	-1.64868	1.843e-05	0.00019527	0.0943821	0.725	0	0	0	0	0	NA	0.821	0	0	0	0	0	NA	0.928	0	0	0	0	0	NA	0.928	0.00332627	0.00104546	-1.87029	0.0012311	0.00044084	2.79262	0.943	0	0	0	0	0	NA	0.915	0.00201475	0.000620587	-1.78225	0.00051242
Rv0111		transmembrane acyltransferase	1	0.000910871	0.00030484	-1.58834	0.00017895	0.00064506	0.277416	0.512	0.000244059	6.9e-05	-0.850993	0.00012056	0	NA	0.805	0.000174483	6.47e-05	-0.83952	0	0.00028414	NA	0.938	0.000149724	4.45e-05	-0.841211	5.9e-05	0	NA	0.89	0.00151044	0.000454013	-1.92357	0.00056178	0.00016834	3.33717	0.91	0.000428781	0.000134801	-1.58355	0.0001232	0.00024557	0.50169	0.756	0.00111632	0.000321454	-1.90127	0.0001507
Rv0112	gca	GDP-mannose 4,6-dehydratase	1	0.00160265	0.000613597	-1.40386	0.00030417	0.00162044	0.187708	0.924	0	0	0	0	0	NA	0.933	0	0	0	0	0	NA	0.977	6.87e-05	1.94e-05	-0.16449	0	0	NA	0.898	0.00250721	0.000709617	-1.9317	0.00063764	0.00081839	0.77914	0.945	0.000142143	4.49e-05	-0.362053	0	0	NA	0.941	0.00185746	0.000536735	-1.90342	0.00059958
Rv0113	gmhA	sedoheptulose-7-phosphate isomerase	1	0.0011534	0.000135154	-1.57167	0.00015918	6.73e-05	2.36523	0.934	0	0	0	0	0	NA	0.981	0.000332319	9.39e-05	-0.638245	0.00019	0	NA	0.981	5.54e-05	1.57e-05	-0.106374	0	0	NA	0.981	0.00177539	0.000503796	-1.69501	0.00057001	0.0005596	1.0186	0.948	5.74e-05	1.62e-05	-0.106374	0	0	NA	0.964	0.00135328	0.000382897	-1.38316	0.00038813
Rv0114	gmhB	D-alpha,beta-D-heptose-1,7-biphosphate phosphatase	1	0.000297155	1.7452e-05	-0.952113	2.32e-05	0	NA	0.981	0	0	0	0	0	NA	0.848	0	0	0	0	0	NA	0.981	0	0	0	0	0	NA	0.976	0.00264454	0.00076327	-1.79487	0.0007856	0.0006143	1.27885	0.983	0.000399413	0.00011287	-0.696361	0.00019407	0	NA	0.921	0.00255607	0.00074701	-1.80509	0.00042042
Rv0115	hddA	D-alpha-D-heptose-7-phosphate kinase	1	0.00117427	0.000249535	-1.73728	0.00029252	0.00013143	2.22567	0.686	0	0	0	0	0	NA	0.773	0	0	0	0	0	NA	0.953	0.000290454	8.59e-05	-0.903782	0	0.00028667	NA	0.926	0.00167417	0.000493398	-1.84029	0.00042388	0.00074704	0.567413	0.962	0.000258834	8.46e-05	-0.758125	0	0.00041763	NA	0.887	0.0010916	0.000308476	-1.71526	0.00033257
Rv0116c		conserved membrane protein	1	0.00135367	0.000448858	-1.35922	0.00059127	5.102e-05	11.589	0.954	0	0	0	0	0	NA	0.907	0	0	0	0	0	NA	0.971	0.000131298	4.87e-05	-0.27984	0	0	NA	0.956	0.00231315	0.00067942	-1.85933	0.00077546	0.00044163	1.7559	0.956	0.000399886	0.000171076	-0.763574	0.00022699	0	NA	0.97	0.0026314	0.000750812	-1.93055	0.00091515
Rv0117	oxyS	oxidative stress response regulatory protein	1	0.000902447	0.000545214	-0.760229	0.00072416	8.089e-05	8.9524	0.876	0.000116392	3.29e-05	-0.319123	0	0	NA	0.949	0	0	0	0	0	NA	0.958	0	0	0	0	0	NA	0.933	0.00225971	0.000639641	-1.93628	0.00077158	0.00036205	2.13114	0.965	3.52e-05	9.95e-06	-0.106374	0	0	NA	0.94	0.0022793	0.000644262	-1.93286	0.00052117
Rv0118c	oxcA	oxalyl-CoA decarboxylase	0.954	0.00122496	0.000107665	-2.21878	8.232e-05	0.00018325	0.449222	0.561	0	0	0	0	0	NA	0.758	0.000121223	3.43e-05	-0.531871	8.96e-05	0	NA	0.91	0	0	0	0	0	NA	0.882	0.00183412	0.000539165	-1.94701	0.00058603	0.00041194	1.42261	0.898	0	0	0	0	0	NA	0.772	0.00114236	0.000323517	-1.89579	0.0002598
Rv0119	fadD7	fatty-acid-CoA ligase	1	0.0017294	0.000513197	-1.81403	0.00020057	0.00134127	0.149537	-	-	-	-	-	-	-	0.624	0	0	0	0	0	NA	0.965	0.000316518	0.000133121	-0.951319	7.46e-05	0.00037917	0.196614	0.928	0.00199825	0.000583516	-1.96154	0.00071467	0.00021039	3.39688	0.939	0.000195218	7.82e-05	-0.800238	0	0.00030769	NA	0.7	0.00186094	0.000526128	-1.94369	0.00068449
Rv0120c	fusA2	elongation factor G	1	0.00150892	0.000570897	-1.65018	0.00022391	0.00156796	0.142803	-	-	-	-	-	-	-	0.865	0.000294241	8.31e-05	-1.4223	6.41e-05	0.00018292	0.350208	0.935	9.61e-05	2.72e-05	-0.589987	0	0	NA	0.907	0.00203211	0.000587797	-1.98266	0.00054897	0.00050056	1.09671	0.935	0.000384338	0.000110732	-1.58183	0.00011238	0.00016179	0.694604	0.882	0.00248281	0.000703399	-2.0056	0.00072877
Rv0121c		conserved hypothetical protein	1	0.00156704	0.000508672	-1.20239	0.00027785	0.00118993	0.233501	0.538	0	0	0	0	0	NA	0.745	0	0	0	0	0	NA	0.874	0	0	0	0	0	NA	0.876	0.002531	0.000716296	-1.7028	0.00091118	0	NA	0.894	0	0	0	0	0	NA	0.818	0.00189497	0.000535501	-1.43437	0.00032421
Rv0122		hypothetical protein	1	0.000461436	2.71e-05	-0.952113	3.676e-05	0	NA	0.997	0	0	0	0	0	NA	0.986	0	0	0	0	0	NA	0.989	0	0	0	0	0	NA	0.973	0.00214866	0.000607942	-1.51433	0.000627	0	NA	0.943	0	0	0	0	0	NA	1	0.000870575	0.000246017	-0.967226	0.00030038
Rv0123		hypothetical protein	1	0	0	0	0	0	NA	0.878	0	0	0	0	0	NA	0.753	0	0	0	0	0	NA	0.94	9.26e-05	2.62e-05	-0.106374	0	0	NA	0.97	0.000897324	0.000253576	-0.967226	0.00031667	0	NA	0.965	0.000541419	0.000153	-0.638245	0.00032124	0	NA	0.786	0.000664639	0.000187821	-0.589987	0
Rv0124	PE_PGRS2	PE-PGRS family protein	-	-	-	-	-	-	-	-	-	-	-	-	-	-	-	-	-	-	-	-	-	-	-	-	-	-	-	-	-	-	-	-	-	-	-	-	-	-	-	-	-	-	-	-	-	-	-
Rv0125	pepA	serine protease	1	0.000797143	5.6086e-05	-1.78292	3.846e-05	0.00010429	0.368779	0.789	0	0	0	0	0	NA	0.813	0	0	0	0	0	NA	0.99	0.000121568	3.44e-05	-0.425497	0	0	NA	0.918	0.0019352	0.000556462	-1.91479	0.00046906	0.0006383	0.734858	0.949	0.00031712	8.96e-05	-0.967226	0.00011081	0	NA	0.883	0.0016011	0.000465994	-1.81198	0.00054358
Rv0126	treS	trehalose synthase	0.966	0.000683031	5.1752e-05	-1.96387	2.244e-05	0.00014721	0.152435	0.838	0	0	0	0	0	NA	0.849	0	0	0	0	0	NA	0.917	0.000271581	0.000123743	-0.885635	0.00015307	0	NA	0.889	0.00176169	0.00050414	-1.97288	0.00054375	0.00021924	2.48016	0.901	0.000197444	0.000118509	-0.557302	0	0	NA	0.874	0.00215715	0.000610017	-1.99475	0.00076705
Rv0127		conserved hypothetical protein	0.99	0.00113191	0.000178731	-1.9156	0.00019292	0.00014139	1.36445	0.532	0	0	0	0	0	NA	0.823	0	0	0	0	0	NA	0.966	0.000218697	0.000153146	-0.399993	0.00019837	0	NA	0.917	0.00153691	0.000500769	-1.81896	0.00027342	0.00050852	0.537678	0.952	0.000123365	3.49e-05	-0.531871	8.62e-05	0	NA	0.859	0.00213499	0.000608666	-1.96135	0.00058695
Rv0128		conserved membrane protein	1	0.00152806	0.000216653	-1.82359	0.00025914	9.868e-05	2.62606	0.614	0.000335326	9.48e-05	-0.531871	0.0002434	0	NA	0.808	0.000407926	0.000115276	-0.850993	0.00018278	0	NA	0.932	0.000220937	6.24e-05	-0.531871	0	0.00044243	NA	0.905	0.00245875	0.000695963	-1.89473	0.00079683	0.00046073	1.72949	0.929	0	0	0	0	0	NA	0.845	0.00263322	0.000757651	-1.90263	0.00068609
Rv0129c	fbpC	secreted fibronectin-binding protein C antigen 85-C	1	0.000832208	0.000298817	-1.22922	0.00029416	0.00031683	0.928447	0.622	0	0	0	0	0	NA	0.882	0	0	0	0	0	NA	0.971	9.72e-05	2.76e-05	-0.270501	0	0	NA	0.959	0.00131005	0.000374769	-1.82463	0.00022333	0.00034425	0.648744	0.947	0.00016576	4.68e-05	-0.483613	0	0	NA	0.898	0.00126118	0.000358328	-1.64058	0.00036792
Rv0130		conserved hypothetical protein	1	0.00224039	0.000260725	-1.79445	0.00029403	0.00017143	1.71516	0.849	0	0	0	0	0	NA	0.882	0	0	0	0	0	NA	0.954	0	0	0	0	0	NA	0.976	0.00108284	0.000306	-1.0978	0.00025011	0.00073385	0.340819	0.976	0	0	0	0	0	NA	0.921	0.00229644	0.000650234	-1.67092	0.0005733
Rv0131c	fadE1	acyl-CoA dehydrogenase	1	0.000886822	8.2099e-05	-1.92815	0.00010864	0	NA	0.55	0.000217349	6.14e-05	-0.531871	0.00015262	0	NA	0.81	0	0	0	0	0	NA	0.959	0.000199374	6.29e-05	-0.763453	8.47e-05	0	NA	0.965	0.001511	0.000433807	-1.92905	0.00050572	0.00025965	1.9477	0.975	0.000171525	4.85e-05	-0.744619	8.32e-05	0	NA	0.852	0.00227458	0.000651619	-1.95305	0.00063219
Rv0132c	fgd2	F420-dependent glucose-6-phosphate dehydrogenase	1	0.000786103	0.000182535	-1.47253	0.00023451	3.576e-05	6.55789	-	-	-	-	-	-	-	0.863	0	0	0	0	0	NA	0.948	0.000187678	6.94e-05	-0.560553	0.00010821	0	NA	0.92	0.00138943	0.000411758	-1.81821	0.00045235	0	NA	0.917	0.000258805	7.31e-05	-0.70622	0.00011342	0	NA	0.754	0.00106235	0.000300703	-1.67629	0.00014912
Rv0133		acetyltransferase	0.917	0.00153251	0.000512988	-1.27676	0.00064559	7.111e-05	9.07875	-	-	-	-	-	-	-	0.658	0.000563582	0.000159263	-0.744619	0.00030909	0	NA	0.842	0.000188966	6.17e-05	-0.299481	0	0	NA	0.762	0.00180786	0.000510884	-1.56785	0.00076041	0	NA	0.785	0.000742366	0.000236605	-0.970874	0.00035191	0	NA	0.7	0.00227615	0.00064544	-1.72119	0.0008225
Rv0134	ephF	epoxide hydrolase	0.999	0.00151145	0.000458663	-1.53662	0.00053855	0.00027886	1.93126	0.649	0	0	0	0	0	NA	0.873	0	0	0	0	0	NA	0.952	3.74e-05	1.06e-05	-0.106374	0	0	NA	0.944	0.00132011	0.000378362	-1.74944	0.00040314	0.00039855	1.01152	0.975	0	0	0	0	0	NA	0.897	0.00118979	0.000336223	-1.72327	0.00044864
Rv0135c		transcriptional regulator	1	0.000563891	0.000364719	-0.483767	0.00020894	0.00086141	0.242556	0.873	0	0	0	0	0	NA	0.762	0	0	0	0	0	NA	0.946	0	0	0	0	0	NA	0.898	0.00177156	0.000531915	-1.60667	0.00022102	0.0015358	0.143912	0.946	0.000448506	0.000126744	-0.850993	0.00020702	0	NA	0.82	0.00278014	0.000846118	-1.82126	0.00101707
Rv0136	cyp138	cytochrome P450 138	0.956	0.00134388	0.000156525	-2.06148	2.147e-05	0.00055062	0.0389924	0.598	0.000243059	6.87e-05	-0.638245	0.0001633	0	NA	0.705	0	0	0	0	0	NA	0.882	0.000192196	7.91e-05	-0.571077	9.54e-05	0	NA	0.883	0.000768627	0.000232087	-1.52291	0.00033173	0	NA	0.878	0.000551962	0.000284663	-1.02138	9.79e-05	0	NA	0.741	0.000589033	0.000166592	-1.4167	0.00024065
Rv0137c	msrA	peptide methionine sulfoxide reductase	1	0.00186247	0.000350612	-1.64958	0.00039194	0.00022937	1.70877	-	-	-	-	-	-	-	0.705	0	0	0	0	0	NA	0.96	0.000853395	0.000297684	-1.12828	0.00041194	0	NA	0.911	0.00192862	0.000545818	-1.60692	0.00066424	0	NA	0.934	0	0	0	0	0	NA	0.871	0.00154573	0.000463515	-1.26571	0.00082385
Rv0138		conserved hypothetical protein	1	0.00101438	8.0272e-05	-1.47669	0.00010436	0	NA	0.812	0.00070689	0.000199761	-0.957368	0.00027948	0	NA	0.903	0	0	0	0	0	NA	0.978	6.52e-05	1.84e-05	-0.106374	0	0	NA	0.98	0.00201786	0.000571591	-1.73948	0.00064786	0.00073827	0.877538	1	0	0	0	0	0	NA	0.933	0.00273688	0.000793527	-1.66259	0.00115014
Rv0139		oxidoreductase	1	0.00116609	0.000136394	-1.87754	0.00013256	0.00014868	0.891579	0.903	0.000104299	2.95e-05	-0.319123	0	0	NA	0.729	0.000258372	7.3e-05	-0.638245	0.0001664	0	NA	0.939	0	0	0	0	0	NA	0.941	0.00173606	0.000491571	-1.86597	0.00058874	0	NA	0.946	0.000132946	3.77e-05	-0.425128	0	0	NA	0.754	0.00254337	0.000736512	-1.91747	0.00065138
Rv0140		conserved hypothetical protein	1	0.00089457	0.000104975	-1.20607	0.00010764	0.00011858	0.907742	0.966	0	0	0	0	0	NA	0.971	0	0	0	0	0	NA	0.971	0	0	0	0	0	NA	0.971	0.00199744	0.000564821	-1.56685	0.000612	0	NA	0.971	0	0	0	0	0	NA	0.971	0.00138915	0.000392563	-1.12723	0.000306
Rv0141c		hypothetical protein	1	0.000414637	2.4453e-05	-0.952642	0	0.00011464	NA	0.959	0	0	0	0	0	NA	0.973	0	0	0	0	0	NA	0.973	0	0	0	0	0	NA	0.973	0.00192843	0.000545628	-1.5599	0.00055833	0	NA	0.973	0	0	0	0	0	NA	0.925	0.00372323	0.00109992	-1.8395	0.00132285
Rv0142		conserved hypothetical protein	0.904	0.00122227	0.000108926	-1.85352	3.352e-05	0.00031128	0.107684	-	-	-	-	-	-	-	-	-	-	-	-	-	-	0.866	0.000360047	0.000242824	-0.434474	0.00033516	0	NA	0.813	0.00264255	0.0011572	-1.48307	0.00141933	0.00082389	1.72272	0.765	0.000951493	0.000758368	-0.412871	0.00106903	0	NA	0.506	0.000756352	0.000215745	-1.07103	0
Rv0143c		conserved membrane protein	1	0.00149791	0.000320765	-1.94557	0.00036866	0.00019692	1.87213	-	-	-	-	-	-	-	-	-	-	-	-	-	-	0.958	0.000226706	0.000185722	-0.240091	0	0.00066711	NA	0.913	0.00128569	0.000509519	-1.60052	0.00033796	0.00109322	0.309142	0.939	0.000393169	0.000316162	-0.326277	8.29e-05	0.00098677	0.0839709	0.671	0.00136167	0.000403371	-1.81972	0.00062021
Rv0144		transcriptional regulator, tetR-family	1	0.00141752	0.000731419	-1.03047	0.00061999	0.00105609	0.587062	0.8	0	0	0	0	0	NA	0.919	0.000373055	0.000105422	-0.957368	0.00014712	0	NA	0.974	0.000195641	6.05e-05	-0.51223	0	0.00038906	NA	0.932	0.00143071	0.000409892	-1.74835	0.00042701	0.00040851	1.04529	0.987	0.000231665	6.55e-05	-0.541729	0	0	NA	0.898	0.0017404	0.000492176	-1.85814	0.00045474
Rv0145		conserved hypothetical protein	1	0.0008924	7.3639e-05	-1.7596	8.579e-05	4.021e-05	2.13355	0.893	0	0	0	0	0	NA	0.779	0	0	0	0	0	NA	0.961	3.5e-05	9.9e-06	-0.106374	0	0	NA	0.923	0.0022994	0.000713464	-1.87098	0.00088796	0.00036693	2.41997	0.959	0.000140434	3.97e-05	-0.425497	0	0	NA	0.77	0.00174905	0.000494815	-1.80304	0.00048376
Rv0146		conserved hypothetical protein	1	0.00146123	0.000307828	-1.74133	0.00032898	0.00025077	1.31188	-	-	-	-	-	-	-	0.735	0.000374627	0.000105866	-0.850993	0.00017608	0	NA	0.953	0	0	0	0	0	NA	0.872	0.00201389	0.000628135	-1.83463	0.00069923	0.0004038	1.73162	0.897	0.000153521	4.34e-05	-0.425497	0	0	NA	0.79	0.000784845	0.000221973	-1.35331	0.00015762
Rv0147		aldehyde dehydrogenase NAD-dependent	1	0.00100751	7.2189e-05	-2.1105	5.305e-05	0.00012909	0.410954	0.599	0.000317363	8.97e-05	-0.957368	0.00013185	0	NA	0.763	0.000166017	4.69e-05	-0.638245	0.00010004	0	NA	0.964	0.000372518	0.000116752	-1.31736	0.00015065	0	NA	0.92	0.00200192	0.000568635	-1.97746	0.00048143	0.00071402	0.674253	0.934	0.000497699	0.000152632	-1.50739	7.87e-05	0.00046203	0.170314	0.871	0.00092218	0.000267632	-1.74275	0.00034486
Rv0148		short-chain type dehydrogenase/reductase	1	0.000791033	4.6458e-05	-1.67453	3.12e-05	9.217e-05	0.338505	0.806	0	0	0	0	0	NA	0.984	0	0	0	0	0	NA	0.987	0	0	0	0	0	NA	0.941	0.00190462	0.000549399	-1.84147	0.00054803	0	NA	0.944	0	0	0	0	0	NA	0.836	0.00236659	0.000670085	-1.89212	0.00063871
Rv0149		quinone oxidoreductase	1	0.00193289	0.00025689	-2.06879	0.00032289	7.782e-05	4.14919	0.846	0.000195879	5.54e-05	-0.531871	0.00014168	0	NA	0.909	0	0	0	0	0	NA	0.955	3.47e-05	9.81e-06	-0.106374	0	0	NA	0.924	0.00248031	0.000732391	-1.90516	0.00088249	0.00035678	2.47349	0.944	0.000175542	4.96e-05	-0.531871	0	0.00034473	NA	0.893	0.00156046	0.000441439	-1.85163	0.0004005
Rv0150c		conserved hypothetical protein	1	0.00177364	0.00020624	-1.41608	0.00023597	0.00013216	1.78549	0.514	0	0	0	0	0	NA	0.625	0	0	0	0	0	NA	0.927	0	0	0	0	0	NA	0.802	0.00152973	0.000432287	-0.865433	0.00050022	0	NA	0.903	0.000617773	0.000174577	-0.531871	0.00044891	0	NA	0.674	0	0	0	0
Rv0151c	PE1	PE family protein	-	-	-	-	-	-	-	-	-	-	-	-	-	-	-	-	-	-	-	-	-	-	-	-	-	-	-	-	-	-	-	-	-	-	-	-	-	-	-	-	-	-	-	-	-	-	-
Rv0152c	PE2	PE family protein	-	-	-	-	-	-	-	-	-	-	-	-	-	-	-	-	-	-	-	-	-	-	-	-	-	-	-	-	-	-	-	-	-	-	-	-	-	-	-	-	-	-	-	-	-	-	-
Rv0153c	ptbB	phosphotyrosine protein phosphatase ptpb	1	0.00163918	9.6513e-05	-2.07487	8.313e-05	0.00013375	0.621533	0.729	0	0	0	0	0	NA	0.741	0	0	0	0	0	NA	0.974	0.000198543	7.19e-05	-0.472947	0.00014006	0	NA	0.919	0.00218697	0.000618371	-1.90648	0.00060483	0.00040715	1.48552	0.916	8.44e-05	2.39e-05	-0.212748	0	0	NA	0.798	0.00262148	0.000744293	-1.92034	0.00090555
Rv0154c	fadE2	acyl-CoA dehydrogenase	1	0.000843642	0.000343287	-1.20524	4.38e-05	0.00127606	0.0343244	0.586	0	0	0	0	0	NA	0.638	0.000166232	4.7e-05	-0.425497	0	0	NA	0.979	0	0	0	0	0	NA	0.889	0.00196733	0.000560272	-1.94878	0.00071281	0.00032208	2.21315	0.923	0	0	0	0	0	NA	0.687	0.000848419	0.000239756	-1.57244	0.00014078
Rv0155	pntAa	NAD(P) transhydrogenase alpha subunit	1	0.000773251	7.2566e-05	-1.73788	1.249e-05	0.00023481	0.0531919	-	-	-	-	-	-	-	0.68	0.000300226	8.48e-05	-0.744619	0.00017057	0	NA	0.951	0.000153411	4.34e-05	-0.483613	0	0	NA	0.94	0.0018952	0.000536871	-1.93464	0.00055137	0.00059204	0.931305	0.937	0.000373537	0.000105558	-1.0352	0.00022202	0	NA	0.821	0.00128144	0.00036361	-1.73832	0.0002591
Rv0156	pntAb	NAD(P) transhydrogenase alpha subunit	1	0.000511321	3.003e-05	-0.952113	4.11e-05	0	NA	0.919	0	0	0	0	0	NA	0.844	0	0	0	0	0	NA	1	0	0	0	0	0	NA	0.925	0.00104299	0.000294741	-0.839013	0	0	NA	0.97	0	0	0	0	0	NA	0.868	0.000666939	0.000188471	-0.638245	0
Rv0157	pntB	NAD(P) transhydrogenase beta subunit	0.945	0.000504877	5.91e-05	-1.57077	6.984e-05	2.918e-05	2.39342	0.671	0	0	0	0	0	NA	0.828	0	0	0	0	0	NA	0.928	0.000193957	6.75e-05	-0.773301	8.32e-05	0	NA	0.891	0.0014654	0.000417876	-1.92369	0.00044332	0.00026047	1.702	0.9	0	0	0	0	0	NA	0.785	0.00151933	0.000429708	-1.89992	0.00030087
Rv0157A		hypothetical protein	1	0	0	0	0	0	NA	-	-	-	-	-	-	-	0.915	0.00163343	0.00056978	-0.579321	0.00095372	0	NA	0.915	0	0	0	0	0	NA	0.915	0.00272239	0.000769323	-0.887271	0.00095372	0	NA	0.915	0	0	0	0	0	NA	0.829	0.000600453	0.000169682	-0.212748	0
Rv0158		transcriptional regulator, tetR-family	0.991	0.00106768	9.4679e-05	-1.62357	0.00010445	6.442e-05	1.62139	0.743	0	0	0	0	0	NA	0.936	0	0	0	0	0	NA	0.972	0	0	0	0	0	NA	0.936	0.00149049	0.00042209	-1.60933	0.00054347	0	NA	0.961	0.000310879	8.79e-05	-0.589987	0.00017533	0	NA	0.904	0.00171049	0.000484982	-1.54406	0.0003888
Rv0159c	PE3	PE family protein	-	-	-	-	-	-	-	-	-	-	-	-	-	-	-	-	-	-	-	-	-	-	-	-	-	-	-	-	-	-	-	-	-	-	-	-	-	-	-	-	-	-	-	-	-	-	-
Rv0160c	PE4	PE family protein	-	-	-	-	-	-	-	-	-	-	-	-	-	-	-	-	-	-	-	-	-	-	-	-	-	-	-	-	-	-	-	-	-	-	-	-	-	-	-	-	-	-	-	-	-	-	-
Rv0161		oxidoreductase	1	0.00151481	0.000350838	-1.87027	6.138e-05	0.00112183	0.0547142	0.747	6.37e-05	1.8e-05	-0.212748	0	0	NA	0.735	0.000259067	7.32e-05	-0.850993	0.00013206	0	NA	0.944	0	0	0	0	0	NA	0.913	0.0013559	0.000383928	-1.89376	0.00047136	0.00025191	1.87114	0.927	0.000179608	5.08e-05	-0.568149	0	0	NA	0.776	0.00147208	0.00042057	-1.81906	0.00047113
Rv0162c	adhE1	zinc-type alcohol dehydrogenase E subunit adhE	1	0.000444173	9.3526e-05	-1.26688	0.00011973	0	NA	-	-	-	-	-	-	-	-	-	-	-	-	-	-	0.99	0.000140896	3.98e-05	-0.483613	0	0	NA	0.911	0.00131756	0.000405295	-1.78486	0.00050898	0.00029638	1.71732	0.894	0.000343074	0.000121738	-0.916405	0.00017527	0	NA	0.566	0.00261341	0.000739971	-1.91734	0.00109391
Rv0163		conserved hypothetical protein	1	0.00149359	8.7719e-05	-1.67453	9.278e-05	0	NA	0.662	0	0	0	0	0	NA	0.846	0	0	0	0	0	NA	0.879	0	0	0	0	0	NA	0.783	0.0022496	0.000635716	-1.48725	0.00068275	0.00107976	0.632316	0.862	0	0	0	0	0	NA	0.877	0.000642484	0.00018156	-0.70622	0.00029674
Rv0164	TB18.5	conserved hypothetical protein	1	0.00175175	0.000204587	-1.69387	0.0002417	8.85e-05	2.73107	0.909	0	0	0	0	0	NA	0.901	0	0	0	0	0	NA	0.973	0	0	0	0	0	NA	0.955	0.000900871	0.000255158	-1.02919	0.00023673	0	NA	0.955	0	0	0	0	0	NA	0.897	0.00162095	0.000458065	-1.50905	0.00024808
Rv0165c		transcriptional regulator, gntR-family	0.999	0.000643888	3.8038e-05	-1.50886	3.479e-05	4.793e-05	0.72585	-	-	-	-	-	-	-	0.719	0.00044929	0.000126965	-0.850993	0.00020931	0	NA	0.946	0	0	0	0	0	NA	0.899	0.00175305	0.000577958	-1.6594	0.00078254	0	NA	0.922	0.000350605	0.000104884	-0.831352	0.00015793	0	NA	0.865	0.00140105	0.000396119	-1.69131	0.00050993
Rv0166	fadD5	fatty-acid-CoA ligase	0.995	0.00143861	0.000546263	-1.55807	0.00053407	0.00059148	0.902938	0.649	0	0	0	0	0	NA	0.942	0.000368538	0.000104145	-1.30537	0.00014164	0	NA	0.947	8.15e-05	2.3e-05	-0.425497	0	0	NA	0.928	0.00203891	0.000577048	-1.98971	0.00050511	0.00064164	0.787217	0.947	0.000203834	5.76e-05	-0.87071	7.02e-05	0	NA	0.952	0.00184644	0.00052323	-1.98537	0.00063029
Rv0167	yrbE1A	hypothetical membrane protein	1	0.00106685	0.000418125	-1.16621	0.00054956	8.938e-05	6.14858	0.858	0	0	0	0	0	NA	0.898	0	0	0	0	0	NA	0.95	0	0	0	0	0	NA	0.924	0.00209434	0.000593309	-1.8656	0.00062727	0.00040447	1.55084	0.937	0	0	0	0	0	NA	0.897	0.00202088	0.000572398	-1.85475	0.00065878
Rv0168	yrbE1B	hypothetical membrane protein	1	0.0015657	0.000397398	-1.6451	0.0004961	0.00013028	3.80795	0.998	0	0	0	0	0	NA	1	0	0	0	0	0	NA	1	0	0	0	0	0	NA	1	0.00129235	0.000370098	-1.78605	0.00038519	0.0003542	1.08749	1	0	0	0	0	0	NA	0.961	0.00199862	0.000565114	-1.89991	0.00054347
Rv0169	mce1A	MCE-family protein	0.999	0.00087532	0.000264612	-1.48443	0.00028184	0.00022216	1.26864	0.503	0	0	0	0	0	NA	0.785	0	0	0	0	0	NA	0.945	0	0	0	0	0	NA	0.922	0.00199161	0.000570683	-1.9324	0.00044832	0.00076357	0.587137	0.926	0	0	0	0	0	NA	0.874	0.00175125	0.000495564	-1.91345	0.00066865
Rv0170	mce1B	MCE-family protein	1	0.00147207	0.000375477	-1.69353	0.00043966	0.00019413	2.26477	0.97	0	0	0	0	0	NA	0.955	0	0	0	0	0	NA	0.979	3.15e-05	8.91e-06	-0.106374	0	0	NA	0.946	0.00137055	0.000392172	-1.77392	0.00033825	0.00034571	0.978421	0.979	9.46e-05	2.67e-05	-0.319123	0	0	NA	0.968	0.00153127	0.000450946	-1.86852	0.00043939
Rv0171	mce1C	MCE-family protein	1	0.00154796	0.000386967	-1.89036	0.00044725	0.00022732	1.96749	0.616	0.000573045	0.000193194	-1.31154	0.0002876	0	NA	0.738	0	0	0	0	0	NA	0.869	2.39e-05	6.75e-06	-0.106374	0	0	NA	0.906	0.00194762	0.000560436	-1.9638	0.00068893	0.00023233	2.96531	0.756	8.24e-05	2.69e-05	-0.299481	0	0	NA	0.716	0.0013342	0.000377398	-1.83787	0.00020926
Rv0172	mce1D	MCE-family protein	1	0.00128264	0.000322046	-1.82181	0.00032483	0.00032106	1.01174	0.676	0.000149137	4.21e-05	-0.531871	0.00010251	0	NA	0.916	6.61e-05	1.87e-05	-0.319123	0	0	NA	0.959	2.1e-05	5.95e-06	-0.106374	0	0	NA	0.942	0.00177923	0.000512469	-1.95064	0.00059395	0.00043497	1.3655	0.947	0.000106442	3.01e-05	-0.531871	0	0.00021845	NA	0.939	0.00174195	0.00050544	-1.95117	0.00044916
Rv0173	lprK	MCE-family lipoprotein mce1E	1	0.000727035	0.000299529	-1.12928	0.00019994	0.00059689	0.33497	0.639	0	0	0	0	0	NA	0.95	0	0	0	0	0	NA	0.962	2.85e-05	8.05e-06	-0.106374	0	0	NA	0.934	0.00137865	0.000398097	-1.7762	0.00051106	0	NA	0.988	0	0	0	0	0	NA	0.956	0.0014641	0.00041554	-1.89462	0.00041253
Rv0174	mce1F	MCE-family protein	0.998	0.000661242	5.1746e-05	-1.87186	4.377e-05	7.712e-05	0.567557	0.554	0.000187204	5.29e-05	-0.531871	0.00013271	0	NA	0.81	0	0	0	0	0	NA	0.946	0.000219278	7.36e-05	-0.821053	7.55e-05	0	NA	0.941	0.00170062	0.000481784	-1.96764	0.00046017	0.0002257	2.03886	0.934	0.000288807	8.16e-05	-1.15814	7.72e-05	0	NA	0.851	0.00234355	0.000666824	-1.98254	0.00060371
Rv0175		MCE-associated membrane protein	0.86	0.00246979	0.000660661	-1.61595	0.00084206	0.00014634	5.75413	0.509	0	0	0	0	0	NA	0.836	0	0	0	0	0	NA	0.821	6.1e-05	1.72e-05	-0.106374	0	0	NA	0.827	0.00157294	0.000444498	-1.51085	0.00063444	0	NA	0.855	0	0	0	0	0	NA	0.838	0.00298625	0.000844386	-1.90583	0.00103683
Rv0176		MCE-associated transmembrane protein	0.901	0.00136645	0.000709502	-1.02223	0.00095034	8.705e-05	10.9172	0.781	0	0	0	0	0	NA	0.744	0.000356441	0.000100727	-0.850993	0	0.00047872	NA	0.877	0.00011338	3.2e-05	-0.319123	0	0	NA	0.857	0.0016645	0.000470535	-1.80612	0.00027749	0.00074956	0.370204	0.877	0.000377932	0.000111806	-0.995843	0.00013292	0	NA	0.857	0.00255633	0.000723692	-1.95541	0.00097444
Rv0177		MCE-associated protein	1	0.000921959	0.000125746	-1.38591	0	0.00053822	NA	0.823	0	0	0	0	0	NA	0.939	0	0	0	0	0	NA	0.946	0	0	0	0	0	NA	0.946	0.00183641	0.000519465	-1.66378	0.00067647	0.00066066	1.02393	0.946	0.000489512	0.000186604	-0.690216	0.00033119	0	NA	0.928	0.00143581	0.000423055	-1.42689	0.00045568
Rv0178		MCE-associated membrane protein	1	0.000694979	4.0816e-05	-1.5083	3.868e-05	5.495e-05	0.703913	0.865	0.000454588	0.000128462	-0.957368	0	0.00056217	NA	0.695	0	0	0	0	0	NA	0.925	4.72e-05	1.34e-05	-0.106374	0	0	NA	0.931	0.00164635	0.000467011	-1.77937	0.00051493	0.00049218	1.04622	0.94	0.000139468	3.94e-05	-0.319123	0	0	NA	0.898	0.00189825	0.000536428	-1.81659	0.00053751
Rv0179c	lprO	lipoprotein	0.938	0.00114495	0.00033212	-1.50849	0.00015334	0.00087455	0.175336	0.725	0.000359153	0.000101493	-0.957368	0.00014384	0	NA	0.868	0.000299915	0.000376976	0.342883	0.00051813	0	NA	0.916	0.000126349	3.57e-05	-0.425497	0	0	NA	0.882	0.00154302	0.000445371	-1.84991	0.00056243	0.0003409	1.64984	0.916	9.48e-05	2.68e-05	-0.319123	0	0	NA	0.862	0.00208302	0.000589908	-1.92704	0.00071505
Rv0180c		conserved membrane protein	1	0.00213731	0.000334897	-2.20146	0.00034601	0.00030741	1.12557	0.698	0.000236954	6.7e-05	-0.744619	0	0.00034965	NA	0.836	0	0	0	0	0	NA	0.951	0.000322981	0.000170476	-0.773467	0	0.00058862	NA	0.916	0.00154909	0.000438408	-1.93122	0.0005465	0.00025217	2.16719	0.87	0	0	0	0	0	NA	0.816	0.00115867	0.000327431	-1.84583	0.00020825
Rv0181c		conserved hypothetical protein	1	0.00185328	0.000229002	-1.93226	0.00026999	0.00010949	2.46589	0.793	0.000385711	0.000108999	-0.744619	0.00020041	0	NA	0.867	0	0	0	0	0	NA	0.94	9.3e-05	2.63e-05	-0.212748	0	0	NA	0.955	0.0023804	0.000673255	-1.89316	0.00062487	0.00047227	1.32312	0.955	0	0	0	0	0	NA	0.912	0.00201608	0.000571332	-1.73903	0.00082694
Rv0182c	sigG	alternative RNA polymerase sigma factor	1	0.00137685	0.000461184	-1.5119	0.00065977	0	NA	0.544	0	0	0	0	0	NA	0.71	0.000243981	6.89e-05	-0.638245	0.00015864	0	NA	0.942	0.00021457	6.06e-05	-0.696361	0.00011358	0	NA	0.881	0.000851406	0.0002406	-1.52251	0.00024871	0	NA	0.91	0.000126848	3.58e-05	-0.425497	0	0	NA	0.673	0.000986978	0.00027927	-1.54696	0.00017723
Rv0183		lysophospholipase	1	0.00101351	5.9584e-05	-1.80511	3.488e-05	0.00014332	0.243371	0.773	0.00024749	6.99e-05	-0.531871	0.00018956	0	NA	0.806	0	0	0	0	0	NA	0.961	0	0	0	0	0	NA	0.925	0.00153098	0.000438982	-1.70846	0.00031164	0.00088968	0.350283	0.901	0	0	0	0	0	NA	0.758	0.000908971	0.000257711	-1.29045	0.00020614
Rv0184		conserved hypothetical protein	1	0.0011361	0.000510235	-1.05726	7.356e-05	0.00169974	0.0432772	-	-	-	-	-	-	-	0.779	0	0	0	0	0	NA	0.955	4.49e-05	1.27e-05	-0.106374	0	0	NA	0.972	0.00171885	0.000491752	-1.80962	0.00031184	0.0008337	0.374043	0.985	0	0	0	0	0	NA	0.687	0.00087328	0.000246781	-1.19969	0.00047593
Rv0185		conserved hypothetical protein	0.888	0.000752387	4.4261e-05	-1.28603	0	0.00017235	NA	0.716	0	0	0	0	0	NA	0.792	0	0	0	0	0	NA	0.822	0	0	0	0	0	NA	0.822	0.00138097	0.000390891	-1.29108	0.00027295	0.00077321	0.353009	0.822	0	0	0	0	0	NA	0.804	0.00125363	0.000354264	-1.25253	0.00028601
Rv0186	bglS	beta-glucosidase	1	0.00124062	0.00014948	-2.25048	0.0001088	0.0002674	0.406881	0.673	0	0	0	0	0	NA	0.885	0.000104924	2.97e-05	-0.638245	6.24e-05	0	NA	0.958	0.000161591	4.78e-05	-0.779005	5.61e-05	0	NA	0.919	0.00126371	0.000392334	-1.86558	0.00041433	0.00041789	0.991481	0.941	0.000279627	7.9e-05	-1.31065	5.76e-05	0.00016606	0.346742	0.835	0.00187282	0.000537767	-1.97868	0.00052792
Rv0187		O-methyltransferase	1	0.000514074	7.4799e-05	-1.16759	0.00010197	0	NA	-	-	-	-	-	-	-	0.742	0	0	0	0	0	NA	0.903	5.36e-05	1.52e-05	-0.106374	0	0	NA	0.802	0.00229715	0.00066692	-1.76417	0.00066169	0.00062368	1.06094	0.884	0.000219278	6.2e-05	-0.425497	0	0	NA	0.786	0.00142041	0.000402954	-1.44923	0.00024388
Rv0188		conserved membrane protein	1	0.00118243	0.000229377	-1.29156	0	0.0008795	NA	0.722	0	0	0	0	0	NA	0.762	0	0	0	0	0	NA	0.975	7.63e-05	2.16e-05	-0.106374	0	0	NA	0.977	0.00251531	0.000764041	-1.70153	0.00039799	0.00149455	0.266294	1	0.000297446	8.41e-05	-0.425497	0	0	NA	0.961	0.00209095	0.000612038	-1.52436	0.00082527
Rv0189c	ilvD	dihydroxy-acid dehydratase	1	0.000394143	9.0602e-05	-1.37007	7.87e-06	0.00032306	0.0243608	0.669	0	0	0	0	0	NA	0.808	9.2e-05	2.6e-05	-0.425497	0	0	NA	0.948	3.92e-05	1.11e-05	-0.212748	0	0	NA	0.918	0.00153975	0.000438733	-1.95764	0.00049779	0.00040083	1.2419	0.93	0.000239882	6.78e-05	-1.0352	6.99e-05	0	NA	0.821	0.0016774	0.000483685	-1.94023	0.00065862
Rv0190		conserved hypothetical protein	1	0.00058512	3.4364e-05	-0.952113	0	0.00013575	NA	0.924	0	0	0	0	0	NA	0.924	0	0	0	0	0	NA	0.924	0	0	0	0	0	NA	0.924	0.00239059	0.000677058	-1.37816	0.00084959	0	NA	0.924	0	0	0	0	0	NA	0.924	0.00298986	0.000847908	-1.45967	0
Rv0191		conserved membrane protein	0.927	0.00103553	0.000267143	-1.57669	0.00027692	0.00024673	1.12236	0.717	0	0	0	0	0	NA	0.801	0	0	0	0	0	NA	0.858	9.04e-05	2.55e-05	-0.319123	0	0	NA	0.847	0.00189455	0.000573041	-1.87739	0.00044263	0.00081473	0.543284	0.852	0.000394721	0.000127633	-1.12018	0.00011016	0	NA	0.768	0.00141427	0.000399661	-1.86262	0.00025256
Rv0192		conserved hypothetical protein	0.999	0.000930341	0.000353712	-1.26037	0.00060638	0	NA	0.505	0	0	0	0	0	NA	0.717	0	0	0	0	0	NA	0.97	0.000240631	0.00011838	-0.602641	0	0.00065814	NA	0.917	0.00206915	0.000607276	-1.90671	0.00072689	0.00048923	1.48578	0.868	0.000268822	7.6e-05	-0.802736	0.00014991	0	NA	0.654	0.00254371	0.000719202	-1.93048	0.00069831
Rv0192A		conserved secreted protein	1	0.00112583	6.6673e-05	-1.28649	-	-	-	-	-	-	-	-	-	-	0.538	0	0	0	-	-	-	0.927	0	0	0	-	-	-	0.868	0.00146799	0.000449477	-1.00304	-	-	-	0.769	0	0	0	-	-	-	-	-	-	-	-
Rv0193c		hypothetical protein	0.999	0.00175156	0.000406286	-2.03877	0.00042475	0.00035359	1.20125	0.847	0	0	0	0	0	NA	0.866	0	0	0	0	0	NA	0.966	7.2e-05	2.03e-05	-0.425497	0	0	NA	0.952	0.00142523	0.000406246	-1.96005	0.00049541	0.00019422	2.55077	0.965	7.21e-05	2.04e-05	-0.425497	0	0	NA	0.921	0.00228483	0.000648884	-1.99573	0.00058003
Rv0194		drugs-transport transmembrane ATP-binding protein ABC transporter	1	0.00114118	0.00026829	-2.1044	0.00030144	0.00018335	1.64407	0.656	6.83e-05	1.93e-05	-0.531871	5.19e-05	0	NA	0.841	0.000127815	3.61e-05	-1.08346	3.99e-05	0	NA	0.972	0.000221221	6.86e-05	-1.48774	6.6e-05	0	NA	0.945	0.0018031	0.00055286	-1.9412	0.00074201	0.00017621	4.21094	0.965	0.000241535	0.000118545	-1.14907	0.00013731	8.62e-05	1.59218	0.857	0.00157915	0.000451882	-1.99896	0.00042607
Rv0195		two component system transcriptional regulator, luxR-family	0.998	0.00161023	0.000110551	-1.89262	0.00012965	6.036e-05	2.14795	0.912	0	0	0	0	0	NA	0.961	0	0	0	0	0	NA	0.983	0	0	0	0	0	NA	0.983	0.00159367	0.000464492	-1.56885	0.00035756	0.00049818	0.717733	0.965	0	0	0	0	0	NA	0.965	0.00136063	0.00038472	-1.6642	0.00036529
Rv0196		transcriptional regulator	1	0.000873926	6.846e-05	-1.47797	7.042e-05	6.442e-05	1.09314	0.733	0	0	0	0	0	NA	0.764	0	0	0	0	0	NA	0.944	0.000174588	4.93e-05	-0.319123	0	0	NA	0.945	0.00145297	0.000411084	-1.5724	0.00041624	0	NA	0.961	0	0	0	0	0	NA	0.701	0.00101857	0.000339734	-1.09608	0
Rv0197		oxidoreductase	0.984	0.00128587	0.000573449	-1.44397	0.00044875	0.00093856	0.478126	-	-	-	-	-	-	-	0.605	0	0	0	0	0	NA	0.895	6.27e-05	1.98e-05	-0.405855	0	0	NA	0.859	0.00158516	0.000455128	-1.96054	0.00052435	0.00034279	1.52965	0.819	0.000188563	5.33e-05	-1.02534	6.01e-05	0	NA	0.716	0.00151154	0.000459761	-1.91181	0.00038987
Rv0198c		zinc metalloprotease	1	0.000854768	8.0162e-05	-2.11442	6.607e-05	0.00012514	0.527969	0.78	0	0	0	0	0	NA	0.828	0.000272569	7.7e-05	-1.19969	0.00013504	0	NA	0.953	0	0	0	0	0	NA	0.925	0.00190066	0.00054224	-1.98643	0.00053413	0.00075592	0.706596	0.887	0	0	0	0	0	NA	0.851	0.00221772	0.000642873	-1.97803	0.0005549
Rv0199		conserved membrane protein	1	0.000773954	7.5762e-05	-1.44555	4.089e-05	0.0001799	0.227293	0.95	0	0	0	0	0	NA	0.941	0	0	0	0	0	NA	0.948	0	0	0	0	0	NA	0.92	0.00121723	0.000357998	-1.4587	0.00018668	0.00054347	0.343496	0.962	0	0	0	0	0	NA	0.865	0.00253168	0.00071543	-1.87603	0.0006143
Rv0200		conserved membrane protein	1	0.000493958	7.1872e-05	-1.16759	2.026e-05	0.00020801	0.0973992	0.641	0	0	0	0	0	NA	0.786	0	0	0	0	0	NA	0.916	0.000101659	3.55e-05	-0.193107	0	0	NA	0.857	0.000761309	0.000215367	-0.917022	0.00020223	0	NA	0.878	0.00010602	3e-05	-0.212748	0	0	NA	0.762	0.00109931	0.000326835	-1.39008	0.00023705
Rv0201c		conserved hypothetical protein	1	0	0	0	0	0	NA	0.813	0	0	0	0	0	NA	0.758	0	0	0	0	0	NA	0.978	0.000390964	0.000136377	-0.579321	0.00022886	0	NA	0.962	0.00185459	0.000559187	-1.62966	0.00071321	0	NA	0.911	0	0	0	0	0	NA	0.847	0.00256109	0.000725946	-1.77137	0.00107385
Rv0202c	mmpL11	transmembrane transport protein	1	0.000763015	0.00010729	-2.1264	0.00013229	3.901e-05	3.39118	0.537	0	0	0	0	0	NA	0.859	0	0	0	0	0	NA	0.951	2.33e-05	6.58e-06	-0.212748	0	0	NA	0.915	0.00149024	0.000439381	-1.96645	0.00047232	0.00041192	1.14663	0.953	0.000139368	4.55e-05	-0.977652	5.99e-05	0	NA	0.873	0.00231124	0.00067845	-1.98024	0.00064331
Rv0203		hypothetical exported protein	1	0.00165855	9.7814e-05	-1.67529	6.791e-05	0.00017947	0.378392	0.783	0	0	0	0	0	NA	0.762	0	0	0	0	0	NA	0.976	0	0	0	0	0	NA	0.946	0.00190038	0.000570052	-1.52513	0.0005892	0.00078812	0.747602	0.852	0	0	0	0	0	NA	0.679	0.000921124	0.000260301	-0.802736	0.00041756
Rv0204c		conserved membrane protein	0.959	0.00057379	7.4772e-05	-1.54829	2.296e-05	0.00022132	0.103741	-	-	-	-	-	-	-	0.736	0.000246567	6.97e-05	-0.744619	0.00013519	0	NA	0.912	0.000255857	0.000162263	-0.48816	0.00023333	0	NA	0.828	0.00150346	0.000429404	-1.8467	0.00055304	0	NA	0.873	0.000385966	0.00010907	-1.10988	0.0001052	0	NA	0.806	0.00109488	0.000310479	-1.74301	0.00023843
Rv0205		conserved membrane protein	0.95	0.000811582	0.00043964	-0.87894	0.00055873	0.00013758	4.06113	0.642	0	0	0	0	0	NA	0.597	0	0	0	0	0	NA	0.873	0	0	0	0	0	NA	0.88	0.00105908	0.000299563	-1.61739	0.00023774	0	NA	0.899	0.000356216	0.000100663	-1.0736	0.00011589	0	NA	0.838	0.00194882	0.00056277	-1.90327	0.00079233
Rv0206c	mmpL3	transmembrane transport protein	1	0.00108108	0.000235594	-2.05741	0.00017132	0.00041377	0.414046	0.74	0	0	0	0	0	NA	0.811	9.79e-05	2.77e-05	-0.696361	5.06e-05	0	NA	0.976	6.97e-05	2.86e-05	-0.523889	4.05e-05	0	NA	0.947	0.00199882	0.000578605	-1.98917	0.00065241	0.0004662	1.39942	0.935	0.000157472	4.45e-05	-1.10988	4.34e-05	0	NA	0.829	0.00202377	0.000589219	-1.98299	0.00066327
Rv0207c		conserved hypothetical protein	1	0.00116783	6.8656e-05	-1.80511	7.524e-05	5.164e-05	1.45701	0.92	0	0	0	0	0	NA	0.885	9.96e-05	2.81e-05	-0.212748	0	0	NA	1	8.81e-05	2.49e-05	-0.212748	0	0	NA	0.955	0.000969825	0.000286678	-1.3518	0.00032464	0	NA	0.999	0.000220633	6.23e-05	-0.531871	0.00015406	0	NA	0.922	0.00157811	0.000446359	-1.7404	0.00034305
Rv0208c	trmB	methlytransferase	1	0	0	0	0	0	NA	0.51	0	0	0	0	0	NA	0.816	0.000646463	0.000182685	-1.14157	0.00034742	0	NA	0.931	4.36e-05	1.23e-05	-0.106374	0	0	NA	0.878	0.00175755	0.000497442	-1.81226	0.00048858	0	NA	0.927	0	0	0	0	0	NA	0.84	0.00111223	0.000315116	-1.40746	0.00034303
Rv0209		hypothetical protein	0.935	0.00117528	9.8817e-05	-1.94746	4.161e-05	0.00021354	0.194858	-	-	-	-	-	-	-	0.581	0	0	0	0	0	NA	0.902	0.000131119	3.71e-05	-0.425497	0	0	NA	0.891	0.00109555	0.000309869	-1.70453	0.00036294	0	NA	0.851	3.48e-05	9.82e-06	-0.106374	0	0	NA	0.759	0.000429079	0.000121417	-0.94507	0.00014873
Rv0210		hypothetical protein	0.999	0.000691809	0.000176402	-1.51397	0.0002378	2.406e-05	9.88362	0.554	0	0	0	0	0	NA	0.616	0	0	0	0	0	NA	0.945	0.000367659	0.000185067	-0.899257	0.00027595	0	NA	0.878	0.00170787	0.000486938	-1.95084	0.00057951	0.0002308	2.51088	0.895	0.000315657	8.92e-05	-1.14157	0.00017564	0	NA	0.711	0.00128253	0.00036243	-1.86262	0.00036205
Rv0211	pckA	iron-regulated phosphoenolpyruvate carboxykinase	0.972	0.000961976	0.000142741	-1.98703	0.00015011	0.00012082	1.24243	0.675	0	0	0	0	0	NA	0.84	0	0	0	0	0	NA	0.917	1.92e-05	5.44e-06	-0.106374	0	0	NA	0.909	0.00203868	0.000581661	-1.98492	0.00058973	0.0002171	2.7164	0.926	0.000209589	5.92e-05	-0.945387	6.39e-05	0	NA	0.883	0.00185963	0.000542915	-1.96091	0.000622
Rv0212c	nadR	asnC-family transcriptional regulator	1	0.00175175	0.000184247	-2.08783	0.00020709	0.00012199	1.6976	0.707	0	0	0	0	0	NA	0.898	0	0	0	0	0	NA	0.989	0.000100284	2.83e-05	-0.319123	0	0	NA	0.989	0.00163918	0.000481856	-1.8579	0.00057913	0	NA	0.986	0.000167663	4.74e-05	-0.483613	0	0	NA	0.938	0.00165616	0.000468459	-1.88053	0.00050073
Rv0213c		methyltransferase/methylase	1	0.00103665	0.000404657	-1.34408	0.00050026	0.00012258	4.08109	0.904	0.000162243	4.58e-05	-0.638245	9.57e-05	0	NA	0.919	0	0	0	0	0	NA	0.946	0.000103376	2.92e-05	-0.425497	0	0	NA	0.925	0.00187914	0.000549868	-1.92228	0.00055189	0.00028402	1.94314	0.954	0.000384261	0.000108589	-1.19441	8.85e-05	0.00026642	0.332145	0.938	0.0017211	0.000486476	-1.94403	0.00045106
Rv0214	fadD4	fatty-acid-CoA ligase	1	0.000950273	0.000327309	-1.49127	0.00024663	0.00058414	0.42221	0.742	0	0	0	0	0	NA	0.856	0	0	0	0	0	NA	0.966	4.12e-05	1.16e-05	-0.212748	0	0	NA	0.936	0.00189496	0.000539385	-1.97596	0.00057769	0.00045814	1.26095	0.957	0.000103962	2.94e-05	-0.531871	7.05e-05	0	NA	0.913	0.00237712	0.000701717	-1.96176	0.00078879
Rv0215c	fadE3	acyl-CoA dehydrogenase	1	0.00158538	0.000348004	-1.82107	0.00030022	0.00049655	0.604612	0.764	0.000352153	0.000146163	-0.780596	0.00021416	0	NA	0.893	0	0	0	0	0	NA	1	0.00035893	0.000109355	-1.04863	0.00014907	0	NA	0.98	0.00143632	0.000406657	-1.80775	0.00062447	0	NA	0.992	0.000301636	9.72e-05	-0.912757	0.00010286	0	NA	0.919	0.00140092	0.000401235	-1.8163	0.00045712
Rv0216		conserved hypothetical protein	1	0.000335838	6.7547e-05	-1.09074	1.354e-05	0.00021452	0.0631177	-	-	-	-	-	-	-	0.702	0.000315828	8.93e-05	-0.744619	0.00016406	0	NA	0.952	0.00049934	0.000180208	-1.08594	0.00022553	0	NA	0.938	0.0013174	0.000381234	-1.74081	0.00036063	0.00032637	1.10497	0.923	0.000274566	7.76e-05	-0.850993	0.0001248	0	NA	0.756	0.0014258	0.000404144	-1.77746	0.0003137
Rv0217c	lipW	esterase	0.938	0.00119768	0.000628177	-0.965647	0.00072197	0.00038669	1.86705	-	-	-	-	-	-	-	0.74	0	0	0	0	0	NA	0.859	0	0	0	0	0	NA	0.836	0.00126857	0.000358841	-1.60386	0.00045056	0	NA	0.858	0.000123555	3.49e-05	-0.319123	0	0	NA	0.733	0.00178526	0.000504903	-1.7803	0.00054806
Rv0218		conserved membrane protein	0.907	0.00127173	7.4815e-05	-2.13965	6.93e-05	9.119e-05	0.759952	-	-	-	-	-	-	-	0.701	0	0	0	0	0	NA	0.864	2.8e-05	7.91e-06	-0.106374	0	0	NA	0.773	0.00228665	0.000652568	-1.95658	0.00084402	0.00030486	2.76855	0.772	0	0	0	0	0	NA	0.69	0.00164735	0.000466112	-1.892	0.00052768
Rv0219		conserved membrane protein	1	0.000931233	0.000741216	-0.327211	5.067e-05	0.00257346	0.0196894	-	-	-	-	-	-	-	0.845	0	0	0	0	0	NA	0.896	0.000261172	7.38e-05	-0.425497	0	0	NA	0.96	0.0018904	0.000607392	-1.59991	0.00075107	0.00057672	1.30231	0.96	0.000914352	0.000353847	-1.10891	0.00053455	0	NA	0.807	0.00399273	0.00113134	-1.91051	0.00107592
Rv0220	lipC	esterase	1	0.00112583	0.000310549	-1.59856	0.00034333	0.00022126	1.5517	0.562	0	0	0	0	0	NA	0.79	0	0	0	0	0	NA	0.952	0.000167023	4.72e-05	-0.638245	9.7e-05	0	NA	0.909	0.00195469	0.00062258	-1.85462	0.00061948	0.00029531	2.09773	0.918	0	0	0	0	0	NA	0.805	0.00171213	0.000484247	-1.87416	0.00060401
Rv0221		conserved hypothetical protein	0.999	0.0015863	0.000877951	-1.11204	0.00078971	0.00115243	0.685256	0.593	0.000345835	9.77e-05	-0.957368	0	0	NA	0.858	0	0	0	0	0	NA	0.942	0.00012095	3.74e-05	-0.463972	0	0	NA	0.923	0.00200185	0.00062735	-1.88195	0.0007159	0.00025692	2.78647	0.941	0.000314852	0.000153994	-0.788832	0.0001948	0	NA	0.887	0.00197852	0.000573576	-1.94381	0.00067007
Rv0222	echA1	enoyl-CoA hydratase	0.999	0.000437173	0.000119277	-1.00329	0	0.00045999	NA	0.632	0	0	0	0	0	NA	0.906	0	0	0	0	0	NA	0.934	0.000174351	4.93e-05	-0.425497	0	0	NA	0.876	0.00148794	0.000420674	-1.70805	0.00048504	0.00047318	1.02506	0.946	0.000818438	0.000231464	-1.29834	0.00014946	0	NA	0.805	0.00126535	0.000357999	-1.58623	0.00036941
Rv0223c		aldehyde dehydrogenase	0.961	0.00097757	0.000390815	-1.33278	0.00051215	3.041e-05	16.8415	-	-	-	-	-	-	-	0.795	0.000193187	5.46e-05	-0.744619	9.8e-05	0	NA	0.922	0.000214161	6.05e-05	-0.860852	8.12e-05	0	NA	0.885	0.00240712	0.000687489	-1.97469	0.00085462	0	NA	0.872	0	0	0	0	0	NA	0.762	0.00239021	0.000691576	-1.95847	0.00077782
Rv0224c		methyltransferase/methylase	1	0.000891062	5.2485e-05	-1.67542	7.204e-05	0	NA	-	-	-	-	-	-	-	0.682	0.000246163	6.96e-05	-0.425497	0	0	NA	0.946	0	0	0	0	0	NA	0.894	0.00141266	0.000427128	-1.62064	0.000511	0	NA	0.856	0.000392357	0.000110876	-0.802736	0.00017684	0	NA	0.783	0.00182601	0.000539122	-1.75337	0.00061549
Rv0225		conserved hypothetical protein	1	0.000442259	4.3073e-05	-1.44634	3.515e-05	6.531e-05	0.538202	0.773	0	0	0	0	0	NA	0.831	0	0	0	0	0	NA	0.952	0.000116815	3.3e-05	-0.425497	0	0	NA	0.909	0.00143831	0.00040671	-1.80631	0.00054834	0.00030373	1.80535	0.925	0.000360946	0.000102	-1.13172	0.00010694	0	NA	0.87	0.0016639	0.000484115	-1.88161	0.0005789
Rv0226c		conserved membrane protein	0.969	0.00101559	0.000211886	-1.84756	0.00024217	0.00014016	1.72781	-	-	-	-	-	-	-	0.63	0	0	0	0	0	NA	0.936	9.91e-05	3.33e-05	-0.492588	7.19e-05	0	NA	0.913	0.00183121	0.000545354	-1.92362	0.00056071	0.00054752	1.02409	0.927	0.000300227	8.48e-05	-1.27437	7.42e-05	0.00018023	0.411863	0.705	0.000921001	0.000260377	-1.76963	0.00031144
Rv0227c		conserved membrane protein	1	0.00147944	0.000334999	-1.84563	5.34e-05	0.00114859	0.0464918	0.581	0	0	0	0	0	NA	0.848	0.000299108	8.45e-05	-0.967226	0.00010592	0	NA	0.946	0	0	0	0	0	NA	0.9	0.00107166	0.000303431	-1.78455	0.00039454	0.00029007	1.36015	0.941	5.39e-05	1.52e-05	-0.212748	0	0	NA	0.827	0.0013502	0.000385748	-1.78279	0.00043906
Rv0228		membrane acyltransferase	1	0.000696142	0.000137807	-1.53926	9.054e-05	0.00026132	0.346472	-	-	-	-	-	-	-	0.71	0.000110901	3.13e-05	-0.319123	0	0	NA	0.965	8.16e-05	2.31e-05	-0.319123	0	0	NA	0.915	0.0013771	0.000396995	-1.85431	0.00041491	0.00027114	1.53024	0.961	0.000409748	0.000115791	-1.19441	9.84e-05	0	NA	0.849	0.0021656	0.000612885	-1.96007	0.00047547
Rv0229c		conserved membrane protein	1	0.00100097	0.000555918	-0.791553	0.00067641	0.00022815	2.96476	-	-	-	-	-	-	-	0.683	0	0	0	0	0	NA	0.968	0.000438722	0.000174776	-0.802856	0	0.00072435	NA	0.935	0.00126351	0.000358957	-1.64885	0.00017723	0.00105165	0.168526	0.95	0.000595812	0.000245834	-0.874008	0	0.00098077	NA	0.808	0.00122798	0.000347993	-1.43306	0.0004212
Rv0230c	php	phosphotriesterase	1	0.00138973	0.000222964	-1.85214	0.00020254	0.00029122	0.695488	0.908	0	0	0	0	0	NA	0.963	0	0	0	0	0	NA	0.957	0.000205267	8.03e-05	-0.541785	0.00011744	0	NA	0.946	0.00173293	0.000504924	-1.7976	0.00047733	0.00053492	0.892339	0.978	0.000133991	3.79e-05	-0.425497	0	0	NA	0.965	0.00217163	0.000618603	-1.9362	0.00069997
Rv0231	fadE4	acyl-CoA dehydrogenase	1	0.000797984	0.000162215	-1.75651	0.00020602	2.47e-05	8.34089	0.912	0	0	0	0	0	NA	0.923	0	0	0	0	0	NA	0.972	0	0	0	0	0	NA	0.961	0.00156894	0.000444688	-1.96833	0.00046503	0.00021021	2.21222	0.967	0	0	0	0	0	NA	0.954	0.00132233	0.000390266	-1.90248	0.00040532
Rv0232		transcriptional regulator, tetR/acrR-family	1	0.000496999	0.000428117	-0.190435	0	0.00165028	NA	0.957	0	0	0	0	0	NA	0.801	0	0	0	0	0	NA	0.986	0.000425173	0.000151161	-0.860034	0.00016461	0	NA	0.949	0.00220909	0.000625705	-1.85922	0.00052187	0.00099264	0.525739	0.984	0.000189244	5.35e-05	-0.425497	0	0	NA	0.884	0.00163254	0.000461342	-1.56877	0.0005639
Rv0233	nrdB	ribonucleoside-diphosphate reductase beta chain	0.998	0.000724747	0.000118126	-1.49334	5.687e-05	0.00031885	0.17836	0.705	0	0	0	0	0	NA	0.651	0.000365641	0.000103327	-0.744619	0.00019254	0	NA	0.975	0.000279037	0.000106575	-0.733146	0.00017274	0	NA	0.867	0.00227569	0.000653973	-1.91048	0.00068389	0.00044005	1.55412	0.868	0	0	0	0	0	NA	0.705	0.00304053	0.000860438	-1.93852	0.00101214
Rv0234c	gabD1	succinate-semialdehyde dehydrogenase dependent	1	0.000776634	8.4037e-05	-1.89616	6.158e-05	0.0001502	0.409987	-	-	-	-	-	-	-	-	-	-	-	-	-	-	0.966	0.000129882	4.52e-05	-0.488134	0	0	NA	0.908	0.00110535	0.000312362	-1.88082	0.00032251	0.00023843	1.35264	0.934	0.000156812	5.92e-05	-0.646413	0.0001165	0	NA	0.697	0.000360117	0.000101892	-1.0831	0.00011207
Rv0235c		conserved membrane protein	1	0.00141252	0.000409759	-1.72892	0.00022355	0.00096191	0.232402	0.707	0.000156703	4.43e-05	-0.531871	0.00011562	0	NA	0.856	0.00015544	4.39e-05	-0.638245	0	0	NA	0.939	0.000188827	7.77e-05	-0.614484	0	0.00024125	NA	0.926	0.00203585	0.000576115	-1.97247	0.00058255	0.00050134	1.16199	0.945	0.000281585	0.00010444	-0.983497	0	0.00035644	NA	0.855	0.00171249	0.000505424	-1.91982	0.00036569
Rv0236A		secreted protein	1	0	0	0	0	0	NA	-	-	-	-	-	-	-	0.776	0	0	0	0	0	NA	0.931	0	0	0	0	0	NA	0.753	0.000980892	0.000277191	-0.425497	0	0	NA	0.724	0	0	0	0	0	NA	0.707	0	0	0	0
Rv0236c		conserved membrane protein	0.999	0.00117769	0.000280225	-2.14967	0.00025246	0.00035148	0.718277	-	-	-	-	-	-	-	-	-	-	-	-	-	-	0.923	0.000198707	5.94e-05	-1.53229	6.03e-05	7.48e-05	0.805266	0.899	0.00169324	0.000485249	-2.00398	0.00056862	0.00038969	1.45916	0.811	0.000414506	0.000117136	-1.87349	0.00014714	9e-05	1.63525	0.583	0.00120668	0.000350281	-1.96716	0.00034993
Rv0237	lpqI	lipoprotein	1	0.000876173	0.00019663	-1.57608	2.413e-05	0.00064061	0.0376672	-	-	-	-	-	-	-	0.757	0	0	0	0	0	NA	0.913	3.01e-05	8.52e-06	-0.106374	0	0	NA	0.877	0.0010362	0.000293478	-1.68855	0.00022932	0.00029602	0.774677	0.876	0	0	0	0	0	NA	0.63	0.00100926	0.000287985	-1.54857	0.00018002
Rv0238		transcriptional regulator, tetR-family	1	0.000830585	4.8945e-05	-1.50798	0	0.00020431	NA	0.629	0	0	0	0	0	NA	0.766	0	0	0	0	0	NA	0.966	0.000757137	0.000324761	-0.906357	0.0003498	0.0005822	0.600824	0.925	0.000960459	0.00027189	-1.34453	0.00019164	0	NA	0.937	0.000836568	0.000413548	-0.907683	0.00064483	0	NA	0.875	0.00221037	0.00063329	-1.80199	0.00062157
Rv0239		conserved hypothetical protein	1	0.00218859	0.00130103	-0.651296	0.00050368	0.0038035	0.132425	0.996	0	0	0	0	0	NA	0.774	0	0	0	0	0	NA	1	0	0	0	0	0	NA	1	0.00109826	0.000310359	-0.674523	0	0	NA	1	0	0	0	0	0	NA	0.991	0.000830799	0.000234776	-0.638245	0.00048154
Rv0240		conserved hypothetical protein	1	0.00116623	0.000529651	-0.874663	0.00071749	0	NA	0.562	0	0	0	0	0	NA	0.863	0	0	0	0	0	NA	0.952	0	0	0	0	0	NA	0.918	0.00111972	0.000338263	-1.05253	0.00027696	0.00080893	0.342378	0.975	0.000526626	0.000158786	-0.632917	0.00025937	0	NA	0.895	0.00270731	0.00076712	-1.76768	0.00087315
Rv0241c		conserved hypothetical protein	1	0.0010099	0.000338222	-1.27556	0.00043156	8.863e-05	4.86923	-	-	-	-	-	-	-	0.834	0	0	0	0	0	NA	0.962	0.000198053	5.6e-05	-0.483613	0	0	NA	0.877	0.00113181	0.000320938	-1.62367	0.00031429	0	NA	0.929	0.000738488	0.00020869	-1.41702	0.00014555	0.00039533	0.368173	0.833	0.00315917	0.000893903	-1.95668	0.00118517
Rv0242c	fabG	3-oxoacyl-[acyl-carrier protein] reductase fabG4	1	0.000748439	0.000162325	-1.59034	0.00019315	8.088e-05	2.38811	-	-	-	-	-	-	-	0.772	0	0	0	0	0	NA	0.984	0.000287037	0.000162439	-0.669767	0.00023068	0	NA	0.944	0.000722884	0.000204384	-1.71616	0.00017716	0.00023774	0.745184	0.968	0.000121591	3.44e-05	-0.531871	8.6e-05	0	NA	0.798	0.00112203	0.000317816	-1.74957	0.00034999
Rv0243	fadA2	acetyl-CoA acyltransferase	1	0.00077286	6.0469e-05	-1.87314	6.171e-05	5.754e-05	1.07247	-	-	-	-	-	-	-	0.612	0	0	0	0	0	NA	0.982	4.95e-05	1.4e-05	-0.212748	0	0	NA	0.946	0.00107898	0.000315436	-1.8008	0.00040658	0	NA	0.922	0	0	0	0	0	NA	0.737	0.00184628	0.000531298	-1.89472	0.00072517
Rv0244c	fadE5	acyl-CoA dehydrogenase	1	0.00111287	0.000103258	-2.20688	7.903e-05	0.00017953	0.440205	0.649	0	0	0	0	0	NA	0.882	0	0	0	0	0	NA	0.931	0	0	0	0	0	NA	0.913	0.00138107	0.00040181	-1.93504	0.00039374	0.00030663	1.28409	0.928	0.000207374	5.86e-05	-1.02534	6.41e-05	0	NA	0.907	0.00220078	0.000622809	-1.99709	0.0007238
Rv0245		oxidoreductase	1	0.00104821	0.000407912	-0.981762	0.00055926	0	NA	0.867	0.000378823	0.000107052	-0.531871	0	0	NA	0.806	0	0	0	0	0	NA	0.935	0	0	0	0	0	NA	0.879	0.00112107	0.000317116	-1.10054	0.00026412	0	NA	0.914	0	0	0	0	0	NA	0.877	0.00262222	0.000741955	-1.81357	0.00079666
Rv0246		conserved membrane protein	1	0.000909145	0.000113032	-1.86068	0.00010353	0.00013943	0.742523	0.747	0	0	0	0	0	NA	0.79	0	0	0	0	0	NA	0.948	7.75e-05	2.19e-05	-0.319123	0	0	NA	0.931	0.0013437	0.000387243	-1.85984	0.0003735	0.00025139	1.48574	0.915	5.36e-05	1.51e-05	-0.212748	0	0	NA	0.85	0.00236407	0.000692049	-1.94955	0.00061843
Rv0247c		succinate dehydrogenase iron-sulfur subunit	1	0.000911753	0.000118464	-1.54787	1.732e-05	0.00047095	0.0367767	0.971	0.000132928	3.76e-05	-0.319123	0	0	NA	0.964	0	0	0	0	0	NA	0.985	0	0	0	0	0	NA	0.979	0.00224496	0.000642924	-1.82889	0.00072133	0.00050227	1.43614	0.985	0.000261882	7.4e-05	-0.589987	0.00014376	0	NA	0.984	0.00209923	0.000594139	-1.86074	0.00071879
Rv0248c		succinate dehydrogenase iron-sulfur subunit	1	0.000614059	5.6673e-05	-1.92875	4.103e-05	0.00010542	0.389205	0.719	0	0	0	0	0	NA	0.942	0.000298748	8.44e-05	-1.1673	0.00018183	0	NA	0.961	0.000137798	3.89e-05	-0.722781	0	0	NA	0.963	0.00209716	0.000593573	-1.99761	0.0006982	0.00018143	3.84832	0.958	0.000276486	7.81e-05	-1.22083	5.86e-05	0	NA	0.924	0.00206289	0.000587052	-1.99345	0.00062658
Rv0249c		succinate dehydrogenase membrane anchor subunit	1	0.00103571	0.000336243	-1.29522	9.622e-05	0.00108581	0.0886159	-	-	-	-	-	-	-	0.949	0.000123555	4.04e-05	-0.299481	0	0	NA	0.95	8.23e-05	2.32e-05	-0.212748	0	0	NA	0.938	0.00183581	0.000520528	-1.77782	0.00056574	0.00045248	1.25031	0.927	0.000168631	4.77e-05	-0.377239	0	0	NA	0.915	0.0015811	0.000458479	-1.62791	0.00043665
Rv0250c		conserved hypothetical protein	1	0.000579149	3.4014e-05	-0.952113	4.587e-05	0	NA	0.558	0	0	0	0	0	NA	0.918	0	0	0	0	0	NA	0.963	0	0	0	0	0	NA	0.963	0.00158918	0.000449089	-1.04269	0.00039661	0	NA	0.963	0.000908105	0.000331804	-0.752787	0.00058252	0	NA	0.963	0.00409129	0.00122088	-1.70215	0.00118984
Rv0251c	hsp	heat shock protein	1	0.00177364	0.000125106	-1.78258	0.00013928	8.517e-05	1.63532	0.708	0	0	0	0	0	NA	0.902	0	0	0	0	0	NA	0.944	0.000141829	4.01e-05	-0.212748	0	0	NA	0.944	0.000141829	4.01e-05	-0.212748	0	0	NA	0.94	0.00064106	0.000181158	-0.812594	0.00024437	0	NA	0.831	0.00217382	0.000614302	-1.62597	0.0002971
Rv0252	nirB	nitrite reductase large subunit	1	0.00106377	0.00028003	-1.89839	0.00016755	0.00060069	0.278929	0.671	5.61e-05	1.59e-05	-0.319123	0	0	NA	0.92	0	0	0	0	0	NA	0.974	3.86e-05	1.09e-05	-0.319123	0	0	NA	0.951	0.00172841	0.000494359	-1.99523	0.00059648	0.00026131	2.28265	0.963	0.000364456	0.000102992	-1.65831	9.05e-05	0.00012907	0.701015	0.899	0.00200965	0.00056861	-2.00599	0.00064644
Rv0253	nirD	nitrite reductase small subunit	1	0.000954709	8.4031e-05	-1.24614	3.841e-05	0.00021351	0.179898	0.969	0	0	0	0	0	NA	0.961	0	0	0	0	0	NA	0.941	0.000382431	0.000108072	-0.377239	0	0	NA	0.938	0.000671833	0.000190255	-0.567831	0	0	NA	0.941	0	0	0	0	0	NA	0.936	0.00259687	0.000733852	-1.58552	0.00034669
Rv0254c	cobU	bifunctional cobalamin biosynthesis protein	1	0.000324881	0.000251585	-0.22858	0.00035191	0	NA	0.787	0	0	0	0	0	NA	0.703	0	0	0	0	0	NA	0.979	0	0	0	0	0	NA	0.97	0.0024002	0.000687967	-1.78219	0.00090362	0	NA	0.971	0.000251955	7.12e-05	-0.425497	0	0	NA	0.771	0.00111191	0.000315211	-1.24685	0.00032082
Rv0255c	cobQ1	cobyric acid synthase	1	0.00149058	8.761e-05	-2.32889	0.00011123	2.496e-05	4.45633	-	-	-	-	-	-	-	0.732	0	0	0	0	0	NA	0.95	6.83e-05	1.93e-05	-0.319123	0	0	NA	0.909	0.00130963	0.000383296	-1.90619	0.00034102	0.0003393	1.00507	0.91	9.51e-05	2.69e-05	-0.425497	0	0	NA	0.756	0.00143115	0.000416397	-1.87924	0.00044554
Rv0256c	PPE2	PPE family protein	-	-	-	-	-	-	-	-	-	-	-	-	-	-	-	-	-	-	-	-	-	-	-	-	-	-	-	-	-	-	-	-	-	-	-	-	-	-	-	-	-	-	-	-	-	-	-
Rv0257		conserved hypothetical protein	0.515	0.00441114	0.00274353	-0.725039	0.00372887	0	NA	-	-	-	-	-	-	-	-	-	-	-	-	-	-	0.512	0.000334627	9.46e-05	-0.212748	0	0	NA	0.512	0.00301773	0.000856985	-1.33498	0.00116274	0.00163404	0.711574	0.509	0	0	0	0	0	NA	-	-	-	-	-
Rv0258c		conserved hypothetical protein	1	0.00149359	0.000215772	-1.52201	0.00020364	0.00025628	0.7946	0.855	0	0	0	0	0	NA	0.855	0	0	0	0	0	NA	0.954	0	0	0	0	0	NA	0.895	0.00157662	0.000457288	-1.29496	0.00055406	0	NA	0.886	0	0	0	0	0	NA	0.833	0.00177887	0.00050517	-1.41562	0.00059276
Rv0259c		conserved hypothetical protein	0.999	0.000688085	0.000132393	-1.29505	1.892e-05	0.00042828	0.0441767	0.871	9.91e-05	2.8e-05	-0.212748	0	0	NA	0.821	0	0	0	0	0	NA	0.957	0.000135355	3.83e-05	-0.319123	0	0	NA	0.972	0.00213407	0.00061	-1.83066	0.00063955	0.00040783	1.56818	0.985	0	0	0	0	0	NA	0.91	0.00104392	0.000295002	-1.4637	0.00035523
Rv0260c		transcriptional regulator	0.999	0.00133837	0.000207421	-1.92106	6.002e-05	0.00061073	0.0982758	0.6	0	0	0	0	0	NA	0.75	0	0	0	0	0	NA	0.96	0.000321242	9.46e-05	-0.850247	0.00010364	0	NA	0.926	0.00215079	0.000612643	-1.95543	0.00075384	0.00058498	1.28866	0.921	0.000121683	3.44e-05	-0.425497	0	0	NA	0.867	0.00132563	0.000375017	-1.82254	0.00047455
Rv0261c	narK3	membrane nitrite extrusion protein	1	0.00120759	0.000181724	-1.98212	0.0001438	0.00028807	0.499184	0.737	0.000278266	7.86e-05	-0.957368	0	0.00031545	NA	0.906	0.000201248	5.69e-05	-0.850993	9.16e-05	0	NA	0.984	0	0	0	0	0	NA	0.94	0.0023993	0.000701092	-1.96087	0.00072152	0.00047136	1.53072	0.977	7e-05	1.98e-05	-0.319123	0	0	NA	0.926	0.0018457	0.000522196	-1.96759	0.00061189
Rv0262c	aac	aminoglycoside 2-N-acetyltransferase	1	0.0012474	7.326e-05	-1.67453	9.909e-05	0	NA	0.905	0	0	0	0	0	NA	0.775	0	0	0	0	0	NA	0.941	0.000124997	5.91e-05	-0.156443	0	0	NA	0.941	0.00187685	0.000540128	-1.67144	0.00064958	0	NA	0.96	0	0	0	0	0	NA	0.945	0.00124626	0.000352962	-1.36461	0.00043769
Rv0263c		conserved hypothetical protein	1	0.000942801	0.000175729	-1.56039	0.00021173	8.163e-05	2.59378	-	-	-	-	-	-	-	0.71	0.000701621	0.000198272	-1.24795	0.00018527	0.00049516	0.374162	0.972	0.000329291	0.000122134	-0.83952	0	0.00050633	NA	0.965	0.000553677	0.000156773	-1.10008	0	0.00035166	NA	0.884	0.000362303	0.000102384	-0.957368	0.00014801	0	NA	0.576	0.000989935	0.000280781	-1.29937	0.00024316
Rv0264c		conserved hypothetical protein	1	0.00107595	0.000171118	-1.49609	0.00023395	0	NA	0.51	0.000298367	8.43e-05	-0.319123	0	0	NA	0.728	0	0	0	0	0	NA	0.946	0	0	0	0	0	NA	0.935	0.00162824	0.000481919	-1.63592	0.00039249	0.00054711	0.717388	0.886	0	0	0	0	0	NA	0.788	0.00161216	0.000457468	-1.61778	0.00024535
Rv0265c		periplasmic iron-transport lipoprotein	1	0.000858085	9.0529e-05	-1.7167	2.682e-05	0.00028224	0.0950255	-	-	-	-	-	-	-	0.589	0	0	0	0	0	NA	0.958	6.76e-05	1.91e-05	-0.212748	0	0	NA	0.881	0.00102909	0.000291579	-1.6373	0.00025828	0	NA	0.953	0	0	0	0	0	NA	0.842	0.00173104	0.000490462	-1.88444	0.00042262
Rv0266c	oplA	5-oxoprolinase	1	0.00117266	0.000188064	-2.32177	7.512e-05	0.00050213	0.149603	-	-	-	-	-	-	-	0.722	0	0	0	0	0	NA	0.975	0.000217785	6.64e-05	-1.55749	6.32e-05	8.77e-05	0.721424	0.925	0.00181949	0.000526935	-1.9929	0.00068838	0.00018746	3.67214	0.929	0.000285888	9.59e-05	-1.62724	8.33e-05	0.00013735	0.606771	0.753	0.0016567	0.000482564	-1.98226	0.00060297
Rv0267	narU	membrane nitrite extrusion protein	1	0.00110861	0.000138826	-1.99872	0.00013761	0.00014351	0.958888	0.6	0	0	0	0	0	NA	0.772	0.000179465	5.07e-05	-0.638245	0.00010802	0	NA	0.963	0.00021576	6.1e-05	-0.860852	8.3e-05	0	NA	0.92	0.00145669	0.000466572	-1.74964	0.00048032	0.00049741	0.965642	0.935	0.000395071	0.000111643	-1.33248	8.62e-05	0.00025191	0.342225	0.79	0.00175311	0.000496026	-1.94155	0.0005275
Rv0268c		hypothetical protein	1	0.000667725	3.9216e-05	-1.28516	2.671e-05	7.538e-05	0.354338	0.955	0.000263854	7.46e-05	-0.425497	0	0	NA	0.829	0	0	0	0	0	NA	1	0.000314943	8.9e-05	-0.531871	0.00021826	0	NA	0.965	0.00169881	0.000506835	-1.48632	0.00069044	0	NA	0.998	0.000126225	3.57e-05	-0.212748	0	0	NA	0.865	0.00182242	0.000515915	-1.51175	0.00051276
Rv0269c		conserved hypothetical protein	1	0.000998232	9.9409e-05	-1.91326	0.00012229	3.334e-05	3.66797	-	-	-	-	-	-	-	0.643	0.000376456	0.000106383	-0.957368	0.00016373	0	NA	0.971	0	0	0	0	0	NA	0.961	0.00159692	0.000451626	-1.91368	0.00029429	0.00057672	0.510282	0.874	0	0	0	0	0	NA	0.788	0.000990841	0.000280574	-1.69568	0.00024497
Rv0270	fadD2	fatty-acid-CoA ligase	0.999	0.00141723	0.000421849	-1.76418	0.0003456	0.00065169	0.530313	0.629	0	0	0	0	0	NA	0.843	0	0	0	0	0	NA	0.951	6.02e-05	1.7e-05	-0.319123	0	0	NA	0.917	0.00141568	0.000400668	-1.94608	0.00043191	0.00042664	1.01235	0.938	0.000447583	0.000126483	-1.52709	7.03e-05	0.00020702	0.339532	0.847	0.00259508	0.000759143	-1.97059	0.00080822
Rv0271c	fadE6	acyl-CoA dehydrogenase	0.976	0.00150892	0.000162444	-2.36873	0.00015694	0.0001796	0.873831	0.582	0	0	0	0	0	NA	0.708	0.00030988	8.76e-05	-1.25781	0.00015503	0	NA	0.93	0.000204412	5.98e-05	-0.938218	5.45e-05	0	NA	0.899	0.00157953	0.000447043	-1.98607	0.00051373	0	NA	0.922	0.000222094	6.28e-05	-1.19969	0	0.00015864	NA	0.792	0.00125615	0.000367212	-1.92384	0.00040358
Rv0272c		hypothetical protein	1	0.00105105	0.00014813	-1.82539	8.249e-05	0.00034819	0.236911	0.824	0	0	0	0	0	NA	0.951	0.000148999	4.21e-05	-0.531871	0.00010368	0	NA	0.99	5.72e-05	2e-05	-0.193107	0	0	NA	0.947	0.00218585	0.000639369	-1.93139	0.00066787	0.000306	2.18258	0.971	0.000320951	9.07e-05	-0.977084	0.0001	0	NA	0.899	0.00157703	0.000462966	-1.86087	0.00044354
Rv0273c		transcriptional regulator	1	0.00137093	8.0677e-05	-1.805	6.365e-05	0.00013991	0.454935	0.731	0	0	0	0	0	NA	0.887	0	0	0	0	0	NA	0.942	0	0	0	0	0	NA	0.9	0.00160978	0.000455391	-1.60062	0.00038875	0.00065015	0.597939	0.942	0	0	0	0	0	NA	0.908	0.00091167	0.000257868	-1.22052	0.00019361
Rv0274		conserved hypothetical protein	1	0.00117024	6.8729e-05	-1.67453	5.08e-05	0	NA	0.672	0	0	0	0	0	NA	0.888	0.000372815	0.000121816	-0.598963	0.00022886	0	NA	0.962	5.74e-05	1.62e-05	-0.106374	0	0	NA	0.945	0.00158059	0.000449151	-1.39192	0.00044265	0	NA	0.962	0	0	0	0	0	NA	0.96	0.00287406	0.000850727	-1.85584	0.0010952
Rv0275c		transcriptional regulator, tetR-family	1	0.00234532	0.000850827	-1.48679	0.00120354	0.00011299	10.6517	-	-	-	-	-	-	-	-	-	-	-	-	-	-	0.868	0	0	0	0	0	NA	0.85	0.000730838	0.000207866	-1.16586	0	0.00057808	NA	0.654	0	0	0	0	0	NA	0.719	0.00264625	0.000780414	-1.80892	0.00083087
Rv0276		conserved hypothetical protein	1	0.00110925	0.000108025	-1.83301	0.00011616	8.559e-05	1.35717	-	-	-	-	-	-	-	0.714	0	0	0	0	0	NA	0.921	0.000416706	0.000122775	-1.0057	0.00013171	0.00038783	0.339608	0.906	0.0023886	0.000774417	-1.83574	0.00093509	0	NA	0.826	0.000759837	0.000467967	-0.792657	0.00067901	0	NA	0.604	0.00207998	0.000587785	-1.79295	0.00044203
Rv0277c		conserved hypothetical protein	0.821	0.00338895	0.000285108	-1.94736	0.0001566	0.00066806	0.23441	0.508	0	0	0	0	0	NA	0.681	0	0	0	0	0	NA	0.816	9.18e-05	2.59e-05	-0.106374	0	0	NA	0.774	0.00174167	0.000517816	-1.30669	0.0005	0	NA	0.765	0	0	0	0	0	NA	0.776	0.00106116	0.000299875	-1.0736	0.00034522
Rv0278c	PE_PGRS3	PE-PGRS family protein	-	-	-	-	-	-	-	-	-	-	-	-	-	-	-	-	-	-	-	-	-	-	-	-	-	-	-	-	-	-	-	-	-	-	-	-	-	-	-	-	-	-	-	-	-	-	-
Rv0279c	PE_PGRS4	PE-PGRS family protein	-	-	-	-	-	-	-	-	-	-	-	-	-	-	-	-	-	-	-	-	-	-	-	-	-	-	-	-	-	-	-	-	-	-	-	-	-	-	-	-	-	-	-	-	-	-	-
Rv0280	PPE3	PPE family protein	-	-	-	-	-	-	-	-	-	-	-	-	-	-	-	-	-	-	-	-	-	-	-	-	-	-	-	-	-	-	-	-	-	-	-	-	-	-	-	-	-	-	-	-	-	-	-
Rv0281		conserved hypothetical protein	1	0.00112389	9.8623e-05	-1.85258	8.824e-05	0.00013043	0.676531	-	-	-	-	-	-	-	0.781	0	0	0	0	0	NA	0.964	7.33e-05	2.07e-05	-0.212748	0	0	NA	0.941	0.000976877	0.000276056	-1.56785	0.00025869	0.0003866	0.669141	0.964	0.000146686	4.15e-05	-0.425497	0	0	NA	0.88	0.00345652	0.000978965	-1.97972	0.00073429
Rv0282		conserved hypothetical protein	0.994	0.0012646	0.000399372	-1.71859	5.012e-05	0.00142113	0.0352677	0.804	0.000147456	4.17e-05	-0.744619	7.78e-05	0	NA	0.814	0	0	0	0	0	NA	0.952	1.78e-05	5.03e-06	-0.106374	0	0	NA	0.926	0.00195978	0.000567542	-1.97767	0.00044141	0.00055918	0.789388	0.951	0.000160354	4.77e-05	-0.845666	6.12e-05	0	NA	0.894	0.00202825	0.000573402	-1.99371	0.00072595
Rv0283		conserved membrane protein	0.969	0.000870022	0.000413607	-1.15731	0.00010513	0.00123185	0.0853432	-	-	-	-	-	-	-	0.691	0	0	0	0	0	NA	0.891	0.00022293	6.6e-05	-0.872085	0	0.00020878	NA	0.866	0.00156157	0.000463697	-1.90617	0.00045686	0.00022065	2.07052	0.846	0.000328757	0.000114678	-1.13274	8.53e-05	0.0003255	0.262181	0.717	0.00130372	0.000369114	-1.8768	0.00032908
Rv0284		conserved membrane protein	0.996	0.000770918	7.4819e-05	-2.37665	4.092e-05	0.0001707	0.239719	-	-	-	-	-	-	-	0.82	0.000117779	3.33e-05	-1.13172	3.64e-05	0	NA	0.965	2.5e-05	7.06e-06	-0.319123	0	0	NA	0.926	0.0021901	0.000636703	-1.99338	0.00063696	0.00068479	0.930154	0.936	1.72e-05	4.86e-06	-0.212748	0	0	NA	0.876	0.00169058	0.000479842	-2.00953	0.00050018
Rv0285	PE5	PE family protein	-	-	-	-	-	-	-	-	-	-	-	-	-	-	-	-	-	-	-	-	-	-	-	-	-	-	-	-	-	-	-	-	-	-	-	-	-	-	-	-	-	-	-	-	-	-	-
Rv0286	PPE4	PPE family protein	-	-	-	-	-	-	-	-	-	-	-	-	-	-	-	-	-	-	-	-	-	-	-	-	-	-	-	-	-	-	-	-	-	-	-	-	-	-	-	-	-	-	-	-	-	-	-
Rv0287	esxG	esat-6 like protein	1	0.000579149	3.4014e-05	-0.952113	4.594e-05	0	NA	-	-	-	-	-	-	-	0.514	0	0	0	0	0	NA	0.993	0	0	0	0	0	NA	1	0.00218598	0.000618196	-1.46954	0.00037535	0.00111412	0.336903	0.806	0	0	0	0	0	NA	0.507	0.00216252	0.00061562	-0.965387	0.00089365
Rv0288	esxH	low molecular weight protein antigen 7	1	0.0029256	0.000544775	-1.56074	0.00064955	0.00016854	3.85398	0.66	0	0	0	0	0	NA	0.928	0	0	0	0	0	NA	0.962	0	0	0	0	0	NA	0.966	0.00217487	0.000616513	-1.31687	0.00074162	0	NA	0.966	0	0	0	0	0	NA	1	0.00176695	0.000499786	-1.17221	0.0007146
Rv0289		conserved hypothetical protein	1	0.00115146	0.00021648	-1.65008	9.283e-05	0.00055731	0.166568	-	-	-	-	-	-	-	0.769	0	0	0	0	0	NA	0.975	7.42e-05	2.1e-05	-0.212748	0	0	NA	0.975	0.00215263	0.000619013	-1.91879	0.00064877	0.00036529	1.77604	0.985	0.000293707	9.27e-05	-0.811711	0	0.00035523	NA	0.885	0.00228974	0.000647744	-1.9258	0.0007674
Rv0290		conserved membrane protein	0.96	0.00150146	0.000547585	-1.54631	0.00072904	0.00010335	7.05409	-	-	-	-	-	-	-	0.727	9.35e-05	2.64e-05	-0.319123	0	0	NA	0.915	0.000148494	4.2e-05	-0.638245	8.95e-05	0	NA	0.894	0.00147156	0.000430958	-1.88595	0.000463	0.00023145	2.00043	0.88	0.00010288	2.91e-05	-0.425497	0	0	NA	0.7	0.000938169	0.000265118	-1.66516	0.00037364
Rv0291	mycP3	membrane-anchored mycosin	1	0.0013525	0.000154572	-2.11446	0.00017413	0.00010721	1.6242	-	-	-	-	-	-	-	0.567	0	0	0	0	0	NA	0.973	0.000262141	8.04e-05	-0.946712	8.52e-05	0	NA	0.916	0.00108906	0.000308715	-1.83035	0.00037317	0	NA	0.812	0	0	0	0	0	NA	0.635	0.000511067	0.000144423	-1.11974	0
Rv0292		conserved membrane protein	0.999	0.000342839	7.9275e-05	-1.05127	0.00011268	0	NA	-	-	-	-	-	-	-	0.601	0.000375408	0.000106087	-0.744619	0.00023277	0	NA	0.934	0.000241795	6.83e-05	-0.696361	0.00012557	0	NA	0.938	0.00134304	0.000380684	-1.75201	0.00038285	0.00032379	1.1824	0.897	0.000611547	0.000172818	-1.3906	0.00013609	0.00034522	0.394212	0.616	0.00214764	0.000636993	-1.82104	0.00065861
Rv0293c		conserved hypothetical protein	1	0.00127384	0.000371782	-1.60988	0.00020613	0.00086188	0.239163	0.872	0	0	0	0	0	NA	0.931	0.000172094	4.86e-05	-0.589987	0.00010013	0	NA	0.964	5.54e-05	1.57e-05	-0.212748	0	0	NA	0.973	0.00112526	0.000321966	-1.75665	0.00038378	0	NA	0.978	8.19e-05	2.32e-05	-0.319123	0	0	NA	0.925	0.00184914	0.000523879	-1.90471	0.00041444
Rv0294	tam	trans-aconitate methyltransferase	1	0.00195301	0.000504053	-1.68873	0.00063209	0.00015175	4.16534	0.818	0	0	0	0	0	NA	0.772	0	0	0	0	0	NA	0.972	0	0	0	0	0	NA	0.924	0.00163799	0.000463437	-1.70444	0.00046628	0.00045559	1.02346	0.92	0	0	0	0	0	NA	0.827	0.00153417	0.000434992	-1.74177	0.00034644
Rv0295c		conserved hypothetical protein	1	0.000635335	3.7376e-05	-1.50814	5.042e-05	0	NA	0.739	0	0	0	0	0	NA	0.764	0.000261598	7.39e-05	-0.531871	0.00018485	0	NA	0.96	0	0	0	0	0	NA	0.958	0.0026286	0.000754046	-1.93229	0.00071752	0.00086153	0.832844	0.976	0.000531993	0.000166599	-1.01161	0.00020571	0	NA	0.854	0.00267015	0.000757886	-1.92486	0.00083617
Rv0296c		sulfatase	1	0.000974362	8.6128e-05	-2.0098	7.761e-05	0.00011155	0.695742	0.535	0	0	0	0	0	NA	0.9	0	0	0	0	0	NA	0.969	0.000403034	0.000160443	-1.18849	0.00011988	0.00034985	0.342661	0.929	0.00188038	0.000541826	-1.9325	0.00051674	0.00062966	0.820665	0.964	0.000333882	0.000110148	-1.16756	8.32e-05	0	NA	0.911	0.00126328	0.000368076	-1.87873	0.00048584
Rv0297	PE_PGRS5	PE-PGRS family protein	-	-	-	-	-	-	-	-	-	-	-	-	-	-	-	-	-	-	-	-	-	-	-	-	-	-	-	-	-	-	-	-	-	-	-	-	-	-	-	-	-	-	-	-	-	-	-
Rv0298		hypothetical protein	1	0.0015014	0.00108066	-0.384424	0	0.00437381	NA	0.689	0	0	0	0	0	NA	0.93	0	0	0	0	0	NA	0.952	0	0	0	0	0	NA	0.952	0.000444114	0.000125503	-0.319123	0	0	NA	0.952	0	0	0	0	0	NA	0.947	0.00252829	0.000714473	-1.4223	0.00053053
Rv0299		hypothetical protein	1	0.00112977	0.00071551	-0.503011	0.00096186	0.00012195	7.88733	0.931	0	0	0	0	0	NA	0.983	0	0	0	0	0	NA	0.967	0	0	0	0	0	NA	1	0.00350125	0.000991196	-1.72292	0.00114003	0	NA	1	0	0	0	0	0	NA	0.931	0.00125514	0.000356123	-0.975989	0.00042267
Rv0300		conserved hypothetical protein	1	0.00153396	0.000308525	-1.09074	0.00043168	0	NA	0.829	0	0	0	0	0	NA	0.968	0	0	0	0	0	NA	0.95	0	0	0	0	0	NA	1	0.00231877	0.000657685	-1.20577	0.00052568	0	NA	1	0	0	0	0	0	NA	1	0.00405872	0.00117134	-1.66982	0.00104061
Rv0301		conserved hypothetical protein	1	0.000800073	0.000161452	-1.09067	3.219e-05	0.00053761	0.0598761	0.894	0	0	0	0	0	NA	0.857	0	0	0	0	0	NA	0.974	7.74e-05	2.19e-05	-0.106374	0	0	NA	0.948	0.00143128	0.000404466	-1.29172	0.00027821	0.00079839	0.348464	0.974	0	0	0	0	0	NA	0.901	0.00100643	0.000286176	-1.00181	0.00030478
Rv0302		transcriptional regulator, tetR/acrR-family	1	0.000806966	0.000330746	-0.945638	0.00042782	6.211e-05	6.8881	-	-	-	-	-	-	-	0.834	0	0	0	0	0	NA	0.956	0.000159294	4.5e-05	-0.319123	0	0	NA	0.956	0.00132938	0.000391071	-1.5655	0.00036992	0	NA	0.935	0.000488375	0.000181139	-0.795717	0	0.00083333	NA	0.839	0.00133095	0.000376114	-1.52709	0.00021614
Rv0303		dehydrogenase/reductase	0.998	0.000751557	4.4323e-05	-1.67529	4.548e-05	4.188e-05	1.08596	-	-	-	-	-	-	-	0.803	0	0	0	0	0	NA	0.942	7.51e-05	2.12e-05	-0.212748	0	0	NA	0.925	0.00279005	0.000794621	-1.94952	0.00093373	0.0003797	2.45913	0.901	0.000156895	4.43e-05	-0.425497	0	0	NA	0.816	0.00117053	0.000331886	-1.53076	0.00049785
Rv0304c	PPE5	PPE family protein	-	-	-	-	-	-	-	-	-	-	-	-	-	-	-	-	-	-	-	-	-	-	-	-	-	-	-	-	-	-	-	-	-	-	-	-	-	-	-	-	-	-	-	-	-	-	-
Rv0305c	PPE6	PPE family protein	-	-	-	-	-	-	-	-	-	-	-	-	-	-	-	-	-	-	-	-	-	-	-	-	-	-	-	-	-	-	-	-	-	-	-	-	-	-	-	-	-	-	-	-	-	-	-
Rv0306		oxidoreductase	1	0.000760784	0.000226388	-1.12641	4.137e-05	0.00075332	0.0549169	0.503	0	0	0	0	0	NA	0.829	0.000346042	9.78e-05	-0.638245	0.00022425	0	NA	0.984	0.000242997	7.51e-05	-0.468427	0	0	NA	0.966	0.00173243	0.000489569	-1.78018	0.00070891	0	NA	0.967	0	0	0	0	0	NA	0.811	0.00141786	0.000402894	-1.59073	0.00047674
Rv0307c		hypothetical protein	0.998	0.00070958	0.00039277	-0.611993	2.933e-05	0.0014303	0.0205062	0.82	0	0	0	0	0	NA	0.857	0	0	0	0	0	NA	1	0.000199529	5.64e-05	-0.319123	0	0	NA	0.959	0.00125015	0.000354152	-1.38428	0.00050073	0	NA	1	0	0	0	0	0	NA	0.88	0.00204221	0.000578058	-1.64469	0.00084422
Rv0308		conserved membrane protein	1	0.000712426	4.1841e-05	-1.5083	1.91e-05	5.254e-05	0.363533	0.969	0	0	0	0	0	NA	0.965	0	0	0	0	0	NA	0.969	0	0	0	0	0	NA	0.939	0.00238867	0.00068906	-1.87177	0.00067807	0.00046422	1.46067	0.969	4.62e-05	1.31e-05	-0.106374	0	0	NA	0.925	0.0017443	0.00050576	-1.74088	0.00059207
Rv0309		hypothetical exported protein	1	0.00104207	0.00067427	-0.630635	0.00053813	0.00110253	0.488086	0.734	0	0	0	0	0	NA	0.954	0	0	0	0	0	NA	0.968	0	0	0	0	0	NA	0.953	0.00200446	0.00056859	-1.82336	0.00053345	0.00053634	0.994612	0.968	0.000656627	0.000192248	-1.12639	0.00017322	0.00052598	0.329328	0.872	0.00151439	0.000443274	-1.54149	0.00041229
Rv0310c		conserved hypothetical protein	1	0.000698268	0.000657396	-0.0805595	0	0.00267305	NA	0.976	0.000336655	9.65e-05	-0.530026	0	0.00071903	NA	0.931	0	0	0	0	0	NA	0.978	6.68e-05	1.89e-05	-0.106374	0	0	NA	0.978	0.00126935	0.000367832	-1.32682	0.00022695	0	NA	0.933	0	0	0	0	0	NA	0.892	0.00285696	0.000829313	-1.78426	0.0010066
Rv0311		hypothetical protein	0.961	0.00129758	0.000371259	-1.62394	0.00031259	0.00055762	0.560579	0.908	0.000230075	9.9e-05	-0.675968	0.00014417	0	NA	0.885	0	0	0	0	0	NA	0.928	0	0	0	0	0	NA	0.887	0.00114959	0.000329628	-1.77867	0.00030385	0.00031264	0.971885	0.928	8.44e-05	2.38e-05	-0.319123	0	0	NA	0.9	0.00211946	0.000626583	-1.92311	0.00070701
Rv0312		conserved proline and threonine rich protein	0.846	0.000971737	0.000367833	-1.41284	0.00047434	7.276e-05	6.51924	0.666	0	0	0	0	0	NA	0.701	0	0	0	0	0	NA	0.802	4.3e-05	1.22e-05	-0.16449	0	0	NA	0.783	0.00191596	0.000544627	-1.97906	0.00054555	0.00044444	1.2275	0.785	0.000109789	3.1e-05	-0.531871	0	0	NA	0.728	0.0016825	0.000483042	-1.95088	0.00059177
Rv0313		conserved hypothetical protein	0.827	0.00159628	0.000186225	-1.41547	4.196e-05	0.00064685	0.0648682	-	-	-	-	-	-	-	0.672	0	0	0	0	0	NA	0.736	0	0	0	0	0	NA	0.736	0.0019196	0.000634405	-1.228	0.000401	0.00176471	0.227233	0.729	0	0	0	0	0	NA	0.729	0.00125307	0.000354107	-0.977084	0.00040116
Rv0314c		conserved membrane protein	1	0.00179772	0.000223796	-1.86034	0.00012359	0.00050462	0.244917	-	-	-	-	-	-	-	0.649	0	0	0	0	0	NA	0.897	0.00010798	3.05e-05	-0.212748	0	0	NA	0.887	0.00120391	0.000341587	-1.39406	0.00038972	0	NA	0.831	0.000291508	8.24e-05	-0.531871	0.00020719	0	NA	0.62	0.000781611	0.000220876	-0.807316	0.00029567
Rv0315		beta-1,3-glucanase precursor	0.999	0.00134944	0.000379729	-1.52792	0.00045738	0.00014241	3.21171	-	-	-	-	-	-	-	0.703	0.00046482	0.000295395	-0.486414	0.00043553	0	NA	0.888	0	0	0	0	0	NA	0.892	0.00114052	0.000322641	-1.56444	0.0004138	0	NA	0.858	0.000126973	3.59e-05	-0.270865	0	0	NA	0.792	0.00192637	0.000545526	-1.8219	0.00046863
Rv0316		muconolactone isomerase	1	0.00166259	0.000130411	-1.87274	0.00011234	0.00018133	0.619533	-	-	-	-	-	-	-	0.608	0.000515362	0.000145637	-0.638245	0	0.00091458	NA	0.941	0.000110964	3.14e-05	-0.212748	0	0	NA	0.885	0.00177227	0.000501322	-1.70324	0.00042151	0.0005822	0.723995	0.816	0.000191977	5.43e-05	-0.319123	0	0	NA	0.719	0.000290717	8.22e-05	-0.425497	0
Rv0317c	glpQ2	glycerophosphoryl diester phosphodiesterase	1	0.00132506	7.7821e-05	-1.91151	3.536e-05	0.00019769	0.178866	0.811	0	0	0	0	0	NA	0.909	0	0	0	0	0	NA	0.938	4.44e-05	1.26e-05	-0.106374	0	0	NA	0.933	0.0027284	0.000791211	-1.88022	0.00093461	0.00044243	2.11245	0.942	8.85e-05	2.5e-05	-0.212748	0	0	NA	0.955	0.00178979	0.000505962	-1.85236	0.00045362
Rv0318c		conserved membrane protein	0.999	0.000644442	6.3475e-05	-1.44672	1.764e-05	0.00018198	0.0969337	0.93	0.000478169	0.00018695	-0.905739	0.00023241	0	NA	0.891	0	0	0	0	0	NA	0.941	4.29e-05	1.21e-05	-0.106374	0	0	NA	0.892	0.00213146	0.000627676	-1.85947	0.00074053	0.00085254	0.868616	0.942	8.58e-05	2.42e-05	-0.212748	0	0	NA	0.893	0.00158441	0.000448308	-1.78533	0.00066066
Rv0319	pcp	pyrrolidone-carboxylate peptidase	1	0.000509464	7.4128e-05	-1.16759	8.064e-05	5.714e-05	1.41127	0.688	0	0	0	0	0	NA	0.683	0	0	0	0	0	NA	0.967	0	0	0	0	0	NA	0.948	0.00131862	0.00037348	-1.59838	0.00054404	0	NA	0.955	0.000201091	5.68e-05	-0.377239	0	0	NA	0.862	0.00089248	0.000253372	-1.36236	0.00039658
Rv0320		hypothetical exported protein	1	0.00102727	7.5263e-05	-1.64868	0.00010281	0	NA	0.652	0	0	0	0	0	NA	0.896	0	0	0	0	0	NA	0.941	0	0	0	0	0	NA	0.911	0.00234308	0.000664135	-1.84071	0.0005635	0.00052373	1.07594	0.962	0	0	0	0	0	NA	0.932	0.00296449	0.000852597	-1.91552	0.00073057
Rv0321	dcd	deoxycytidine triphosphate deaminase	1	0.00059431	3.4904e-05	-1.28516	2.364e-05	6.803e-05	0.347494	0.616	0	0	0	0	0	NA	0.841	0	0	0	0	0	NA	0.942	0.000118979	3.36e-05	-0.212748	0	0	NA	0.913	0.000921345	0.000260363	-1.27437	0.00021519	0.00062687	0.343277	0.942	0.000118979	3.36e-05	-0.212748	0	0	NA	0.892	0.00157583	0.000456536	-1.54608	0.00067312
Rv0322	udgA	UDP-glucose 6-dehydrogenase	1	0.00102264	8.2506e-05	-2.02681	4.124e-05	0.00019904	0.207195	0.561	0	0	0	0	0	NA	0.881	0	0	0	0	0	NA	0.981	9.83e-05	3.1e-05	-0.357598	0	0	NA	0.933	0.00186251	0.000527534	-1.94834	0.00073302	0	NA	0.94	0.000179608	5.08e-05	-0.744619	0	0.00025321	NA	0.845	0.00108481	0.000325932	-1.70999	0.00046099
Rv0323c		conserved hypothetical protein	0.999	0.00101502	5.9613e-05	-1.67453	4.101e-05	0.00011605	0.353382	0.518	0.000553866	0.000156517	-0.638245	0.0003462	0	NA	0.844	0	0	0	0	0	NA	0.969	0.00049346	0.000152521	-0.932399	0.00017408	0	NA	0.967	0.00168124	0.000495364	-1.72636	0.0005215	0.00049218	1.05957	0.969	0.000444114	0.000281654	-0.48816	0.00040917	0	NA	0.939	0.00127275	0.000406874	-1.56258	0.0004479
Rv0324		transcriptional regulator, arsR-family	0.999	0.000250397	1.4706e-05	-0.952113	2.022e-05	0	NA	-	-	-	-	-	-	-	0.786	0.000360271	0.000101809	-0.638245	0.00022993	0	NA	0.984	0.00014384	4.06e-05	-0.319123	0	0	NA	0.966	0.00136699	0.000386299	-1.55484	0.00034161	0.00047318	0.721945	0.918	0	0	0	0	0	NA	0.737	0.000895894	0.000253172	-1.19969	0.00047364
Rv0325		hypothetical protein	0.996	0.000760133	4.4643e-05	-0.952113	6.085e-05	0	NA	0.644	0	0	0	0	0	NA	0.969	0	0	0	0	0	NA	1	0	0	0	0	0	NA	1	0.00128497	0.000363121	-0.732639	0.00049717	0	NA	1	0.00099942	0.000282427	-0.696361	0.00049717	0	NA	0.969	0.00191566	0.000541349	-1.10988	0.00053284
Rv0326		hypothetical protein	1	0.00149359	0.000153066	-1.5967	0.00021995	0	NA	0.684	0	0	0	0	0	NA	0.829	0	0	0	0	0	NA	0.947	0.000148723	4.2e-05	-0.212748	0	0	NA	0.93	0.00159198	0.000460548	-1.45315	0.00053342	0	NA	0.932	0	0	0	0	0	NA	0.86	0.00221313	0.000625755	-1.57168	0.00057469
Rv0327c	cyp135A1	cytochrome P450 135A1	1	0.00100901	0.00024113	-1.67781	0.00032109	2.964e-05	10.833	0.87	0	0	0	0	0	NA	0.906	0.000183867	5.2e-05	-0.744619	0	0.00027853	NA	0.943	2.52e-05	7.13e-06	-0.106374	0	0	NA	0.899	0.00132593	0.000375922	-1.84744	0.00027727	0.00055406	0.500433	0.945	0.000276933	7.83e-05	-0.977084	8.7e-05	0	NA	0.898	0.00167207	0.000474066	-1.93969	0.00046721
Rv0328		transcriptional regulator, tetR/acrR-family	1	0.000564742	3.3167e-05	-1.28516	4.619e-05	0	NA	0.965	0	0	0	0	0	NA	0.94	0.000283282	8.01e-05	-0.531871	0.00021501	0	NA	0.982	5.43e-05	1.53e-05	-0.106374	0	0	NA	0.982	0.00119545	0.000338959	-1.57067	0.00039125	0	NA	0.982	0.000813958	0.00025877	-1.15646	0.00019361	0.00055204	0.350717	0.902	0.00189109	0.000535394	-1.72209	0.00067435
Rv0329c		conserved hypothetical protein	1	0.00108812	0.000298653	-1.29258	0.00037698	0.00012097	3.11631	0.563	0	0	0	0	0	NA	0.756	0.000609953	0.000172367	-0.957368	0	0	NA	0.965	0	0	0	0	0	NA	0.947	0.00146314	0.000422811	-1.45443	0.00058967	0	NA	0.943	0.000543557	0.000153604	-0.87071	0.00019831	0	NA	0.702	0.0028518	0.000967126	-1.65626	0.00153129
Rv0330c		hypothetical protein	1	0.000459961	2.7058e-05	-1.28603	0	9.893e-05	NA	-	-	-	-	-	-	-	0.762	0	0	0	0	0	NA	0.987	0.00039551	0.000179811	-0.727783	0	0.00060403	NA	0.985	0.00193865	0.000549504	-1.80107	0.00046657	0.00084392	0.55286	0.984	0.000440661	0.00015955	-0.897636	0	0.00060606	NA	0.799	0.000271648	7.7e-05	-0.403289	0
Rv0331		dehydrogenase/reductase	1	0.0010222	0.000361028	-1.37528	0.000492	0	NA	0.677	0.000528626	0.000149385	-1.18983	0	0	NA	0.841	0.000491196	0.000138808	-1.25781	0.00023591	0	NA	0.944	0.000204056	6.15e-05	-0.628462	0.00010154	0	NA	0.943	0.00178214	0.000582765	-1.81587	0.00070786	0.00029007	2.44031	0.908	0.000212141	5.99e-05	-0.744619	0.00010648	0	NA	0.824	0.0010362	0.000293519	-1.67469	0.00023843
Rv0332		conserved hypothetical protein	1	0.00108314	7.6336e-05	-1.7827	0.00010375	0	NA	0.561	0	0	0	0	0	NA	0.613	0	0	0	0	0	NA	0.958	0	0	0	0	0	NA	0.919	0.00244821	0.000716164	-1.84623	0.00109353	0	NA	0.933	0	0	0	0	0	NA	0.872	0.00220471	0.000642061	-1.84964	0.00033808
Rv0333		hypothetical protein	1	0.000454833	2.6936e-05	-0.953174	0	0.000109	NA	0.995	0.000344496	9.74e-05	-0.425497	0	0	NA	0.968	0	0	0	0	0	NA	1	8.57e-05	2.42e-05	-0.106374	0	0	NA	0.995	0.00223974	0.000656109	-1.65435	0.00059133	0.00088168	0.670686	1	0	0	0	0	0	NA	1	0.00154196	0.000469787	-1.3749	0.00029249
Rv0334	rmlA	alpha-D-glucose-1-phosphate thymidylyltransferase	1	0.00019639	1.1534e-05	-0.952113	1.537e-05	0	NA	0.596	0.000372815	0.000105354	-0.638245	0.00025217	0	NA	0.932	0	0	0	0	0	NA	1	0	0	0	0	0	NA	0.982	0.00162366	0.000459147	-1.71836	0.00025585	0.00039406	0.649267	1	0.000148208	4.68e-05	-0.405855	0	0	NA	0.987	0.0020288	0.000574892	-1.91202	0.00076702
Rv0335c	PE6	PE family protein	-	-	-	-	-	-	-	-	-	-	-	-	-	-	-	-	-	-	-	-	-	-	-	-	-	-	-	-	-	-	-	-	-	-	-	-	-	-	-	-	-	-	-	-	-	-	-
Rv0336		13E12 repeat family protein	-	-	-	-	-	-	-	-	-	-	-	-	-	-	-	-	-	-	-	-	-	-	-	-	-	-	-	-	-	-	-	-	-	-	-	-	-	-	-	-	-	-	-	-	-	-	-
Rv0337c	aspC	aspartate aminotransferase	1	0.000660526	0.000245098	-1.20704	1.039e-05	0.00094402	0.0110061	0.716	0.000278132	7.86e-05	-0.754478	0	0	NA	0.898	8.32e-05	2.35e-05	-0.319123	0	0	NA	0.974	0.000127781	4.63e-05	-0.472947	8.74e-05	0	NA	0.942	0.0020897	0.000591193	-1.96146	0.00045715	0.00080982	0.564508	0.972	0.000307409	0.000120352	-0.959803	0.00012917	0	NA	0.894	0.00203523	0.000590906	-1.92451	0.00064766
Rv0338c		iron-sulfur-binding reductase	0.999	0.000964884	0.000171581	-2.0931	9.6e-05	0.00040153	0.239085	0.646	0	0	0	0	0	NA	0.755	0.000208703	5.9e-05	-1.14157	0.00011231	0	NA	0.905	2.68e-05	7.57e-06	-0.212748	0	0	NA	0.91	0.00218651	0.000634787	-1.98898	0.00064527	0.00056738	1.13728	0.894	0.000122145	3.45e-05	-0.780897	0	0	NA	0.777	0.00157883	0.000470058	-1.9516	0.00059408
Rv0339c		transcriptional regulator	1	0.00122854	0.00048152	-1.60132	0.00050185	0.00043053	1.16566	0.59	0	0	0	0	0	NA	0.741	0.000312054	8.82e-05	-1.41702	0.00013034	0	NA	0.957	5.37e-05	1.52e-05	-0.425497	0	0	NA	0.91	0.00179598	0.000508828	-2.00131	0.00046005	0.00040203	1.14432	0.936	0.000206012	5.82e-05	-1.11446	9.82e-05	0	NA	0.777	0.00168914	0.000495566	-1.96463	0.00055929
Rv0340		conserved hypothetical protein	1	0.00094839	0.000636532	-0.528097	0.0006663	0.00056479	1.17973	0.609	0	0	0	0	0	NA	0.917	0	0	0	0	0	NA	0.941	0	0	0	0	0	NA	0.893	0.00226683	0.000676458	-1.61402	0.00058239	0.00067152	0.867271	0.9	0.000198298	5.6e-05	-0.319123	0	0	NA	0.833	0.00192789	0.000545102	-1.61695	0.00079408
Rv0341	iniB	isoniazid inductible gene protein	0.943	0.00075359	4.4749e-05	-1.91274	5.213e-05	2.645e-05	1.97089	-	-	-	-	-	-	-	-	-	-	-	-	-	-	0.8	0.00025097	7.09e-05	-0.812594	0	0.00026187	NA	0.819	0.00141784	0.000419398	-1.87205	0.00050581	0.0002602	1.94393	0.554	0.000322047	0.000128098	-0.714378	0	0.00059211	NA	-	-	-	-	-
Rv0342	iniA	isoniazid inductible gene protein	1	0.00088696	0.000292081	-1.56678	0.00035337	0.00012098	2.9209	0.631	0	0	0	0	0	NA	0.917	0.000291541	8.24e-05	-1.36418	0.00012917	0	NA	0.97	1.72e-05	4.87e-06	-0.106374	0	0	NA	0.943	0.0016477	0.000466147	-1.98699	0.00049546	0.00035343	1.40186	0.97	0.000137798	3.89e-05	-0.754478	6e-05	0	NA	0.88	0.00218475	0.000646872	-1.96197	0.00087087
Rv0343	iniC	isoniazid inductible gene protein	1	0.000689352	4.7472e-05	-1.89093	4.698e-05	4.947e-05	0.949666	0.796	0	0	0	0	0	NA	0.775	0	0	0	0	0	NA	0.96	0.000225909	9.02e-05	-0.771826	8.05e-05	0	NA	0.926	0.00194494	0.000550699	-1.9782	0.00058819	0.00045056	1.30546	0.943	0.000206808	5.84e-05	-0.860852	8.28e-05	0	NA	0.882	0.00120465	0.00034714	-1.88498	0.000458
Rv0344c	lpqJ	lipoprotein	0.998	0.00212837	0.000344206	-1.78122	2.457e-05	0.00123483	0.0198975	0.658	0	0	0	0	0	NA	0.693	0	0	0	0	0	NA	0.918	0	0	0	0	0	NA	0.863	0.000464606	0.000131294	-0.648103	0.00023843	0	NA	0.909	0.000755864	0.0002136	-1.08346	0.00022779	0	NA	0.708	0.00307486	0.000868928	-1.72411	0.0008838
Rv0345		conserved hypothetical protein	1	0.00124391	0.000265305	-1.26157	6.776e-05	0.00077966	0.0869097	0.956	0	0	0	0	0	NA	0.968	0	0	0	0	0	NA	0.946	0.000165163	4.67e-05	-0.212748	0	0	NA	0.915	0.00307779	0.000905139	-1.76078	0.00092493	0.00115385	0.801603	0.973	0.000562174	0.000158865	-0.696361	0	0.0007405	NA	0.893	0.000700255	0.000197886	-0.850993	0.00033484
Rv0346c	ansP2	L-asparagine permease	1	0.000581523	3.4153e-05	-1.80522	1.854e-05	7.847e-05	0.236269	0.796	0.000137872	3.9e-05	-0.531871	9.82e-05	0	NA	0.867	0	0	0	0	0	NA	0.911	2.41e-05	6.81e-06	-0.106374	0	0	NA	0.911	0.00178259	0.000510526	-1.95322	0.00059327	0.00048344	1.22718	0.911	0.000337136	0.000108031	-1.17829	8.48e-05	0.00024172	0.350612	0.859	0.00163699	0.000463562	-1.92851	0.00064889
Rv0347		conserved membrane protein	1	0.00069005	7.0509e-05	-1.59724	8.197e-05	3.891e-05	2.10666	0.851	0	0	0	0	0	NA	0.971	0	0	0	0	0	NA	0.955	0.000102198	2.89e-05	-0.319123	0	0	NA	0.978	0.00169856	0.000480556	-1.89135	0.00046181	0.00065536	0.704666	0.978	0	0	0	0	0	NA	0.968	0.00202011	0.000572132	-1.8353	0.00070231
Rv0348		transcriptional regulator	1	0.000260351	1.5291e-05	-0.952113	0	6.085e-05	NA	0.939	0	0	0	0	0	NA	0.951	0	0	0	0	0	NA	0.933	5.27e-05	1.49e-05	-0.106374	0	0	NA	0.966	0.00244413	0.000734794	-1.81625	0.00086802	0.00052678	1.64778	0.966	0.000152488	4.31e-05	-0.319123	0	0	NA	0.934	0.00131441	0.00038537	-1.56131	0.00054549
Rv0349		hypothetical protein	1	0.00257985	0.000241506	-2.11482	0.00024214	0.00024405	0.992174	0.983	0	0	0	0	0	NA	0.898	0.000487551	0.000137778	-0.957368	0.00019254	0	NA	0.967	0	0	0	0	0	NA	0.962	0.002378	0.000699317	-1.84807	0.00068947	0.00052373	1.31646	0.983	9.9e-05	2.8e-05	-0.212748	0	0	NA	0.905	0.00161428	0.000463309	-1.69593	0.00055833
Rv0350	dnaK	chaperone protein	0.963	0.000564742	0.000168613	-1.42446	0.00021071	4.471e-05	4.71282	0.771	0.000199805	5.65e-05	-0.957368	7.89e-05	0	NA	0.851	0	0	0	0	0	NA	0.925	9.24e-05	3.35e-05	-0.429144	0	0	NA	0.894	0.00162901	0.000464086	-1.96859	0.00036238	0.00060075	0.603213	0.92	0	0	0	0	0	NA	0.89	0.00159574	0.000451668	-1.97988	0.00046472
Rv0351	grpE	chaperone	1	0.000240494	1.4124e-05	-0.952113	1.902e-05	0	NA	-	-	-	-	-	-	-	0.573	0	0	0	0	0	NA	0.915	4.96e-05	1.4e-05	-0.106374	0	0	NA	0.951	0.00191047	0.000547127	-1.76487	0.00033266	0.0004992	0.666386	0.86	0	0	0	0	0	NA	0.836	0.00152038	0.000430326	-1.70271	0.00057763
Rv0352	dnaJ1	chaperone protein	0.956	0.000900858	0.000414324	-1.09825	0.00030663	0.00072846	0.420929	-	-	-	-	-	-	-	0.528	0	0	0	0	0	NA	0.875	0.000216429	8.93e-05	-0.609749	0.00010783	0	NA	0.879	0.00200324	0.000620448	-1.87774	0.00053634	0.00093254	0.575139	0.81	0.000200359	5.66e-05	-0.638245	0	0.00033348	NA	0.706	0.00230173	0.000653493	-1.91846	0.00043174
Rv0353	hspR	merR-family heat shock protein transcriptional repressor	0.966	0.00185076	0.000135867	-1.64842	7.29e-05	0.00032726	0.222759	-	-	-	-	-	-	-	0.753	0	0	0	0	0	NA	0.963	0	0	0	0	0	NA	0.937	0.00161971	0.000457715	-1.38532	0.00030909	0.00091118	0.339219	0.963	0	0	0	0	0	NA	0.822	0.0024632	0.000696078	-1.57401	0.00071356
Rv0354c	PPE7	PPE family protein	-	-	-	-	-	-	-	-	-	-	-	-	-	-	-	-	-	-	-	-	-	-	-	-	-	-	-	-	-	-	-	-	-	-	-	-	-	-	-	-	-	-	-	-	-	-	-
Rv0355c	PPE8	PPE family protein	-	-	-	-	-	-	-	-	-	-	-	-	-	-	-	-	-	-	-	-	-	-	-	-	-	-	-	-	-	-	-	-	-	-	-	-	-	-	-	-	-	-	-	-	-	-	-
Rv0356c		conserved hypothetical protein	1	0.00158526	0.000124807	-1.87214	6.376e-05	0.00030422	0.209585	-	-	-	-	-	-	-	0.867	0	0	0	0	0	NA	0.971	0	0	0	0	0	NA	0.904	0.00214996	0.000608252	-1.80569	0.00077077	0	NA	0.936	0	0	0	0	0	NA	0.89	0.00195879	0.000553537	-1.74265	0.00059977
Rv0357c	purA	adenylosuccinate synthetase	1	0.000393233	4.5875e-05	-1.41547	2.091e-05	0.0001176	0.177806	0.714	0	0	0	0	0	NA	0.937	0	0	0	0	0	NA	0.967	5.12e-05	1.45e-05	-0.212748	0	0	NA	0.97	0.00224514	0.000638901	-1.97588	0.00062418	0.00050124	1.24527	0.974	0	0	0	0	0	NA	0.927	0.00237657	0.000708254	-1.94153	0.00075994
Rv0358		conserved hypothetical protein	1	0.00079525	9.8203e-05	-1.41528	0.00013925	0	NA	-	-	-	-	-	-	-	-	-	-	-	-	-	-	0.932	0	0	0	0	0	NA	0.921	0	0	0	0	0	NA	-	-	-	-	-	-	-	-	-	-	-	-
Rv0359		conserved membrane protein	1	0.00109147	0.000612635	-0.841381	0.00084626	0	NA	-	-	-	-	-	-	-	0.662	0	0	0	0	0	NA	0.972	0.000296662	8.94e-05	-0.628462	0.00014964	0	NA	0.971	0.00267451	0.00078461	-1.91922	0.00097153	0.00040247	2.41392	0.954	0.000259066	7.32e-05	-0.589987	0.00015562	0	NA	0.697	0.00259971	0.000735644	-1.86819	0.00098161
Rv0360c		conserved hypothetical protein	1	0.00194372	0.000570887	-1.35457	6.443e-05	0.00200067	0.0322042	-	-	-	-	-	-	-	0.696	0	0	0	0	0	NA	0.975	0.000225697	6.38e-05	-0.319123	0	0	NA	0.909	0.00209954	0.000626063	-1.5704	0.00056738	0.000801	0.70834	0.941	0.0005458	0.000154238	-0.744619	0	0.00076836	NA	0.776	0.000758154	0.000215829	-0.753013	0.00033622
Rv0361		conserved membrane protein	1	0.00041128	2.4155e-05	-1.28516	1.617e-05	4.839e-05	0.33416	0.807	0.000336631	0.00011424	-0.685696	0.00016951	0	NA	0.837	0.000324487	9.17e-05	-0.744619	0.00016494	0	NA	0.942	0.000123555	3.49e-05	-0.319123	0	0	NA	0.934	0.0013301	0.000376049	-1.72309	0.00056935	0	NA	0.926	0.000125649	3.55e-05	-0.319123	0	0	NA	0.873	0.00182305	0.000522108	-1.83472	0.00046955
Rv0362	mgtE	Mg2+ transport transmembrane protein	1	0.00172363	0.000502798	-1.77913	0.00025019	0.00118715	0.210748	0.813	0	0	0	0	0	NA	0.824	0.000225631	6.38e-05	-0.850993	0.00010386	0	NA	0.969	7.19e-05	2.03e-05	-0.319123	0	0	NA	0.894	0.00124764	0.000367098	-1.84061	0.00046387	0.00025165	1.84331	0.957	0.000267775	7.63e-05	-1.02314	8.74e-05	0	NA	0.871	0.00149436	0.000426898	-1.90926	0.00040485
Rv0363c	fba	fructose-bisphosphate aldolase	1	0.00131609	0.000353222	-1.61298	0.00015087	0.00101223	0.149047	0.828	0	0	0	0	0	NA	0.918	0	0	0	0	0	NA	0.979	6.34e-05	1.79e-05	-0.212748	0	0	NA	0.967	0.00221572	0.000640024	-1.9424	0.00064757	0.00070131	0.923372	0.979	0	0	0	0	0	NA	0.925	0.00157829	0.000446432	-1.8776	0.00045306
Rv0364		conserved membrane protein	1	0.00124466	0.000294845	-1.46354	0.00030559	0.00022326	1.36876	0.678	0	0	0	0	0	NA	0.854	0.000220029	6.22e-05	-0.425497	0	0	NA	0.905	5.19e-05	1.47e-05	-0.106374	0	0	NA	0.879	0.00139006	0.000393041	-1.47305	0.00038298	0	NA	0.906	0	0	0	0	0	NA	0.887	0.00248866	0.000704159	-1.87386	0.0005596
Rv0365c		conserved hypothetical protein	1	0.00120542	0.000275809	-1.7013	0.00024321	0.00034433	0.706328	-	-	-	-	-	-	-	0.73	0.000233348	6.59e-05	-0.638245	0.00014038	0	NA	0.975	0	0	0	0	0	NA	0.938	0.00154579	0.000450078	-1.8883	0.00058022	0	NA	0.946	9.01e-05	2.55e-05	-0.319123	0	0	NA	0.782	0.00188966	0.000562883	-1.85575	0.00060615
Rv0366c		conserved hypothetical protein	1	0.00114758	0.000199355	-1.47102	0.00022636	0.0001283	1.7643	-	-	-	-	-	-	-	0.559	0	0	0	0	0	NA	1	0	0	0	0	0	NA	0.963	0.00129409	0.000374783	-1.35536	0.00059396	0	NA	0.944	0.000515362	0.000145637	-0.860852	0.00020896	0	NA	0.721	0.000677329	0.000192664	-0.779427	0.00028178
Rv0367c		hypothetical protein	1	0	0	0	0	0	NA	0.654	0	0	0	0	0	NA	0.749	0	0	0	0	0	NA	0.972	0	0	0	0	0	NA	0.941	0.00254002	0.000718885	-1.65846	0.00095372	0	NA	0.982	0.000587127	0.000165916	-0.696361	0	0	NA	0.908	0.00254475	0.000758544	-1.63318	0.00084476
Rv0368c		conserved hypothetical protein	0.999	0.00154795	0.000371746	-1.81397	0.0003801	0.00035554	1.06908	-	-	-	-	-	-	-	0.746	0	0	0	0	0	NA	0.982	0.000134976	3.81e-05	-0.531871	0	0	NA	0.908	0.00116833	0.000330282	-1.85435	0.00021093	0.00056282	0.374773	0.946	0.000337613	9.65e-05	-1.12841	0	0.00027649	NA	0.682	0.00194551	0.000552059	-1.86838	0.00062258
Rv0369c		membrane oxidoreductase	1	0.000330547	7.711e-05	-0.776823	0	0.00030219	NA	0.618	0	0	0	0	0	NA	0.969	0	0	0	0	0	NA	0.957	0	0	0	0	0	NA	0.979	0.00133817	0.000379753	-1.49423	0.00022122	0.00063499	0.348383	0.979	0.000127225	3.6e-05	-0.212748	0	0	NA	0.86	0.00202761	0.000574194	-1.69651	0.00077812
Rv0370c		oxidoreductase	1	0.00132989	0.00101969	-0.495953	0.00104803	0.00096647	1.08439	0.886	0.000161631	4.57e-05	-0.425497	0	0	NA	0.916	0.000312644	8.84e-05	-0.850993	0	0.00039154	NA	0.977	0.000110014	3.11e-05	-0.270865	0	0	NA	0.941	0.00182905	0.000518306	-1.85434	0.00067454	0.00037593	1.79432	0.965	3.71e-05	1.05e-05	-0.106374	0	0	NA	0.876	0.00159494	0.0004514	-1.74904	0.00059276
Rv0371c		conserved hypothetical protein	1	0.00143325	8.443e-05	-1.80488	9.507e-05	6.148e-05	1.54636	0.621	0	0	0	0	0	NA	0.545	0	0	0	0	0	NA	0.944	0.000114525	3.99e-05	-0.193107	0	0	NA	0.944	0.00120251	0.000339819	-1.52798	0.00041791	0	NA	0.944	0.000515362	0.000145637	-0.860852	0	0	NA	0.721	0.000975735	0.000275734	-1.07818	0
Rv0372c		conserved hypothetical protein	1	0.00112806	6.6605e-05	-1.80711	3.709e-05	0.00014614	0.253798	0.529	0.000722795	0.000204255	-0.957368	0.00038783	0	NA	0.864	0	0	0	0	0	NA	0.971	4.38e-05	1.24e-05	-0.106374	0	0	NA	0.959	0.00235296	0.000674071	-1.84097	0.00095294	0.00041685	2.28605	0.981	4.33e-05	1.22e-05	-0.106374	0	0	NA	0.788	0.00172479	0.00048741	-1.76839	0.00043077
Rv0373c		carbon monoxyde dehydrogenase large chain	1	0.000780403	7.4889e-05	-2.15693	6.658e-05	0.00010069	0.661237	0.675	0	0	0	0	0	NA	0.792	0.000152087	4.3e-05	-0.860852	6.29e-05	0	NA	0.979	1.37e-05	3.86e-06	-0.106374	0	0	NA	0.957	0.00163687	0.000479602	-1.96763	0.00057367	0.00043613	1.31536	0.971	0.000137872	3.9e-05	-0.918968	4.71e-05	0	NA	0.884	0.00137919	0.000392386	-1.97616	0.00037194
Rv0374c		carbon monoxyde dehydrogenase small chain	1	0	0	0	0	0	NA	0.658	0	0	0	0	0	NA	0.96	0	0	0	0	0	NA	0.977	0.00027398	7.74e-05	-0.425497	0	0	NA	0.979	0.00164328	0.000511825	-1.5664	0.0007114	0	NA	1	0.00073618	0.000208038	-0.977084	0	0.0007084	NA	0.948	0.000564821	0.000159613	-0.754478	0
Rv0375c		carbon monoxyde dehydrogenase medium chain	1	0.000593783	0.000126583	-1.26174	0.00017569	0	NA	-	-	-	-	-	-	-	0.754	0	0	0	0	0	NA	0.963	0.000310004	0.000112814	-0.754533	0	0	NA	0.936	0.00139546	0.000394677	-1.73012	0.00043459	0.00037825	1.14895	0.871	0.000685317	0.000216359	-1.29898	0.00015864	0	NA	0.751	0.00129093	0.000364804	-1.6449	0.00037593
Rv0376c		conserved hypothetical protein	0.999	0.0016472	0.00050462	-1.65991	0.00062394	0.00019674	3.17139	-	-	-	-	-	-	-	0.501	0	0	0	0	0	NA	0.962	0.000263074	9.76e-05	-0.83952	0.00015171	0	NA	0.939	0.00200662	0.000567554	-1.95295	0.00053928	0.00057672	0.935081	0.879	0.00051143	0.000144526	-1.33248	0.00011448	0.00031264	0.366172	0.647	0.00165185	0.000466799	-1.81257	0.00038298
Rv0377		transcriptional regulator, lysR-family	1	0.000545586	0.00107213	1.58927	0.00087777	0.00161474	0.543598	-	-	-	-	-	-	-	0.736	0	0	0	0	0	NA	0.91	0	0	0	0	0	NA	0.882	0.00158496	0.000448842	-1.79372	0.00054061	0	NA	0.917	0.00014503	4.1e-05	-0.425497	0	0	NA	0.765	0.00139104	0.000393094	-1.6267	0.00032421
Rv0378		conserved glycine rich protein	1	0.00154198	0.000139071	-1.24809	0.0001294	0.0001719	0.752763	-	-	-	-	-	-	-	0.577	0	0	0	0	0	NA	0.95	0	0	0	0	0	NA	0.842	0.00154608	0.00043691	-0.957368	0	0.00171403	NA	0.757	0	0	0	0	0	NA	-	-	-	-	-
Rv0379	secE2	protein transport protein	1	0.000788286	4.6296e-05	-0.952113	6.085e-05	0	NA	-	-	-	-	-	-	-	-	-	-	-	-	-	-	1	0	0	0	0	0	NA	0.949	0.00376278	0.00106464	-1.61104	0.00106568	0	NA	0.995	0.00119532	0.000337787	-0.850993	0.00050537	0	NA	0.856	0.00295196	0.000834196	-1.3589	0.00126998
Rv0380c		RNA methyltransferase	1	0.00247406	0.00123069	-1.1101	0.00098116	0.00197188	0.497576	-	-	-	-	-	-	-	-	-	-	-	-	-	-	0.888	0	0	0	0	0	NA	0.888	0.00137715	0.000415497	-1.4685	0.00058862	0	NA	0.87	0.000200776	6.56e-05	-0.299481	0	0	NA	0.63	0.00231113	0.000655423	-1.66345	0.00036914
Rv0381c		hypothetical protein	0.999	0.00150018	0.00018654	-1.93054	0.00021228	0.00012183	1.74243	-	-	-	-	-	-	-	0.816	0	0	0	0	0	NA	1	0.000212041	6.93e-05	-0.598963	0.0001241	0	NA	0.988	0.00153933	0.000435748	-1.77996	0.00050697	0	NA	0.968	0.000438057	0.000123791	-1.0035	0	0.00034233	NA	0.873	0.00137609	0.000389208	-1.79514	0.0004419
Rv0382c	pyrE	orotate phosphoribosyltransferase	0.998	0.00094851	0.000300616	-1.09536	0.00037046	0.00013237	2.79867	-	-	-	-	-	-	-	0.546	0	0	0	0	0	NA	0.959	0.000124032	3.51e-05	-0.16449	0	0	NA	0.941	0.000632367	0.000187078	-0.903782	0.00022737	0	NA	0.896	0.000265489	7.5e-05	-0.425497	0	0	NA	0.5	0.00154672	0.000437089	-1.14157	0.00107739
Rv0383c		conserved secreted protein	1	0	0	0	0	0	NA	0.546	0	0	0	0	0	NA	0.52	0	0	0	0	0	NA	0.943	0	0	0	0	0	NA	0.868	0.000736787	0.000208753	-1.3096	0.000153	0	NA	0.857	0	0	0	0	0	NA	0.74	0.00106635	0.000301765	-1.46835	0.00036474
Rv0384c	clpB	endopeptidase ATP binding protein chain B	1	0.000602175	0.000121243	-1.81678	3.177e-05	0.00037721	0.0842236	-	-	-	-	-	-	-	0.572	0	0	0	0	0	NA	0.97	0.000221087	7.62e-05	-1.22608	0.00011101	0	NA	0.931	0.00212872	0.000654518	-1.93658	0.00074733	0.00041342	1.80768	0.92	0.000260615	0.000115236	-1.10802	0.00011346	0.00013934	0.814267	0.756	0.00105275	0.000298476	-1.94217	0.00043173
Rv0385		monooxygenase	1	0.000435846	2.5661e-05	-1.50918	0	9.847e-05	NA	-	-	-	-	-	-	-	0.765	0	0	0	0	0	NA	0.955	0	0	0	0	0	NA	0.962	0.00196608	0.000582719	-1.90075	0.00049743	0.00084133	0.591242	0.974	8.44e-05	2.38e-05	-0.270865	0	0	NA	0.884	0.00136341	0.000385546	-1.83815	0.00034217
Rv0386		transcriptional regulator, luxR/uhpA-family	1	0.00109939	0.000287537	-1.99354	0.00022735	0.00045812	0.496267	0.571	0	0	0	0	0	NA	0.764	2.58e-05	7.3e-06	-0.212748	0	0	NA	0.961	5.13e-05	1.45e-05	-0.483613	0	0	NA	0.92	0.00186633	0.000535871	-1.99643	0.00060496	0.0003218	1.87993	0.917	0.000215022	6.08e-05	-1.42451	7.55e-05	0	NA	0.807	0.00147975	0.000421863	-1.99428	0.00048306
Rv0387c		conserved hypothetical protein	0.962	0.000498027	0.000313198	-0.522418	0.00043964	0	NA	-	-	-	-	-	-	-	-	-	-	-	-	-	-	0.687	0	0	0	0	0	NA	0.731	0.00107679	0.000304291	-1.38532	0.00045814	0	NA	-	-	-	-	-	-	-	-	-	-	-	-
Rv0388c	PPE9	PPE family protein	-	-	-	-	-	-	-	-	-	-	-	-	-	-	-	-	-	-	-	-	-	-	-	-	-	-	-	-	-	-	-	-	-	-	-	-	-	-	-	-	-	-	-	-	-	-	-
Rv0389	purT	phosphoribosylglycinamide formyltransferase 2	1	0.00108387	0.000592907	-1.00057	0.00049172	0.00087957	0.559046	-	-	-	-	-	-	-	0.659	0	0	0	0	0	NA	0.963	0.000211692	0.000139273	-0.405792	0.0002176	0	NA	0.921	0.00166344	0.000482354	-1.9018	0.00049617	0.00027927	1.77667	0.908	0.00047737	0.000301708	-0.720994	0.00041474	0	NA	0.787	0.000713151	0.00020153	-1.54074	0.00011858
Rv0390		conserved hypothetical protein	1	0.000402529	2.3641e-05	-0.952113	3.195e-05	0	NA	0.818	0	0	0	0	0	NA	0.957	0	0	0	0	0	NA	0.974	0	0	0	0	0	NA	0.974	0.00101457	0.000287362	-1.1092	0.00026905	0.00085702	0.313937	0.974	0	0	0	0	0	NA	0.957	0.000713871	0.000201734	-0.860852	0.00028336
Rv0391	metZ	O-succinylhomoserine sulfhydrylase	1	0.000557805	3.276e-05	-1.67453	2.228e-05	6.303e-05	0.353482	0.552	0	0	0	0	0	NA	0.819	0	0	0	0	0	NA	0.941	0	0	0	0	0	NA	0.921	0.00131625	0.000373037	-1.77794	0.00040474	0.00029438	1.37489	0.937	0.000561612	0.000166146	-1.46332	9.89e-05	0.00028173	0.351081	0.803	0.00118166	0.000343902	-1.75838	0.00024245
Rv0392c	ndhA	membrane NADH dehydrogenase	1	0.00156653	0.000327516	-1.95701	0.00040099	0.00011246	3.56562	0.673	0	0	0	0	0	NA	0.885	0.000102797	2.9e-05	-0.425497	0	0	NA	0.926	0	0	0	0	0	NA	0.912	0.00216895	0.000646525	-1.93585	0.00086038	0	NA	0.922	9.86e-05	2.79e-05	-0.425497	0	0	NA	0.866	0.00241877	0.000709378	-1.9509	0.00098519
Rv0393		13E12 repeat family protein	-	-	-	-	-	-	-	-	-	-	-	-	-	-	-	-	-	-	-	-	-	-	-	-	-	-	-	-	-	-	-	-	-	-	-	-	-	-	-	-	-	-	-	-	-	-	-
Rv0394c		secreted protein	1	0.00094839	5.6189e-05	-1.67722	5.703e-05	5.468e-05	1.04298	-	-	-	-	-	-	-	0.682	0	0	0	0	0	NA	1	0.000356936	0.000147623	-0.695609	0	0.00064632	NA	0.983	0.00140767	0.000398554	-1.63573	0.00047287	0	NA	0.932	0.0001915	5.41e-05	-0.425497	0	0	NA	0.736	0.00212361	0.000601636	-1.80098	0.00047264
Rv0395		hypothetical protein	0.998	0	0	0	0	0	NA	0.662	0	0	0	0	0	NA	0.726	0	0	0	0	0	NA	0.973	0	0	0	0	0	NA	0.923	0.00180533	0.000522847	-1.38174	0.0005892	0	NA	0.993	0.000239733	6.77e-05	-0.319123	0	0	NA	0.919	0.000604488	0.000170823	-0.648103	0.00030524
Rv0396		hypothetical protein	1	0.00260401	0.000281168	-1.81393	0.00023519	0.00044226	0.531791	0.903	0	0	0	0	0	NA	0.873	0	0	0	0	0	NA	0.934	0	0	0	0	0	NA	0.908	0.0013503	0.00038196	-1.19404	0.00031317	0	NA	0.934	0	0	0	0	0	NA	0.87	0.00366558	0.00103745	-1.82788	0.00097522
Rv0397		13E12 repeat family protein	-	-	-	-	-	-	-	-	-	-	-	-	-	-	-	-	-	-	-	-	-	-	-	-	-	-	-	-	-	-	-	-	-	-	-	-	-	-	-	-	-	-	-	-	-	-	-
Rv0398c		secreted protein	1	0.000533681	0.000441936	-0.23602	0.00060367	0	NA	-	-	-	-	-	-	-	0.637	0	0	0	0	0	NA	0.997	0	0	0	0	0	NA	0.913	0.00137082	0.000387611	-1.46116	0.00059157	0	NA	0.902	0	0	0	0	0	NA	0.86	0.000465568	0.000131565	-0.850993	0.00021057
Rv0399c	lpqK	lipoprotein	1	0.00193803	0.00030944	-2.1108	0.00038458	9.514e-05	4.04225	0.617	0	0	0	0	0	NA	0.837	0.000467828	0.000132204	-1.25781	0.00023178	0	NA	0.948	0.000110203	3.11e-05	-0.425497	0	0	NA	0.946	0.00223695	0.000651461	-1.95371	0.00080883	0.00027664	2.92376	0.965	0.000352152	0.000124836	-1.03682	0.00013688	0	NA	0.897	0.00128147	0.000377565	-1.81327	0.00030974
Rv0400c	fadE7	acyl-CoA dehydrogenase	1	0.000430713	0.000169882	-0.971826	0.00023013	0	NA	-	-	-	-	-	-	-	0.726	0	0	0	0	0	NA	0.952	0.000113613	3.21e-05	-0.425497	0	0	NA	0.882	0.00134891	0.000445022	-1.70353	0.00021681	0.00091536	0.236858	0.875	0.000247109	6.98e-05	-0.754478	0.00011001	0	NA	0.668	0.000405588	0.000114955	-0.918241	0.00015262
Rv0401		conserved membrane protein	1	0.000915429	5.3763e-05	-1.28516	0	0.00018462	NA	-	-	-	-	-	-	-	-	-	-	-	-	-	-	0.941	0.000183567	5.19e-05	-0.212748	0	0	NA	0.952	0.00072872	0.000207829	-0.800891	0	0.00083407	NA	0.745	0	0	0	0	0	NA	0.53	0.000652268	0.000184325	-0.425497	0
Rv0402c	mmpL1	transmembrane transport protein	1	0.00100611	0.000118745	-2.29743	0.00011768	0.00012285	0.957916	0.965	1.16e-05	3.27e-06	-0.106374	0	0	NA	0.96	8.14e-05	2.3e-05	-0.648103	4.01e-05	0	NA	0.97	4.61e-05	1.3e-05	-0.377239	0	0	NA	0.948	0.00253507	0.000726816	-2.00437	0.00068969	0.00060267	1.14439	0.962	8.12e-05	2.29e-05	-0.696361	3.98e-05	0	NA	0.96	0.00196659	0.000564681	-1.99504	0.00057752
Rv0403c	mmpS1	membrane protein	1	0.00158896	0.000140692	-1.62265	0.00012616	0.00019192	0.657357	0.783	0	0	0	0	0	NA	0.823	0	0	0	0	0	NA	0.923	0	0	0	0	0	NA	0.897	0.00175223	0.000549937	-1.37586	0.00058849	0	NA	0.897	8.34e-05	2.36e-05	-0.106374	0	0	NA	0.874	0.00291519	0.000825599	-1.77798	0.0012104
Rv0404	fadD30	fatty-acid-CoA ligase	0.975	0.00159081	0.000775247	-1.32171	0.00051159	0.00113425	0.451038	0.845	0	0	0	0	0	NA	0.957	0	0	0	0	0	NA	0.949	0.000192476	6.96e-05	-0.907222	9.6e-05	0	NA	0.941	0.00182622	0.00053541	-1.95678	0.00055952	0.0004116	1.35938	0.961	0.000171076	0.000160812	-0.0800586	0.0002024	0	NA	0.925	0.00156161	0.000441876	-1.96507	0.00047551
Rv0405	pks6	membrane bound polyketide synthase	0.988	0.00163861	0.000344254	-2.30496	0.00029928	0.00049379	0.606088	0.514	8.9e-05	2.52e-05	-0.638245	0	0.00017116	NA	0.853	0.000107319	3.39e-05	-1.03345	4.75e-05	0	NA	0.95	0.000200927	0.000106179	-1.01444	5.61e-05	0.00028826	0.194547	0.924	0.00171963	0.00050097	-1.99001	0.00049364	0.00055366	0.891594	0.949	0.000217164	8.88e-05	-1.3816	2.82e-05	0.00027567	0.102187	0.898	0.00193167	0.000581697	-1.96349	0.0005293
Rv0406c		beta lactamase like protein	0.93	0.00111821	0.000183174	-1.6048	0.00022821	0.00010869	2.09964	-	-	-	-	-	-	-	0.842	0	0	0	0	0	NA	0.878	0.000134037	3.79e-05	-0.270865	0	0	NA	0.827	0.00128261	0.000363447	-1.6021	0.0003691	0.00050537	0.730356	0.866	0.000135928	3.84e-05	-0.319123	0	0	NA	0.81	0.00271748	0.000797027	-1.89473	0.0007471
Rv0407	fgd1	F420-dependent glucose-6-phosphate dehydrogenase	0.999	0.00151726	0.000235658	-1.92029	0.00028991	8.097e-05	3.58046	-	-	-	-	-	-	-	0.75	0	0	0	0	0	NA	0.949	3.35e-05	9.47e-06	-0.106374	0	0	NA	0.895	0.0018826	0.000556554	-1.86969	0.00061594	0.00037825	1.62839	0.933	0	0	0	0	0	NA	0.864	0.00224297	0.000634459	-1.90058	0.00052534
Rv0408	pta	phosphate acetyltransferase	1	0.000657975	0.000172697	-1.62705	1.325e-05	0.00061987	0.0213755	0.925	0.00013399	3.79e-05	-0.802736	5.98e-05	0	NA	0.832	0.000260719	7.37e-05	-1.1046	6.87e-05	0	NA	0.948	0.000147059	4.37e-05	-0.841211	5.76e-05	0	NA	0.94	0.00146859	0.000428742	-1.95488	0.00034899	0.00065232	0.534998	0.949	0.000114321	3.23e-05	-0.648103	5.76e-05	0	NA	0.89	0.0017249	0.000506721	-1.95746	0.00057045
Rv0409	ackA	acetate kinase	1	0.000737091	0.000311669	-1.10922	0.00012892	0.00082886	0.155539	0.639	0.000347289	9.81e-05	-0.850993	0.00016286	0	NA	0.815	0.000272239	7.69e-05	-0.802736	0.00012311	0	NA	0.962	0	0	0	0	0	NA	0.94	0.000974356	0.000275344	-1.68081	0.00020931	0.00029354	0.713054	0.925	0.000239957	6.78e-05	-0.802736	0.00010812	0	NA	0.845	0.00269168	0.000765679	-1.96016	0.00060725
Rv0410c	pknG	serine/threonine-protein kinase	1	0.00113362	0.000308525	-1.85295	0.00021789	0.00056161	0.387974	0.566	0.000226759	7.74e-05	-0.878803	9.66e-05	0	NA	0.707	0.000181607	5.13e-05	-0.957368	7.73e-05	0	NA	0.968	0.00035384	0.000264819	-0.555759	0.00036865	0	NA	0.91	0.00174074	0.000497576	-1.98599	0.00049743	0.00031251	1.59173	0.924	0.000216013	6.1e-05	-1.18456	5.56e-05	0	NA	0.789	0.00173734	0.000500102	-1.9756	0.00054249
Rv0411c	glnH	glutamine-binding lipoprotein	0.927	0.000933656	0.000375258	-1.15021	4.489e-05	0.00133785	0.0335538	0.64	0	0	0	0	0	NA	0.677	0	0	0	0	0	NA	0.893	0	0	0	0	0	NA	0.865	0.00139294	0.00041435	-1.76501	0.00040067	0.00038001	1.05437	0.889	0	0	0	0	0	NA	0.797	0.00126612	0.000358306	-1.76253	0.00029301
Rv0412c		conserved membrane protein	0.998	0.000775128	9.7944e-05	-1.77418	0.00012488	2.799e-05	4.46159	0.698	0	0	0	0	0	NA	0.752	0.000194104	5.49e-05	-0.638245	0.00012336	0	NA	0.973	0.000149997	4.57e-05	-0.618604	0	0.00023388	NA	0.944	0.0016766	0.000477748	-1.93742	0.00045937	0.00048994	0.937605	0.96	0	0	0	0	0	NA	0.813	0.00128809	0.00036847	-1.84618	0.00045291
Rv0413	mutT3	mutator protein	1	0.000782397	0.000232696	-1.1275	0.00030252	5.965e-05	5.07158	-	-	-	-	-	-	-	0.665	0	0	0	0	0	NA	1	0.000147359	4.16e-05	-0.319123	0	0	NA	0.954	0.0010811	0.00030551	-1.50068	0.00018333	0.00050958	0.359767	0.928	0.000529229	0.000149556	-0.967226	0.000193	0	NA	0.791	0.00354174	0.00100086	-1.91087	0.0014278
Rv0414c	thiE	thiamine-phosphate pyrophosphorylase	1	0.000764196	9.0065e-05	-1.4146	8.436e-05	0.00011233	0.751002	-	-	-	-	-	-	-	-	-	-	-	-	-	-	0.842	0	0	0	0	0	NA	0.794	0.00133095	0.000376114	-1.40179	0.00045986	0	NA	0.797	0	0	0	0	0	NA	-	-	-	-	-
Rv0415	thiO	thiamine biosynthesis oxidoreductase	1	0.00116709	0.000274801	-1.62665	0.00024835	0.00034984	0.709896	0.633	0	0	0	0	0	NA	0.546	0	0	0	0	0	NA	0.951	0.000198094	5.6e-05	-0.589987	0.00011716	0	NA	0.875	0.0023337	0.000749212	-1.82822	0.00095526	0.00034281	2.78656	0.899	0.000488847	0.00016127	-1.05833	0.00018424	0	NA	0.722	0.00234763	0.000764947	-1.79434	0.00049417
Rv0416	thiS	hypothetical protein	1	0.00082256	4.8309e-05	-0.952113	6.993e-05	0	NA	0.913	0	0	0	0	0	NA	0.913	0	0	0	0	0	NA	0.913	0	0	0	0	0	NA	0.913	0.00289051	0.000817543	-1.39023	0.0006209	0	NA	0.913	0	0	0	0	0	NA	0.913	0.00203963	0.000576382	-1.08346	0
Rv0417	thiG	thiamin biosynthesis protein	0.999	0.000673891	3.9644e-05	-1.50814	3.688e-05	4.911e-05	0.750967	-	-	-	-	-	-	-	0.87	0.000195577	5.59e-05	-0.42439	0	0	NA	0.918	0	0	0	0	0	NA	0.905	0.00191717	0.000547968	-1.82787	0.0005009	0	NA	0.9	0	0	0	0	0	NA	0.83	0.00132607	0.000374949	-1.61297	0.00037222
Rv0418	lpqL	lipoprotein aminopeptidase	1	0.00135944	0.000210428	-2.05605	0.00019467	0.00025798	0.754593	0.668	0	0	0	0	0	NA	0.756	0.000452453	0.000157827	-1.20552	0.00010078	0.00044554	0.226197	0.935	4.57e-05	1.29e-05	-0.212748	0	0	NA	0.909	0.00207078	0.000607881	-1.9439	0.00049094	0.00048705	1.00799	0.937	0.000113997	3.22e-05	-0.483613	0	0	NA	0.84	0.00213868	0.000604692	-1.95683	0.00072868
Rv0419	lpqM	lipoprotein peptidase	0.999	0.00102435	9.9294e-05	-2.05303	0.00010753	5.391e-05	1.99462	0.838	0.000102388	2.89e-05	-0.425497	0	0	NA	0.884	0	0	0	0	0	NA	0.949	2.26e-05	6.39e-06	-0.106374	0	0	NA	0.929	0.00131816	0.000397692	-1.86239	0.00036101	0.0004912	0.734955	0.906	9.48e-05	2.68e-05	-0.425497	0	0	NA	0.805	0.00229317	0.000679989	-1.93249	0.00058128
Rv0420c		transmembrane protein	1	0.00124391	9.7443e-05	-1.47797	0.00010204	0	NA	0.915	0	0	0	0	0	NA	0.908	0	0	0	0	0	NA	0.973	0	0	0	0	0	NA	0.946	0.00157005	0.000444373	-1.3039	0.00029782	0.0008913	0.334141	0.966	8.09e-05	2.29e-05	-0.106374	0	0	NA	0.878	0.00178135	0.000504512	-1.37811	0.0003423
Rv0421c		conserved hypothetical protein	1	0.00135135	7.9365e-05	-1.80522	4.454e-05	0.00017143	0.259815	0.686	0	0	0	0	0	NA	0.621	0	0	0	0	0	NA	0.933	0	0	0	0	0	NA	0.878	0.00162654	0.000498121	-1.59207	0.00063719	0.00054711	1.16465	0.949	0.000429756	0.000121445	-0.850993	0	0.0004912	NA	0.702	0.00188966	0.000534001	-1.66447	0.00059709
Rv0422c	thiD	phosphomethylpyrimidine kinase	0.905	0.00118016	0.000219982	-1.56144	7.637e-05	0.00061678	0.12382	0.706	0	0	0	0	0	NA	0.799	0	0	0	0	0	NA	0.848	4.75e-05	1.34e-05	-0.106374	0	0	NA	0.806	0.00120177	0.000341502	-1.51237	0.00035939	0	NA	0.847	0.000142563	4.03e-05	-0.319123	0	0	NA	0.712	0.00101802	0.000287684	-1.37167	0.00022062
Rv0423c	thiC	thiamine biosynthesis protein	1	0.000414282	2.4361e-05	-1.6744	8.09e-06	7.525e-05	0.107508	0.693	0.000253612	7.17e-05	-0.957368	0	0	NA	0.865	0	0	0	0	0	NA	0.957	4.08e-05	1.15e-05	-0.212748	0	0	NA	0.945	0.00140785	0.000409779	-1.91281	0.00031331	0.00065595	0.477643	0.95	0.000144055	4.34e-05	-0.67672	6.96e-05	0	NA	0.917	0.00130148	0.000371473	-1.92811	0.00051049
Rv0424c		hypothetical protein	1	0.0030846	0.000181159	-1.80522	0.00019417	0.00014925	1.30097	0.906	0	0	0	0	0	NA	0.953	0	0	0	0	0	NA	0.92	0	0	0	0	0	NA	0.942	0.00185407	0.00052446	-1.02678	0.0004226	0	NA	0.92	0	0	0	0	0	NA	0.92	0.00202357	0.000571844	-1.25253	0.0008913
Rv0425c	ctpH	metal cation transporting P-type ATPase	0.987	0.000896354	0.000210034	-2.10549	0.00021574	0.0001965	1.09791	-	-	-	-	-	-	-	0.705	9.86e-05	2.79e-05	-0.918968	3.87e-05	0	NA	0.937	0.000185475	5.44e-05	-1.54619	6.53e-05	0	NA	0.91	0.00135437	0.000385631	-2.00536	0.00044169	0.00029052	1.52034	0.888	0.000266201	8.77e-05	-1.62657	0.00012772	0	NA	0.746	0.00157641	0.000449537	-2.00347	0.00042388
Rv0426c		transmembrane protein	1	0.00115047	0.000178782	-1.35339	0.00025146	0	NA	-	-	-	-	-	-	-	0.502	0	0	0	0	0	NA	1	0.000144704	4.09e-05	-0.212748	0	0	NA	0.941	0.00084584	0.000239348	-0.976721	0.00028206	0	NA	0.892	0	0	0	0	0	NA	0.698	0.00279792	0.000790666	-1.62597	0.00083228
Rv0427c	xthA	exodeoxyribonuclease III protein	1	0.000777488	4.5719e-05	-1.6744	4.555e-05	4.689e-05	0.971422	0.507	0	0	0	0	0	NA	0.798	0.000781276	0.000366752	-1.0454	0	0.00051929	NA	0.951	0.000539903	0.000172778	-1.0631	0.00026356	0	NA	0.9	0.00122374	0.000351731	-1.65592	0.0004226	0	NA	0.917	0.000360047	0.000237996	-0.452369	0.00032456	0	NA	0.833	0.00127643	0.000360893	-1.60494	0.00030948
Rv0428c		hypothetical protein	0.999	0.00131265	0.000727547	-0.947143	0.00038137	0.00164295	0.232125	-	-	-	-	-	-	-	0.613	0	0	0	0	0	NA	0.964	0.000110014	3.11e-05	-0.319123	0	0	NA	0.856	0.00140489	0.000403276	-1.71752	0.00060836	0	NA	0.905	0.000234199	6.62e-05	-0.589987	0.00014095	0	NA	0.71	0.00059766	0.000168893	-1.08346	0.000193
Rv0429c	def	polypeptide deformylase	1	0.000574782	0.000166562	-0.971967	0	0.00064665	NA	0.512	0	0	0	0	0	NA	0.783	0	0	0	0	0	NA	0.936	0	0	0	0	0	NA	0.941	0.00137922	0.000389754	-1.42631	0.00040148	0	NA	0.901	0.000600453	0.000169683	-0.918968	0.00021538	0	NA	0.847	0.0014689	0.000423558	-1.51242	0.00068338
Rv0430		conserved hypothetical protein	1	0.00110685	0.000732838	-0.463178	0	0.00291563	NA	-	-	-	-	-	-	-	0.709	0	0	0	0	0	NA	1	0.000311886	8.81e-05	-0.319123	0	0	NA	0.968	0.00343869	0.00101489	-1.64277	0.00074275	0.00110408	0.672732	1	0.00114358	0.000323165	-1.02534	0.00035782	0	NA	0.796	0.00196275	0.000557388	-1.09903	0.00095002
Rv0431		tuberculin related peptide	1	0.00103733	0.00103085	-0.0100577	0.00145792	0	NA	-	-	-	-	-	-	-	0.735	0	0	0	0	0	NA	0.978	0	0	0	0	0	NA	0.921	0.00134278	0.000382406	-1.39477	0.00051331	0	NA	0.956	0	0	0	0	0	NA	0.816	0.00190933	0.000540226	-1.61104	0.00057808
Rv0432	sodC	periplasmic superoxide dismutase	1	0.000707119	0.000210418	-1.12641	1.908e-05	0.00073491	0.0259624	0.615	0	0	0	0	0	NA	0.701	0	0	0	0	0	NA	0.941	0.000236207	6.68e-05	-0.483613	0	0	NA	0.907	0.0016163	0.000456957	-1.70407	0.0005171	0.00047779	1.08227	0.954	0.000233066	6.61e-05	-0.531502	0	0.00044809	NA	0.902	0.00133179	0.000397216	-1.60278	0.00053207
Rv0433		conserved hypothetical protein	1	0.000451644	8.693e-05	-1.29398	0.00011562	0	NA	0.563	0.000453874	0.000128261	-0.957368	0.00018682	0	NA	0.922	0	0	0	0	0	NA	0.951	5.97e-05	1.69e-05	-0.212748	0	0	NA	0.935	0.00130685	0.000389612	-1.79353	0.0003125	0.00032208	0.970256	0.962	0	0	0	0	0	NA	0.93	0.00198579	0.000573939	-1.93661	0.00068356
Rv0434		conserved hypothetical protein	1	0.00182246	0.00073583	-1.26694	0.00088567	0.00034192	2.59028	0.511	0	0	0	0	0	NA	0.691	0	0	0	0	0	NA	0.933	5.27e-05	1.49e-05	-0.106374	0	0	NA	0.881	0.00156193	0.000441621	-1.61607	0.0006057	0	NA	0.873	0	0	0	0	0	NA	0.731	0.00134411	0.000379833	-1.43816	0.00052261
Rv0435c		ATPase	1	0.000934265	0.000172173	-1.98429	0.00019096	0.00012728	1.50031	-	-	-	-	-	-	-	0.667	0	0	0	0	0	NA	0.941	0.000140417	5.4e-05	-0.821625	0	0.00020666	NA	0.873	0.00112738	0.00031894	-1.92834	0.00037128	0.00046188	0.803845	0.881	0.000416765	0.000128815	-1.4829	0.00018513	0	NA	0.727	0.00161794	0.000462995	-1.96011	0.00031525
Rv0436c	pssA	CDP-diacylglycerol-serine o-phosphatidyltransferase	0.999	0.00118793	0.000304235	-1.51069	0.00018919	0.00064768	0.292104	-	-	-	-	-	-	-	0.724	0	0	0	0	0	NA	0.931	0	0	0	0	0	NA	0.928	0.00197129	0.00055791	-1.82422	0.000718	0	NA	0.833	0	0	0	0	0	NA	0.757	0.00118278	0.000334451	-1.62501	0.0003494
Rv0437c	psd	phosphatidylserine decarboxylase	1	0.000980244	0.000262113	-1.30518	8.087e-05	0.00074156	0.109054	-	-	-	-	-	-	-	-	-	-	-	-	-	-	0.999	0.000647106	0.000225726	-1.12383	0.00032922	0	NA	0.908	0.000508602	0.000143939	-0.790438	0.00018768	0	NA	0.905	0.000713871	0.000201734	-1.21625	0.00018513	0.00047872	0.386719	0.695	0.00239101	0.00067679	-1.82611	0.00055204
Rv0438c	moeA2	molybdopterin biosynthesis protein	1	0.00112028	0.00055755	-1.10884	0.00076792	0	NA	0.744	0	0	0	0	0	NA	0.906	0.000232996	6.58e-05	-0.850993	0	0.00028534	NA	0.973	0	0	0	0	0	NA	0.93	0.00099305	0.000281102	-1.73298	0.00040297	0.00027325	1.47473	0.931	0	0	0	0	0	NA	0.882	0.00140653	0.000397974	-1.85697	0.00043056
Rv0439c		dehydrogenase/reductase	1	0.0014553	8.5632e-05	-2.07496	5.792e-05	0.00016641	0.348056	0.84	0	0	0	0	0	NA	0.885	0	0	0	0	0	NA	0.953	0.000252096	7.12e-05	-0.744619	0.0001248	0	NA	0.929	0.00214363	0.000621834	-1.90679	0.00064635	0.00037593	1.71934	0.936	0.000110014	3.11e-05	-0.319123	0	0	NA	0.882	0.00229694	0.000655875	-1.91518	0.00083087
Rv0440	groEL	60 kda chaperonin 2 groEL2	1	0.000944195	0.000182512	-1.83395	0	0.0007132	NA	0.744	0	0	0	0	0	NA	0.862	0	0	0	0	0	NA	0.974	2.03e-05	5.75e-06	-0.106374	0	0	NA	0.966	0.00153817	0.000444034	-1.95003	0.00042862	0.00020614	2.07927	0.954	0.000103761	2.93e-05	-0.531871	7.28e-05	0	NA	0.945	0.00165463	0.000478855	-1.95367	0.00051232
Rv0441c		hypothetical protein	1	0.000397239	2.3427e-05	-0.952642	3.246e-05	0	NA	-	-	-	-	-	-	-	0.501	0	0	0	0	0	NA	0.904	0.000496766	0.000140382	-0.638245	0.00029495	0	NA	0.846	0.00292521	0.000972237	-1.64477	0.00097554	0.00088807	1.09849	0.548	0	0	0	0	0	NA	0.648	0.000348065	9.93e-05	-0.318385	0
Rv0442c	PPE10	PPE family protein	-	-	-	-	-	-	-	-	-	-	-	-	-	-	-	-	-	-	-	-	-	-	-	-	-	-	-	-	-	-	-	-	-	-	-	-	-	-	-	-	-	-	-	-	-	-	-
Rv0443		conserved hypothetical protein	1	0.0016499	0.000176634	-1.71254	0.00020949	7.958e-05	2.63245	0.893	0	0	0	0	0	NA	0.957	0	0	0	0	0	NA	0.948	0	0	0	0	0	NA	0.893	0.00104526	0.00029538	-1.22902	0.00024077	0.00075884	0.317287	0.979	0.000572511	0.000161786	-0.957368	0.00021519	0	NA	0.915	0.00129479	0.000385415	-1.31308	0.0002341
Rv0444c		conserved hypothetical protein	1	0.00146154	0.000353074	-1.54019	0.00048022	4.951e-05	9.69945	-	-	-	-	-	-	-	0.587	0	0	0	0	0	NA	0.871	0.000474742	0.000134158	-0.764336	0.00019453	0	NA	0.868	0.00148184	0.000418755	-1.58464	0.0003928	0	NA	0.781	0.000941369	0.000266023	-1.30079	0.00022042	0	NA	0.694	0.00172252	0.000487047	-1.61293	0.00052261
Rv0445c	sigK	alternative RNA polymerase sigma factor	1	0.000302416	0.000218642	-0.280663	0	0.00085834	NA	0.752	0	0	0	0	0	NA	0.956	0	0	0	0	0	NA	1	5.7e-05	1.61e-05	-0.106374	0	0	NA	0.982	0.00150869	0.000434751	-1.62253	0.00049437	0.00057945	0.853171	1	0	0	0	0	0	NA	0.941	0.00157477	0.000446282	-1.47289	0.00042738
Rv0446c		conserved membrane protein	1	0.00110516	0.000229984	-1.5198	0.00031589	0	NA	0.546	0	0	0	0	0	NA	0.7	0	0	0	0	0	NA	0.904	9.22e-05	2.6e-05	-0.212748	0	0	NA	0.892	0.00196277	0.000555833	-1.7454	0.0006741	0	NA	0.916	0	0	0	0	0	NA	0.8	0.00208545	0.00059129	-1.83342	0.00040902
Rv0447c	ufaA1	cyclopropane-fatty-acyl-phospholipid synthase	1	0.000928262	0.000173207	-1.72838	3.192e-05	0.00057402	0.0556078	0.698	0.000143412	4.05e-05	-0.425497	0	0	NA	0.703	0.000249025	7.04e-05	-0.744619	0.00013149	0	NA	0.967	5.17e-05	1.46e-05	-0.212748	0	0	NA	0.91	0.00206117	0.000582584	-1.96555	0.00048041	0.00081251	0.591267	0.921	0.000461633	0.000213426	-0.990926	0.00032279	0	NA	0.703	0.00092689	0.000267983	-1.60095	0.00026075
Rv0448c		conserved hypothetical protein	1	0.00025566	1.5015e-05	-0.952113	2.038e-05	0	NA	0.82	0.000176507	4.99e-05	-0.319123	0	0	NA	0.806	0	0	0	0	0	NA	0.983	0.000196178	5.54e-05	-0.425497	0	0	NA	0.91	0.0029705	0.000903549	-1.85521	0.00110741	0.0005508	2.01055	0.946	0.000152972	4.32e-05	-0.319123	0	0	NA	0.839	0.00183895	0.000519672	-1.76246	0.0006174
Rv0449c		conserved hypothetical protein	1	0.000128992	7.576e-06	-0.952113	0	2.849e-05	NA	-	-	-	-	-	-	-	0.668	0	0	0	0	0	NA	0.945	0.000205924	6.84e-05	-0.704464	9.01e-05	0	NA	0.907	0.00123468	0.000352576	-1.8466	0.0004229	0.00026384	1.60287	0.916	0.000106284	3e-05	-0.425497	0	0	NA	0.786	0.001768	0.000501177	-1.92961	0.00047496
Rv0450c	mmpL4	transmembrane transport protein	1	0.000587033	0.000104234	-1.9201	9.261e-05	0.00014126	0.6556	0.821	0.000107754	3.05e-05	-0.850993	4.7e-05	0	NA	0.87	7.63e-05	2.16e-05	-0.541729	0	0	NA	0.97	4.56e-05	1.29e-05	-0.425497	0	0	NA	0.948	0.00184449	0.000525354	-2.00032	0.00043928	0.00074722	0.587886	0.962	6.9e-05	1.95e-05	-0.589987	0	0	NA	0.911	0.00207701	0.000600471	-1.99341	0.00062851
Rv0451c	mmpS4	membrane protein	1	0.00120862	7.116e-05	-1.50918	3.18e-05	0.00019852	0.160185	0.835	0	0	0	0	0	NA	0.898	0.00033815	9.56e-05	-0.425497	0	0	NA	0.898	0	0	0	0	0	NA	0.849	0.00107487	0.000304499	-1.00282	0.00032208	0	NA	0.922	0.000576588	0.000184761	-0.665989	0.00028938	0	NA	0.823	0.002865	0.00081194	-1.73446	0.00033033
Rv0452		transcriptional regulator	1	0.000480616	0.000266195	-0.611043	0.00036894	0	NA	0.551	0	0	0	0	0	NA	0.914	0.000444797	0.000125696	-0.957368	0.00018169	0	NA	0.932	0.000242264	6.85e-05	-0.531871	0.00017176	0	NA	0.948	0.00171757	0.000486566	-1.74776	0.00051029	0.00044809	1.13881	0.918	0.000442753	0.000125118	-0.860852	0.00017545	0	NA	0.862	0.00309253	0.000888551	-1.91298	0.00096423
Rv0453	PPE11	PPE family protein	-	-	-	-	-	-	-	-	-	-	-	-	-	-	-	-	-	-	-	-	-	-	-	-	-	-	-	-	-	-	-	-	-	-	-	-	-	-	-	-	-	-	-	-	-	-	-
Rv0454		conserved hypothetical protein	1	0.000485099	2.849e-05	-0.952113	0	0	NA	0.766	0	0	0	0	0	NA	0.886	0	0	0	0	0	NA	0.937	0.00136699	0.000551568	-1.03203	0.00082552	0	NA	0.929	0.00236856	0.000671807	-1.52693	0.00068133	0	NA	0.849	0	0	0	0	0	NA	0.886	0.000826347	0.000233518	-0.802736	0
Rv0455c		conserved hypothetical protein	1	0.000380917	0.000130856	-0.664035	0.00017086	0	NA	0.998	0.000648246	0.000183189	-0.957368	0	0.00080363	NA	1	0	0	0	0	0	NA	1	0.000215599	6.09e-05	-0.319123	0	0	NA	0.975	0.00199068	0.000563474	-1.51193	0.00049268	0	NA	0.953	0.000377045	0.000106549	-0.483613	0	0	NA	0.951	0.0027248	0.000782578	-1.73198	0.0007665
Rv0456A		conserved hypothetical protein	1	0	0	0	0	0	NA	0.879	0	0	0	0	0	NA	0.943	0	0	0	0	0	NA	1	0	0	0	0	0	NA	0.947	0.00192505	0.000544001	-1.09262	0.00084085	0	NA	1	0	0	0	0	0	NA	0.911	0.000874979	0.000247261	-0.568149	0
Rv0456c	echA2	enoyl-CoA hydratase	0.999	0.00111775	7.6586e-05	-1.89164	5.852e-05	0.00013331	0.438977	0.634	0	0	0	0	0	NA	0.884	0	0	0	0	0	NA	0.965	0.000218285	6.17e-05	-0.638245	0.00012373	0	NA	0.918	0.000918298	0.000259823	-1.57935	0.00013157	0.0003947	0.333342	0.961	0.000438556	0.000123932	-1.13172	0	0	NA	0.892	0.00169377	0.000479305	-1.84663	0.00054926
Rv0457c		peptidase	1	0.0010105	0.000385067	-1.50561	0.0004876	7.917e-05	6.1589	-	-	-	-	-	-	-	0.78	0.000203704	5.76e-05	-0.918968	0	0.00022162	NA	0.955	0.000232784	8.32e-05	-1.11019	0.00011371	0	NA	0.877	0.00159562	0.000471677	-1.94875	0.0004387	0.00037942	1.15624	0.892	0.000284916	8.05e-05	-1.33248	0.00012203	0	NA	0.787	0.000848031	0.000239646	-1.82569	0.00028287
Rv0458		aldehyde dehydrogenase	1	0.00189934	0.00024837	-2.26423	0.00024986	0.00024577	1.01664	-	-	-	-	-	-	-	0.761	0.000221546	6.26e-05	-0.754478	0	0	NA	0.933	0.000158136	4.77e-05	-0.67672	7.83e-05	0	NA	0.974	0.00144937	0.000418177	-1.93877	0.00051882	0	NA	0.948	0.000244713	6.92e-05	-1.02534	7.72e-05	0.00023455	0.329013	0.871	0.00169765	0.000491613	-1.94475	0.00063741
Rv0459		conserved hypothetical protein	0.998	0.00242955	0.000225358	-1.92901	0.00030623	0	NA	-	-	-	-	-	-	-	0.565	0	0	0	0	0	NA	0.852	0	0	0	0	0	NA	0.835	0.00274038	0.000808737	-1.76121	0.00084332	0.00081431	1.03563	0.695	0.000657513	0.000235577	-0.666054	0	0.00101704	NA	0.807	0.00243047	0.000688859	-1.70786	0.00060223
Rv0460		conserved hydrophobic protein	1	0.000709458	4.1667e-05	-0.952113	0	0.00014851	NA	0.625	0	0	0	0	0	NA	0.858	0	0	0	0	0	NA	0.938	0	0	0	0	0	NA	0.938	0.00271444	0.000768272	-1.44281	0.00052261	0.00130376	0.400848	0.917	0.000730096	0.000206318	-0.531871	0	0	NA	0.933	0.00143759	0.000408652	-0.820999	0.00052261
Rv0461		transmembrane protein	0.998	0.000974827	7.7113e-05	-1.47565	2.616e-05	0.00022249	0.117578	0.693	0	0	0	0	0	NA	0.844	0	0	0	0	0	NA	1	6.12e-05	1.73e-05	-0.106374	0	0	NA	0.958	0.0014062	0.00039818	-1.47487	0.00044646	0.00063335	0.704918	0.992	0	0	0	0	0	NA	0.928	0.00284165	0.00080664	-1.8236	0.00071276
Rv0462	lpd	dihydrolipoamide dehydrogenase	1	0.00122057	0.000107673	-2.12741	0.00010539	0.00011549	0.912547	0.967	0	0	0	0	0	NA	0.976	0	0	0	0	0	NA	0.968	0	0	0	0	0	NA	0.918	0.00213356	0.000617577	-1.96095	0.00060667	0.00052429	1.15713	0.962	0.000167563	4.74e-05	-0.696361	8.14e-05	0	NA	0.932	0.00150797	0.000426551	-1.94003	0.00043062
Rv0463		conserved membrane protein	0.769	0.000754701	0.000584435	-0.22858	0	0.00227728	NA	0.667	0	0	0	0	0	NA	0.738	0	0	0	0	0	NA	0.762	0	0	0	0	0	NA	0.762	0.00143499	0.000406114	-0.918605	0.00050747	0	NA	0.752	0	0	0	0	0	NA	0.762	0	0	0	0
Rv0464c		conserved hypothetical protein	1	0.000594819	0.000249937	-0.792258	0	0.00096549	NA	0.714	0	0	0	0	0	NA	0.911	0.000246163	6.96e-05	-0.425497	0	0	NA	0.962	0.000291508	8.24e-05	-0.483613	0	0	NA	0.925	0.00163725	0.000471209	-1.45186	0.00021314	0	NA	1	0.000784885	0.000258603	-1.11572	0.00019515	0.0005508	0.354303	0.908	0.00117489	0.00033279	-1.41074	0.00022182
Rv0465c		transcriptional regulator	0.999	0.00119674	0.000604796	-1.15478	0.00079471	5.569e-05	14.2702	0.561	0	0	0	0	0	NA	0.826	0	0	0	0	0	NA	0.931	2.42e-05	6.84e-06	-0.106374	0	0	NA	0.943	0.00186565	0.000547115	-1.88679	0.00070245	0.00024833	2.8287	0.926	0.000146019	4.13e-05	-0.638245	8.5e-05	0	NA	0.814	0.00252059	0.000727318	-1.96935	0.00091879
Rv0466		conserved hypothetical protein	1	0.000642528	7.4958e-05	-1.41547	8.298e-05	5.146e-05	1.61251	-	-	-	-	-	-	-	0.894	0	0	0	0	0	NA	0.974	0	0	0	0	0	NA	0.962	0.00222611	0.00065168	-1.87472	0.00085902	0	NA	0.961	0.000378427	0.00011808	-0.782222	0.00014367	0	NA	0.936	0.00190114	0.000538156	-1.81871	0.00060371
Rv0467	icl	isocitrate lyase	1	0.000662065	0.00012188	-1.56587	0	0.00051205	NA	0.695	0	0	0	0	0	NA	0.838	0	0	0	0	0	NA	0.966	0.000180909	5.11e-05	-0.568149	0	0	NA	0.958	0.00122579	0.00035072	-1.85588	0.00035438	0.00028369	1.24918	0.965	0.000413838	0.000123799	-1.33381	0.00017402	0	NA	0.879	0.00139228	0.000393803	-1.84759	0.00038403
Rv0468	fadB2	3-hydroxybutyryl-CoA dehydrogenase	1	0.000988791	0.000138317	-1.64958	6.322e-05	0.00035099	0.180119	-	-	-	-	-	-	-	0.7	0.000372918	0.000105383	-0.744619	0.000193	0	NA	0.938	0	0	0	0	0	NA	0.938	0.00178982	0.000506286	-1.84714	0.00055801	0.00039597	1.40922	0.929	0.000120466	3.4e-05	-0.319123	0	0	NA	0.808	0.00110857	0.000313852	-1.42831	0.00017022
Rv0469	umaA	mycolic acid synthase	1	0.00177982	0.00066005	-1.4303	0.00043666	0.00150263	0.290597	0.775	0.000144487	4.08e-05	-0.319123	0	0	NA	0.979	0.000114321	3.23e-05	-0.319123	0	0	NA	0.979	0	0	0	0	0	NA	0.966	0.00200917	0.000578971	-1.89163	0.0006851	0	NA	0.966	0.000270276	7.64e-05	-0.616407	0	0	NA	0.966	0.00208662	0.000601021	-1.861	0.00049996
Rv0470A		hypothetical protein	1	0.000386099	2.2676e-05	-0.952113	0	0	NA	-	-	-	-	-	-	-	0.921	0	0	0	0	0	NA	0.977	0.000149068	4.21e-05	-0.212748	0	0	NA	0.977	0.00216194	0.00062113	-1.61788	0.00091118	0	NA	0.991	0	0	0	0	0	NA	0.989	0.000221485	6.29e-05	-0.318754	0
Rv0470c	pcaA	mycolic acid synthase	1	0.000985358	0.000183661	-1.56039	7.484e-05	0.00055814	0.134088	0.956	0	0	0	0	0	NA	0.968	0.000345835	0.000176456	-0.653583	0	0.00082855	NA	0.962	0.000502545	0.000182298	-1.0572	0	0.00063717	NA	0.976	0.00186911	0.000539804	-1.8444	0.0006327	0	NA	0.987	0.000150641	4.26e-05	-0.425497	0	0	NA	0.975	0.00149027	0.000422747	-1.81678	0.00038384
Rv0471c		hypothetical protein	1	0.00174249	0.000453512	-1.41968	0.00059777	0.00026491	2.2565	-	-	-	-	-	-	-	0.843	0	0	0	0	0	NA	0.888	0	0	0	0	0	NA	0.892	0.00191611	0.000541784	-1.5344	0.00062928	0	NA	0.933	0	0	0	0	0	NA	0.863	0.00266987	0.000799534	-1.75043	0.00106384
Rv0472c		transcriptional regulator, tetR-family	1	0.000483449	0.000124733	-1.01387	0.00014549	6.012e-05	2.41999	0.76	0	0	0	0	0	NA	0.851	0	0	0	0	0	NA	0.953	4.78e-05	1.35e-05	-0.106374	0	0	NA	0.912	0.00210075	0.000595335	-1.6245	0.00051064	0.00054589	0.935427	0.952	0.0001915	5.41e-05	-0.425497	0	0	NA	0.86	0.00127353	0.000360776	-1.57867	0.00036775
Rv0473		conserved membrane protein	0.999	0.000745707	0.000304528	-1.20146	0.00027123	0.00037666	0.720092	0.69	0.000101874	2.88e-05	-0.319123	0	0	NA	0.839	0.000419012	0.000118409	-1.25781	0.0002052	0	NA	0.95	4.93e-05	1.39e-05	-0.212748	0	0	NA	0.945	0.00235539	0.000666026	-1.9825	0.00060023	0.00049317	1.21709	0.968	0.000290498	9.49e-05	-1.0138	0.0001227	0	NA	0.864	0.0011118	0.000318003	-1.82192	0.00029007
Rv0474		transcriptional regulator	1	0.00201265	0.0012302	-0.745598	0.00028016	0.00422827	0.0662588	0.674	0	0	0	0	0	NA	0.771	0	0	0	0	0	NA	0.974	0	0	0	0	0	NA	0.92	0.00231378	0.000654892	-1.44938	0.00056935	0.00089783	0.63414	0.924	0	0	0	0	0	NA	0.903	0.00319713	0.000904537	-1.80312	0.00115209
Rv0475	hbhA	iron-regulated heparin binding hemagglutinin	1	0.000284026	1.675e-05	-0.952642	2.248e-05	0	NA	-	-	-	-	-	-	-	-	-	-	-	-	-	-	0.958	0.000223473	6.32e-05	-0.425497	0	0	NA	0.993	0.00194403	0.000580447	-1.72249	0.00074832	0	NA	0.585	0.000549132	0.00015518	-0.638245	0.00031505	0	NA	0.872	0.00184455	0.000530833	-1.64994	0.00044323
Rv0476		conserved membrane protein	1	0	0	0	0	0	NA	-	-	-	-	-	-	-	-	-	-	-	-	-	-	1	0	0	0	0	0	NA	0.962	0.00266207	0.000756512	-1.52516	0.00091221	0	NA	0.538	0	0	0	0	0	NA	0.652	0.00280153	0.000791687	-1.30607	0.0007958
Rv0477		conserved secreted protein	1	0.00114275	0.000133756	-1.41485	0.00014937	9.036e-05	1.65305	-	-	-	-	-	-	-	0.564	0	0	0	0	0	NA	0.902	7.97e-05	2.25e-05	-0.106374	0	0	NA	0.855	0.0016819	0.000497568	-1.38968	0.00059062	0.00088486	0.667473	0.85	0.000422687	0.000119448	-0.531871	0.00030792	0	NA	0.573	0	0	0	0
Rv0478	deoC	deoxyribose-phosphate aldolase	1	0.000505808	0.000131986	-1.01144	0	0.00047473	NA	0.822	0	0	0	0	0	NA	0.721	0	0	0	0	0	NA	0.953	0	0	0	0	0	NA	0.923	0.00139378	0.000415441	-1.57598	0.00037222	0.00049063	0.758657	0.966	0.000197081	5.57e-05	-0.425497	0	0	NA	0.821	0.00231944	0.000655452	-1.84301	0.00064445
Rv0479c		conserved membrane protein	1	0.000813828	0.000340432	-1.11637	0.00045043	3.695e-05	12.1903	-	-	-	-	-	-	-	0.828	0	0	0	0	0	NA	0.962	0	0	0	0	0	NA	0.936	0.00255841	0.00073296	-1.95307	0.00080792	0.00065362	1.23607	0.949	0.000161591	4.57e-05	-0.531871	0.00011427	0	NA	0.902	0.00119146	0.00033698	-1.78843	0.00036456
Rv0480c		amidohydrolase	1	0.00141387	0.000165115	-1.87672	4.943e-05	0.00047847	0.103308	-	-	-	-	-	-	-	0.539	0	0	0	0	0	NA	0.922	0	0	0	0	0	NA	0.842	0.00194911	0.000565517	-1.80934	0.00049362	0.00089733	0.550099	0.707	0	0	0	0	0	NA	0.695	0.00126085	0.000356304	-1.55351	0.00041508
Rv0481c		hypothetical protein	0.998	0.000324942	1.9084e-05	-0.952113	2.562e-05	0	NA	0.653	0	0	0	0	0	NA	-	-	-	-	-	-	-	0.954	0.00012824	3.62e-05	-0.212748	0	0	NA	0.933	0.00131119	0.0003879	-1.27017	0.00032937	0	NA	0.901	0	0	0	0	0	NA	0.872	0.00210421	0.00059463	-1.55883	0.00072232
Rv0482	murB	UDP-N-acetylenolpyruvoylglucosamine reductase	1	0.000460189	3.5991e-05	-1.47708	4.975e-05	0	NA	0.696	0	0	0	0	0	NA	0.865	0	0	0	0	0	NA	0.972	5.95e-05	1.68e-05	-0.212748	0	0	NA	0.95	0.00176662	0.000503648	-1.91251	0.00043324	0.00028501	1.52009	0.977	0.000325683	9.2e-05	-1.02534	0.00010511	0	NA	0.946	0.00174592	0.000503077	-1.88043	0.0006556
Rv0483	lprQ	lipoprotein	1	0.000502701	0.000336592	-0.588264	0	0.00135168	NA	0.645	0	0	0	0	0	NA	0.794	0.000178965	5.06e-05	-0.638245	0.00011337	0	NA	0.949	0.000149763	4.23e-05	-0.541729	0	0	NA	0.895	0.00140442	0.000407954	-1.88905	0.00037905	0.00056088	0.675813	0.928	7.65e-05	2.16e-05	-0.319123	0	0	NA	0.881	0.00199075	0.00056358	-1.96491	0.00048242
Rv0484c		short-chain type oxidoreductase	0.999	0.00112858	0.000811604	-0.539025	0.0008274	0.00065495	1.2633	0.713	0	0	0	0	0	NA	0.765	0	0	0	0	0	NA	0.946	0	0	0	0	0	NA	0.925	0.00156339	0.000442376	-1.792	0.00050364	0.00044084	1.14246	0.952	0	0	0	0	0	NA	0.901	0.00141659	0.000413801	-1.70314	0.00053078
Rv0485		transcriptional regulator	1	0.000517587	4.5559e-05	-1.62358	3.195e-05	8.022e-05	0.39828	0.607	0	0	0	0	0	NA	0.687	0	0	0	0	0	NA	0.951	0.000462258	0.00015795	-1.32739	0.00022999	0	NA	0.926	0.0014495	0.000417473	-1.91005	0.00052189	0	NA	0.895	0.000299717	8.47e-05	-0.945387	9.8e-05	0	NA	0.723	0.00128288	0.000362955	-1.8075	0.00052317
Rv0486		mannosyltransferase	1	0.0010638	0.000235044	-1.77328	0.00025948	0.00017522	1.48088	-	-	-	-	-	-	-	-	-	-	-	-	-	-	0.947	0	0	0	0	0	NA	0.922	0.000773206	0.000228302	-1.65114	0.00017728	0.00022972	0.771722	0.824	0.000405268	0.000114525	-1.27437	0.00010099	0	NA	0.678	0.00118287	0.000391486	-1.68115	0.00037194
Rv0487		conserved hypothetical protein	0.888	0.00138996	8.1633e-05	-1.67453	5.505e-05	0.00016304	0.337647	-	-	-	-	-	-	-	0.846	0	0	0	0	0	NA	0.846	0	0	0	0	0	NA	0.846	0.0028912	0.000818466	-1.75117	0.00095651	0	NA	0.839	0	0	0	0	0	NA	0.846	0.000895084	0.000253518	-1.06093	0.00047826
Rv0488		conserved membrane protein	1	0.000561947	4.9339e-05	-1.24547	2.273e-05	0.00012208	0.186189	0.932	0	0	0	0	0	NA	0.982	0	0	0	0	0	NA	0.983	5.39e-05	1.52e-05	-0.106374	0	0	NA	0.983	0.00226575	0.00067761	-1.78001	0.00076617	0.00051064	1.50041	1	0.000159031	4.49e-05	-0.319123	0	0	NA	0.982	0.00194496	0.000550532	-1.76813	0.00056869
Rv0489	gpm1	phosphoglycerate mutase 1	1	0.000681079	4.0135e-05	-1.50798	1.813e-05	0.00010526	0.17224	0.589	0	0	0	0	0	NA	0.801	0	0	0	0	0	NA	0.912	0.000469652	0.000175439	-0.849781	0	0.00048344	NA	0.864	0.00173691	0.000505213	-1.59768	0.00068898	0	NA	0.92	0	0	0	0	0	NA	0.839	0.00214595	0.000607067	-1.8401	0.00072624
Rv0490	senX3	two component system sensor histidine kinase	0.934	0.000444173	0.000255998	-0.679872	0	0.00096376	NA	0.689	0	0	0	0	0	NA	0.775	0	0	0	0	0	NA	0.921	0	0	0	0	0	NA	0.887	0.002321	0.000656754	-1.96292	0.00082078	0.00029096	2.82094	0.92	0.00048158	0.000143595	-1.28027	0.00019751	0	NA	0.857	0.00115526	0.00032672	-1.74339	0.00033078
Rv0491	regX3	two component system sensor protein	0.958	0.000259954	1.5267e-05	-0.952113	0	5.906e-05	NA	0.936	0	0	0	0	0	NA	0.924	0	0	0	0	0	NA	0.909	5.16e-05	1.46e-05	-0.106374	0	0	NA	0.904	0.00140537	0.000419242	-1.59508	0.00036368	0.0005171	0.703307	0.956	0	0	0	0	0	NA	0.923	0.00239493	0.000698508	-1.80924	0.00071512
Rv0492A		hypothetical protein	1	0.00103282	6.0758e-05	-1.28603	8.413e-05	0	NA	-	-	-	-	-	-	-	0.755	0	0	0	0	0	NA	0.967	0	0	0	0	0	NA	0.873	0.00044617	0.000126084	-0.425497	0	0	NA	0.861	0	0	0	0	0	NA	0.576	0.00118352	0.000334453	-0.744619	0
Rv0492c		oxidoreductase gmc-type	1	0.000631169	0.000143439	-1.64303	0.00019285	1.895e-05	10.1768	-	-	-	-	-	-	-	0.525	0	0	0	0	0	NA	0.957	0.000213537	6.06e-05	-1.05066	6.49e-05	0	NA	0.928	0.00216326	0.000760593	-1.80466	0.0008733	0.00050537	1.72804	0.901	0.000358614	0.000101341	-1.39809	0.00014284	0	NA	0.614	0.00113677	0.000322167	-1.81524	0.00032618
Rv0493c		conserved hypothetical protein	0.999	0.00103387	0.000529763	-0.99085	0.00013694	0.00162018	0.0845215	0.538	0	0	0	0	0	NA	0.744	0.000305114	8.62e-05	-0.744619	0.00018237	0	NA	0.978	3.32e-05	9.38e-06	-0.106374	0	0	NA	0.954	0.0015994	0.000460993	-1.79013	0.00065739	0	NA	0.956	0.000339579	9.6e-05	-0.967226	0.00011974	0	NA	0.738	0.00171601	0.0004864	-1.75907	0.00068418
Rv0494		transcriptional regulator, gntR-family	1	0.000700699	4.1221e-05	-1.50814	3.778e-05	5.119e-05	0.738035	-	-	-	-	-	-	-	0.827	0	0	0	0	0	NA	0.952	0	0	0	0	0	NA	0.894	0.00187376	0.000550119	-1.80297	0.0003542	0.0004844	0.731214	0.914	0.000482346	0.000136307	-0.967226	0	0.00046955	NA	0.738	0.00191254	0.000541717	-1.76869	0.00066908
Rv0495c		conserved hypothetical protein	1	0.000955499	0.000187859	-1.54079	4.46e-05	0.000638	0.069906	-	-	-	-	-	-	-	0.914	0	0	0	0	0	NA	0.935	0	0	0	0	0	NA	0.907	0.00194861	0.000550992	-1.77936	0.00081161	0.00042115	1.92713	0.935	0	0	0	0	0	NA	0.907	0.00119491	0.000354975	-1.68835	0.00013863
Rv0496		conserved hypothetical protein	1	0.00120759	0.000100955	-1.94722	9.736e-05	0.00011292	0.862203	-	-	-	-	-	-	-	0.56	0	0	0	0	0	NA	0.955	6.81e-05	1.93e-05	-0.212748	0	0	NA	0.903	0.00108206	0.000325186	-1.64654	0.00026347	0.00034866	0.755665	0.818	0	0	0	0	0	NA	0.664	0.00103142	0.000292497	-1.35579	0.00058359
Rv0497		conserved membrane protein	0.938	0.000973804	0.000265516	-1.3959	0.00028581	0.00021785	1.31196	-	-	-	-	-	-	-	0.722	0	0	0	0	0	NA	0.834	0	0	0	0	0	NA	0.842	0.00130885	0.000370553	-1.5191	0.00043382	0.00041473	1.04603	0.795	0	0	0	0	0	NA	0.736	0.00158985	0.000461664	-1.7581	0.00051457
Rv0498		conserved hypothetical protein	1	0.00161723	0.000251881	-1.86248	0.00030955	9.146e-05	3.38454	0.68	0	0	0	0	0	NA	0.836	0	0	0	0	0	NA	0.966	0.000118394	3.35e-05	-0.319123	0	0	NA	0.912	0.00234162	0.000668829	-1.89757	0.00080749	0.00041543	1.94375	0.879	0	0	0	0	0	NA	0.8	0.0013354	0.000377971	-1.6575	0.00053791
Rv0499		conserved hypothetical protein	1	0.000778824	0.000263404	-1.17902	0.00022364	0.00037494	0.596469	-	-	-	-	-	-	-	0.788	0.000513536	0.000146095	-1.07177	0.00017609	0	NA	1	0.000513401	0.00014994	-1.2045	0.00012799	0	NA	0.963	0.00239928	0.00110928	-1.44453	0.0014065	0.00036366	3.86762	0.974	0	0	0	0	0	NA	0.856	0.00192849	0.000545691	-1.8736	0.0007856
Rv0500	proC	pyrroline-5-carboxylate reductase	0.999	0.00134373	0.000620373	-1.14386	0.00068815	0.00045265	1.52027	-	-	-	-	-	-	-	0.548	0	0	0	0	0	NA	0.918	0	0	0	0	0	NA	0.837	0.00155701	0.000541159	-1.55048	0.00062025	0	NA	0.776	0.000512868	0.000144932	-0.977084	0.00016927	0.00046073	0.367395	0.726	0.00179389	0.000547145	-1.76072	0.00062241
Rv0500A		conserved hypothetical protein	1	0	0	0	0	0	NA	-	-	-	-	-	-	-	0.595	0.00205048	0.000851064	-0.780596	0	0	NA	0.907	0.00268947	0.00149893	-0.91347	0.0008	0.00416076	0.192273	0.907	0.00254005	0.00151784	-0.755703	0.0008	0.00416076	0.192273	0.895	0.00272753	0.00231991	-0.308392	0.00134222	0	NA	0.869	0.00375113	0.0013166	-1.48319	0.00088889
Rv0500B		conserved hypothetical protein	1	0.00167074	0.000196068	-0.893542	0.00026904	0	NA	-	-	-	-	-	-	-	1	0	0	0	0	0	NA	1	0	0	0	0	0	NA	0.941	0.00100388	0.000283688	-0.319123	0	0	NA	1	0	0	0	0	0	NA	1	0.00314943	0.000890001	-0.967226	0.00109913
Rv0501	galE2	UDP-glucose 4-epimerase	1	0.000604276	0.000339388	-0.782088	0.00016607	0.00083754	0.198283	0.66	0	0	0	0	0	NA	0.883	0	0	0	0	0	NA	0.943	3.01e-05	8.51e-06	-0.106374	0	0	NA	0.935	0.00173088	0.000497303	-1.83544	0.00053022	0.00030223	1.75436	0.99	0	0	0	0	0	NA	0.935	0.00155239	0.000444376	-1.88875	0.00032763
Rv0502		conserved hypothetical protein	1	0.000158096	9.285e-06	-0.952113	1.258e-05	0	NA	0.852	0	0	0	0	0	NA	0.901	0.000132471	3.74e-05	-0.425497	0	0	NA	0.938	0.000127224	3.6e-05	-0.425497	0	0	NA	0.89	0.00161201	0.000479525	-1.8502	0.0006016	0	NA	0.956	0.000530205	0.000182882	-1.23092	0.00026704	0	NA	0.861	0.00163105	0.000462523	-1.87502	0.00050078
Rv0503c	cmaA2	cyclopropane-fatty-acyl-phospholipid synthase 2	1	0.00112486	0.000120729	-1.81403	5.692e-05	0.000343	0.165948	0.914	0.000115972	3.28e-05	-0.319123	0	0	NA	0.871	0	0	0	0	0	NA	0.932	7.59e-05	2.14e-05	-0.212748	0	0	NA	0.932	0.00148007	0.000433963	-1.77171	0.00043961	0.00043847	1.0026	0.939	0	0	0	0	0	NA	0.884	0.00159919	0.000452585	-1.84199	0.00054018
Rv0504c		conserved hypothetical protein	1	0.000340151	7.9026e-05	-0.777152	0.00010548	0	NA	0.521	0	0	0	0	0	NA	0.812	0	0	0	0	0	NA	0.936	0	0	0	0	0	NA	0.936	0.00157622	0.000445999	-1.56658	0.00071321	0	NA	0.956	0.000469457	0.000132664	-0.744619	0.00023189	0	NA	0.896	0.00207571	0.000587175	-1.72949	0.00051065
Rv0505c	serB1	phosphoserine phosphatase	1	0.000760082	0.000281905	-1.20821	0.00034807	0.00010192	3.41513	-	-	-	-	-	-	-	0.571	0	0	0	0	0	NA	0.922	0.000124272	3.51e-05	-0.425497	0	0	NA	0.863	0.0016927	0.000531231	-1.7986	0.00041841	0.00082778	0.50546	0.775	0	0	0	0	0	NA	0.668	0.00128668	0.000363605	-1.731	0.00030677
Rv0506	mmpS2	membrane protein	1	0.000383491	2.2523e-05	-0.952113	3.071e-05	0	NA	0.953	0	0	0	0	0	NA	0.921	0	0	0	0	0	NA	0.953	0.000151888	4.29e-05	-0.212748	0	0	NA	0.917	0.00157858	0.00047746	-1.41409	0.00068374	0	NA	0.975	0	0	0	0	0	NA	0.953	0.000455663	0.000128766	-0.541729	0
Rv0507	mmpL2	transmembrane transport protein	0.999	0.00128992	0.000160728	-2.37736	0.00018209	9.906e-05	1.83818	0.785	2.82e-05	7.96e-06	-0.212748	0	0	NA	0.936	0.000106254	4.41e-05	-0.780596	6.04e-05	0	NA	0.959	2.3e-05	6.51e-06	-0.212748	0	0	NA	0.948	0.00154031	0.000441084	-1.99194	0.00043964	0.00037654	1.16758	0.965	0.000355153	0.000157053	-1.34534	0.00011744	0.00037895	0.309909	0.955	0.00221081	0.000627208	-2.00878	0.00055617
Rv0508		conserved hypothetical protein	1	0	0	0	0	0	NA	0.84	0	0	0	0	0	NA	0.724	0	0	0	0	0	NA	1	0	0	0	0	0	NA	1	0.00218665	0.000618841	-1.50088	0.00038478	0.00112434	0.342227	1	0	0	0	0	0	NA	1	0.00142046	0.000401409	-1.06162	0.00038478
Rv0509	hemA	glutamyl-tRNA reductase	1	0.000968959	0.000143733	-1.87883	0.00017734	5.323e-05	3.33158	0.873	0.000183118	5.52e-05	-0.724978	9.63e-05	0	NA	0.696	0	0	0	0	0	NA	0.945	0.000193228	6.42e-05	-0.79207	8.53e-05	0	NA	0.923	0.00217833	0.000630194	-1.95489	0.00070871	0.00048729	1.45439	0.896	0.000356936	0.000100867	-1.1363	9.15e-05	0	NA	0.708	0.00174265	0.000497405	-1.89746	0.00060002
Rv0510	hemC	porphobilinogen deaminase	1	0.000366485	2.1614e-05	-1.28582	1.493e-05	3.925e-05	0.380382	-	-	-	-	-	-	-	0.771	0	0	0	0	0	NA	0.953	0.000108773	3.07e-05	-0.319123	0	0	NA	0.903	0.00206745	0.000585842	-1.91188	0.00041574	0.00071564	0.580935	0.917	0.000338942	9.58e-05	-0.812594	0.00013625	0	NA	0.742	0.00284335	0.000805844	-1.93955	0.00090756
Rv0511	hemD	uroporphyrin-III C-methyltransferase	1	0.000802214	5.3125e-05	-2.05868	3.242e-05	0.00010862	0.298472	-	-	-	-	-	-	-	0.571	0.000264942	7.49e-05	-0.850993	0.00013895	0	NA	0.962	0.000236063	0.000102612	-0.883182	0	0.00035862	NA	0.923	0.00164153	0.000484161	-1.90116	0.00051972	0.00039758	1.30721	0.81	0	0	0	0	0	NA	0.637	0.000832259	0.000235313	-1.64344	0.00022518
Rv0512	hemB	delta-aminolevulinic acid dehydratase	1	0.00137592	0.000292487	-1.73602	9.59e-05	0.00086325	0.111092	0.631	0	0	0	0	0	NA	0.812	0	0	0	0	0	NA	0.956	0	0	0	0	0	NA	0.947	0.00133607	0.000382385	-1.82674	0.00047455	0	NA	0.926	0.000700637	0.000197994	-1.48791	0.00012342	0.00036638	0.336863	0.914	0.00216743	0.000623386	-1.92119	0.00064063
Rv0513		conserved membrane protein	1	0.000620291	5.4462e-05	-1.24547	2.519e-05	0.0001363	0.184813	-	-	-	-	-	-	-	0.761	0.000153704	4.34e-05	-0.212748	0	0	NA	0.962	0.000243365	6.88e-05	-0.425497	0	0	NA	0.962	0.00194766	0.000583138	-1.68119	0.00031718	0.00059348	0.534441	0.969	0.000422687	0.000119447	-0.744619	0.00021653	0	NA	0.842	0.00278469	0.000807677	-1.8355	0.00127002
Rv0514		transmembrane protein	1	0.00227221	0.000134005	-1.67529	4.816e-05	0.00035334	0.136299	-	-	-	-	-	-	-	-	-	-	-	-	-	-	1	0.000535403	0.000165484	-0.51223	0.00039154	0	NA	0.833	0.000773317	0.000220146	-0.588886	0	0	NA	0.74	0.000723518	0.00020446	-0.531871	0.00054589	0	NA	0.673	0.00222643	0.000629169	-1.16799	0.00066969
Rv0515		13E12 repeat family protein	-	-	-	-	-	-	-	-	-	-	-	-	-	-	-	-	-	-	-	-	-	-	-	-	-	-	-	-	-	-	-	-	-	-	-	-	-	-	-	-	-	-	-	-	-	-	-
Rv0516c		conserved hypothetical protein	0.971	0.00110326	0.00010734	-1.4465	2.885e-05	0.00034421	0.0838151	-	-	-	-	-	-	-	0.839	0	0	0	0	0	NA	0.945	0	0	0	0	0	NA	0.904	0.00156748	0.000444514	-1.46734	0.00026119	0.00078812	0.331409	0.943	0	0	0	0	0	NA	0.845	0.00223195	0.000662408	-1.62831	0.00028336
Rv0517		membrane acyltransferase	1	0.00168986	0.000216523	-2.15851	0.00026062	9.072e-05	2.8728	0.828	0	0	0	0	0	NA	0.886	0.000138347	4.64e-05	-0.492588	0	0.00028501	NA	0.938	2.61e-05	7.38e-06	-0.106374	0	0	NA	0.937	0.00169979	0.000480894	-1.9533	0.00054488	0.00026412	2.063	0.933	0	0	0	0	0	NA	0.815	0.00198389	0.000561008	-1.93974	0.00054907
Rv0518		hypothetical exported protein	1	0.000490122	0.000205108	-0.795209	1.969e-05	0.00072649	0.0271029	0.838	0	0	0	0	0	NA	0.828	0	0	0	0	0	NA	0.937	0	0	0	0	0	NA	0.898	0.000617719	0.000175207	-1.00245	0.0001821	0	NA	0.92	0.000200776	5.67e-05	-0.425497	0	0	NA	0.878	0.0019995	0.000566141	-1.77003	0.00075928
Rv0519c		conserved membrane protein	0.945	0.00119974	0.000187836	-1.71512	6.38e-05	0.00055044	0.115907	-	-	-	-	-	-	-	0.762	0	0	0	0	0	NA	0.872	0	0	0	0	0	NA	0.838	0.00127334	0.000393741	-1.55516	0.00052973	0	NA	0.843	0	0	0	0	0	NA	0.702	0.00121606	0.000343647	-1.45463	0.00019315
Rv0520		methyltransferase/methylase	1	0.0014553	8.547e-05	-1.5083	0	0.00037037	NA	-	-	-	-	-	-	-	0.818	0.000783518	0.000221415	-0.744619	0.0004539	0	NA	0.917	0.000798117	0.00022554	-0.850993	0	0	NA	0.855	0.000965024	0.000273603	-0.811867	0.00037825	0	NA	0.915	0	0	0	0	0	NA	0.826	0.00199593	0.000565423	-1.38428	0.00084816
Rv0521		methyltransferase/methylase	1	0.00166931	9.8039e-05	-1.5083	4.518e-05	0.00026432	0.170929	0.755	0	0	0	0	0	NA	0.882	0	0	0	0	0	NA	0.931	0	0	0	0	0	NA	0.895	0.00257932	0.000728892	-1.48948	0.00041264	0.00123791	0.333336	0.931	0	0	0	0	0	NA	0.928	0.00147047	0.000415543	-1.06162	0.00078939
Rv0522	gabP	gabA permease	1	0.000913325	0.000221507	-1.60952	0.00029458	2.918e-05	10.0953	0.965	0	0	0	0	0	NA	0.923	0	0	0	0	0	NA	0.966	2.55e-05	7.2e-06	-0.106374	0	0	NA	0.975	0.00303243	0.000861556	-1.99385	0.00106676	0.00049466	2.15655	0.975	0.000176784	5e-05	-0.744619	8.87e-05	0	NA	0.964	0.0019949	0.000569326	-1.95218	0.00063502
Rv0523c		conserved hypothetical protein	1	0.00128992	7.5884e-05	-1.50814	3.55e-05	0.00020185	0.175873	-	-	-	-	-	-	-	-	-	-	-	-	-	-	0.944	0.000601256	0.000169909	-0.744619	0	0.00087852	NA	0.77	0.00168648	0.000477466	-1.20646	0.00039533	0	NA	0.778	0.000730096	0.000206319	-0.696361	0	0	NA	0.694	0.00175223	0.000495164	-1.30607	0.00092145
Rv0524	hemL	glutamate-1-semialdehyde 2,1-aminomutase	1	0.000735507	0.000282294	-1.25135	0.000135	0.00068704	0.196495	-	-	-	-	-	-	-	0.615	0	0	0	0	0	NA	0.95	0.00043839	0.000365418	-0.343488	0.00033185	0	NA	0.925	0.00205147	0.000698295	-1.80948	0.00092683	0	NA	0.925	0.000450141	0.000157114	-1.27801	0.00022337	0	NA	0.759	0.00173727	0.000490936	-1.93242	0.0005614
Rv0525		conserved hypothetical protein	0.987	0.000284291	3.3783e-05	-0.89426	4.59e-05	0	NA	-	-	-	-	-	-	-	0.576	0	0	0	0	0	NA	0.934	0	0	0	0	0	NA	0.934	0.00141246	0.000399857	-1.6054	0.00039375	0.00054834	0.718076	0.918	0	0	0	0	0	NA	0.81	0.00149869	0.000466675	-1.53215	0.00036999
Rv0526		thioredoxin	0.942	0.00055553	3.2626e-05	-1.28516	4.501e-05	0	NA	-	-	-	-	-	-	-	0.57	0.000606118	0.000171283	-0.744619	0.00034281	0	NA	0.853	0	0	0	0	0	NA	0.802	0.00147809	0.000418469	-1.41193	0.00022487	0.00063499	0.354132	0.788	0.000438342	0.000123871	-0.744619	0.00022972	0	NA	0.665	0.00267398	0.000757817	-1.74861	0.00057672
Rv0527	ccdA	cytochrome C biogenesis protein	1	0.00109147	0.000115456	-1.71499	0.00010909	0.00013378	0.815443	0.586	0	0	0	0	0	NA	0.681	0.00048398	0.000136769	-0.850993	0.00024659	0	NA	0.956	0	0	0	0	0	NA	0.968	0.00208514	0.000600692	-1.86474	0.00054466	0.00075071	0.725527	0.885	0	0	0	0	0	NA	0.764	0.00210209	0.000594031	-1.76814	0.00084885
Rv0528		conserved membrane protein	1	0.000428719	7.4454e-05	-1.47111	0.00010279	0	NA	-	-	-	-	-	-	-	0.656	0	0	0	0	0	NA	0.948	0	0	0	0	0	NA	0.879	0.00147147	0.000428577	-1.92262	0.00057906	0.00022549	2.56801	0.864	0.000445963	0.000127004	-1.47165	0.00017255	0.0002341	0.737078	0.565	0.00242986	0.000686657	-1.95957	0.00048281
Rv0529	ccsA	cytochrome C biogenesis protein	1	0.000873926	0.000244854	-1.38147	0.00028436	0.00014853	1.9145	-	-	-	-	-	-	-	0.681	0	0	0	0	0	NA	0.91	0.000253517	7.16e-05	-0.696361	0	0	NA	0.892	0.00118496	0.000337198	-1.67013	0.00027336	0.00035523	0.76953	0.867	0.000152067	4.3e-05	-0.425497	0	0	NA	0.651	0.00182551	0.000518836	-1.80392	0.00039595
Rv0530		conserved hypothetical protein	-	-	-	-	-	-	-	-	-	-	-	-	-	-	-	-	-	-	-	-	-	-	-	-	-	-	-	-	-	-	-	-	-	-	-	-	-	-	-	-	-	-	-	-	-	-	-
Rv0531		conserved membrane protein	-	-	-	-	-	-	-	-	-	-	-	-	-	-	-	-	-	-	-	-	-	-	-	-	-	-	-	-	-	-	-	-	-	-	-	-	-	-	-	-	-	-	-	-	-	-	-
Rv0532	PE_PGRS6	PE-PGRS family protein	-	-	-	-	-	-	-	-	-	-	-	-	-	-	-	-	-	-	-	-	-	-	-	-	-	-	-	-	-	-	-	-	-	-	-	-	-	-	-	-	-	-	-	-	-	-	-
Rv0533c	fabH	3-oxoacyl-[acyl-carrier-protein] synthase III	-	-	-	-	-	-	-	-	-	-	-	-	-	-	-	-	-	-	-	-	-	-	-	-	-	-	-	-	-	-	-	-	-	-	-	-	-	-	-	-	-	-	-	-	-	-	-
Rv0534c	menA	1,4-dihydroxy-2-naphthoate octaprenyltransferase	-	-	-	-	-	-	-	-	-	-	-	-	-	-	-	-	-	-	-	-	-	-	-	-	-	-	-	-	-	-	-	-	-	-	-	-	-	-	-	-	-	-	-	-	-	-	-
Rv0535	pnp	5-methylthioadenosine phosphorylase	-	-	-	-	-	-	-	-	-	-	-	-	-	-	-	-	-	-	-	-	-	-	-	-	-	-	-	-	-	-	-	-	-	-	-	-	-	-	-	-	-	-	-	-	-	-	-
Rv0536	galE3	UDP-glucose 4-epimerase	-	-	-	-	-	-	-	-	-	-	-	-	-	-	-	-	-	-	-	-	-	-	-	-	-	-	-	-	-	-	-	-	-	-	-	-	-	-	-	-	-	-	-	-	-	-	-
Rv0537c		membrane protein	-	-	-	-	-	-	-	-	-	-	-	-	-	-	-	-	-	-	-	-	-	-	-	-	-	-	-	-	-	-	-	-	-	-	-	-	-	-	-	-	-	-	-	-	-	-	-
Rv0538		conserved membrane protein	-	-	-	-	-	-	-	-	-	-	-	-	-	-	-	-	-	-	-	-	-	-	-	-	-	-	-	-	-	-	-	-	-	-	-	-	-	-	-	-	-	-	-	-	-	-	-
Rv0539		dolichyl-phosphate sugar synthase	-	-	-	-	-	-	-	-	-	-	-	-	-	-	-	-	-	-	-	-	-	-	-	-	-	-	-	-	-	-	-	-	-	-	-	-	-	-	-	-	-	-	-	-	-	-	-
Rv0540		conserved hypothetical protein	-	-	-	-	-	-	-	-	-	-	-	-	-	-	-	-	-	-	-	-	-	-	-	-	-	-	-	-	-	-	-	-	-	-	-	-	-	-	-	-	-	-	-	-	-	-	-
Rv0541c		conserved membrane protein	-	-	-	-	-	-	-	-	-	-	-	-	-	-	-	-	-	-	-	-	-	-	-	-	-	-	-	-	-	-	-	-	-	-	-	-	-	-	-	-	-	-	-	-	-	-	-
Rv0542c	menE	O-succinylbenzoic acid-CoA ligase	-	-	-	-	-	-	-	-	-	-	-	-	-	-	-	-	-	-	-	-	-	-	-	-	-	-	-	-	-	-	-	-	-	-	-	-	-	-	-	-	-	-	-	-	-	-	-
Rv0543c		conserved hypothetical protein	-	-	-	-	-	-	-	-	-	-	-	-	-	-	-	-	-	-	-	-	-	-	-	-	-	-	-	-	-	-	-	-	-	-	-	-	-	-	-	-	-	-	-	-	-	-	-
Rv0544c		conserved membrane protein	-	-	-	-	-	-	-	-	-	-	-	-	-	-	-	-	-	-	-	-	-	-	-	-	-	-	-	-	-	-	-	-	-	-	-	-	-	-	-	-	-	-	-	-	-	-	-
Rv0545c	pitA	low affinity inorganic phosphate transporter membrane protein	-	-	-	-	-	-	-	-	-	-	-	-	-	-	-	-	-	-	-	-	-	-	-	-	-	-	-	-	-	-	-	-	-	-	-	-	-	-	-	-	-	-	-	-	-	-	-
Rv0546c		conserved hypothetical protein	-	-	-	-	-	-	-	-	-	-	-	-	-	-	-	-	-	-	-	-	-	-	-	-	-	-	-	-	-	-	-	-	-	-	-	-	-	-	-	-	-	-	-	-	-	-	-
Rv0547c		oxidoreductase	-	-	-	-	-	-	-	-	-	-	-	-	-	-	-	-	-	-	-	-	-	-	-	-	-	-	-	-	-	-	-	-	-	-	-	-	-	-	-	-	-	-	-	-	-	-	-
Rv0548c	menB	naphthoate synthase	-	-	-	-	-	-	-	-	-	-	-	-	-	-	-	-	-	-	-	-	-	-	-	-	-	-	-	-	-	-	-	-	-	-	-	-	-	-	-	-	-	-	-	-	-	-	-
Rv0549c		conserved hypothetical protein	-	-	-	-	-	-	-	-	-	-	-	-	-	-	-	-	-	-	-	-	-	-	-	-	-	-	-	-	-	-	-	-	-	-	-	-	-	-	-	-	-	-	-	-	-	-	-
Rv0550c		hypothetical protein	-	-	-	-	-	-	-	-	-	-	-	-	-	-	-	-	-	-	-	-	-	-	-	-	-	-	-	-	-	-	-	-	-	-	-	-	-	-	-	-	-	-	-	-	-	-	-
Rv0551c	fadD8	fatty-acid-CoA ligase	0.786	0.00126219	9.6248e-05	-2.15532	8.97e-05	0.00011575	0.774946	0.588	0	0	0	0	0	NA	0.65	0.000345421	0.000112865	-1.00935	0.00014956	0	NA	0.743	0.000100782	2.85e-05	-0.377239	0	0	NA	0.721	0.00244365	0.00079684	-1.86402	0.00075459	0.00092515	0.815641	0.731	0.000486731	0.000137546	-1.44344	8.9e-05	0.00026215	0.339386	0.652	0.00120608	0.000341069	-1.78849	0.00050747
Rv0552		conserved hypothetical protein	1	0.0019112	0.000446653	-2.01698	0.00034371	0.00074136	0.463621	0.546	0	0	0	0	0	NA	0.725	0	0	0	0	0	NA	0.96	0.000208725	7.29e-05	-0.873112	0.00010769	0	NA	0.906	0.00130393	0.000368756	-1.91696	0.00046865	0.00022262	2.10516	0.927	0.00036701	0.000145848	-1.12246	7.56e-05	0	NA	0.827	0.000726978	0.000205944	-1.68465	0.00017509
Rv0553	menC	muconate cycloisomerase	0.933	0.000372174	3.2677e-05	-1.24547	4.576e-05	0	NA	-	-	-	-	-	-	-	-	-	-	-	-	-	-	0.853	0.000115141	3.25e-05	-0.319123	0	0	NA	0.839	0.00156251	0.000442367	-1.70654	0.00042751	0.00037884	1.12847	0.731	0.000582448	0.000252035	-0.931044	0	0	NA	0.624	0.00157662	0.000446858	-1.72749	0.00062955
Rv0554	bpoC	non-haem peroxidase	1	0.00107902	0.000268139	-1.44127	0.00011918	0.00071041	0.167762	-	-	-	-	-	-	-	0.913	0	0	0	0	0	NA	0.962	0.000211622	5.98e-05	-0.531871	0	0.00043305	NA	0.954	0.00260365	0.000759266	-1.90397	0.00074002	0.00087538	0.84537	0.952	0.000769955	0.000217582	-1.41702	0.00029513	0	NA	0.772	0.0013718	0.000387878	-1.6778	0.00040682
Rv0555	menD	bifunctional menaquinone biosynthesis protein	1	0.00102264	0.000250935	-1.76071	4.995e-05	0.0007687	0.0649798	0.61	0.000221546	6.26e-05	-0.744619	0.00012873	0	NA	0.754	0.000153459	4.34e-05	-0.638245	9.71e-05	0	NA	0.933	0.00010336	2.92e-05	-0.483613	0	0	NA	0.927	0.00164517	0.000482248	-1.94333	0.00052718	0.00038298	1.37652	0.905	0.000234483	6.63e-05	-0.977084	7.84e-05	0	NA	0.72	0.00117952	0.000337319	-1.82401	0.00043382
Rv0556		conserved membrane protein	0.998	0.000991863	7.7475e-05	-1.47724	2.72e-05	0.00021459	0.126753	0.851	0	0	0	0	0	NA	0.841	0	0	0	0	0	NA	0.936	6.65e-05	1.88e-05	-0.106374	0	0	NA	0.864	0.00115462	0.000337519	-1.2388	0.00051765	0	NA	0.957	0.000585259	0.000234301	-0.800238	0.00034059	0	NA	0.922	0.00114729	0.000324215	-1.31356	0.00024511
Rv0557	pimB	mannosyltransferase	0.999	0.00179863	0.000562878	-1.67131	0.00041955	0.00095098	0.441176	-	-	-	-	-	-	-	0.783	0.000433136	0.0001224	-1.08346	0.00013335	0	NA	0.981	0	0	0	0	0	NA	0.953	0.00175187	0.000500233	-1.89987	0.0006309	0.00028369	2.22391	0.974	2.9e-05	8.19e-06	-0.106374	0	0	NA	0.898	0.00258193	0.000730966	-1.97637	0.00079691
Rv0558	menH	ubiquinone/menaquinone biosynthesis methyltransferase	1	0.000966897	5.8814e-05	-1.67199	6.104e-05	5.365e-05	1.13774	-	-	-	-	-	-	-	0.565	0	0	0	0	0	NA	0.984	9.26e-05	2.62e-05	-0.212748	0	0	NA	0.942	0.0013561	0.000390643	-1.62206	0.0004205	0	NA	0.827	0	0	0	0	0	NA	0.689	0.00185158	0.000558816	-1.61784	0
Rv0559c		conserved secreted protein	1	0.00100454	5.8997e-05	-1.28516	7.864e-05	0	NA	-	-	-	-	-	-	-	0.729	0	0	0	0	0	NA	0.968	0.000293819	9.6e-05	-0.299481	0	0	NA	0.935	0.00263479	0.000744569	-1.66447	0.00070636	0	NA	0.956	0.000396595	0.000112074	-0.425497	0	0	NA	0.891	0.00159686	0.00045215	-1.19378	0.00036858
Rv0560c		benzoquinone methyltransferase	1	0.000703594	4.1461e-05	-1.50798	0	0.00016212	NA	-	-	-	-	-	-	-	0.844	0.000314429	8.89e-05	-0.638245	0.00019593	0	NA	0.944	0	0	0	0	0	NA	0.967	0.00109854	0.000310629	-1.56013	0.00015926	0.00046159	0.345025	0.97	0.000136893	3.87e-05	-0.319123	0	0	NA	0.945	0.00131119	0.000370531	-1.58464	0.00049684
Rv0561c		oxidoreductase	1	0.000971385	7.3309e-05	-1.9645	6.752e-05	8.914e-05	0.75746	0.632	0.000248703	7.03e-05	-0.638245	0.00016731	0	NA	0.721	0.000326687	9.23e-05	-0.957368	0.00014757	0	NA	0.948	0.000193353	5.46e-05	-0.696361	0	0	NA	0.896	0.00116921	0.00033888	-1.81176	0.00037091	0.00027853	1.33167	0.941	0	0	0	0	0	NA	0.643	0.00106007	0.00030059	-1.61741	0.00016286
Rv0562	grcC1	polyprenyl-diphosphate synthase	1	0.00135135	0.000343195	-1.64477	0.00016144	0.00084944	0.190055	0.921	0	0	0	0	0	NA	0.825	0.000308887	8.73e-05	-0.850993	0.00014309	0	NA	0.953	6.71e-05	1.91e-05	-0.212379	0	0	NA	0.949	0.00221813	0.000650902	-1.90637	0.00070509	0.00065275	1.08018	0.942	0.00020289	5.73e-05	-0.589987	0.00011835	0	NA	0.875	0.00134783	0.000381038	-1.82502	0.00013475
Rv0563	htpX	protease transmembrane protein heat shock protein	1	0.00158207	0.000209289	-1.91303	0.00019102	0.00026181	0.729613	0.767	0	0	0	0	0	NA	0.793	0.000188136	5.32e-05	-0.425497	0	0	NA	0.949	0	0	0	0	0	NA	0.865	0.0010354	0.000298666	-1.37141	0.0001531	0.00042479	0.360413	0.926	4.03e-05	1.14e-05	-0.106374	0	0	NA	0.837	0.00111523	0.000316086	-1.57652	0.00032272
Rv0564c	gpsA	glycerol-3-phosphate dehydrogenase gpdA1	1	0.00199146	0.000464966	-1.86463	0.00019607	0.00125265	0.156524	0.534	0.000527587	0.000218978	-0.780596	0	0.00095745	NA	0.769	0.000366436	0.000152091	-0.780596	0	0.00063047	NA	0.964	0.000519704	0.000396417	-0.446464	0	0.00161308	NA	0.917	0.00147065	0.000426508	-1.80936	0.00029388	0.00070359	0.417686	0.898	0.000139519	3.94e-05	-0.425497	0	0	NA	0.807	0.00151357	0.000448602	-1.81058	0.00055111
Rv0565c		monooxygenase	1	0.000934758	0.000592627	-0.808471	0.00042324	0.00113393	0.373251	0.93	0.000331178	9.36e-05	-1.19969	0.00016281	0	NA	0.953	0.000345918	9.78e-05	-1.19441	0.00015572	0	NA	0.992	4.43e-05	1.25e-05	-0.212748	0	0	NA	0.971	0.00154052	0.000442094	-1.93693	0.00045931	0.00048202	0.952886	0.99	0.000133203	3.76e-05	-0.589987	7.46e-05	0	NA	0.96	0.00204046	0.0006981	-1.80189	0.00073408
Rv0566c		conserved hypothetical protein	1	0.00070149	0.000856266	0.304939	2.653e-05	0.00367217	0.00722461	0.941	0.000416297	0.000117641	-0.638245	0.00023983	0	NA	0.919	0	0	0	0	0	NA	0.951	0	0	0	0	0	NA	0.935	0.0024455	0.000691954	-1.41413	0.00047364	0.000801	0.591311	0.951	0.000274566	7.76e-05	-0.425497	0	0	NA	0.917	0.00178159	0.000532545	-1.53244	0.00048729
Rv0567		methyltransferase/methylase	1	0.00150238	0.000263254	-1.87504	0.00020842	0.00043344	0.480851	0.653	0.000241173	6.82e-05	-0.531871	0.00017383	0	NA	0.788	0	0	0	0	0	NA	0.968	0.000227831	6.87e-05	-0.724978	0.00011051	0	NA	0.953	0.00161983	0.000514246	-1.80787	0.00055305	0.00034522	1.60202	0.947	0	0	0	0	0	NA	0.86	0.00176022	0.000508507	-1.84059	0.0004449
Rv0568	cyp135B1	cytochrome P450 135B1	1	0.000600478	0.000121341	-1.53136	0.00015695	2.624e-05	5.98133	-	-	-	-	-	-	-	0.622	0	0	0	0	0	NA	0.951	0.000118978	3.68e-05	-0.463972	0	0	NA	0.92	0.00187249	0.000588758	-1.8846	0.00079285	0	NA	0.909	0.00079688	0.000276944	-1.53694	0.00043918	0	NA	0.674	0.000638802	0.000181222	-1.44172	0.00012969
Rv0569		conserved hypothetical protein	1	0.000637715	3.7453e-05	-0.952113	5.059e-05	0	NA	-	-	-	-	-	-	-	0.667	0	0	0	0	0	NA	0.951	0.000126473	3.57e-05	-0.106374	0	0	NA	0.951	0.00291042	0.000823517	-1.55298	0.00043926	0.00129686	0.33871	0.951	0.00037942	0.000107221	-0.319123	0	0	NA	0.854	0.00267958	0.000758994	-1.47409	0.00107033
Rv0570	nrdZ	ribonucleoside-diphosphate reductase large subunit	1	0.000737454	8.6147e-05	-2.00782	0.00011149	1.795e-05	6.21114	-	-	-	-	-	-	-	0.704	0	0	0	0	0	NA	0.986	0.000109746	3.52e-05	-0.617731	5.48e-05	0	NA	0.917	0.00099481	0.000283682	-1.85515	0.00042022	0.00016472	2.55112	0.878	0.000211112	6.43e-05	-1.09689	6.2e-05	0	NA	0.688	0.00152774	0.000432572	-1.91784	0.00060265
Rv0571c		conserved hypothetical protein	1	0.0015366	0.000171934	-2.1629	8.237e-05	0.00042166	0.195347	0.589	0.00016369	4.63e-05	-0.425497	0	0	NA	0.595	8.1e-05	2.29e-05	-0.212748	0	0	NA	0.942	0.000102388	3.91e-05	-0.366573	0	0	NA	0.932	0.00227721	0.000668717	-1.95313	0.00082589	0.000254	3.25154	0.791	0.000426697	0.000120581	-1.21625	0.00011041	0	NA	0.827	0.000904497	0.000255603	-1.68478	0.00032293
Rv0572c		hypothetical protein	0.997	0.00100037	8.8416e-05	-1.24661	3.952e-05	0.00024612	0.160572	0.991	0	0	0	0	0	NA	1	0	0	0	0	0	NA	1	0	0	0	0	0	NA	1	0.00216327	0.000625746	-1.45727	0.00064412	0	NA	0.968	0	0	0	0	0	NA	1	0.00225775	0.000640377	-1.51334	0.00063747
Rv0573c		conserved hypothetical protein	1	0.000733922	0.00013799	-1.64896	0.00015675	8.438e-05	1.85767	-	-	-	-	-	-	-	0.681	0	0	0	0	0	NA	0.953	0.000290498	8.21e-05	-1.08346	8.34e-05	0	NA	0.956	0.00222177	0.000631959	-1.97663	0.00067029	0.00049021	1.36735	0.945	0.000122052	3.45e-05	-0.531871	8.48e-05	0	NA	0.756	0.0019249	0.000548771	-1.94224	0.00067553
Rv0574c		conserved hypothetical protein	1	0.00119276	0.000202777	-1.83102	0.00026339	3.356e-05	7.84833	0.582	0	0	0	0	0	NA	0.802	0	0	0	0	0	NA	0.952	0	0	0	0	0	NA	0.906	0.00133484	0.00038236	-1.83574	0.00032894	0	NA	0.906	0.000310379	8.77e-05	-0.87071	0.00010967	0	NA	0.807	0.000627576	0.000177639	-1.27155	0.00012206
Rv0575c		oxidoreductase	0.999	0.00146154	0.000480451	-1.56718	0.0005952	0.00013937	4.27065	0.735	0	0	0	0	0	NA	0.829	0.000398646	0.000143457	-1.00759	0.00017587	0	NA	0.963	0.000114321	3.23e-05	-0.425497	0	0	NA	0.94	0.00178719	0.000513416	-1.92682	0.00050227	0.00030987	1.62091	0.953	0.000375553	0.000140569	-1.03088	0	0.0004439	NA	0.815	0.000811729	0.000230094	-1.6236	0.00024509
Rv0576		transcriptional regulator, arsR-family	0.999	0.000523651	6.9694e-05	-1.54556	6.379e-05	8.674e-05	0.735416	-	-	-	-	-	-	-	0.632	0	0	0	0	0	NA	0.925	0.000266149	8.23e-05	-0.932399	0	0.00026075	NA	0.904	0.0018537	0.000583553	-1.85407	0.00048923	0.00080742	0.605918	0.855	2.88e-05	8.13e-06	-0.106374	0	0	NA	0.83	0.000920075	0.000260383	-1.73531	0.00044263
Rv0577	TB27.3	conserved hypothetical protein	1	0.00130088	0.000127261	-1.83334	0.00013432	0.000107	1.25533	-	-	-	-	-	-	-	-	-	-	-	-	-	-	0.915	8.94e-05	2.53e-05	-0.212748	0	0	NA	0.901	0.000908289	0.000257244	-1.27873	0.00016344	0.00050537	0.323407	0.721	0	0	0	0	0	NA	0.665	0.00202845	0.000598658	-1.67459	0.00064502
Rv0578c	PE_PGRS7	PE-PGRS family protein	-	-	-	-	-	-	-	-	-	-	-	-	-	-	-	-	-	-	-	-	-	-	-	-	-	-	-	-	-	-	-	-	-	-	-	-	-	-	-	-	-	-	-	-	-	-	-
Rv0579		conserved hypothetical protein	1	0.000448669	3.9393e-05	-1.24547	5.4e-05	0	NA	-	-	-	-	-	-	-	0.739	0	0	0	0	0	NA	0.968	0.000218532	6.75e-05	-0.51223	0.00015338	0	NA	0.921	0.00234661	0.00067723	-1.86719	0.00072108	0.00044484	1.62099	0.899	0	0	0	0	0	NA	0.751	0.00180517	0.000541167	-1.68036	0.00073042
Rv0580c		conserved hypothetical protein	1	0.00207646	0.000122155	-1.91132	8.316e-05	0.00023538	0.353301	0.709	0	0	0	0	0	NA	0.97	0	0	0	0	0	NA	0.957	0	0	0	0	0	NA	0.976	0.00100429	0.000284083	-1.19405	0.00046598	0	NA	0.994	0	0	0	0	0	NA	0.974	0.0025501	0.000721759	-1.64781	0.00071127
Rv0581		conserved hypothetical protein	1	0.000788286	4.6296e-05	-0.952113	0	0	NA	-	-	-	-	-	-	-	-	-	-	-	-	-	-	0.662	0	0	0	0	0	NA	0.875	0.00135976	0.000384254	-0.802736	0.0006174	0	NA	0.569	0	0	0	0	0	NA	0.667	0	0	0	0
Rv0582		hypothetical protein	1	0	0	0	0	0	NA	0.797	0	0	0	0	0	NA	0.515	0.000917835	0.000259372	-0.638245	0	0.00182915	NA	0.956	8.24e-05	2.33e-05	-0.106374	0	0	NA	0.956	0.00131792	0.000372431	-1.33248	0.00057876	0	NA	0.939	0	0	0	0	0	NA	0.848	0.00185745	0.000525288	-1.4695	0.00034281
Rv0583c	lpqN	lipoprotein	0.87	0.000854196	0.000254318	-1.12532	0.00032243	6.522e-05	4.94373	0.571	0	0	0	0	0	NA	0.6	0	0	0	0	0	NA	0.799	0.00029257	8.27e-05	-0.531871	0.00020614	0	NA	0.755	0.000804653	0.000227388	-1.07818	0	0.00067152	NA	0.722	0.000388599	0.000109815	-0.638245	0.00023058	0	NA	0.623	0.00210204	0.00072314	-1.56259	0.00110677
Rv0584		hypothetical exported protein	0.979	0.000989941	8.1234e-05	-2.3369	4.163e-05	0.00019832	0.209913	0.592	0	0	0	0	0	NA	0.914	0	0	0	0	0	NA	0.94	6.49e-05	2.18e-05	-0.492588	0	0.00013121	NA	0.921	0.00165641	0.00047418	-1.98953	0.00059315	0.0002695	2.20093	0.944	2.58e-05	7.3e-06	-0.212748	0	0	NA	0.882	0.00186853	0.00053044	-2.00203	0.00057933
Rv0585c		conserved membrane protein	1	0.00121214	0.000195817	-2.18406	8.089e-05	0.00050027	0.161693	0.799	0	0	0	0	0	NA	0.806	0	0	0	0	0	NA	0.938	4.3e-05	1.22e-05	-0.319123	0	0	NA	0.923	0.00157414	0.000453044	-1.97975	0.00054311	0.00027509	1.9743	0.943	4.28e-05	1.21e-05	-0.319123	0	0	NA	0.834	0.00124263	0.000356036	-1.95612	0.00040832
Rv0586		transcriptional regulator, gntR-family	1	0.000706514	4.1494e-05	-1.5083	1.888e-05	0.00010676	0.176845	0.99	0	0	0	0	0	NA	0.939	0	0	0	0	0	NA	1	0	0	0	0	0	NA	1	0.00164506	0.000465621	-1.81407	0.00046598	0.00043613	1.06844	1	8.89e-05	2.51e-05	-0.212748	0	0	NA	0.932	0.00190821	0.000546755	-1.77263	0.00034663
Rv0587	yrbE2A	hypothetical membrane protein	0.997	0.00107045	0.000260269	-1.45255	0.00026198	0.00026762	0.978925	0.797	0	0	0	0	0	NA	0.825	0	0	0	0	0	NA	0.93	0.000173439	5.49e-05	-0.405487	0	0	NA	0.92	0.00170846	0.000507085	-1.78218	0.00062888	0	NA	0.905	0.000355947	0.000100588	-0.850993	0	0.00041403	NA	0.851	0.00203782	0.000578245	-1.85775	0.0005241
Rv0588	yrbE2B	hypothetical membrane protein	0.925	0.00249085	0.00111199	-1.34739	0.00125854	0.00071297	1.76521	0.868	0	0	0	0	0	NA	0.793	0	0	0	0	0	NA	0.91	3.98e-05	1.12e-05	-0.106374	0	0	NA	0.856	0.00097218	0.000274729	-1.4028	0.00030316	0	NA	0.885	0.000572187	0.000199592	-1.09213	0.00021609	0	NA	0.836	0.00104011	0.000328984	-1.47337	0.00031264
Rv0589	mce2A	MCE-family protein	0.999	0.001123	0.000171931	-1.86832	0.00021158	6.369e-05	3.32203	0.834	0.000508737	0.000144694	-1.36163	0.00023049	0	NA	0.926	0.000228439	7.59e-05	-0.79207	9.98e-05	0	NA	0.973	0	0	0	0	0	NA	0.931	0.00156305	0.000442297	-1.92807	0.00039806	0.00057134	0.696713	0.979	0.000405268	0.000143156	-1.11023	0.00013814	0	NA	0.93	0.00176412	0.000507126	-1.91083	0.00039549
Rv0590	mce2B	MCE-family protein	1	0.00143948	0.000251066	-1.75426	0.0002617	0.00029166	0.897278	0.836	0	0	0	0	0	NA	0.882	0	0	0	0	0	NA	0.923	8.41e-05	2.93e-05	-0.193107	0	0	NA	0.929	0.00162969	0.00048302	-1.69604	0.0006305	0.00045223	1.3942	0.925	0.000209688	5.93e-05	-0.435355	0	0	NA	0.891	0.00191711	0.000560332	-1.83259	0.00065145
Rv0590A		MCE-family related protein	1	0	0	0	0	0	NA	0.784	0	0	0	0	0	NA	0.957	0	0	0	0	0	NA	0.957	0.000263313	9.18e-05	-0.193107	0	0	NA	0.957	0.00131657	0.00037205	-0.807316	0.00058359	0	NA	0.957	0	0	0	0	0	NA	0.953	0.00264397	0.000747162	-1.39129	0.00058359
Rv0591	mce2C	MCE-family protein	0.999	0.00129707	0.000359495	-1.72461	0.00047384	5.296e-05	8.94713	0.627	0	0	0	0	0	NA	0.775	2.87e-05	8.1e-06	-0.106374	0	0	NA	0.985	0	0	0	0	0	NA	0.954	0.00149203	0.000438117	-1.91737	0.00041178	0.00045559	0.903839	0.946	4.7e-05	1.33e-05	-0.212748	0	0	NA	0.797	0.00220223	0.000623148	-1.94994	0.00071736
Rv0592	mce2D	MCE-family protein	0.959	0.000814132	6.8238e-05	-1.94676	6.452e-05	8.159e-05	0.790783	-	-	-	-	-	-	-	0.734	0.000143284	4.05e-05	-0.531871	0.0001047	0	NA	0.9	0.000116816	3.61e-05	-0.51223	8.08e-05	0	NA	0.907	0.00109056	0.000308473	-1.85367	0.00040037	0	NA	0.877	0.000383859	0.000121187	-1.19522	0.00020561	0	NA	0.781	0.00150923	0.000427397	-1.92623	0.00048585
Rv0593	lprL	MCE-family lipoprotein mce2E	1	0.000845012	4.9669e-05	-1.91141	5.649e-05	3.155e-05	1.79049	0.849	0	0	0	0	0	NA	0.913	0.000261882	7.4e-05	-0.90911	0	0.00029075	NA	0.986	0.000107799	3.05e-05	-0.377239	0	0	NA	0.942	0.00155241	0.000439523	-1.89338	0.00039949	0.00027821	1.43593	0.963	5.52e-05	1.56e-05	-0.212748	0	0	NA	0.917	0.00217602	0.000633039	-1.94335	0.00072398
Rv0594	mce2F	MCE-family protein	1	0.00131737	0.000198526	-2.066	0.00023439	9.877e-05	2.37309	0.854	2.43e-05	6.86e-06	-0.106374	0	0	NA	0.88	0	0	0	0	0	NA	0.965	6.44e-05	1.82e-05	-0.270865	0	0	NA	0.934	0.00188763	0.000549477	-1.9365	0.00069765	0.00022022	3.16797	0.964	8.6e-05	2.43e-05	-0.425497	0	0	NA	0.914	0.00197289	0.00056691	-1.96578	0.0004806
Rv0595c		conserved hypothetical protein	1	0.00130088	0.000127096	-1.44692	0.00014032	9.789e-05	1.43345	0.926	0	0	0	0	0	NA	0.875	0	0	0	0	0	NA	0.972	0	0	0	0	0	NA	0.916	0.000981573	0.000277384	-0.848872	0.00031464	0	NA	0.924	0.000619475	0.000175058	-0.648103	0.00031344	0	NA	0.852	0.00105482	0.000298084	-1.0736	0
Rv0596c		conserved hypothetical protein	1	0	0	0	0	0	NA	0.705	0.00052952	0.000149638	-0.319123	0	0	NA	0.636	0	0	0	0	0	NA	1	0.000249025	7.04e-05	-0.212748	0	0	NA	0.961	0.00129612	0.000366813	-0.870341	0	0	NA	1	0	0	0	0	0	NA	0.992	0.00125713	0.00035683	-0.96613	0.00045729
Rv0597c		conserved hypothetical protein	1	0.000551035	3.2403e-05	-1.6744	1.117e-05	8.891e-05	0.125633	0.553	0	0	0	0	0	NA	0.76	0	0	0	0	0	NA	0.958	0.000271319	8.39e-05	-0.932399	9.57e-05	0	NA	0.938	0.00194121	0.000585491	-1.905	0.00063676	0.00026103	2.43941	0.956	0	0	0	0	0	NA	0.913	0.00216386	0.000635055	-1.94244	0.00078975
Rv0598c		conserved hypothetical protein	1	0.000823264	0.000367106	-0.757107	6.776e-05	0.00115524	0.0586545	0.901	0	0	0	0	0	NA	0.908	0	0	0	0	0	NA	0.947	0.000163899	4.63e-05	-0.212748	0	0	NA	0.92	0.00059072	0.000167285	-0.64774	0	0	NA	0.947	0	0	0	0	0	NA	0.809	0.000961837	0.000273813	-0.868888	0.00036748
Rv0599c		conserved hypothetical protein	1	0	0	0	0	0	NA	0.637	0	0	0	0	0	NA	0.54	0	0	0	0	0	NA	0.983	0.00110298	0.000437911	-0.715251	0	0.00189474	NA	0.848	0.00191786	0.00104113	-0.702083	0	0.00303089	NA	0.928	0.000730096	0.000206318	-0.531871	0.00051929	0	NA	0.878	0.000617773	0.000174577	-0.425497	0
Rv0600c		two component system sensor kinase	0.876	0.000767638	6.7454e-05	-1.24634	9.253e-05	0	NA	-	-	-	-	-	-	-	0.684	0	0	0	0	0	NA	0.828	0	0	0	0	0	NA	0.826	0.00191718	0.0005421	-1.55485	0.00026729	0.00077565	0.344601	0.821	0.000231665	6.55e-05	-0.319123	0	0	NA	0.742	0.00153786	0.000434586	-1.24346	0.00064757
Rv0601c		two component system sensor kinase	0.998	0.00145035	0.000209884	-1.52265	3.034e-05	0.00023018	0.13181	-	-	-	-	-	-	-	0.586	0.000931137	0.000263131	-0.850993	0.00047779	0	NA	0.93	0.000366715	0.00010363	-0.483613	0	0	NA	0.926	0.00110564	0.000312751	-1.18049	0.00027174	0	NA	0.873	0.00070345	0.000198789	-0.812594	0	0.0007565	NA	0.779	0.00183817	0.000519451	-1.45093	0.0006837
Rv0602c	tcrA	two component system transcriptional regulator	1	0.000670928	0.000130172	-1.29247	0.00014345	9.679e-05	1.48207	-	-	-	-	-	-	-	0.765	0.000275508	7.79e-05	-0.531871	0.00020878	0	NA	0.933	4.52e-05	1.28e-05	-0.106374	0	0	NA	0.915	0.00180001	0.000510422	-1.81261	0.0005143	0.00044809	1.14776	0.846	0	0	0	0	0	NA	0.735	0.00189929	0.000541044	-1.76416	0.00021683
Rv0603		hypothetical exported protein	1	0	0	0	0	0	NA	-	-	-	-	-	-	-	-	-	-	-	-	-	-	0.994	0	0	0	0	0	NA	1	0.000411849	0.000116385	-0.425497	0	0	NA	0.782	0	0	0	0	0	NA	0.58	0.00124237	0.000351083	-0.744619	0
Rv0604	lpqO	lipoprotein	1	0.000716785	0.000464073	-0.627662	0.00061707	4.016e-05	15.3653	-	-	-	-	-	-	-	0.693	0	0	0	0	0	NA	0.985	0.000102852	2.91e-05	-0.319123	0	0	NA	0.899	0.00120368	0.000346165	-1.68387	0.00040395	0.00037137	1.08773	0.939	7.19e-05	2.03e-05	-0.212748	0	0	NA	0.668	0.00121414	0.000343106	-1.56628	0.00038599
Rv0605		resolvase	-	-	-	-	-	-	-	-	-	-	-	-	-	-	-	-	-	-	-	-	-	-	-	-	-	-	-	-	-	-	-	-	-	-	-	-	-	-	-	-	-	-	-	-	-	-	-
Rv0606		transposase	-	-	-	-	-	-	-	-	-	-	-	-	-	-	-	-	-	-	-	-	-	-	-	-	-	-	-	-	-	-	-	-	-	-	-	-	-	-	-	-	-	-	-	-	-	-	-
Rv0607		hypothetical protein	1	0	0	0	0	0	NA	-	-	-	-	-	-	-	0.824	0	0	0	0	0	NA	0.897	0.000185154	5.23e-05	-0.212748	0	0	NA	0.819	0.00071121	0.000202254	-0.598757	0	0	NA	0.871	0	0	0	0	0	NA	0.835	0.00199092	0.000563866	-1.46877	0.00071984
Rv0608		conserved hypothetical protein	1	0	0	0	0	0	NA	0.984	0	0	0	0	0	NA	0.976	0	0	0	0	0	NA	1	0	0	0	0	0	NA	1	0.00104469	0.00029522	-0.754478	0.0004539	0	NA	1	0	0	0	0	0	NA	0.931	0.000981963	0.000277494	-0.696361	0
Rv0609		conserved hypothetical protein	0.833	0	0	0	0	0	NA	0.587	0	0	0	0	0	NA	0.706	0	0	0	0	0	NA	0.808	9.88e-05	2.79e-05	-0.106374	0	0	NA	0.761	0.00178659	0.000506191	-1.35786	0.00044646	0.00129686	0.344262	0.808	0.000197688	5.59e-05	-0.212748	0	0	NA	0.587	0.00326687	0.000923188	-1.53459	0.00113213
Rv0609A		conserved hypothetical protein	0.636	0	0	0	0	0	NA	-	-	-	-	-	-	-	0.57	0	0	0	0	0	NA	0.579	0	0	0	0	0	NA	0.535	0.00263313	0.0007441	-0.839013	0	0	NA	0.57	0	0	0	0	0	NA	0.504	0.00279341	0.000789392	-0.967226	0
Rv0610c		hypothetical protein	1	0.0016188	0.000869556	-1.10493	0.00117506	3.294e-05	35.6727	-	-	-	-	-	-	-	-	-	-	-	-	-	-	0.987	0.000196736	6.3e-05	-0.661534	0	0.00027114	NA	0.909	0.00192362	0.000612606	-1.84759	0.00064558	0.00030297	2.13084	0.908	0.000274827	0.000110023	-0.800238	0.00015748	0	NA	0.73	0.00144556	0.000409139	-1.82096	0.00058884
Rv0611c		hypothetical protein	1	0.000889116	0.000105748	-1.20578	0.00015247	0	NA	0.833	0	0	0	0	0	NA	0.833	0	0	0	0	0	NA	0.914	0	0	0	0	0	NA	0.862	0.00184399	0.000521094	-1.29857	0.00034816	0	NA	0.914	9.15e-05	2.59e-05	-0.106374	0	0	NA	0.875	0.00143412	0.000405268	-1.24267	0.00034816
Rv0612		conserved hypothetical protein	0.863	0.00130449	7.7362e-05	-1.6759	0.00011105	0	NA	-	-	-	-	-	-	-	-	-	-	-	-	-	-	0.566	0	0	0	0	0	NA	0.553	0.00115072	0.000729967	-0.551853	0.00101666	0	NA	0.533	0	0	0	0	0	NA	-	-	-	-	-
Rv0613c		hypothetical protein	0.915	0.00101743	0.000347922	-1.65569	0.00042569	0.00017908	2.37709	-	-	-	-	-	-	-	-	-	-	-	-	-	-	0.887	0.000112766	3.37e-05	-0.654882	5.09e-05	0	NA	0.809	0.00146862	0.000465851	-1.88451	0.00058317	0	NA	0.67	0.000280153	7.92e-05	-1.19441	0.00014801	0	NA	-	-	-	-	-
Rv0614		conserved hypothetical protein	0.705	0.000729728	7.344e-05	-1.44114	6.73e-05	6.356e-05	1.05884	-	-	-	-	-	-	-	0.538	0	0	0	0	0	NA	0.65	0.00029883	0.000110543	-0.560553	0.00019119	0	NA	0.649	0.00184565	0.000554601	-1.76928	0.00066579	0	NA	0.65	0.00039844	0.000112596	-0.802736	0.00019194	0	NA	0.612	0.00327968	0.000929471	-1.90051	0.00106182
Rv0615		membrane protein	0.695	0.00100751	5.9172e-05	-0.952113	0	0	NA	-	-	-	-	-	-	-	0.667	0	0	0	0	0	NA	0.687	0	0	0	0	0	NA	0.687	0.000962968	0.000272931	-0.434992	0	0	NA	0.658	0	0	0	0	0	NA	0.634	0.00187865	0.000531763	-0.860488	0.00085106
Rv0616c		hypothetical protein	1	0	0	0	0	0	NA	0.779	0	0	0	0	0	NA	-	-	-	-	-	-	-	0.933	0.00116112	0.00104779	-0.130253	0.00142581	0	NA	0.858	0.000703102	0.000199865	-0.482881	0	0	NA	0.764	0	0	0	0	0	NA	0.839	0.00143412	0.000405268	-0.87071	0.00052261
Rv0617		conserved hypothetical protein	1	0.000849305	0.000221619	-1.01144	0	0.0008594	NA	0.831	0.000384721	0.000108719	-0.425497	0	0	NA	0.754	0	0	0	0	0	NA	0.973	0	0	0	0	0	NA	0.93	0.00128997	0.000365611	-1.19336	0.00061896	0	NA	0.908	0	0	0	0	0	NA	0.848	0.00207538	0.000613414	-1.48054	0.00102981
Rv0618	galTa	galactose-1-phosphate uridylyltransferase	0.874	0.000280773	3.3225e-05	-0.89402	0	0	NA	0.504	0	0	0	0	0	NA	0.51	0	0	0	0	0	NA	0.855	0.000215961	6.1e-05	-0.425497	0	0	NA	0.796	0.00220522	0.000655114	-1.75419	0.0006793	0	NA	0.828	0.000278856	7.88e-05	-0.531871	0.00022062	0	NA	0.723	0.00229915	0.000649719	-1.81844	0.00052317
Rv0619	galTb	galactose-1-phosphate uridylyltransferase	0.998	0.000937265	9.1927e-05	-1.44524	5.533e-05	8.31e-05	0.665824	0.65	0	0	0	0	0	NA	0.656	0	0	0	0	0	NA	0.96	6.13e-05	1.73e-05	-0.106374	0	0	NA	0.932	0.00170404	0.000489905	-1.61422	0.00047779	0.00071669	0.666662	0.954	0.000123318	3.48e-05	-0.212748	0	0	NA	0.722	0.000652268	0.000184325	-0.754478	0.0003353
Rv0620	galK	galactokinase	0.999	0.000940471	0.000129068	-1.75799	0.00016738	3.544e-05	4.72291	-	-	-	-	-	-	-	0.538	0	0	0	0	0	NA	0.813	0.000144704	4.09e-05	-0.377239	0	0	NA	0.868	0.00101679	0.000287479	-1.69755	0.00038198	0	NA	0.786	0	0	0	0	0	NA	-	-	-	-	-
Rv0621		membrane protein	0.933	0.000347216	0.000423826	0.304939	0	3.783e-05	NA	0.685	0	0	0	0	0	NA	0.617	0	0	0	0	0	NA	0.881	0	0	0	0	0	NA	0.854	0.00208571	0.000594529	-1.92745	0.00062463	0.00070738	0.883019	0.881	0.000445218	0.000125815	-1.14157	0.00024065	0	NA	0.722	0.00117069	0.000331524	-1.70249	0.00015474
Rv0622		membrane protein	0.938	0.00114918	0.000122474	-1.81435	0.00013453	9.036e-05	1.48882	0.871	0.000388913	0.000109903	-0.967226	0	0.00041543	NA	0.893	0.000341343	0.000141677	-0.780596	0.00019694	0	NA	0.899	0	0	0	0	0	NA	0.912	0.00126381	0.000357919	-1.6789	0.00038298	0	NA	0.912	0.000111413	3.15e-05	-0.319123	0	0	NA	0.867	0.00183821	0.000541149	-1.84191	0.00069528
Rv0623		conserved hypothetical protein	1	0.0026709	0.000156863	-1.67453	5.495e-05	0.00042857	0.128217	0.808	0	0	0	0	0	NA	0.769	0	0	0	0	0	NA	0.957	0.000263313	7.44e-05	-0.212748	0	0	NA	0.918	0.000275398	7.84e-05	-0.164127	0	0	NA	0.957	0	0	0	0	0	NA	0.722	0	0	0	0
Rv0624		conserved hypothetical protein	1	0.000859949	5.0505e-05	-1.28516	3.386e-05	0.00010239	0.330696	0.836	0	0	0	0	0	NA	0.813	0	0	0	0	0	NA	0.944	0	0	0	0	0	NA	0.947	0.00188462	0.000532577	-1.48948	0.0005942	0	NA	0.972	0	0	0	0	0	NA	0.856	0.00170571	0.000482018	-1.29172	0.00034965
Rv0625c		conserved membrane protein	1	0.00138591	0.000845201	-0.795522	3.788e-05	0.00288712	0.0131203	0.561	0	0	0	0	0	NA	0.8	0.000379206	0.000107161	-0.744619	0.00022425	0	NA	0.985	0	0	0	0	0	NA	0.968	0.00121133	0.000343435	-1.57292	0.00048585	0	NA	0.985	0.000176023	4.97e-05	-0.425497	0	0	NA	0.757	0.00171961	0.000487144	-1.72959	0.00071887
Rv0626		conserved hypothetical protein	1	0.000652375	7.6243e-05	-0.893303	0	0.00027385	NA	0.598	0	0	0	0	0	NA	0.774	0.000636123	0.000179763	-0.425497	0	0	NA	0.916	0.000268822	7.6e-05	-0.212748	0	0	NA	0.958	0.000513987	0.000145248	-0.377239	0	0	NA	0.95	0.0011658	0.00038092	-0.898444	0.00048344	0	NA	-	-	-	-	-
Rv0627		conserved hypothetical protein	1	0.000417328	2.451e-05	-0.952113	3.448e-05	0	NA	-	-	-	-	-	-	-	0.882	0	0	0	0	0	NA	0.973	0	0	0	0	0	NA	0.973	0.0032416	0.000963261	-1.78106	0.00116027	0.00075417	1.53847	1	0	0	0	0	0	NA	0.512	0.00245927	0.000694968	-1.36418	0
Rv0628c		conserved hypothetical protein	1	0.00192309	0.000227169	-2.18328	0.00030534	3.08e-05	9.91364	-	-	-	-	-	-	-	-	-	-	-	-	-	-	0.97	0.000201136	5.68e-05	-0.696361	0.00010299	0	NA	0.92	0.00118193	0.00035006	-1.7177	0.00055429	0	NA	0.796	0.000210191	5.94e-05	-0.638245	0.00013739	0	NA	-	-	-	-	-
Rv0629c	recD	exonuclease V alpha chain	0.958	0.00154362	0.0003893	-1.90481	0.00026805	0.00071237	0.376279	0.531	0	0	0	0	0	NA	0.564	0.000296531	8.38e-05	-0.957368	0	0.00034767	NA	0.907	0.000143503	4.06e-05	-0.696361	7.37e-05	0	NA	0.868	0.00188579	0.00055079	-1.9579	0.00058688	0.00020257	2.89717	0.883	0.000548457	0.000155518	-1.64457	0.00023513	0	NA	0.643	0.00228549	0.000677346	-1.93837	0.00086473
Rv0630c	recB	exonuclease V beta chain	1	0.000778824	0.000206202	-1.87385	0.00023175	0.00013828	1.67595	-	-	-	-	-	-	-	0.627	0	0	0	0	0	NA	0.937	0.000156602	4.43e-05	-1.19441	3.67e-05	0.00010041	0.365203	0.88	0.00171236	0.000509609	-1.96489	0.00055591	0.00043555	1.27634	0.877	0.000379112	0.000117473	-1.72565	0.00011583	0.00021672	0.534468	0.64	0.00163517	0.000463108	-1.99449	0.00048783
Rv0631c	recC	exonuclease V gamma chain	0.955	0.00102954	0.000372894	-1.69394	0.00020181	0.00083106	0.242834	-	-	-	-	-	-	-	-	-	-	-	-	-	-	0.899	0.000292827	0.000129074	-1.27824	0.00016943	0	NA	0.83	0.00145667	0.000413344	-1.99493	0.00056019	0.00034473	1.62501	0.756	0.000258208	0.000152197	-0.819485	0.00021442	0	NA	0.542	0.0024139	0.000682825	-2.0045	0.000662
Rv0632c	echA3	enoyl-CoA hydratase	1	0.0012232	0.000269563	-1.49521	0.0001513	0.0006297	0.240273	0.81	0	0	0	0	0	NA	0.978	0	0	0	0	0	NA	0.984	0	0	0	0	0	NA	0.954	0.00217856	0.000623062	-1.83146	0.00066741	0.00099435	0.671202	0.968	0.000190648	5.39e-05	-0.425497	0	0	NA	0.947	0.00224413	0.000635395	-1.83716	0.00068251
Rv0633c		hypothetical exported protein	1	0.00101702	0.000584848	-0.817235	0.00074757	9.808e-05	7.62204	0.804	0	0	0	0	0	NA	0.936	0.000163482	4.62e-05	-0.425497	0	0	NA	0.961	0	0	0	0	0	NA	0.874	0.00113924	0.000322855	-1.47281	0.00046044	0	NA	0.948	0.000524642	0.000148259	-1.14157	0	0.0004197	NA	0.894	0.000855505	0.000241758	-1.35668	0.00030001
Rv0634A		hypothetical protein	1	0.00135135	0.000118649	-1.24547	0	0.00051256	NA	1	0	0	0	0	0	NA	0.996	0	0	0	0	0	NA	1	0	0	0	0	0	NA	1	0.00166261	0.000473573	-0.789442	0.00043745	0	NA	1	0	0	0	0	0	NA	1	0.00356936	0.00100867	-1.63874	0.00085702
Rv0634B	rpmG2	50S ribosomal protein L33	1	0.00101525	0.000786204	-0.22858	0.00102389	0	NA	-	-	-	-	-	-	-	0.702	0	0	0	0	0	NA	0.804	0	0	0	0	0	NA	0.804	0.000951828	0.000268978	-0.425497	0	0	NA	0.804	0.000956154	0.000273189	-0.42439	0	0	NA	0.798	0	0	0	0
Rv0634c		glyoxalase II	1	0.000715419	9.731e-05	-1.38445	0.00011173	5.597e-05	1.99625	0.616	0	0	0	0	0	NA	0.938	0	0	0	0	0	NA	0.982	4.58e-05	1.3e-05	-0.106374	0	0	NA	0.982	0.00165197	0.000468366	-1.8105	0.00047373	0.00047501	0.997305	0.966	0.00013967	5.77e-05	-0.261072	0	0	NA	0.944	0.00238484	0.00071273	-1.8625	0.00074058
Rv0635		conserved hypothetical protein	1	0.00107088	6.2998e-05	-1.50814	2.793e-05	0.00019279	0.144873	0.975	0	0	0	0	0	NA	1	0	0	0	0	0	NA	1	0	0	0	0	0	NA	0.977	0.00151701	0.000428982	-1.44678	0.00046955	0	NA	1	0	0	0	0	0	NA	0.977	0.00145019	0.000411569	-1.49435	0.00046821
Rv0636		conserved hypothetical protein	1	0.000795163	9.3581e-05	-1.20654	3.229e-05	0.00028894	0.111753	0.86	0	0	0	0	0	NA	0.949	0	0	0	0	0	NA	0.923	0.000324487	9.17e-05	-0.425497	0	0	NA	0.9	0.00233328	0.000661454	-1.5849	0.0003074	0.00092145	0.333605	0.949	0	0	0	0	0	NA	0.942	0.0019932	0.000566937	-1.55766	0.00056935
Rv0637		conserved hypothetical protein	1	0.00203916	0.000256669	-1.77517	7.772e-05	0.00088028	0.0882901	1	0	0	0	0	0	NA	0.956	0	0	0	0	0	NA	1	6.41e-05	1.81e-05	-0.106374	0	0	NA	0.978	0.00196679	0.000555797	-1.63258	0.00065536	0.00074956	0.874326	1	6.41e-05	1.81e-05	-0.106374	0	0	NA	0.98	0.00203059	0.000575469	-1.57503	0.00065467
Rv0638	secE1	preprotein translocase	0.893	0.00117799	0.000790796	-0.527084	0.00107926	0	NA	0.541	0	0	0	0	0	NA	0.595	0	0	0	0	0	NA	0.889	0	0	0	0	0	NA	0.885	0.00209546	0.00064417	-1.61955	0.00066047	0	NA	0.856	0	0	0	0	0	NA	0.782	0.00203149	0.000575884	-1.57847	0.0009391
Rv0639	nusG	transcription antitermination protein	1	0.000712426	4.1911e-05	-1.50814	5.631e-05	0	NA	0.833	0	0	0	0	0	NA	0.859	0	0	0	0	0	NA	1	4.48e-05	1.27e-05	-0.106374	0	0	NA	0.958	0.00107548	0.00031631	-1.48272	0.00032464	0	NA	0.967	0	0	0	0	0	NA	0.87	0.00149358	0.000429322	-1.68692	0.00053634
Rv0640	rplK	50S ribosomal protein L11	1	0.000796546	0.000515198	-0.483767	0.00040977	0.00085792	0.477632	0.538	0	0	0	0	0	NA	0.688	0	0	0	0	0	NA	0.883	0	0	0	0	0	NA	0.909	0.00280207	0.000825607	-1.67826	0.00085008	0.00088168	0.964159	0.867	0	0	0	0	0	NA	0.814	0.00110456	0.000312138	-1.05176	0.00032208
Rv0641	rplA	50S ribosomal protein L1	1	0.00120247	0.000140732	-1.6934	0.0001516	0.00011139	1.36098	0.517	0	0	0	0	0	NA	0.619	0	0	0	0	0	NA	0.924	4.91e-05	1.39e-05	-0.106374	0	0	NA	0.864	0.00209962	0.000593334	-1.84018	0.00037854	0.00113213	0.334361	0.777	0	0	0	0	0	NA	0.612	0.00207732	0.000596859	-1.61763	0.0005465
Rv0642c	mmaA4	methoxy mycolic acid synthase 4	1	0.00131555	0.000261118	-1.70311	0.00029426	0.00014925	1.97159	0.652	0	0	0	0	0	NA	0.698	0.000152488	4.31e-05	-0.319123	0	0	NA	1	0.000283658	8.49e-05	-0.734836	0	0	NA	0.926	0.00157309	0.000446783	-1.84641	0.00050773	0.00045056	1.12689	0.822	0.000301838	8.53e-05	-0.696361	0.00014461	0	NA	0.735	0.00246406	0.000711925	-1.86188	0.00066696
Rv0643c	mmaA3	methoxy mycolic acid synthase 3	1	0.000965248	7.9023e-05	-1.76085	2.944e-05	0.00024891	0.118276	0.95	0	0	0	0	0	NA	0.954	0	0	0	0	0	NA	0.95	0	0	0	0	0	NA	0.95	0.00199455	0.000638808	-1.77957	0.00062733	0.00043536	1.44095	0.951	0	0	0	0	0	NA	0.951	0.00168564	0.000482066	-1.85279	0.0006373
Rv0644c	mmaA2	methoxy mycolic acid synthase 2	1	0.00118446	0.000564487	-1.06438	0.00070938	9.917e-05	7.15317	0.862	0	0	0	0	0	NA	0.898	0.000372575	0.000154639	-0.780596	0	0	NA	0.95	3.91e-05	1.11e-05	-0.106374	0	0	NA	0.951	0.00121268	0.000348687	-1.71062	0.00039659	0	NA	0.969	0.000345422	9.76e-05	-0.957368	0.0001288	0	NA	0.903	0.00230635	0.000651755	-1.91328	0.00056217
Rv0645c	mmaA1	methoxy mycolic acid synthase 1	1	0.000593275	0.000232956	-0.973204	1.517e-05	0.00095927	0.0158141	0.965	3.87e-05	1.09e-05	-0.106374	0	0	NA	0.974	0.000191443	5.41e-05	-0.531871	0.0001286	0	NA	0.95	0	0	0	0	0	NA	0.925	0.00129167	0.000365183	-1.75631	0.00027827	0.00045986	0.605119	0.974	0	0	0	0	0	NA	0.962	0.00147759	0.000440841	-1.73501	0.00051939
Rv0646c	lipG	lipase/esterase	1	0.000939679	6.617e-05	-1.78281	5.964e-05	8.568e-05	0.696078	-	-	-	-	-	-	-	0.738	0.000720274	0.000203543	-1.30607	0.00036447	0	NA	0.938	0.000151173	4.27e-05	-0.425497	0	0	NA	0.911	0.000856882	0.00024231	-1.50716	0.00013793	0.00040314	0.342139	0.913	0	0	0	0	0	NA	0.765	0.00115888	0.00032749	-1.57466	0.00051313
Rv0647c		conserved hypothetical protein	0.986	0.000942018	7.5933e-05	-2.02697	5.527e-05	0.0001385	0.399061	-	-	-	-	-	-	-	0.62	0	0	0	0	0	NA	0.939	0.000139975	3.96e-05	-0.638245	8.04e-05	0	NA	0.827	0.0011391	0.000339662	-1.79073	0.00028015	0.00028567	0.980677	0.773	0.000509908	0.000144095	-1.48041	9.85e-05	0.00030111	0.327057	0.59	0.00308428	0.000895351	-1.95109	0.00082962
Rv0648		alpha-mannosidase	0.984	0.000713672	0.00012784	-2.09326	0.00011376	0.00016771	0.678314	-	-	-	-	-	-	-	-	-	-	-	-	-	-	0.916	0.000240451	0.000115542	-1.05892	0.00014693	0	NA	0.828	0.00139365	0.000401348	-1.98701	0.00042426	0.00021286	1.99314	0.647	0.000300078	0.000101848	-1.45795	5.18e-05	0	NA	-	-	-	-	-
Rv0649	fabD2	malonyl CoA-acyl carrier protein transacylase	0.957	0.000534262	3.3399e-05	-1.29567	0	0.00011747	NA	-	-	-	-	-	-	-	-	-	-	-	-	-	-	0.813	0.000702168	0.000198427	-1.08346	0.00023167	0.00056217	0.4121	0.75	0.000191229	5.46e-05	-0.318385	0	0	NA	-	-	-	-	-	-	-	-	-	-	-	-
Rv0650		sugar kinase	0.936	0.00100564	9.623e-05	-1.74161	5.12e-05	0.00020931	0.244613	-	-	-	-	-	-	-	-	-	-	-	-	-	-	0.931	0.000455663	0.000168782	-0.945022	0	0.00051136	NA	0.835	0.00148161	0.000418867	-1.76038	0.00048186	0.0003979	1.21101	-	-	-	-	-	-	-	-	-	-	-	-
Rv0651	rplJ	50S ribosomal protein L10	1	0.000317076	1.8622e-05	-0.952113	0	7.194e-05	NA	-	-	-	-	-	-	-	0.909	0	0	0	0	0	NA	0.939	0	0	0	0	0	NA	0.942	0.00120855	0.000343121	-1.44139	0.00044687	0	NA	0.959	0.000499017	0.000141018	-0.802736	0.00022082	0	NA	0.896	0.00147011	0.000442539	-1.4959	0.00047181
Rv0652	rplL	50S ribosomal protein L7/L12	0.768	0.00112858	0.000165215	-1.16638	0.00022475	0	NA	-	-	-	-	-	-	-	-	-	-	-	-	-	-	0.738	0.000443092	0.000125214	-0.425497	0	0	NA	0.735	0.000334143	9.49e-05	-0.318754	0	0	NA	0.761	0.000214878	6.07e-05	-0.212748	0	0	NA	0.715	0.00160049	0.000573433	-1.10864	0.00041756
Rv0653c		transcriptional regulator, tetR-family	1	0.0012232	0.000141584	-1.69587	0.00015472	0.00010976	1.40962	0.828	5.58e-05	1.58e-05	-0.106374	0	0	NA	0.747	0	0	0	0	0	NA	0.968	0.000142986	4.04e-05	-0.319123	0	0	NA	0.967	0.00114646	0.000324578	-1.57908	0.00033484	0	NA	0.955	0.000144921	4.1e-05	-0.319123	0	0	NA	0.826	0.00167605	0.000473636	-1.65836	0.0004028
Rv0654		dioxygenase	1	0.000791427	9.8232e-05	-1.86112	0.00012323	2.606e-05	4.7287	0.735	0.000174115	4.92e-05	-0.638245	0.00010629	0	NA	0.824	0	0	0	0	0	NA	0.944	2.26e-05	6.38e-06	-0.106374	0	0	NA	0.941	0.00165646	0.000478288	-1.92363	0.00054752	0.00046246	1.18393	0.923	0.000115555	3.27e-05	-0.531871	8.01e-05	0	NA	0.833	0.00166662	0.000472925	-1.952	0.00055334
Rv0655	mkl	ribonucleotide-transport ATP-binding protein ABC transporter	1	0.000946754	0.000345377	-1.29081	0.00043438	7.566e-05	5.74121	0.889	0.000234239	6.62e-05	-0.744619	0	0	NA	0.932	0.000191405	6.25e-05	-0.598963	0.00011327	0	NA	0.969	0	0	0	0	0	NA	0.938	0.00320406	0.000914637	-1.98536	0.00118879	0	NA	0.97	0.000858281	0.000282786	-1.51337	0.00036164	0.00032124	1.12576	0.956	0.00193277	0.000548138	-1.93728	0.00053787
Rv0656c		conserved hypothetical protein	1	0.00221705	0.00072017	-1.29488	0.00094631	0.00010067	9.40012	0.604	0	0	0	0	0	NA	0.844	0	0	0	0	0	NA	1	0	0	0	0	0	NA	0.971	0.00137903	0.000390421	-1.12664	0.00060149	0	NA	0.995	0	0	0	0	0	NA	0.828	0.00192121	0.000544185	-1.29766	0.00036914
Rv0657c		conserved hypothetical protein	1	0.00109241	0.000128199	-0.893542	0.0001739	0	NA	0.949	0	0	0	0	0	NA	1	0	0	0	0	0	NA	1	0	0	0	0	0	NA	1	0.000826194	0.000235199	-0.376501	0	0	NA	1	0.00102962	0.000290962	-0.531871	0.00071045	0	NA	0.923	0.00044617	0.000126084	-0.212748	0
Rv0658c		conserved membrane protein	0.888	0.00267528	0.000696238	-1.72705	0.00079545	0.00047278	1.6825	0.722	0	0	0	0	0	NA	0.775	0.000115555	3.27e-05	-0.212748	0	0	NA	0.886	0.000101179	2.86e-05	-0.212748	0	0	NA	0.872	0.00138963	0.000407738	-1.57707	0.00056131	0	NA	0.869	0	0	0	0	0	NA	0.863	0.00160975	0.000455552	-1.63922	0.00038268
Rv0659c		conserved hypothetical protein	1	0.00165595	0.000416625	-1.20103	0.00018685	0.00109799	0.170175	-	-	-	-	-	-	-	0.634	0	0	0	0	0	NA	0.841	0	0	0	0	0	NA	0.874	0.00107225	0.000319764	-0.796676	0.00043382	0	NA	0.841	0.000370664	0.000104746	-0.319123	0	0	NA	0.773	0.0043093	0.00122339	-1.74003	0.00154257
Rv0660c		conserved hypothetical protein	1	0.00207646	0.000121951	-1.5083	5.703e-05	0.00035928	0.158734	-	-	-	-	-	-	-	-	-	-	-	-	-	-	0.927	0.000140896	3.98e-05	-0.106374	0	0	NA	0.967	0.00107981	0.000305143	-0.802736	0.00046598	0	NA	0.886	0	0	0	0	0	NA	0.927	0.000281791	7.96e-05	-0.212748	0
Rv0661c		conserved hypothetical protein	1	0.00116623	6.8493e-05	-1.5083	3.178e-05	0.00017045	0.186448	-	-	-	-	-	-	-	-	-	-	-	-	-	-	0.975	0.000451394	0.00012756	-0.510032	0	0	NA	0.927	0.00110773	0.000313035	-1.19969	0.00028468	0.00077077	0.369345	0.952	0	0	0	0	0	NA	0.792	0.00176177	0.000499797	-1.47341	0.0007393
Rv0662c		conserved hypothetical protein	1	0	0	0	0	0	NA	-	-	-	-	-	-	-	-	-	-	-	-	-	-	0.919	0.000189523	5.36e-05	-0.212748	0	0	NA	0.886	0.000196478	5.55e-05	-0.212748	0	0	NA	0.908	0.000863039	0.000358209	-0.780596	0.0005225	0	NA	0.591	0.000294718	8.33e-05	-0.212748	0
Rv0663	atsD	arylsulfatase	1	0.00144113	0.000196239	-2.31202	0.00021923	0.00012512	1.75216	0.764	0	0	0	0	0	NA	0.859	0.000110773	3.13e-05	-0.744619	5.55e-05	0	NA	0.966	0.000196994	5.57e-05	-1.1046	4.72e-05	0	NA	0.959	0.0013886	0.000416569	-1.93665	0.0004463	0.00038081	1.17198	0.969	0.000336526	0.000102529	-1.52841	0.0001413	0	NA	0.906	0.00193746	0.000556779	-1.99032	0.00061417
Rv0664		hypothetical protein	1	0.0012474	7.326e-05	-1.28516	5.128e-05	0.00013889	0.369213	0.963	0	0	0	0	0	NA	0.927	0	0	0	0	0	NA	0.963	0	0	0	0	0	NA	0.963	0.00109931	0.000310655	-0.652684	0	0	NA	1	0.000470684	0.000133011	-0.425497	0	0	NA	0.919	0.00320195	0.000906449	-1.59957	0.00100248
Rv0665		conserved hypothetical protein	1	0.00150681	8.8496e-05	-1.5083	8.487e-05	0.00010601	0.800585	0.853	0	0	0	0	0	NA	0.802	0	0	0	0	0	NA	0.903	0.000104981	2.97e-05	-0.106374	0	0	NA	0.903	0.00125977	0.000356	-1.13172	0.00039154	0	NA	0.9	0.000737277	0.000208348	-0.744619	0.00039661	0	NA	0.832	0.00182265	0.000515065	-1.36418	0.00043001
Rv0666		membrane protein	1	0.00195713	0.000114943	-1.28516	8.065e-05	0.00022727	0.354864	1	0	0	0	0	0	NA	0.937	0	0	0	0	0	NA	0.937	0	0	0	0	0	NA	1	0.00129235	0.000365207	-0.648103	0.00065889	0	NA	1	0	0	0	0	0	NA	1	0.00147697	0.00041738	-0.70622	0.00065889
Rv0667	rpoB	DNA-directed RNA polymerase beta chain	1	0.000726616	0.000182926	-1.90595	0.00011222	0.00040256	0.278766	0.875	0.000135633	3.83e-05	-1.18983	3.73e-05	0	NA	0.893	6.14e-05	1.73e-05	-0.638245	3.53e-05	0	NA	0.957	0.00010495	3.09e-05	-0.930201	3.23e-05	0.0001007	0.320556	0.933	0.00164427	0.000674923	-1.64695	0.00090054	0.00010399	8.65987	0.952	1.92e-05	5.42e-06	-0.212748	0	0	NA	0.917	0.00137558	0.00039628	-1.99016	0.00050226
Rv0668	rpoC	DNA-directed RNA polymerase beta chain	1	0.000905778	0.000279718	-1.86497	0.00019907	0.00052751	0.377377	0.671	0	0	0	0	0	NA	0.809	8.04e-05	2.27e-05	-0.850993	3.52e-05	0	NA	0.956	5.95e-05	1.68e-05	-0.648103	2.89e-05	0	NA	0.888	0.00179668	0.000515134	-2.00203	0.00063443	0.00039769	1.59529	0.899	0.000216995	6.13e-05	-1.53459	6.29e-05	0	NA	0.826	0.00141821	0.000423677	-1.9602	0.00048948
Rv0669c		hydrolase	1	0.000978562	0.000137203	-2.05136	6.324e-05	0.0003547	0.178292	0.749	0.000381097	0.000107694	-1.4223	0.00016572	0	NA	0.889	0	0	0	0	0	NA	0.984	0	0	0	0	0	NA	0.954	0.00162005	0.000458254	-1.95655	0.00036529	0.00071616	0.510068	0.969	0.000380988	0.000126016	-1.47491	8.79e-05	0.0001757	0.500341	0.877	0.00182103	0.00051621	-1.98748	0.00054225
Rv0670	end	endonuclease IV	1	0.000448669	3.9393e-05	-1.24547	3.522e-05	5.236e-05	0.672651	-	-	-	-	-	-	-	0.773	0	0	0	0	0	NA	0.931	9.09e-05	2.57e-05	-0.212748	0	0	NA	0.88	0.00134682	0.00038717	-1.68572	0.00033439	0.0005033	0.664395	0.921	0.000137872	3.9e-05	-0.319123	0	0	NA	0.675	0.00225911	0.000638668	-1.79272	0.00073312
Rv0671	lpqP	lipoprotein	1	0.00181783	0.00021291	-2.00713	0.00014391	0.00041689	0.345199	0.63	0	0	0	0	0	NA	0.834	0	0	0	0	0	NA	0.937	0.000121991	3.45e-05	-0.319123	0	0	NA	0.906	0.00113528	0.00032082	-1.48702	0.00029232	0	NA	0.874	0.000174351	4.93e-05	-0.425497	0	0	NA	0.719	0.00217503	0.00064384	-1.82023	0.00020957
Rv0672	fadE8	acyl-CoA dehydrogenase	1	0.00125536	0.000240405	-1.96788	0.00021532	0.000316	0.681392	0.749	0	0	0	0	0	NA	0.854	0.000138566	3.92e-05	-0.638245	8.13e-05	0	NA	0.979	0.000120843	3.41e-05	-0.589987	6.9e-05	0	NA	0.944	0.00135955	0.000391043	-1.92587	0.00036463	0.00042369	0.860606	0.952	0.000269255	7.61e-05	-1.02992	7.21e-05	0	NA	0.841	0.00211177	0.000597749	-1.98215	0.00075989
Rv0673	echA4	enoyl-CoA hydratase	1	0.0014544	0.000391091	-1.61491	0.000356	0.00049754	0.71552	-	-	-	-	-	-	-	0.568	0.000482164	0.000136255	-0.850993	0.00022323	0	NA	0.956	0.000429277	0.000130787	-0.976568	0.00012404	0	NA	0.898	0.00141019	0.000398667	-1.77574	0.00041241	0.00038968	1.05833	0.829	0	0	0	0	0	NA	0.671	0.0011218	0.00031701	-1.4637	0.00038119
Rv0674		conserved hypothetical protein	1	0.000942825	5.5534e-05	-1.67542	5.662e-05	5.423e-05	1.04407	-	-	-	-	-	-	-	0.84	0.000423383	0.000119644	-0.850993	0.00020914	0	NA	0.985	0	0	0	0	0	NA	0.929	0.00124319	0.000357847	-1.6411	0.00033901	0.00048344	0.701245	0.971	0.000274566	7.76e-05	-0.589987	0.000162	0	NA	0.748	0.00184076	0.000520182	-1.7242	0.00068402
Rv0675	echA5	enoyl-CoA hydratase	1	0.000644961	3.7942e-05	-1.50814	3.505e-05	4.673e-05	0.750053	-	-	-	-	-	-	-	-	-	-	-	-	-	-	0.973	4.17e-05	1.18e-05	-0.106374	0	0	NA	0.92	0.00119139	0.000337782	-1.64388	0.0004744	0	NA	0.961	0.000253279	7.16e-05	-0.589987	0	0	NA	0.683	0.000356276	0.000100681	-0.638245	0
Rv0676c	mmpL5	transmembrane transport protein	0.999	0.000647414	0.000133906	-1.8924	0.00015536	7.017e-05	2.21405	0.886	0.000175269	4.95e-05	-1.24795	0	0.00027174	NA	0.923	2.41e-05	6.8e-06	-0.212748	0	0	NA	0.969	4.58e-05	1.3e-05	-0.328981	0	0	NA	0.945	0.00188032	0.000534101	-2.0047	0.00060331	0.00036969	1.63193	0.986	0.000112559	3.48e-05	-0.884141	0	0.000117	NA	0.94	0.00217388	0.000621802	-2.00254	0.0007278
Rv0677c	mmpS5	membrane protein	1	0	0	0	0	0	NA	0.974	0	0	0	0	0	NA	0.923	0	0	0	0	0	NA	0.895	0	0	0	0	0	NA	0.937	0.0022409	0.000635599	-1.56309	0.00056674	0	NA	0.949	0.000394646	0.000111523	-0.531871	0.00027664	0	NA	0.937	0.00119963	0.000361316	-1.16264	0.0005596
Rv0678		conserved hypothetical protein	1	0.000341907	2.008e-05	-0.952113	2.705e-05	0	NA	0.637	0	0	0	0	0	NA	0.894	0.000433135	0.0001224	-0.638245	0.00025992	0	NA	0.936	0.000275744	7.79e-05	-0.377239	0	0	NA	0.91	0.00191512	0.000550886	-1.44672	0.00049667	0.00074956	0.662615	0.936	0	0	0	0	0	NA	0.916	0.00289178	0.000828881	-1.76113	0.00099637
Rv0679c		conserved threonine rich protein	1	0.0010266	0.000455522	-0.892049	0.00063014	0	NA	0.771	0	0	0	0	0	NA	0.743	0	0	0	0	0	NA	1	0	0	0	0	0	NA	0.851	0.00113739	0.00032205	-1.10013	0.00027054	0	NA	0.904	0.00049971	0.000169582	-0.685696	0.00025532	0	NA	0.855	0.00264114	0.000747625	-1.79385	0.00055018
Rv0680c		conserved membrane protein	1	0.00227026	0.000159732	-1.78292	0.00018036	0.0001049	1.71935	0.907	0	0	0	0	0	NA	0.771	0	0	0	0	0	NA	0.891	0.000192361	5.44e-05	-0.212748	0	0	NA	0.861	0.00149545	0.000425099	-1.27227	0.00035834	0	NA	0.915	0	0	0	0	0	NA	0.811	0.00158572	0.000476547	-1.0374	0.00054878
Rv0681		transcriptional regulator, tetR-family	1	0.00172863	0.000285508	-1.69537	0.00034117	0.00013194	2.5858	0.78	0	0	0	0	0	NA	0.854	0	0	0	0	0	NA	0.981	0.000110773	3.13e-05	-0.212748	0	0	NA	0.942	0.00150162	0.000441084	-1.4983	0.00040347	0.0006044	0.667555	0.981	0	0	0	0	0	NA	0.936	0.00151107	0.0004275	-1.51905	0.00061585
Rv0682	rpsL	30S ribosomal protein S12	0.997	0.000455657	0.000131647	-0.719861	0.00017861	0	NA	0.821	0	0	0	0	0	NA	0.864	0	0	0	0	0	NA	0.941	0	0	0	0	0	NA	0.941	0.00264241	0.000749006	-1.66344	0.0009488	0	NA	0.941	0	0	0	0	0	NA	0.939	0.000913726	0.000258975	-0.886585	0.00031832
Rv0683	rpsG	30S ribosomal protein S7	1	0.00108545	0.000209395	-1.29424	0.00011439	0.00049119	0.232883	0.8	0	0	0	0	0	NA	0.894	0	0	0	0	0	NA	1	0	0	0	0	0	NA	1	0.00211475	0.000606928	-1.70251	0.00070365	0.00068275	1.03061	1	0	0	0	0	0	NA	0.93	0.00154153	0.000475163	-1.43605	0.00037383
Rv0684	fusA1	elongation factor G	1	0.000808499	0.000199379	-1.75785	1.245e-05	0.00080623	0.0154422	0.898	6.8e-05	1.92e-05	-0.425497	0	0	NA	0.872	8.74e-05	2.47e-05	-0.483613	0	0	NA	0.959	0.00015911	5.13e-05	-0.825152	0	0.00017359	NA	0.949	0.00172311	0.000501651	-1.96931	0.0004881	0.00053154	0.918275	0.958	0.000286971	9.82e-05	-1.29677	0.00013232	0	NA	0.923	0.002433	0.000693813	-1.99947	0.00065206
Rv0685	tuf	iron-regulated elongation factor tu	1	0.000428891	2.5189e-05	-1.5083	1.116e-05	6.849e-05	0.162943	0.884	0	0	0	0	0	NA	0.863	0	0	0	0	0	NA	0.982	0	0	0	0	0	NA	0.978	0.00187707	0.000565005	-1.89326	0.00061132	0.00029403	2.07911	0.909	0.000148311	4.19e-05	-0.531871	0.00010196	0	NA	0.97	0.00211397	0.000597505	-1.95209	0.00075738
Rv0686		membrane protein	1	0.000427475	3.7909e-05	-1.24621	5.145e-05	0	NA	-	-	-	-	-	-	-	0.845	0	0	0	0	0	NA	0.935	0.000387558	0.000132083	-0.831418	0.00014973	0	NA	0.955	0.00223538	0.000654743	-1.88391	0.00050548	0.00125481	0.402834	0.924	0.000130763	3.7e-05	-0.319123	0	0	NA	0.902	0.00254535	0.000720804	-1.91242	0.00063073
Rv0687		short-chain type dehydrogenase/reductase	1	0.00102908	9.704e-05	-1.7382	0.00013136	0	NA	0.558	0	0	0	0	0	NA	0.802	0	0	0	0	0	NA	0.92	8.43e-05	2.38e-05	-0.212748	0	0	NA	0.844	0.00124141	0.000363489	-1.38337	0.00048858	0	NA	0.861	4.51e-05	1.27e-05	-0.106374	0	0	NA	0.814	0.00138566	0.00039397	-1.63939	0.00034208
Rv0688		ferredoxin reductase	1	0.00111656	0.000378862	-1.45753	0.00042555	0.00024863	1.71158	0.898	0.000205173	5.8e-05	-0.744619	0.0001047	0	NA	0.853	0	0	0	0	0	NA	0.987	0	0	0	0	0	NA	0.959	0.00181175	0.000520127	-1.93508	0.00038193	0.00082454	0.463204	0.979	0	0	0	0	0	NA	0.868	0.00278942	0.000797183	-1.9784	0.0007918
Rv0689c		hypothetical protein	1	0.0026709	0.000238913	-1.61988	0.00010695	0.00062958	0.169875	-	-	-	-	-	-	-	-	-	-	-	-	-	-	0.957	0	0	0	0	0	NA	0.784	0.000481863	0.00013617	-0.319123	0	0	NA	0.686	0	0	0	0	0	NA	0.678	0.000746132	0.000213182	-0.42439	0
Rv0690c		conserved hypothetical protein	1	0.000324601	4.723e-05	-1.16759	1.292e-05	0.00014664	0.0881069	0.669	0	0	0	0	0	NA	0.656	0	0	0	0	0	NA	0.958	0.000383192	0.000149834	-0.956023	0.00016423	0	NA	0.913	0.0017098	0.000502077	-1.88776	0.0004816	0.00069435	0.693598	0.934	0.000523943	0.000267301	-0.85513	0.00039214	0	NA	0.831	0.00272591	0.000811979	-1.92852	0.00078222
Rv0691c		transcriptional regulator	1	0.00199646	0.000416217	-1.68188	0.00053632	6.834e-05	7.84782	0.97	0.000443858	0.00012543	-0.754478	0.00019562	0	NA	0.982	0	0	0	0	0	NA	0.982	5.48e-05	1.55e-05	-0.106374	0	0	NA	0.945	0.00136906	0.000388314	-1.51321	0.00039565	0.00060075	0.658593	0.982	0	0	0	0	0	NA	0.948	0.002725	0.000778055	-1.87148	0.00049053
Rv0692		conserved hypothetical protein	1	0.000515969	3.0303e-05	-0.952113	0	0.00011719	NA	0.773	0	0	0	0	0	NA	0.982	0	0	0	0	0	NA	1	0	0	0	0	0	NA	0.97	0.00140787	0.000399531	-1.13493	0.00035574	0	NA	1	0.000389384	0.000110036	-0.425497	0	0	NA	0.952	0.00143229	0.000404752	-1.21625	0.00036803
Rv0693	pqqE	coenzyme pqq synthesis protein E	1	0.000579149	3.4056e-05	-1.6744	4.591e-05	0	NA	-	-	-	-	-	-	-	0.552	0	0	0	0	0	NA	0.743	0.000147022	4.15e-05	-0.425497	0	0	NA	0.838	0.00172891	0.000488846	-1.917	0.00047295	0.0006837	0.691751	0.676	0	0	0	0	0	NA	0.651	0.00171944	0.000485899	-1.83962	0.00046044
Rv0694	lldD1	L-lactate dehydrogenase	1	0.00114469	0.000208029	-1.80515	0.00024806	9.683e-05	2.56181	-	-	-	-	-	-	-	-	-	-	-	-	-	-	0.964	0.000195879	6.63e-05	-0.60322	0	0	NA	0.919	0.00132177	0.000374626	-1.83624	0.00041184	0.00059133	0.696464	0.924	0.000262834	7.43e-05	-0.957368	0	0.0003026	NA	0.83	0.00269852	0.000764346	-1.97536	0.00085615
Rv0695		conserved hypothetical protein	0.989	0.0013658	8.0348e-05	-1.91132	3.679e-05	0.00019722	0.186543	0.579	0	0	0	0	0	NA	0.772	0	0	0	0	0	NA	0.929	0.000594893	0.000198151	-1.05741	0.00016221	0.00043153	0.375895	0.942	0.00225756	0.000645074	-1.90125	0.00064079	0.00042479	1.50849	0.886	0.000383573	0.000108394	-0.802736	0	0	NA	0.747	0.00170571	0.000482018	-1.70963	0.000705
Rv0696		membrane sugar transferase	0.996	0.000725582	0.000104997	-1.73692	0.00011562	7.786e-05	1.48497	0.762	0.000149137	4.21e-05	-0.531871	0.00011363	0	NA	0.724	6.28e-05	1.77e-05	-0.212748	0	0	NA	0.943	0.000241173	0.000102585	-0.80825	0	0.00033426	NA	0.941	0.00118456	0.000350857	-1.86129	0.0004695	0	NA	0.935	0.000218863	6.18e-05	-0.732639	0	0	NA	0.822	0.00207605	0.000601912	-1.93484	0.00070375
Rv0697		dehydrogenase	1	0.0010651	0.000504194	-1.19795	0.00049113	0.00054455	0.901901	0.801	0.000250753	9.67e-05	-0.819879	0.00015228	0	NA	0.849	0.000368035	0.000151826	-1.0088	0.00018315	0	NA	0.941	4.74e-05	1.34e-05	-0.212748	0	0	NA	0.895	0.00137191	0.000395126	-1.89113	0.00043977	0.00025036	1.75655	0.939	0.000427689	0.000146041	-1.32277	0.00020498	0	NA	0.839	0.00111739	0.000326665	-1.77476	9.62e-05
Rv0698		conserved hypothetical protein	0.998	0.00167204	0.00045278	-1.48086	0.00015732	0.00127654	0.123239	0.748	0	0	0	0	0	NA	0.935	0	0	0	0	0	NA	0.964	0	0	0	0	0	NA	0.93	0.0021478	0.000608624	-1.73009	0.00080231	0	NA	0.964	0.000217791	6.15e-05	-0.425497	0	0	NA	0.926	0.00175944	0.000499336	-1.73357	0.00061042
Rv0699		hypothetical protein	1	0.00230094	0.00102162	-0.890937	0.0014175	0	NA	-	-	-	-	-	-	-	0.946	0	0	0	0	0	NA	0.905	0.000319644	9.03e-05	-0.212748	0	0	NA	0.95	0.000761237	0.000215119	-0.531871	0.00053988	0	NA	0.905	0	0	0	0	0	NA	0.721	0	0	0	0
Rv0700	rpsJ	30S ribosomal protein S10	1	0	0	0	0	0	NA	0.964	0	0	0	0	0	NA	0.964	0	0	0	0	0	NA	0.964	0	0	0	0	0	NA	0.964	0.00185321	0.000525067	-1.2643	0.00036914	0.00117276	0.314762	0.964	0	0	0	0	0	NA	0.964	0.00152718	0.00043339	-1.19824	0.00036914
Rv0701	rplC	50S ribosomal protein L3	1	0.000781054	6.1085e-05	-1.47708	6.203e-05	5.947e-05	1.04305	0.826	0	0	0	0	0	NA	0.885	0	0	0	0	0	NA	0.89	0.000165589	6.14e-05	-0.27984	0	0	NA	0.853	0.00161267	0.000456207	-1.61908	0.00040988	0	NA	0.905	0.000217056	6.13e-05	-0.425497	0	0	NA	0.827	0.00196096	0.000563009	-1.7342	0.00065641
Rv0702	rplD	50S ribosomal protein L4	1	0.00126689	0.000285835	-1.48515	4.06e-05	0.0009884	0.0410765	-	-	-	-	-	-	-	0.869	0	0	0	0	0	NA	0.918	0.000156196	4.41e-05	-0.319123	0	0	NA	0.946	0.000353568	0.000106606	-0.628462	0.0001752	0	NA	0.939	0	0	0	0	0	NA	0.891	0.00262851	0.00079297	-1.8457	0.00104313
Rv0703	rplW	50S ribosomal protein L23	0.964	0	0	0	0	0	NA	0.957	0	0	0	0	0	NA	0.96	0	0	0	0	0	NA	0.96	0	0	0	0	0	NA	0.927	0.00148617	0.000419979	-1.18983	0.00038968	0	NA	0.96	0.00044157	0.000124784	-0.425497	0	0	NA	0.934	0.00102437	0.000291378	-0.90764	0.00040181
Rv0704	rplB	50S ribosomal protein L2	1	0.000807923	4.745e-05	-1.67453	1.594e-05	0.00014107	0.112994	0.944	0	0	0	0	0	NA	0.953	0	0	0	0	0	NA	0.961	0	0	0	0	0	NA	0.974	0.00195712	0.000558739	-1.88359	0.00067226	0	NA	0.961	0.000118979	3.36e-05	-0.319123	0	0	NA	0.918	0.0018287	0.000518511	-1.86244	0.00043821
Rv0705	rpsS	30S ribosomal protein S19	1	0.000603794	3.5461e-05	-0.952113	4.666e-05	0	NA	0.968	0	0	0	0	0	NA	1	0.000227831	6.44e-05	-0.212748	0	0	NA	1	0	0	0	0	0	NA	0.965	0.00118175	0.000334447	-0.918599	0.0004005	0	NA	1	0	0	0	0	0	NA	0.961	0.00142248	0.000433383	-0.976568	0.00039855
Rv0706	rplV	50S ribosomal protein L22	1	0.000574284	3.3926e-05	-1.28669	4.708e-05	0	NA	-	-	-	-	-	-	-	0.503	0	0	0	0	0	NA	0.81	0.000400718	0.000113239	-0.638245	0.00024511	0	NA	0.929	0.00058196	0.000164457	-0.87071	0.00020967	0	NA	0.87	0.000497086	0.000140472	-0.850993	0.00023343	0	NA	0.542	0.00209748	0.000594398	-1.52671	0
Rv0707	rpsC	30S ribosomal protein S3	1	0.000620227	6.3449e-05	-1.44062	8.581e-05	0	NA	-	-	-	-	-	-	-	0.869	0	0	0	0	0	NA	1	0.000350446	0.000234515	-0.441458	0.00036833	0	NA	0.956	0.00150819	0.000427393	-1.77281	0.00042949	0.00040988	1.04784	0.966	8.06e-05	2.28e-05	-0.212748	0	0	NA	0.863	0.00280144	0.000794504	-1.94408	0.00080889
Rv0708	rplP	50S ribosomal protein L16	1	0.000408321	4.7721e-05	-0.893303	0	0.00019899	NA	-	-	-	-	-	-	-	0.935	0	0	0	0	0	NA	0.947	0	0	0	0	0	NA	0.882	0.00174641	0.000493885	-1.32467	0.00030148	0.00098436	0.30627	0.947	0.000243981	6.89e-05	-0.319123	0	0	NA	0.842	0.00210501	0.000594856	-1.39059	0.00097008
Rv0709	rpmC	50S ribosomal protein L29	1	0.00218295	0.000257255	-1.41357	5.871e-05	0.00087048	0.0674455	-	-	-	-	-	-	-	0.94	0	0	0	0	0	NA	1	0	0	0	0	0	NA	0.953	0.00230488	0.000651337	-1.15591	0.00051064	0	NA	1	0	0	0	0	0	NA	0.949	0	0	0	0
Rv0710	rpsQ	30S ribosomal protein S17	1	0.00165713	0.000121897	-1.64815	9.89e-05	0.00019868	0.497785	-	-	-	-	-	-	-	-	-	-	-	-	-	-	0.951	0.000164318	4.64e-05	-0.212748	0	0	NA	0.944	0.000745651	0.000211061	-0.81223	0.0002911	0	NA	0.869	9e-05	2.54e-05	-0.106374	0	0	NA	0.725	0.00335106	0.000968266	-1.70401	0.00161786
Rv0711	atsA	arylsulfatase	1	0.00100837	0.000278098	-1.81911	0.00011115	0.0008005	0.138851	0.723	7.51e-05	2.12e-05	-0.425497	0	0	NA	0.81	0	0	0	0	0	NA	0.952	7.14e-05	2.02e-05	-0.483613	0	0	NA	0.948	0.00242479	0.000689803	-2.00614	0.00072674	0.00046568	1.5606	0.938	0.000115867	3.27e-05	-0.802736	4.95e-05	0	NA	0.89	0.00113077	0.000320184	-1.96561	0.00031874
Rv0712		conserved hypothetical protein	1	0.000189189	1.1111e-05	-0.952113	0	4.478e-05	NA	-	-	-	-	-	-	-	0.647	0	0	0	0	0	NA	0.952	0	0	0	0	0	NA	0.923	0.00185696	0.000541092	-1.7967	0.0005424	0.00040581	1.33659	0.898	7.95e-05	2.25e-05	-0.212748	0	0	NA	0.826	0.00129838	0.000367816	-1.71581	0.00032143
Rv0713		conserved membrane protein	1	0.00108452	0.00033431	-1.40478	8.567e-05	0.00105859	0.0809284	0.542	0	0	0	0	0	NA	0.902	0	0	0	0	0	NA	0.949	7.19e-05	2.03e-05	-0.212748	0	0	NA	0.966	0.00254255	0.000747241	-1.91169	0.00102911	0	NA	0.962	0.000177286	5.01e-05	-0.435355	0	0	NA	0.96	0.00252368	0.000728037	-1.94104	0.00098338
Rv0714	rplN	50S ribosomal protein L14	1	0.00138431	0.000718485	-0.770723	3.686e-05	0.00269494	0.0136775	1	0	0	0	0	0	NA	0.997	0	0	0	0	0	NA	1	8.76e-05	2.51e-05	-0.106005	0	0	NA	1	0.00191685	0.000542777	-1.4175	0.00060223	0.00086305	0.697793	1	0	0	0	0	0	NA	1	0.00148103	0.000419255	-1.26461	0.00060223
Rv0715	rplX	50S ribosomal protein L24	1	0.000541156	0.000704139	0.307753	0	0.00285851	NA	0.978	0	0	0	0	0	NA	0.984	0	0	0	0	0	NA	1	0	0	0	0	0	NA	0.953	0.00148429	0.00043349	-1.07285	0.00036858	0	NA	1	0	0	0	0	0	NA	1	0.00202039	0.000597707	-1.28689	0.00034522
Rv0716	rplE	50S ribosomal protein L5	1	0.000905691	0.000507003	-0.705384	7.032e-05	0.00184796	0.0380528	0.998	0	0	0	0	0	NA	0.998	0	0	0	0	0	NA	0.968	0	0	0	0	0	NA	0.982	0.00209031	0.000600324	-1.67829	0.00040326	0	NA	1	0	0	0	0	0	NA	0.961	0.00278855	0.000790005	-1.87585	0.0006072
Rv0717	rpsN1	30S ribosomal protein S14	1	0.00183243	0.000320381	-1.12751	0.00042363	0	NA	0.887	0	0	0	0	0	NA	1	0	0	0	0	0	NA	0.946	0	0	0	0	0	NA	1	0.00155858	0.000443333	-0.859382	0.00059294	0	NA	1	0	0	0	0	0	NA	0.946	0.00127767	0.000361058	-0.744619	0.00061896
Rv0718	rpsH	30S ribosomal protein S8	0.987	0.00129647	7.6142e-05	-1.5083	3.476e-05	0.00019544	0.177855	0.762	0	0	0	0	0	NA	0.885	0	0	0	0	0	NA	0.93	0	0	0	0	0	NA	0.957	0.000925552	0.000261905	-0.945019	0.00029425	0	NA	0.942	0	0	0	0	0	NA	0.947	0.00118979	0.000336223	-1.11974	0.00059709
Rv0719	rplF	50S ribosomal protein L6	1	0.000945944	5.5556e-05	-1.5083	2.506e-05	0.00014493	0.172911	0.806	0	0	0	0	0	NA	0.863	0	0	0	0	0	NA	0.939	0.000190084	5.37e-05	-0.270865	0	0	NA	0.939	0.00190238	0.000538656	-1.72196	0.00065595	0.00064164	1.0223	0.959	0.000496127	0.000164846	-0.748267	0.00021351	0	NA	0.937	0.0021597	0.000611108	-1.76659	0.00044265
Rv0720	rplR	50S ribosomal protein L18	1	0.000461436	2.71e-05	-0.952113	3.802e-05	0	NA	-	-	-	-	-	-	-	0.564	0	0	0	0	0	NA	0.881	0	0	0	0	0	NA	0.843	0.000827598	0.000234736	-0.753751	0	0	NA	0.9	0	0	0	0	0	NA	0.686	0.000634866	0.000179407	-0.531871	0
Rv0721	rpsE	30S ribosomal protein S5	1	0.000771776	6.0942e-05	-1.47807	6.248e-05	5.772e-05	1.08247	0.508	0	0	0	0	0	NA	0.716	0.000608669	0.000172004	-0.957368	0	0	NA	1	9.69e-05	2.74e-05	-0.212748	0	0	NA	0.929	0.00140836	0.000398208	-1.61695	0.0003809	0	NA	0.919	0	0	0	0	0	NA	0.787	0.00141544	0.000399989	-1.54759	0.00022779
Rv0722	rpmD	50S ribosomal protein L30	1	0.000859949	5.0505e-05	-0.952113	6.944e-05	0	NA	0.652	0	0	0	0	0	NA	0.879	0	0	0	0	0	NA	0.889	0	0	0	0	0	NA	0.833	0.00194928	0.000552479	-0.918236	0	0.00207717	NA	0.889	0	0	0	0	0	NA	0.889	0.000182524	5.16e-05	-0.106374	0
Rv0723	rplO	50S ribosomal protein L15	1	0.00039671	0.000932615	1.4025	0.00127993	0	NA	-	-	-	-	-	-	-	-	-	-	-	-	-	-	1	0.000291376	8.23e-05	-0.425497	0	0	NA	0.952	0.00137953	0.000391765	-1.36952	0.00027497	0	NA	0.982	0	0	0	0	0	NA	0.757	0.000769443	0.000217437	-0.850993	0
Rv0724	sppA	protease IV	1	0.000820012	0.000338179	-1.33747	5.931e-05	0.00109409	0.0542094	-	-	-	-	-	-	-	0.561	0.000275088	9.8e-05	-0.859161	0.00016698	0	NA	0.903	0.00013298	3.76e-05	-0.696361	6.78e-05	0	NA	0.936	0.00208997	0.000593648	-1.99427	0.00058983	0.0007008	0.841652	0.827	0.000207521	5.86e-05	-0.887271	7.54e-05	0	NA	0.772	0.00171211	0.000505448	-1.93697	0.00062721
Rv0724A		conserved hypothetical protein	1	0.00102339	0.00104799	0.0331104	0	0	NA	0.994	0	0	0	0	0	NA	0.988	0	0	0	0	0	NA	1	0	0	0	0	0	NA	1	0.00152972	0.000457616	-1.18025	0	0	NA	0.997	0	0	0	0	0	NA	0.97	0.00206935	0.00058478	-1.44802	0
Rv0725c		conserved hypothetical protein	1	0.000753688	0.000410735	-0.811251	2.342e-05	6.711e-05	0.348979	0.969	0	0	0	0	0	NA	0.948	0	0	0	0	0	NA	0.988	3.59e-05	1.01e-05	-0.106374	0	0	NA	0.976	0.00207202	0.000638941	-1.8652	0.00080561	0.0005822	1.38373	0.988	0.000107679	3.04e-05	-0.319123	0	0	NA	0.911	0.00190798	0.000539179	-1.89346	0.0006937
Rv0726c		conserved hypothetical protein	1	0.00077115	0.000270061	-1.24622	0.00032184	0.00011189	2.8764	0.778	0	0	0	0	0	NA	0.899	0	0	0	0	0	NA	0.989	2.94e-05	8.31e-06	-0.106374	0	0	NA	0.957	0.00176495	0.000508427	-1.89228	0.00052182	0	NA	0.942	0	0	0	0	0	NA	0.918	0.00212549	0.000632194	-1.90516	0.00054444
Rv0727c	fucA	L-fuculose phosphate aldolase	0.998	0.000778673	4.5732e-05	-1.5083	2.098e-05	0.00011673	0.179731	0.504	0	0	0	0	0	NA	0.791	0.000617773	0.000174577	-0.967226	0.00022042	0	NA	0.983	0	0	0	0	0	NA	0.951	0.0020058	0.000588238	-1.60035	0.00089848	0	NA	0.98	0	0	0	0	0	NA	0.731	0.003081	0.000872345	-1.84108	0.00136778
Rv0728c	serA2	D-3-phosphoglycerate dehydrogenase	0.999	0.000869468	0.000301714	-1.2532	0.00040527	3.778e-05	10.7271	-	-	-	-	-	-	-	0.706	0.000324487	9.17e-05	-0.744619	0.00019422	0	NA	0.962	0.00013612	3.85e-05	-0.377239	0	0	NA	0.908	0.0024519	0.000697811	-1.93758	0.00066138	0.00035318	1.87264	0.935	0	0	0	0	0	NA	0.734	0.00240932	0.000710402	-1.89405	0.00070484
Rv0729	xylB	D-xylulose kinase	0.955	0.000530109	0.000344165	-0.624907	0.00047765	0	NA	-	-	-	-	-	-	-	-	-	-	-	-	-	-	0.896	0.000239534	6.77e-05	-0.90911	0	0.00025295	NA	0.874	0.00152842	0.000431919	-1.92126	0.00059516	0.00026584	2.23879	0.744	0.000256481	7.25e-05	-0.850993	0.00011945	0	NA	0.526	0.000821466	0.000235438	-1.47411	0.00020964
Rv0730		conserved hypothetical protein	1	0.00116783	6.8726e-05	-1.805	5.5e-05	0.00011194	0.491335	-	-	-	-	-	-	-	0.811	0	0	0	0	0	NA	0.966	0	0	0	0	0	NA	0.936	0.00202571	0.000578885	-1.77924	0.00064122	0	NA	0.953	0.000231109	6.53e-05	-0.531871	0.00015957	0	NA	0.885	0.00139695	0.000396434	-1.48282	0.00017709
Rv0731c		conserved hypothetical protein	1	0.000712291	7.303e-05	-1.59775	8.451e-05	4.076e-05	2.07336	-	-	-	-	-	-	-	0.735	0	0	0	0	0	NA	0.945	0	0	0	0	0	NA	0.894	0.00108877	0.000307992	-1.71579	0.0003947	0	NA	0.873	0.00053861	0.000152206	-1.24795	0.00027295	0	NA	0.752	0.00138421	0.000391912	-1.5848	0.00048123
Rv0732	secY	preprotein translocase	1	0.00102727	7.5264e-05	-2.04316	0.00010129	0	NA	0.921	0	0	0	0	0	NA	0.917	0	0	0	0	0	NA	0.932	0.000155943	4.41e-05	-0.589987	9.05e-05	0	NA	0.918	0.00195444	0.000567067	-1.92036	0.00064718	0.00026817	2.41332	0.916	7.93e-05	2.24e-05	-0.319123	0	0	NA	0.899	0.00266901	0.000754916	-1.98556	0.00084519
Rv0733	adk	adenylate kinase	1	0.000624233	7.2978e-05	-1.20666	2.461e-05	0.00022329	0.110215	0.896	0	0	0	0	0	NA	0.995	0	0	0	0	0	NA	0.98	0	0	0	0	0	NA	0.978	0.00120537	0.00034216	-1.45423	0.00020737	0	NA	1	0	0	0	0	0	NA	0.98	0.00246295	0.000712669	-1.81174	0.00050679
Rv0734	mapA	methionine aminopeptidase	1	0.000851014	6.2675e-05	-1.64917	3.45e-05	0.00013833	0.249404	0.804	0.000299294	8.46e-05	-0.638245	0.00019437	0	NA	0.765	0.000733669	0.000207328	-1.24795	0.0003928	0	NA	0.96	0.00020887	5.9e-05	-0.531871	0.00014783	0	NA	0.929	0.00224655	0.000705012	-1.8255	0.00082254	0.00041899	1.96315	0.898	0.000312753	0.000112055	-0.666054	0.00015875	0	NA	0.707	0.00107906	0.000305408	-1.44276	0.00021627
Rv0735	sigL	alternative RNA polymerase sigma factor	1	0.000638811	3.7738e-05	-1.28669	5.163e-05	0	NA	0.869	0	0	0	0	0	NA	0.816	0	0	0	0	0	NA	0.94	6.4e-05	1.81e-05	-0.106374	0	0	NA	0.919	0.000392953	0.000111319	-0.589624	0	0	NA	0.957	0.000377193	0.000123246	-0.598963	0.00021924	0	NA	0.74	0.000650617	0.000183859	-0.754478	0.00030715
Rv0736		conserved membrane protein	1	0.000678947	0.000120768	-1.31835	0.00014924	4.832e-05	3.08858	0.604	0	0	0	0	0	NA	0.695	0.000552807	0.00035131	-0.486414	0	0.00141844	NA	0.956	0.000223085	6.9e-05	-0.51223	0	0.00041685	NA	0.876	0.000974051	0.000275665	-1.37562	0.0003573	0	NA	0.803	0	0	0	0	0	NA	0.679	0.00138304	0.000390834	-1.40952	0.00069044
Rv0737		transcriptional regulator	1	0.00068499	0.00010039	-1.16706	8.348e-05	0.00014741	0.566312	0.629	0	0	0	0	0	NA	0.653	0.000197688	5.59e-05	-0.212748	0	0	NA	0.98	0	0	0	0	0	NA	0.978	0.00297116	0.00085903	-1.76453	0.0005845	0.00123791	0.472167	0.974	0	0	0	0	0	NA	0.912	0.00226898	0.00064445	-1.73703	0.00104401
Rv0738		conserved hypothetical protein	1	0.000310678	3.6611e-05	-0.893781	4.987e-05	0	NA	-	-	-	-	-	-	-	-	-	-	-	-	-	-	0.962	0	0	0	0	0	NA	0.942	0.00155339	0.000438976	-1.50683	0.00043191	0	NA	0.774	0.000680277	0.00019224	-0.957368	0.00028206	0	NA	-	-	-	-	-
Rv0739		conserved hypothetical protein	1	0.000633515	3.7424e-05	-1.50886	1.683e-05	9.735e-05	0.172881	0.747	0	0	0	0	0	NA	0.867	0	0	0	0	0	NA	0.936	0	0	0	0	0	NA	0.929	0.00128549	0.000363626	-1.63888	0.00044484	0	NA	0.929	0	0	0	0	0	NA	0.912	0.00218262	0.000622752	-1.8694	0.00060745
Rv0740		conserved hypothetical protein	-	-	-	-	-	-	-	-	-	-	-	-	-	-	-	-	-	-	-	-	-	-	-	-	-	-	-	-	-	-	-	-	-	-	-	-	-	-	-	-	-	-	-	-	-	-	-
Rv0741		transposase	-	-	-	-	-	-	-	-	-	-	-	-	-	-	-	-	-	-	-	-	-	-	-	-	-	-	-	-	-	-	-	-	-	-	-	-	-	-	-	-	-	-	-	-	-	-	-
Rv0742	PE_PGRS8	PE-PGRS family protein	-	-	-	-	-	-	-	-	-	-	-	-	-	-	-	-	-	-	-	-	-	-	-	-	-	-	-	-	-	-	-	-	-	-	-	-	-	-	-	-	-	-	-	-	-	-	-
Rv0743c		hypothetical protein	1	0.000610286	3.5842e-05	-1.28516	4.866e-05	0	NA	0.932	0	0	0	0	0	NA	0.871	0	0	0	0	0	NA	0.941	6.12e-05	1.73e-05	-0.106374	0	0	NA	0.903	0.00140456	0.000398518	-1.38553	0.00044948	0	NA	0.941	0	0	0	0	0	NA	0.866	0.00219482	0.000620237	-1.62049	0.00070231
Rv0744c		transcriptional regulator	1	0.000674591	0.000407788	-0.542125	0.00054407	0	NA	0.862	0	0	0	0	0	NA	0.645	0	0	0	0	0	NA	0.931	0	0	0	0	0	NA	0.886	0.0016473	0.000466709	-1.52395	0.00049983	0	NA	0.907	0	0	0	0	0	NA	0.874	0.00101521	0.00028689	-1.11974	0.00025113
Rv0745		conserved hypothetical protein	0.979	0.00131963	0.000499153	-1.10768	0.00070062	0	NA	-	-	-	-	-	-	-	0.695	0	0	0	0	0	NA	0.884	0	0	0	0	0	NA	0.867	0.00112224	0.000317136	-1.26909	0.00025479	0.00066245	0.384618	0.807	0	0	0	0	0	NA	0.769	0.000791237	0.000223597	-0.918968	0.00030111
Rv0746	PE_PGRS9	PE-PGRS family protein	-	-	-	-	-	-	-	-	-	-	-	-	-	-	-	-	-	-	-	-	-	-	-	-	-	-	-	-	-	-	-	-	-	-	-	-	-	-	-	-	-	-	-	-	-	-	-
Rv0747	PE_PGRS10	PE-PGRS family protein	-	-	-	-	-	-	-	-	-	-	-	-	-	-	-	-	-	-	-	-	-	-	-	-	-	-	-	-	-	-	-	-	-	-	-	-	-	-	-	-	-	-	-	-	-	-	-
Rv0748		conserved hypothetical protein	1	0.00264667	0.000940937	-1.14901	0.00054333	0.00199074	0.272929	-	-	-	-	-	-	-	-	-	-	-	-	-	-	0.667	0	0	0	0	0	NA	0.779	0.000639288	0.000180657	-0.377239	0	0	NA	0.523	0	0	0	0	0	NA	0.628	0.00178468	0.000504334	-0.957368	0.00081161
Rv0749		conserved hypothetical protein	0.823	0.00434487	0.000841114	-1.83442	0.0003897	0.00214931	0.181314	-	-	-	-	-	-	-	0.676	0	0	0	0	0	NA	0.793	0	0	0	0	0	NA	0.767	0.000684677	0.000194301	-0.647371	0.00035015	0	NA	0.793	0.00141896	0.000402172	-1.25672	0.00067245	0	NA	0.788	0.00190084	0.000537161	-1.42451	0.00067803
Rv0749A		hypothetical protein	0.993	0.00124285	7.2993e-05	-0.952113	9.901e-05	0	NA	1	0	0	0	0	0	NA	0.913	0	0	0	0	0	NA	0.92	0	0	0	0	0	NA	0.848	0.00137283	0.00042432	-0.463972	0	0	NA	1	0.00116392	0.000328913	-0.531871	0.00079322	0	NA	1	0.000232784	6.58e-05	-0.106374	0
Rv0750		conserved hypothetical protein	-	-	-	-	-	-	-	-	-	-	-	-	-	-	-	-	-	-	-	-	-	-	-	-	-	-	-	-	-	-	-	-	-	-	-	-	-	-	-	-	-	-	-	-	-	-	-
Rv0751c	mmsB	3-hydroxyisobutyrate dehydrogenase	1	0.000577186	3.3955e-05	-1.50814	3.093e-05	4.28e-05	0.722664	-	-	-	-	-	-	-	0.609	0	0	0	0	0	NA	0.918	3.96e-05	1.12e-05	-0.106374	0	0	NA	0.888	0.00306727	0.000878979	-1.953	0.00102007	0.00040314	2.53031	0.8	0	0	0	0	0	NA	0.741	0.00117528	0.000332123	-1.61163	0.00036232
Rv0752c	fadE9	acyl-CoA dehydrogenase	1	0.00058063	0.000110974	-1.439	0.00012622	6.715e-05	1.87967	-	-	-	-	-	-	-	0.801	0.000444271	0.000125547	-1.18983	0.00012608	0	NA	0.962	0	0	0	0	0	NA	0.963	0.00201894	0.000574657	-1.94927	0.00058765	0.00057945	1.01415	0.951	0.000230488	6.51e-05	-0.754478	0	0.00029531	NA	0.867	0.000631744	0.000199446	-1.4133	0.00027442
Rv0753c	mmsA	methylmalonate-semialdehyde dehydrogenase	1	0.000444659	2.6224e-05	-1.67529	3.502e-05	0	NA	0.605	0	0	0	0	0	NA	0.709	0	0	0	0	0	NA	0.953	6.6e-05	1.86e-05	-0.319123	0	0	NA	0.905	0.00196782	0.000574871	-1.95223	0.0006383	0.00024898	2.56366	0.917	0.000205632	5.81e-05	-0.860852	7.86e-05	0	NA	0.731	0.00143499	0.000406114	-1.90291	0.00041596
Rv0754	PE_PGRS11	PE-PGRS family protein	-	-	-	-	-	-	-	-	-	-	-	-	-	-	-	-	-	-	-	-	-	-	-	-	-	-	-	-	-	-	-	-	-	-	-	-	-	-	-	-	-	-	-	-	-	-	-
Rv0755A		transposase	-	-	-	-	-	-	-	-	-	-	-	-	-	-	-	-	-	-	-	-	-	-	-	-	-	-	-	-	-	-	-	-	-	-	-	-	-	-	-	-	-	-	-	-	-	-	-
Rv0755c	PPE12	PPE family protein	-	-	-	-	-	-	-	-	-	-	-	-	-	-	-	-	-	-	-	-	-	-	-	-	-	-	-	-	-	-	-	-	-	-	-	-	-	-	-	-	-	-	-	-	-	-	-
Rv0756c		hypothetical protein	1	0.00117569	0.00055634	-1.01242	0.00059879	0.00045146	1.32634	-	-	-	-	-	-	-	0.803	0	0	0	0	0	NA	0.923	0.000191786	5.42e-05	-0.377239	0	0	NA	0.893	0.000595193	0.000168404	-0.957794	0.00017748	0	NA	0.915	0	0	0	0	0	NA	0.759	0.00104943	0.000296559	-1.41702	0.00045015
Rv0757	phoP	two component system transcriptional regulator	1	0.000686572	0.000105885	-1.35528	3.659e-05	0.00030246	0.120975	-	-	-	-	-	-	-	0.52	0	0	0	0	0	NA	0.966	0.000536148	0.000221216	-0.913752	0.00030076	0	NA	0.97	0.00111287	0.000314861	-1.53217	0.00046539	0	NA	0.985	0.000262954	7.43e-05	-0.638245	0	0.00043001	NA	0.957	0.0022138	0.000639863	-1.83053	0.00047647
Rv0758	phoR	two component system sensor kinase	0.999	0.000935707	0.000339173	-1.40642	0.00044824	7.665e-05	5.84788	-	-	-	-	-	-	-	0.658	0.000301165	0.000187352	-0.50431	0.0003077	0	NA	0.925	0.000190648	6.33e-05	-0.700009	8.68e-05	0	NA	0.931	0.00144385	0.000408612	-1.92695	0.0005189	0.00022695	2.28641	0.927	9.5e-05	2.69e-05	-0.425497	0	0	NA	0.855	0.0015216	0.000501122	-1.79532	0.00062934
Rv0759c		conserved hypothetical protein	1	0.00102352	0.000119658	-1.20666	4.304e-05	0.00040515	0.106232	0.97	0	0	0	0	0	NA	1	0	0	0	0	0	NA	1	0	0	0	0	0	NA	1	0.0042464	0.0012012	-1.81787	0.0017583	0	NA	1	0	0	0	0	0	NA	1	0.00212232	0.000599749	-1.33095	0.00070332
Rv0760c		conserved hypothetical protein	1	0.000405404	7.0711e-05	-0.835091	9.233e-05	0	NA	0.974	0	0	0	0	0	NA	0.981	0	0	0	0	0	NA	1	0.000152972	4.32e-05	-0.212748	0	0	NA	0.96	0.00343103	0.00100406	-1.73075	0.00106776	0.00089455	1.19363	0.998	0	0	0	0	0	NA	0.924	0.00190578	0.000539595	-1.51498	0.00085902
Rv0761c	adhB	zinc-type alcohol dehydrogenase NAD dependent	1	0.000150948	5.1855e-05	-0.664035	6.89e-05	0	NA	0.741	0.000192131	5.43e-05	-0.531871	0.00013564	0	NA	0.906	0	0	0	0	0	NA	0.971	0	0	0	0	0	NA	0.957	0.00169756	0.000487976	-1.8695	0.000506	0.00031344	1.61434	0.97	5.87e-05	1.66e-05	-0.212748	0	0	NA	0.914	0.00190198	0.000542602	-1.93038	0.00075081
Rv0762c		conserved hypothetical protein	1	0.00124847	0.000216364	-1.47175	0.00028105	0	NA	0.896	0	0	0	0	0	NA	0.808	0	0	0	0	0	NA	0.919	0	0	0	0	0	NA	0.94	0.00250633	0.00071761	-1.79112	0.00062634	0.0007403	0.846062	0.94	0.000250481	7.08e-05	-0.425497	0	0	NA	0.886	0.00205835	0.000617394	-1.68721	0.00078651
Rv0763c		ferredoxin	1	0.00082613	0.000382081	-0.545948	0	0.0016141	NA	0.995	0.00124754	0.000352544	-0.850993	0.00053634	0	NA	0.981	0	0	0	0	0	NA	1	0	0	0	0	0	NA	0.903	0.0027486	0.000844996	-1.31862	0.00059928	0.00187104	0.320292	1	0.000465568	0.000131565	-0.319123	0	0	NA	1	0.000775947	0.000219276	-0.531871	0.00052711
Rv0764c	cyp51	cytochrome P450 51	0.999	0.000879623	0.000204129	-1.63176	0.00025925	3.109e-05	8.33869	0.946	0	0	0	0	0	NA	0.913	0.000103794	2.93e-05	-0.425497	0	0	NA	1	2.37e-05	6.69e-06	-0.106374	0	0	NA	0.993	0.00226861	0.000660957	-1.9588	0.00072092	0.00076916	0.937282	1	0	0	0	0	0	NA	0.952	0.00191827	0.000543648	-1.95894	0.00067198
Rv0765c		oxidoreductase	1	0.000823264	0.000273911	-1.18796	0.00035649	4.631e-05	7.69791	0.537	0	0	0	0	0	NA	0.751	0	0	0	0	0	NA	0.975	0	0	0	0	0	NA	0.931	0.00170854	0.000482993	-1.82625	0.00043926	0.00041899	1.04838	0.911	0	0	0	0	0	NA	0.83	0.00187097	0.000529112	-1.78609	0.00048956
Rv0766c	cyp123	cytochrome P450 123	1	0.000845012	9.0563e-05	-1.81314	8.88e-05	9.75e-05	0.910769	0.743	0	0	0	0	0	NA	0.961	0.000138228	3.91e-05	-0.531871	9.69e-05	0	NA	0.973	0	0	0	0	0	NA	0.956	0.00155822	0.000449101	-1.90114	0.00048261	0.00056934	0.847666	0.982	0.000893091	0.000252379	-1.76056	0.00027906	0	NA	0.938	0.00283523	0.000806622	-1.98688	0.00090506
Rv0767c		conserved hypothetical protein	1	0.00106087	7.7803e-05	-1.64855	6.444e-05	0.00011657	0.552801	0.79	0	0	0	0	0	NA	0.617	0	0	0	0	0	NA	0.88	0.000454856	0.000128539	-0.802736	0.00020754	0	NA	0.88	0.00341211	0.00100923	-1.85995	0.00123687	0	NA	0.896	0	0	0	0	0	NA	0.85	0.000588356	0.000730003	0.369591	0.00105267
Rv0768	aldA	aldehyde dehydrogenase NAD-dependent	1	0.00150579	0.000332265	-1.92834	0.00036803	0.00023398	1.57291	0.527	0	0	0	0	0	NA	0.78	0	0	0	0	0	NA	0.978	0.000335326	0.000118187	-1.1683	7.76e-05	0.00032028	0.242194	0.933	0.00128929	0.000364733	-1.84593	0.00040729	0.00023145	1.75973	0.966	0.000361963	0.000102287	-1.10766	0.00015859	0	NA	0.861	0.00162618	0.000480365	-1.90728	0.00049774
Rv0769		dehydrogenase/reductase	0.989	0.000462406	0.000160736	-0.893536	0	0.00064674	NA	0.968	0	0	0	0	0	NA	0.98	0	0	0	0	0	NA	0.988	4.35e-05	1.23e-05	-0.106374	0	0	NA	0.93	0.00189679	0.000537185	-1.83056	0.00063172	0	NA	0.988	0.000391759	0.000110707	-0.860852	0.00014739	0	NA	0.968	0.00142317	0.000415136	-1.72226	0.00030715
Rv0770		dehydrogenase/reductase	0.948	0.00121436	0.000286845	-1.55212	0.00012945	0.00074211	0.174435	-	-	-	-	-	-	-	0.77	0	0	0	0	0	NA	0.886	0.000449004	0.000190087	-0.857184	0.00021139	0	NA	0.849	0.000895223	0.000253339	-1.48204	0.00015056	0.00043153	0.348898	0.876	0.0013626	0.000508426	-1.56672	0.00063336	0	NA	0.805	0.0013928	0.000393592	-1.70772	0.00033393
Rv0771		4-carboxymuconolactone decarboxylase cmd	1	0.00156704	0.000205698	-1.54659	9.288e-05	0.00056113	0.165523	0.752	0	0	0	0	0	NA	0.894	0	0	0	0	0	NA	0.975	0.000151529	4.28e-05	-0.212748	0	0	NA	0.945	0.00203456	0.00059729	-1.53391	0.00054408	0.00085403	0.637074	0.975	0	0	0	0	0	NA	0.926	0.000400528	0.000114551	-0.482115	0
Rv0772	purD	phosphoribosylamine-glycine ligase	1	0.000402529	0.000208921	-0.770723	2.177e-05	0.00070572	0.0308479	-	-	-	-	-	-	-	0.764	0	0	0	0	0	NA	0.957	0.000158769	5.19e-05	-0.598963	9.38e-05	0	NA	0.925	0.00156052	0.000441562	-1.89473	0.00039327	0.00025801	1.52424	0.932	0	0	0	0	0	NA	0.747	0.00166125	0.000470022	-1.89172	0.00038865
Rv0773c	ggtA	bifunctional acylase	0.96	0.000579025	0.000194735	-1.27819	0.0002327	8.325e-05	2.7952	0.68	0.000122846	3.47e-05	-0.425497	0	0	NA	0.794	0	0	0	0	0	NA	0.91	0.000252224	9.19e-05	-0.940476	0.00015077	0	NA	0.888	0.00192869	0.000549324	-1.96896	0.00057416	0.00049516	1.15954	0.897	0.000348923	9.86e-05	-1.27437	0.00016163	0	NA	0.772	0.00108244	0.000306455	-1.81201	0.00028645
Rv0774c		hypothetical exported protein	1	0.000935911	9.9677e-05	-1.71716	0.00010634	8.27e-05	1.28585	-	-	-	-	-	-	-	0.819	0.00030103	8.51e-05	-0.744619	0.00016561	0	NA	0.974	0.000108528	3.55e-05	-0.299481	0	0	NA	0.942	0.00179643	0.00059578	-1.74605	0.00039747	0.00105286	0.377515	0.952	0.000481123	0.000135961	-1.18983	0	0.00036366	NA	0.705	0.00159872	0.000458401	-1.75306	0.00019927
Rv0775		conserved hypothetical protein	1	0.00109147	0.000158939	-1.51996	0.00023841	0	NA	0.731	0	0	0	0	0	NA	0.83	0	0	0	0	0	NA	0.902	0.000114118	3.22e-05	-0.212748	0	0	NA	0.883	0.00128299	0.000386317	-1.45179	0.00045686	0	NA	0.929	0.000110773	3.13e-05	-0.212748	0	0	NA	0.821	0.000880297	0.000250077	-1.21448	0.00027927
Rv0776c		conserved hypothetical protein	1	0.00152937	0.000385401	-1.59043	0.00035975	0.00054043	0.665674	-	-	-	-	-	-	-	-	-	-	-	-	-	-	0.958	0.000473047	0.000211405	-0.82709	0.00030866	0	NA	0.886	0.00195453	0.000590644	-1.79782	0.0007199	0.00047872	1.5038	0.813	0.000253346	7.16e-05	-0.531871	0.00021351	0	NA	0.606	0.00149415	0.000422233	-1.50905	0.0008733
Rv0777	purB	adenylosuccinate lyase	1	0.00083995	0.000387176	-1.14541	0.00040122	0.00035005	1.14618	0.722	0.000188044	5.31e-05	-0.638245	0.00011259	0	NA	0.81	8.38e-05	2.37e-05	-0.319123	0	0	NA	0.992	0.000342232	9.97e-05	-1.21092	7.87e-05	0	NA	0.946	0.0017228	0.000490417	-1.95272	0.00058374	0.00023797	2.453	0.961	0.000306454	8.68e-05	-1.07755	0	0	NA	0.842	0.00185503	0.000538572	-1.90762	0.0006683
Rv0778	cyp126	cytochrome P450 126	1	0.00123087	0.000151364	-1.99383	0.00015049	0.00012413	1.21236	-	-	-	-	-	-	-	0.865	0.000149137	4.21e-05	-0.531871	0.00010793	0	NA	0.918	2.81e-05	7.94e-06	-0.106374	0	0	NA	0.891	0.00136197	0.000392918	-1.80637	0.0003547	0.00058779	0.603447	0.912	0.000113213	3.2e-05	-0.425497	0	0	NA	0.876	0.00129646	0.000370885	-1.83168	0.00031361
Rv0779c		conserved membrane protein	1	0.00192095	0.000354059	-1.73434	0.00042683	0.00011701	3.64781	-	-	-	-	-	-	-	-	-	-	-	-	-	-	0.94	0.000495065	0.000168723	-0.791872	0	0.0005182	NA	0.747	0.00200986	0.000569417	-1.59295	0.00077695	0.00066245	1.17284	0.729	0.000354572	0.000100199	-0.483613	0	0	NA	-	-	-	-	-
Rv0780	hemH	phosphoribosylaminoimidazole-succinocarboxamide synthase purC	1	0.000761834	4.4799e-05	-1.6744	4.519e-05	4.484e-05	1.00781	0.812	0	0	0	0	0	NA	0.861	0	0	0	0	0	NA	0.988	7.28e-05	2.06e-05	-0.212748	0	0	NA	0.953	0.00263977	0.000761275	-1.94422	0.00071344	0.00078434	0.909606	0.953	0	0	0	0	0	NA	0.889	0.0014564	0.000412748	-1.55826	0.00043077
Rv0781	ptrBa	protease II	1	0.00143688	0.000112375	-1.87196	2.618e-05	0.00026549	0.0986101	0.94	0.00019236	5.44e-05	-0.425497	0	0	NA	0.963	0	0	0	0	0	NA	0.941	4.8e-05	1.36e-05	-0.106374	0	0	NA	0.906	0.0025966	0.000735655	-1.89573	0.00090196	0	NA	0.97	0	0	0	0	0	NA	0.97	0.00167802	0.000475558	-1.78685	0.0006611
Rv0782	ptrBb	protease II	1	0.000821072	0.000299382	-1.40081	4.61e-05	0.00111882	0.0412041	0.719	0	0	0	0	0	NA	0.845	0	0	0	0	0	NA	0.948	8.17e-05	2.31e-05	-0.425497	0	0	NA	0.939	0.00156853	0.000444289	-1.96692	0.00039584	0.00047779	0.828481	0.961	0	0	0	0	0	NA	0.936	0.00165557	0.000487672	-1.93287	0.00065493
Rv0783c	emrB	multidrug resistance membrane efflux protein	1	0.000629463	7.9063e-05	-1.77571	8.27e-05	6.962e-05	1.18788	0.787	0	0	0	0	0	NA	0.914	0.000216617	6.12e-05	-0.967226	7.62e-05	0	NA	0.948	0.000146114	4.13e-05	-0.648103	7.32e-05	0	NA	0.938	0.00175287	0.000496052	-1.97104	0.00059258	0.00020426	2.90111	0.952	0.000207924	6.15e-05	-0.827263	0	0	NA	0.896	0.00221098	0.000643601	-1.9672	0.00058688
Rv0784		conserved hypothetical protein	1	0.000743536	4.3668e-05	-1.5083	2.022e-05	0.00010563	0.191423	-	-	-	-	-	-	-	0.78	0.000479466	0.000135492	-0.850993	0.00022549	0	NA	0.939	0.000149415	4.22e-05	-0.319123	0	0	NA	0.916	0.000715316	0.000216017	-1.05259	0.00018597	0.00048154	0.386198	0.905	0.000258233	7.3e-05	-0.531871	0.00018668	0	NA	0.827	0.00192567	0.000546071	-1.77114	0.00042151
Rv0785		conserved hypothetical protein	0.999	0.000901429	0.000121653	-1.96659	9.399e-05	0.00020334	0.462231	-	-	-	-	-	-	-	0.909	0	0	0	0	0	NA	0.987	5.74e-05	1.62e-05	-0.319123	0	0	NA	0.928	0.00207602	0.00059265	-1.98357	0.00063774	0.00062916	1.01364	0.975	0.000155003	4.38e-05	-0.802736	6.67e-05	0	NA	0.922	0.00202974	0.000585471	-1.97534	0.00056902
Rv0786c		conserved hypothetical protein	1	0.00130977	7.6923e-05	-1.5083	3.525e-05	0.00020548	0.17155	-	-	-	-	-	-	-	0.669	0	0	0	0	0	NA	0.913	0.00027071	7.65e-05	-0.319123	0	0	NA	0.872	0.00094483	0.000267	-0.918968	0.00032768	0	NA	0.887	0.000185689	5.25e-05	-0.212748	0	0	NA	0.679	0.00170227	0.000484598	-1.21374	0.0004533
Rv0787		hypothetical protein	0.999	0.000355709	2.1068e-05	-1.28648	1.416e-05	4.217e-05	0.335784	-	-	-	-	-	-	-	0.577	0	0	0	0	0	NA	0.936	0.000178666	5.05e-05	-0.531871	0.00012286	0	NA	0.872	0.00111466	0.000316125	-1.63011	0.00027249	0.00039985	0.681481	0.894	0	0	0	0	0	NA	0.745	0.0018429	0.000527304	-1.84847	0.00066335
Rv0787A		conserved hypothetical protein	1	0.00141891	8.3333e-05	-1.28516	0.00011407	0	NA	0.554	0	0	0	0	0	NA	0.979	0	0	0	0	0	NA	0.958	0	0	0	0	0	NA	0.954	0.0014028	0.00039642	-0.918968	0.00049516	0	NA	1	0	0	0	0	0	NA	0.988	0.00230427	0.000651165	-1.34525	0.00096689
Rv0788	purQ	phosphoribosylformylglycinamidine synthase I purG	1	0.000756755	0.000225307	-1.12532	0.00026919	0.00011215	2.40027	0.569	0	0	0	0	0	NA	0.828	0	0	0	0	0	NA	0.951	0.000250188	7.07e-05	-0.531871	0.00017839	0	NA	0.914	0.00192767	0.000545615	-1.78573	0.00074614	0.00051385	1.45206	0.966	0.000295621	8.35e-05	-0.638245	0	0.00048536	NA	0.837	0.0017064	0.000482689	-1.74226	0.00041934
Rv0789c		hypothetical protein	1	0.000568052	3.3417e-05	-1.28603	4.536e-05	0	NA	0.507	0	0	0	0	0	NA	0.875	0	0	0	0	0	NA	0.922	0	0	0	0	0	NA	0.922	0.00174594	0.00049562	-1.70115	0.00061294	0	NA	0.922	0	0	0	0	0	NA	0.838	0.00217377	0.000615915	-1.72859	0.00094091
Rv0790c		hypothetical protein	1	0.00116783	0.000109588	-1.73789	0.0001118	5.338e-05	2.09442	0.675	0	0	0	0	0	NA	0.955	0.000415399	0.000154072	-0.83952	0.00024064	0	NA	0.964	0.000319871	9.04e-05	-0.568149	0	0	NA	0.908	0.00213603	0.000604231	-1.84898	0.00068322	0	NA	0.951	9.27e-05	2.62e-05	-0.212748	0	0	NA	0.875	0.00181387	0.000513427	-1.79787	0.00036664
Rv0791c		conserved hypothetical protein	0.937	0.001741	0.000462634	-1.71323	0.00057153	0.00016173	3.53385	0.595	0	0	0	0	0	NA	0.709	0	0	0	0	0	NA	0.914	0	0	0	0	0	NA	0.863	0.000856559	0.000242653	-1.60596	0.00025075	0.0003642	0.688495	0.904	0	0	0	0	0	NA	0.789	0.00113129	0.000320183	-1.66416	0.00043639
Rv0792c		transcriptional regulator, gntR-family	1	0.00126343	0.000209126	-1.6969	0.00028808	0	NA	0.775	0	0	0	0	0	NA	0.943	0.000630711	0.000178233	-1.30607	0.00015533	0.00042776	0.363124	0.975	0.000203318	5.75e-05	-0.531871	0	0	NA	0.925	0.000986458	0.000278764	-1.42821	0.00030429	0.00041899	0.726246	0.975	0.000325308	9.19e-05	-0.754478	0.00014292	0	NA	0.902	0.000878912	0.000248373	-1.46986	0.00015916
Rv0793		conserved hypothetical protein	1	0.00222765	0.000131376	-1.67529	9.014e-05	0.00025126	0.358752	0.696	0	0	0	0	0	NA	0.961	0	0	0	0	0	NA	0.964	0	0	0	0	0	NA	0.964	0.00119983	0.000340429	-0.899039	0.00038238	0	NA	0.961	0	0	0	0	0	NA	0.964	0.00130875	0.000371229	-1.08234	0.00038238
Rv0794c		oxidoreductase	1	0.000681663	4.6733e-05	-1.89282	4.586e-05	4.942e-05	0.927964	0.619	0	0	0	0	0	NA	0.715	0.000209571	5.92e-05	-0.744619	0	0.00032856	NA	0.957	0	0	0	0	0	NA	0.905	0.00146736	0.000415158	-1.9441	0.00050244	0.00022737	2.20979	0.915	0.000117071	3.31e-05	-0.531871	8.4e-05	0	NA	0.734	0.00201359	0.000569266	-1.95125	0.00055285
Rv0795		transposase	-	-	-	-	-	-	-	-	-	-	-	-	-	-	-	-	-	-	-	-	-	-	-	-	-	-	-	-	-	-	-	-	-	-	-	-	-	-	-	-	-	-	-	-	-	-	-
Rv0796		transposase	-	-	-	-	-	-	-	-	-	-	-	-	-	-	-	-	-	-	-	-	-	-	-	-	-	-	-	-	-	-	-	-	-	-	-	-	-	-	-	-	-	-	-	-	-	-	-
Rv0797		transposase	-	-	-	-	-	-	-	-	-	-	-	-	-	-	-	-	-	-	-	-	-	-	-	-	-	-	-	-	-	-	-	-	-	-	-	-	-	-	-	-	-	-	-	-	-	-	-
Rv0798c	cfp29	29 kda antigen	0.974	0.000657412	6.4734e-05	-1.44462	1.738e-05	0.00020284	0.0856833	-	-	-	-	-	-	-	0.921	0	0	0	0	0	NA	0.898	4.48e-05	1.27e-05	-0.106374	0	0	NA	0.906	0.00120047	0.000339799	-1.50617	0.00046539	0	NA	0.921	0.000655596	0.000185266	-1.27437	0.00015177	0	NA	0.831	0.00276328	0.000781892	-1.93001	0.00105111
Rv0799c		conserved hypothetical protein	1	0.000676253	0.000356033	-0.842999	0	0.00140922	NA	0.898	0	0	0	0	0	NA	0.986	0	0	0	0	0	NA	0.99	9.66e-05	3.99e-05	-0.261072	0	0	NA	0.989	0.00183776	0.000524412	-1.91201	0.00055304	0.00032507	1.7013	0.989	6.44e-05	1.82e-05	-0.212748	0	0	NA	0.962	0.00235417	0.00067168	-1.94304	0.00069513
Rv0800	pepC	aminopeptidase	0.999	0.00130876	9.239e-05	-2.16853	7.371e-05	0.00014535	0.507121	0.758	0	0	0	0	0	NA	0.775	0.00054124	0.00015295	-1.4223	0.00023466	0	NA	0.946	0	0	0	0	0	NA	0.924	0.00125587	0.000355456	-1.84819	0.00056563	0	NA	0.927	0.000373254	0.000105924	-1.19824	9.61e-05	0	NA	0.743	0.000997017	0.000282026	-1.62061	0.00036803
Rv0801		conserved hypothetical protein	1	0.00098992	0.00119813	0.290201	3.871e-05	0.00486394	0.00795857	-	-	-	-	-	-	-	0.885	0	0	0	0	0	NA	0.968	0	0	0	0	0	NA	0.968	0.00267081	0.000793824	-1.52135	0.00064919	0.00100043	0.648911	0.968	0.000285972	8.08e-05	-0.319123	0	0	NA	0.96	0.0016374	0.000464324	-1.21289	0.00065977
Rv0802c		conserved hypothetical protein	1	0.00181414	0.00086875	-1.10731	0.00105293	0.00035926	2.93083	-	-	-	-	-	-	-	0.693	0.000635424	0.000254384	-0.800238	0.00038835	0	NA	0.909	0.000484285	0.000345463	-0.382534	0.00043786	0	NA	0.868	0.000563924	0.000174859	-0.887558	0.00019783	0.00058779	0.336566	0.918	0.000479466	0.000135493	-0.860852	0.00018415	0	NA	0.801	0.00238257	0.000673805	-1.79718	0.00065595
Rv0803	purL	phosphoribosylformylglycinamidine synthase II	1	0.000601395	0.000211472	-1.42944	0.00022861	0.00016549	1.38141	0.717	0	0	0	0	0	NA	0.803	0.000194264	5.49e-05	-1.0736	6.66e-05	0	NA	0.934	4.56e-05	1.29e-05	-0.319123	0	0	NA	0.926	0.00136396	0.000400122	-1.93935	0.00048547	0.0001529	3.17508	0.934	0.000197454	5.58e-05	-1.10988	5.31e-05	0	NA	0.831	0.00196212	0.000554621	-1.99784	0.00050111
Rv0804		conserved hypothetical protein	0.837	0.000646739	9.4476e-05	-1.1668	0.00010842	6.579e-05	1.64797	-	-	-	-	-	-	-	-	-	-	-	-	-	-	0.816	0	0	0	0	0	NA	0.797	0.00121937	0.000347019	-1.36037	0	0.00115731	NA	0.711	0	0	0	0	0	NA	-	-	-	-	-
Rv0805		conserved hypothetical protein	1	0.00142336	0.000166186	-1.94727	0.00017827	0.00017003	1.04846	0.773	0	0	0	0	0	NA	0.801	0	0	0	0	0	NA	0.977	0.00013743	3.88e-05	-0.377239	0	0	NA	0.956	0.0016169	0.000458245	-1.87005	0.00039239	0.00036858	1.0646	0.977	0	0	0	0	0	NA	0.928	0.00166431	0.000470471	-1.8886	0.00040625
Rv0806c	cpsY	UDP-glucose-4-epimerase	0.999	0.000532759	0.000130085	-1.44957	9.338e-05	0.0002636	0.354249	0.67	0	0	0	0	0	NA	0.977	0	0	0	0	0	NA	0.979	6.15e-05	1.74e-05	-0.319123	0	0	NA	0.979	0.00203234	0.000597214	-1.95562	0.00068101	0.00044768	1.5212	0.979	2.05e-05	5.8e-06	-0.106374	0	0	NA	0.956	0.00239732	0.000678971	-1.99679	0.00081127
Rv0807		conserved hypothetical protein	1	0.000436589	2.5641e-05	-0.952113	3.61e-05	0	NA	-	-	-	-	-	-	-	0.738	0	0	0	0	0	NA	0.956	0.000258372	8.44e-05	-0.299481	0	0	NA	0.818	0.000504125	0.000142883	-0.531502	0	0	NA	0.972	0	0	0	0	0	NA	0.808	0.00183567	0.000518744	-1.27807	0.00077077
Rv0808	purF	amidophosphoribosyltransferase	0.999	0.00107654	0.00038835	-1.49244	0.00041098	0.00032927	1.24816	-	-	-	-	-	-	-	0.679	0.000328713	9.29e-05	-0.977084	0.00011534	0.00032856	0.351047	0.966	0	0	0	0	0	NA	0.92	0.00156663	0.000443556	-1.96221	0.00046159	0.00043926	1.05084	0.918	6.67e-05	1.91e-05	-0.318016	0	0	NA	0.829	0.00178604	0.000530646	-1.9196	0.00058292
Rv0809	purM	phosphoribosylformylglycinamidine cyclo-ligase	0.999	0.00140076	0.000212	-1.92932	0.0002261	0.00017572	1.28671	0.645	0	0	0	0	0	NA	0.946	0.000341087	9.64e-05	-1.0736	0	0.0003175	NA	0.96	0	0	0	0	0	NA	0.95	0.0020701	0.000593563	-1.94837	0.00064872	0.00030909	2.09881	0.97	9.07e-05	2.56e-05	-0.319123	0	0	NA	0.907	0.00271765	0.000785261	-1.96049	0.00081096
Rv0810c		conserved hypothetical protein	1	0	0	0	0	0	NA	-	-	-	-	-	-	-	0.738	0	0	0	0	0	NA	1	0	0	0	0	0	NA	0.945	0.000371378	0.000155236	-0.172593	0	0	NA	1	0	0	0	0	0	NA	0.814	0.00107799	0.000304631	-0.531871	0.00079067
Rv0811c		conserved hypothetical protein	1	0.000769718	0.000156195	-1.52973	0.00020389	3.279e-05	6.21805	-	-	-	-	-	-	-	0.698	0	0	0	0	0	NA	0.94	9.26e-05	2.62e-05	-0.319123	0	0	NA	0.895	0.00181609	0.000518053	-1.8965	0.00058779	0.00060972	0.964033	0.905	0.000288541	8.15e-05	-0.957368	0.0001179	0	NA	0.741	0.00152786	0.000431759	-1.80636	0.00057945
Rv0812		amino acid aminotransferase	0.999	0.000979688	0.000276753	-1.37608	0.00034889	8.621e-05	4.04698	0.871	0.000296662	8.38e-05	-0.744619	0.00015435	0	NA	0.817	0	0	0	0	0	NA	0.987	0.000299178	8.95e-05	-0.734836	0.00013031	0	NA	0.941	0.00243377	0.000699467	-1.92749	0.00083707	0.00038298	2.18568	0.92	0.000281087	7.94e-05	-0.648103	0	0	NA	0.828	0.00178576	0.000505387	-1.82255	0.00066066
Rv0813c		conserved hypothetical protein	1	0.00100097	0.000239068	-1.35509	0.00032934	0	NA	-	-	-	-	-	-	-	0.545	0	0	0	0	0	NA	0.94	0	0	0	0	0	NA	0.965	0.000489249	0.000144939	-0.819009	0.00017322	0	NA	0.888	5.31e-05	1.5e-05	-0.106374	0	0	NA	0.758	0.00130738	0.000369454	-1.48263	0.00023233
Rv0814c	sseC2	hypothetical protein	-	-	-	-	-	-	-	-	-	-	-	-	-	-	-	-	-	-	-	-	-	-	-	-	-	-	-	-	-	-	-	-	-	-	-	-	-	-	-	-	-	-	-	-	-	-	-
Rv0815c	cysA2	thiosulfate sulfurtransferase	-	-	-	-	-	-	-	-	-	-	-	-	-	-	-	-	-	-	-	-	-	-	-	-	-	-	-	-	-	-	-	-	-	-	-	-	-	-	-	-	-	-	-	-	-	-	-
Rv0816c	thiX	thioredoxin	1	0.00201961	0.000770265	-1.1897	0.00100586	0.00024471	4.11042	0.799	0	0	0	0	0	NA	0.986	0	0	0	0	0	NA	1	7.59e-05	2.15e-05	-0.106374	0	0	NA	0.924	0.00189115	0.000546338	-1.44135	0.00061124	0.00073827	0.827936	0.976	0	0	0	0	0	NA	0.974	0.00179334	0.000506782	-1.55351	0.00057604
Rv0817c		hypothetical exported protein	1	0.000837736	0.000199363	-1.35565	5.022e-05	0.00062996	0.0797193	0.637	0	0	0	0	0	NA	0.962	0.000369716	0.000104478	-0.957368	0.00014309	0	NA	0.966	0	0	0	0	0	NA	0.924	0.00136933	0.000392984	-1.42145	0.00044511	0	NA	0.966	0	0	0	0	0	NA	0.947	0.00317348	0.000898718	-1.96812	0.00102737
Rv0818		transcriptional regulator	1	0.000888346	0.000580362	-0.617655	0.00077602	9.454e-05	8.20838	-	-	-	-	-	-	-	0.848	0	0	0	0	0	NA	0.94	4.45e-05	1.26e-05	-0.106374	0	0	NA	0.91	0.00174722	0.000506771	-1.72863	0.00066636	0	NA	0.853	0.000392356	0.000110876	-0.850993	0.00018076	0	NA	0.736	0.00125085	0.00035348	-1.50905	0.00044727
Rv0819		conserved hypothetical protein	0.941	0.000954427	5.628e-05	-1.80477	3.106e-05	0.00012532	0.247846	-	-	-	-	-	-	-	0.734	0	0	0	0	0	NA	0.885	0	0	0	0	0	NA	0.861	0.00165536	0.00047977	-1.81671	0.00055992	0.00037593	1.48943	0.85	0	0	0	0	0	NA	0.769	0.00163338	0.000487476	-1.76195	0.0004912
Rv0820	phoT	phosphate-transport ATP-binding protein ABC transporter	1	0.0017531	0.000611991	-1.43505	5.172e-05	0.00229648	0.0225214	0.894	0	0	0	0	0	NA	0.999	0	0	0	0	0	NA	1	8.27e-05	2.34e-05	-0.212748	0	0	NA	1	0.00190232	0.000537925	-1.88243	0.00056346	0.00042115	1.33791	0.965	0	0	0	0	0	NA	0.946	0.0018362	0.000519259	-1.83885	0.00060632
Rv0821c	phoY2	phosphate-transport system transcriptional regulator	1	0.000532271	0.000319234	-0.548183	2.06e-05	0.00126864	0.0162379	0.592	0	0	0	0	0	NA	0.854	0.000351725	9.94e-05	-0.638245	0.00020597	0	NA	0.983	0.00010182	2.88e-05	-0.212748	0	0	NA	0.977	0.001438	0.000408735	-1.63532	0.00034742	0	NA	0.974	0	0	0	0	0	NA	0.967	0.00233129	0.000661183	-1.86133	0.00070534
Rv0822c		conserved hypothetical protein	0.975	0.000255113	0.000215236	-0.250659	0.00028968	0	NA	-	-	-	-	-	-	-	0.62	0.000100861	2.85e-05	-0.425497	0	0	NA	0.907	0.000189574	6.73e-05	-0.960208	8.7e-05	0	NA	0.861	0.00159758	0.000458977	-1.96614	0.00050382	0.0003768	1.3371	0.897	0.000348419	0.000126152	-1.35789	0.00015045	0	NA	0.691	0.0021486	0.000607838	-1.98737	0.00065945
Rv0823c		transcriptional regulator	0.933	0.0018727	0.000427952	-1.87777	0.00019764	0.00108424	0.182284	0.562	0	0	0	0	0	NA	0.757	0	0	0	0	0	NA	0.87	0.000157781	4.46e-05	-0.531871	0.00010923	0	NA	0.846	0.0016891	0.000478547	-1.80822	0.00045223	0.00099502	0.454493	0.876	0.000250726	7.09e-05	-0.754478	0.00010908	0	NA	0.73	0.000714707	0.00020197	-1.34983	0.00026832
Rv0824c	desA1	acyl-[acyl-carrier protein] desaturase	0.993	0.00084292	0.000127246	-1.62834	2.558e-05	0.00048017	0.0532728	0.959	0	0	0	0	0	NA	0.989	0.000159663	4.51e-05	-0.531871	0.00010538	0	NA	0.981	0	0	0	0	0	NA	0.952	0.00265811	0.000753381	-1.9634	0.00077216	0.00037767	2.04454	0.982	9.65e-05	2.73e-05	-0.319123	0	0	NA	0.96	0.00296608	0.000862617	-1.96349	0.00103739
Rv0825c		conserved hypothetical protein	1	0.00397827	0.00127079	-1.73259	0.00126828	0.0013008	0.975	0.684	0	0	0	0	0	NA	0.913	0	0	0	0	0	NA	1	0	0	0	0	0	NA	0.975	0.00154012	0.000435654	-1.57387	0.00036182	0	NA	0.981	0	0	0	0	0	NA	0.899	0.00172659	0.000488384	-1.65603	0.00058685
Rv0826		conserved hypothetical protein	1	0.00112868	0.000169163	-1.8064	0.00022622	0	NA	0.625	0	0	0	0	0	NA	0.702	0.00034682	9.8e-05	-0.850993	0	0	NA	0.975	0.000405451	0.000151759	-1.03088	0	0	NA	0.889	0.00301306	0.000853183	-1.98108	0.00106098	0.00036098	2.93917	0.911	0.000166966	4.72e-05	-0.531871	0.00011716	0	NA	0.768	0.00130811	0.000370323	-1.79373	0.00043203
Rv0827c		transcriptional regulator	1	0.000868002	7.6717e-05	-1.24661	3.458e-05	0.00020234	0.1709	0.677	0	0	0	0	0	NA	0.789	0.000414506	0.000117136	-0.425497	0	0	NA	0.921	0.000177482	5.02e-05	-0.212748	0	0	NA	0.888	0.0013807	0.000438944	-1.12819	0.00046632	0.00096499	0.483238	0.916	0	0	0	0	0	NA	0.885	0.00341551	0.000989647	-1.77994	0.0009612
Rv0828c		deaminase	0.887	0.00272432	0.000744796	-1.47559	0.00095496	0.00011111	8.59473	0.73	0	0	0	0	0	NA	0.728	0	0	0	0	0	NA	0.832	0.000638834	0.000216795	-0.685696	0	0	NA	0.83	0.00119089	0.000337303	-1.0775	0.00031264	0	NA	0.83	0	0	0	0	0	NA	0.754	0.00120904	0.000342087	-1.00314	0.00035939
Rv0829		transposase	-	-	-	-	-	-	-	-	-	-	-	-	-	-	-	-	-	-	-	-	-	-	-	-	-	-	-	-	-	-	-	-	-	-	-	-	-	-	-	-	-	-	-	-	-	-	-
Rv0830		conserved hypothetical protein	1	0.000375872	2.2075e-05	-1.28516	1.46e-05	4.587e-05	0.318291	0.781	0	0	0	0	0	NA	0.805	0	0	0	0	0	NA	0.939	7.55e-05	2.13e-05	-0.212748	0	0	NA	0.915	0.00189948	0.000537263	-1.86247	0.00053025	0.00042187	1.2569	0.928	0.000420174	0.000118738	-1.02534	0.00013017	0	NA	0.85	0.00146019	0.000429216	-1.76398	0.00057706
Rv0831c		conserved hypothetical protein	1	0.00187798	0.000313401	-1.894	0.00021252	0.00062117	0.342129	0.751	0.000366834	0.000103664	-0.744619	0.00019315	0	NA	0.914	0.000258372	7.3e-05	-0.638245	0.00014918	0	NA	0.945	0	0	0	0	0	NA	0.918	0.00236152	0.000669139	-1.91327	0.00073341	0.0004533	1.61794	0.931	8.45e-05	2.39e-05	-0.212748	0	0	NA	0.93	0.00300657	0.000850693	-1.95495	0.00101583
Rv0832	PE_PGRS12	PE-PGRS family protein	-	-	-	-	-	-	-	-	-	-	-	-	-	-	-	-	-	-	-	-	-	-	-	-	-	-	-	-	-	-	-	-	-	-	-	-	-	-	-	-	-	-	-	-	-	-	-
Rv0833	PE_PGRS13	PE-PGRS family protein	-	-	-	-	-	-	-	-	-	-	-	-	-	-	-	-	-	-	-	-	-	-	-	-	-	-	-	-	-	-	-	-	-	-	-	-	-	-	-	-	-	-	-	-	-	-	-
Rv0834c	PE_PGRS14	PE-PGRS family protein	-	-	-	-	-	-	-	-	-	-	-	-	-	-	-	-	-	-	-	-	-	-	-	-	-	-	-	-	-	-	-	-	-	-	-	-	-	-	-	-	-	-	-	-	-	-	-
Rv0835	lpqQ	lipoprotein	0.998	0.00105939	0.000139738	-1.54656	0.00016653	6.303e-05	2.64208	0.794	0	0	0	0	0	NA	0.921	0	0	0	0	0	NA	0.983	0.000304015	9.93e-05	-0.598963	0.00017298	0	NA	0.975	0.00133034	0.00046409	-1.44769	0.00060777	0	NA	0.967	0.00046333	0.000335515	-0.36813	0.00041749	0	NA	0.919	0.0017345	0.000490835	-1.77526	0.00037564
Rv0836c		hypothetical protein	0.998	0.001043	6.1333e-05	-1.6744	8.286e-05	0	NA	0.864	0	0	0	0	0	NA	0.81	0	0	0	0	0	NA	0.95	0	0	0	0	0	NA	0.914	0.0011828	0.000349294	-1.37645	0.00037137	0	NA	0.948	0.000103626	2.93e-05	-0.212748	0	0	NA	0.907	0.00238719	0.000677094	-1.88234	0.00038721
Rv0837c		hypothetical protein	1	0.00132377	0.00048185	-1.40218	6.639e-05	0.00162548	0.0408433	0.599	0	0	0	0	0	NA	0.855	0	0	0	0	0	NA	0.947	0	0	0	0	0	NA	0.915	0.00245783	0.000709914	-1.93594	0.00072192	0.0003423	2.10903	0.928	0.000370017	0.000104564	-0.89713	0.00012122	0	NA	0.856	0.000948931	0.00026877	-1.46728	0.00026628
Rv0838	lpqR	lipoprotein	1	0.000220843	1.297e-05	-0.952113	1.767e-05	0	NA	0.763	0	0	0	0	0	NA	0.811	0	0	0	0	0	NA	0.971	0.000214447	6.06e-05	-0.531871	0.0001501	0	NA	0.96	0.00225948	0.000668715	-1.87023	0.0004539	0.00130588	0.347582	0.887	0	0	0	0	0	NA	0.809	0.00195628	0.000552828	-1.79951	0.00037137
Rv0839		conserved hypothetical protein	1	0.000419588	2.4849e-05	-1.28649	3.382e-05	0	NA	-	-	-	-	-	-	-	0.683	0	0	0	0	0	NA	0.95	0.000166447	4.7e-05	-0.425497	0	0	NA	0.866	0.000959633	0.000284228	-1.45771	0.00032768	0	NA	0.824	0	0	0	0	0	NA	0.689	0.00120466	0.000363222	-1.44629	0.0005163
Rv0840c	pip	proline iminopeptidase	1	0.000395516	2.3229e-05	-1.28516	3.077e-05	0	NA	0.937	0	0	0	0	0	NA	0.974	0	0	0	0	0	NA	0.963	7.75e-05	2.19e-05	-0.212748	0	0	NA	0.961	0.00128422	0.000369779	-1.68059	0.00039364	0.00041614	0.945932	0.974	7.66e-05	2.16e-05	-0.212748	0	0	NA	0.958	0.00187096	0.000530042	-1.8325	0.00066774
Rv0841		conserved membrane protein	1	0.000704361	0.000365998	-0.488339	0.00051409	0	NA	0.519	0	0	0	0	0	NA	0.576	0	0	0	0	0	NA	0.955	0.0012462	0.00118326	-0.0674009	0.00177246	0	NA	0.852	0.00372643	0.00105435	-1.59156	0.0011589	0	NA	0.798	0	0	0	0	0	NA	0.654	0.00323262	0.000913511	-1.26909	0
Rv0842		conserved membrane protein	1	0.00131686	0.000426048	-1.57836	7.573e-05	0.00135191	0.056017	-	-	-	-	-	-	-	0.667	0	0	0	0	0	NA	0.919	0.000162407	4.6e-05	-0.589618	0	0	NA	0.909	0.00112176	0.000317571	-1.81374	0.00040017	0.00025992	1.53959	0.872	0	0	0	0	0	NA	0.699	0.00106865	0.000303777	-1.73339	0.0001531
Rv0843		dehydrogenase	1	0.000677691	6.9442e-05	-1.59672	1.378e-05	0.00022878	0.0602325	0.795	0.000241233	6.82e-05	-0.638245	0	0	NA	0.93	0	0	0	0	0	NA	0.936	0.000170692	4.82e-05	-0.435355	0	0	NA	0.902	0.00124006	0.000350727	-1.73436	0.0002536	0.00107189	0.236591	0.945	0.000236705	6.69e-05	-0.696361	0.00012056	0	NA	0.926	0.00200192	0.000566158	-1.91345	0.00074842
Rv0844c	narL	nitrate/nitrite response transcriptional regulator	1	0.00131114	0.000665514	-0.946342	0.0008193	0.00023802	3.44215	-	-	-	-	-	-	-	0.88	0	0	0	0	0	NA	0.968	0.000203963	5.76e-05	-0.425497	0	0	NA	0.954	0.00118979	0.000350232	-1.45434	0.00035913	0.0005204	0.690104	0.983	0.000301165	8.51e-05	-0.638245	0.00017433	0	NA	0.825	0.000777681	0.000219766	-1.14157	0.00021576
Rv0845		two component system sensor kinase	0.999	0.0008007	0.000189086	-1.55224	0.00025077	2.865e-05	8.75288	0.721	0	0	0	0	0	NA	0.878	0.000200419	5.66e-05	-0.744619	0.00010484	0	NA	0.957	0	0	0	0	0	NA	0.955	0.00171125	0.00048784	-1.93901	0.00056046	0.00024884	2.25229	0.965	0.000312644	8.84e-05	-1.05176	9.23e-05	0	NA	0.905	0.00144429	0.000437915	-1.85908	0.00056273
Rv0846c		oxidase	1	0.000674336	7.2372e-05	-1.81283	8.834e-05	2.604e-05	3.39247	0.624	0	0	0	0	0	NA	0.844	0.000276283	7.81e-05	-1.02534	8.84e-05	0	NA	0.958	4.43e-05	1.25e-05	-0.16449	0	0	NA	0.93	0.00146012	0.000413285	-1.94478	0.00047479	0.00023189	2.04748	0.964	0	0	0	0	0	NA	0.89	0.00202824	0.000574957	-1.96993	0.00050453
Rv0847	lpqS	lipoprotein	1	0.00216628	0.000378718	-1.58257	0.00042391	0.00027355	1.54966	-	-	-	-	-	-	-	0.522	0	0	0	0	0	NA	0.916	0.000624637	0.000176517	-0.648103	0.00032293	0	NA	0.832	0.00147359	0.000416423	-1.19441	0.00036529	0	NA	0.796	0.0012316	0.000375229	-1.10134	0.00038358	0	NA	0.557	0.00176023	0.000497425	-1.13172	0
Rv0848	cysK2	cysteine synthase A	0.999	0.00198328	0.000374002	-2.01001	0.00039862	0.0003108	1.28256	-	-	-	-	-	-	-	0.9	0	0	0	0	0	NA	0.96	0	0	0	0	0	NA	0.943	0.00261903	0.000756502	-1.95773	0.0007421	0.00074612	0.994612	0.954	0.000300789	8.5e-05	-0.918968	0.0001052	0	NA	0.879	0.00124156	0.000351536	-1.81729	0.00046422
Rv0849		conserved membrane transport protein	0.99	0.000683891	8.0373e-05	-1.6948	9.907e-05	3.012e-05	3.28918	-	-	-	-	-	-	-	0.805	0	0	0	0	0	NA	0.971	0.000314943	0.000109859	-0.994518	0.00013488	0	NA	0.927	0.00184341	0.000539678	-1.91565	0.00058928	0	NA	0.94	0.00027109	8.74e-05	-0.8645	0	0	NA	0.911	0.00170831	0.000483689	-1.92117	0.00050542
Rv0850		transposase	-	-	-	-	-	-	-	-	-	-	-	-	-	-	-	-	-	-	-	-	-	-	-	-	-	-	-	-	-	-	-	-	-	-	-	-	-	-	-	-	-	-	-	-	-	-	-
Rv0851c		short-chain type dehydrogenase/reductase	0.983	0.000629153	0.00054218	-0.222009	0.00070356	9.299e-05	7.56597	0.864	0	0	0	0	0	NA	0.819	0	0	0	0	0	NA	0.915	0.000339042	0.000101424	-0.691034	0.00014873	0	NA	0.879	0.000884405	0.000251218	-1.35731	0.00015999	0.00043769	0.365533	0.868	8.94e-05	2.53e-05	-0.212748	0	0	NA	0.79	0.00098388	0.000279064	-1.45443	0
Rv0852	fadD16	fatty-acid-CoA ligase	1	0.000813715	0.00015387	-1.44261	0.00018926	4.847e-05	3.90468	-	-	-	-	-	-	-	0.884	0	0	0	0	0	NA	0.964	0	0	0	0	0	NA	0.956	0.00188924	0.000545866	-1.73092	0.0004207	0.00063047	0.66728	0.965	0	0	0	0	0	NA	0.866	0.00124227	0.000352167	-1.59925	0.00030997
Rv0853c	pdc	pyruvate or indole-3-pyruvate decarboxylase	0.958	0.00105626	0.000239376	-1.80447	0.00029872	7.252e-05	4.11914	-	-	-	-	-	-	-	0.837	0.000136893	3.87e-05	-0.638245	8.18e-05	0	NA	0.92	0.000103693	2.93e-05	-0.483613	0	0	NA	0.903	0.00188185	0.00055761	-1.94172	0.00055012	0.00063719	0.863353	0.944	0.000161835	4.57e-05	-0.754478	6.98e-05	0	NA	0.845	0.00205673	0.000581875	-1.98135	0.00047303
Rv0854		conserved hypothetical protein	1	0.00153396	9.009e-05	-1.67453	0.00011753	0	NA	0.968	0	0	0	0	0	NA	0.971	0	0	0	0	0	NA	0.975	0	0	0	0	0	NA	0.975	0.00311687	0.000881422	-1.74973	0.00073901	0.00083941	0.880392	0.975	0	0	0	0	0	NA	0.941	0.002844	0.00080401	-1.79957	0.00077894
Rv0855	far	fatty-acid-CoA racemase	1	0.000476719	0.000402987	-0.249538	0.00022645	0.00090576	0.250011	0.706	0	0	0	0	0	NA	0.75	0.000475914	0.000134489	-1.08346	0.00014367	0.0004038	0.355795	0.99	6.01e-05	1.7e-05	-0.212748	0	0	NA	0.938	0.00120563	0.000341099	-1.81768	0.00033474	0.00031586	1.05977	0.952	0.000499988	0.000141292	-1.22083	0.00010889	0	NA	0.701	0.00102027	0.000289562	-1.56421	0.00031977
Rv0856		conserved hypothetical protein	1	0.00168457	0.000294097	-1.47053	0.00035425	0.00010638	3.33004	0.76	0	0	0	0	0	NA	0.96	0	0	0	0	0	NA	0.975	8.13e-05	2.3e-05	-0.106374	0	0	NA	1	0.00111047	0.000313808	-1.1363	0.00026527	0	NA	0.975	0	0	0	0	0	NA	0.926	0.000856646	0.00024208	-0.918968	0.00028972
Rv0857		conserved hypothetical protein	1	0.000718438	6.3079e-05	-1.24547	5.653e-05	8.403e-05	0.672736	0.819	0	0	0	0	0	NA	0.857	0	0	0	0	0	NA	1	0	0	0	0	0	NA	1	0.0012885	0.000373663	-1.38571	0.00046422	0	NA	1	0	0	0	0	0	NA	0.956	0.00191942	0.000555251	-1.60555	0.00050236
Rv0858c		aminotransferase	1	0.00128454	0.000478358	-1.42767	0.0003798	0.0007566	0.501983	-	-	-	-	-	-	-	0.722	0.000335404	9.48e-05	-0.957368	0.00015454	0	NA	0.944	0.000285042	9.94e-05	-0.86902	0.00014784	0	NA	0.905	0.0017854	0.000505036	-1.92408	0.00054237	0.00059276	0.914991	0.905	0.000178303	5.04e-05	-0.638245	0	0.00029145	NA	0.75	0.00129157	0.000365588	-1.82014	0.00041661
Rv0859	fadA	acyl-CoA thiolase	0.999	0.00112482	0.000199729	-1.81321	8.87e-05	0.00053051	0.167198	0.805	0	0	0	0	0	NA	0.911	0.000174588	4.93e-05	-0.638245	0.00010192	0	NA	0.964	0	0	0	0	0	NA	0.955	0.0020282	0.000588628	-1.93699	0.00066839	0.00028435	2.35059	0.976	0	0	0	0	0	NA	0.875	0.00160639	0.000454079	-1.86829	0.00052418
Rv0860	fadB	fatty-acid oxidation protein	1	0.00102382	0.000192067	-2.01015	3.103e-05	0.00067527	0.045952	-	-	-	-	-	-	-	0.662	0	0	0	0	0	NA	0.877	5.08e-05	1.44e-05	-0.319123	0	0	NA	0.823	0.0017143	0.000489757	-1.9757	0.0006204	0.0001903	3.26012	0.813	0.000401892	0.000113647	-1.49508	0.00012615	0	NA	0.722	0.000823017	0.000246457	-1.80991	0.00021794
Rv0861c	ercc3	DNA helicase	1	0.000628223	0.000115947	-1.65819	5.748e-05	0.00028813	0.199493	0.688	0	0	0	0	0	NA	0.813	0	0	0	0	0	NA	0.978	6.05e-05	1.71e-05	-0.319123	0	0	NA	0.95	0.00207709	0.000599442	-1.96937	0.00065806	0.00042333	1.55448	0.945	0.000292355	0.000107589	-1.09313	0.00017956	0	NA	0.836	0.00219551	0.000631197	-1.96756	0.00085671
Rv0862c		conserved hypothetical protein	0.975	0.00123155	0.000130593	-2.3047	0.00016446	4.871e-05	3.37631	-	-	-	-	-	-	-	0.624	9.07e-05	2.56e-05	-0.425497	0	0	NA	0.942	9.01e-05	2.55e-05	-0.589987	5.41e-05	0	NA	0.89	0.00135119	0.000395181	-1.94627	0.00049513	0.00029782	1.66251	0.825	0.000119995	3.39e-05	-0.744619	6.49e-05	0	NA	0.645	0.00234654	0.000663295	-1.9954	0.00067662
Rv0863		conserved hypothetical protein	1	0.000603794	3.5461e-05	-0.952113	0	0.00015625	NA	1	0	0	0	0	0	NA	0.915	0	0	0	0	0	NA	0.961	0	0	0	0	0	NA	1	0.00273743	0.000836608	-1.51458	0.00100851	0	NA	0.957	0	0	0	0	0	NA	0.957	0.00380731	0.00107591	-1.72822	0.00129915
Rv0864	moaC	molybdenum cofactor biosynthesis protein C 2 moaC2	1	0	0	0	0	0	NA	0.929	0	0	0	0	0	NA	0.885	0	0	0	0	0	NA	0.915	0	0	0	0	0	NA	0.937	0.00108896	0.000307729	-1.12723	0.00048013	0	NA	0.895	0	0	0	0	0	NA	0.891	0.00293599	0.000878868	-1.79049	0.00127391
Rv0865	mog	molybdopterin biosynthesis protein	1	0.000352827	4.1406e-05	-0.893542	0	0.00015037	NA	0.969	0	0	0	0	0	NA	0.911	0	0	0	0	0	NA	0.979	0.000135832	3.84e-05	-0.212748	0	0	NA	0.977	0.0010209	0.000288496	-1.06911	0.00024584	0	NA	1	0.000199529	5.64e-05	-0.319123	0	0	NA	0.919	0.00245996	0.000695163	-1.73419	0.00086204
Rv0866	moaE2	molybdenum cofactor biosynthesis protein E2	1	0.000400037	2.3592e-05	-0.952642	0	9.054e-05	NA	-	-	-	-	-	-	-	-	-	-	-	-	-	-	0.906	0	0	0	0	0	NA	0.81	0.000839716	0.000238465	-0.811504	0.00033576	0	NA	0.817	0	0	0	0	0	NA	0.594	0.00101579	0.000287052	-0.850993	0.00048826
Rv0867c	rpfA	resuscitation-promoting factor	0.613	0.000227417	0.00017611	-0.22858	0.00023885	0	NA	-	-	-	-	-	-	-	-	-	-	-	-	-	-	0.606	0	0	0	0	0	NA	0.582	0.00144542	0.00042155	-1.64593	0.00064079	0	NA	-	-	-	-	-	-	-	-	-	-	-	-
Rv0868c	moaD2	molybdenum cofactor biosynthesis protein D 2	1	0.000610809	3.6022e-05	-0.952642	0	0.00012615	NA	-	-	-	-	-	-	-	0.9	0	0	0	0	0	NA	1	0	0	0	0	0	NA	0.964	0.00358989	0.00101949	-1.70664	0.00130819	0.00110718	1.18155	0.986	0	0	0	0	0	NA	0.939	0.0055242	0.00158195	-1.87052	0.00224571
Rv0869c	moaA2	molybdenum cofactor biosynthesis protein A2	0.943	0.00100233	0.000151067	-1.72701	4.111e-05	0.00044404	0.0925817	-	-	-	-	-	-	-	0.704	0	0	0	0	0	NA	0.854	6.95e-05	1.96e-05	-0.212748	0	0	NA	0.829	0.00121628	0.00034845	-1.75028	0.00044842	0	NA	0.807	0.000147022	4.15e-05	-0.425497	0	0	NA	0.675	0.00114338	0.000323662	-1.59855	0.00034161
Rv0870c		conserved membrane protein	1	0.000436589	5.1024e-05	-0.893303	7.158e-05	0	NA	-	-	-	-	-	-	-	0.89	0.000185154	5.23e-05	-0.212748	0	0	NA	0.972	0	0	0	0	0	NA	0.946	0.00183137	0.000531472	-1.42187	0.00063172	0	NA	0.972	0	0	0	0	0	NA	0.936	0.00184824	0.000522296	-1.43136	0.00065362
Rv0871	cspB	cold shock protein B	1	0.000417328	2.451e-05	-0.952113	3.308e-05	0	NA	-	-	-	-	-	-	-	0.902	0	0	0	0	0	NA	0.973	0.000161835	4.57e-05	-0.212748	0	0	NA	0.958	0.00238311	0.00067379	-1.63943	0.00056607	0.00083087	0.681298	0.973	0.00105193	0.000297265	-1.18983	0	0.00081975	NA	0.929	0.00118665	0.000335336	-0.962738	0.00029964
Rv0872c	PE_PGRS15	PE-PGRS family protein	-	-	-	-	-	-	-	-	-	-	-	-	-	-	-	-	-	-	-	-	-	-	-	-	-	-	-	-	-	-	-	-	-	-	-	-	-	-	-	-	-	-	-	-	-	-	-
Rv0873	fadE10	acyl-CoA dehydrogenase	0.972	0.000358841	2.1075e-05	-1.67453	1.413e-05	4.187e-05	0.337473	0.684	0	0	0	0	0	NA	0.871	0.000113313	3.2e-05	-0.638245	0	0.00019783	NA	0.918	0	0	0	0	0	NA	0.905	0.00172756	0.000503764	-1.96138	0.00056434	0.00018696	3.01851	0.932	7.06e-05	2e-05	-0.425497	0	0	NA	0.914	0.00189064	0.000534956	-1.99362	0.00055835
Rv0874c		conserved hypothetical protein	1	0.00234854	0.000423738	-2.11292	0.00043187	0.0004064	1.06267	-	-	-	-	-	-	-	-	-	-	-	-	-	-	0.972	0.000284789	0.000142095	-0.671962	0.00023797	0	NA	0.926	0.00158489	0.000448625	-1.90233	0.00042795	0.00028534	1.49979	0.745	0.00033424	9.45e-05	-0.957368	0.00014022	0	NA	0.538	0.000616785	0.000174298	-1.13172	0
Rv0875c		hypothetical exported protein	1	0.0006964	6.1144e-05	-1.24547	0	0.00023238	NA	-	-	-	-	-	-	-	0.883	0	0	0	0	0	NA	0.947	0	0	0	0	0	NA	0.978	0.00201616	0.00056975	-1.62264	0.00047364	0.00064843	0.730441	0.986	0.000466534	0.000131839	-0.744619	0.00023659	0	NA	0.906	0.00167136	0.00047474	-1.51938	0.0007827
Rv0876c		conserved membrane protein	1	0.000620291	8.4388e-05	-1.7545	9.129e-05	6.713e-05	1.3599	0.891	0	0	0	0	0	NA	0.946	0.000144332	4.08e-05	-0.744619	7.47e-05	0	NA	0.961	0.000101466	2.87e-05	-0.531871	0	0	NA	0.964	0.00226846	0.000652705	-1.97349	0.00071674	0.00057357	1.24961	0.96	0.000365741	0.000114121	-1.25822	7.17e-05	0.00019285	0.371843	0.928	0.00227209	0.000651606	-1.98124	0.00078903
Rv0877		conserved hypothetical protein	0.999	0.000648235	3.8071e-05	-1.5083	3.413e-05	5e-05	0.6826	-	-	-	-	-	-	-	0.663	0	0	0	0	0	NA	0.968	0	0	0	0	0	NA	0.918	0.00173556	0.000581405	-1.67938	0.00069541	0.00046159	1.50655	0.915	0	0	0	0	0	NA	0.821	0.00143766	0.000406269	-1.72416	0.00018569
Rv0878c	PPE13	PPE family protein	-	-	-	-	-	-	-	-	-	-	-	-	-	-	-	-	-	-	-	-	-	-	-	-	-	-	-	-	-	-	-	-	-	-	-	-	-	-	-	-	-	-	-	-	-	-	-
Rv0879c		conserved membrane protein	1	0.00185076	0.000109062	-1.50798	5.059e-05	0.00026683	0.189596	-	-	-	-	-	-	-	-	-	-	-	-	-	-	0.873	0.000933068	0.000263677	-0.744619	0.00048826	0	NA	0.88	0.00185078	0.000523013	-1.05634	0.00048536	0	NA	0.721	0	0	0	0	0	NA	-	-	-	-	-
Rv0880		transcriptional regulator, marR-family	1	0.000394481	9.1648e-05	-0.777152	0	0.00033648	NA	0.553	0.0012097	0.00034185	-0.957368	0.0005171	0	NA	0.558	0	0	0	0	0	NA	0.975	0.000381523	0.000107815	-0.531871	0.00027478	0	NA	0.824	0.000722439	0.000204532	-0.754114	0	0.00086305	NA	0.808	0	0	0	0	0	NA	0.713	0.00260812	0.000737467	-1.61821	0.00078434
Rv0881		rRNA methyltransferase	0.999	0.000786466	6.8936e-05	-1.62308	4.797e-05	0.00012931	0.370969	0.913	0	0	0	0	0	NA	0.901	0.000370189	0.000104612	-0.957368	0	0.00041827	NA	0.975	0.00011405	3.73e-05	-0.255679	0	0	NA	0.901	0.00209974	0.000600308	-1.86709	0.00058673	0.00080893	0.725316	0.962	0	0	0	0	0	NA	0.84	0.00181	0.000512042	-1.82955	0.00050473
Rv0882		transmembrane protein	1	0.00059795	3.5264e-05	-0.952642	5.025e-05	0	NA	0.863	0	0	0	0	0	NA	0.825	0	0	0	0	0	NA	1	0.000112717	3.19e-05	-0.106374	0	0	NA	0.87	0.00142643	0.000438499	-0.989818	0.00049549	0	NA	0.979	0	0	0	0	0	NA	0.712	0.0030067	0.000849666	-1.47514	0.00066605
Rv0883c		conserved hypothetical protein	1	0.000224029	1.3323e-05	-0.953709	1.817e-05	0	NA	-	-	-	-	-	-	-	0.899	0	0	0	0	0	NA	0.945	0.000133851	3.78e-05	-0.270865	0	0	NA	0.907	0.00158092	0.000465424	-1.63495	0.00032637	0.00045306	0.720368	0.97	0	0	0	0	0	NA	0.853	0.000889594	0.000251391	-1.38532	0.00037194
Rv0884c	serC	phosphoserine aminotransferase	1	0.000753385	0.000131995	-1.58293	3.592e-05	0.00040928	0.0877639	-	-	-	-	-	-	-	0.772	0	0	0	0	0	NA	0.933	0.000213146	7.64e-05	-0.622252	0	0	NA	0.915	0.00108728	0.000307917	-1.70467	0.00032579	0.00031586	1.03144	0.939	0.000120995	3.42e-05	-0.425497	0	0	NA	0.771	0.00162452	0.000505461	-1.76791	0.00041621
Rv0885		conserved hypothetical protein	1	0.000832208	0.000152589	-1.56621	0.00018723	4.172e-05	4.48778	0.885	0	0	0	0	0	NA	0.903	0	0	0	0	0	NA	0.972	0.000129272	3.65e-05	-0.377239	0	0	NA	0.933	0.00171856	0.000486494	-1.90679	0.00045946	0	NA	0.967	0.000584667	0.000169525	-1.37014	0	0.00072303	NA	0.88	0.00189457	0.000570703	-1.87619	0.00054319
Rv0886	fprB	NADPH:adrenodoxin oxidoreductase	1	0.000788286	5.8107e-05	-2.04217	4.02e-05	0.00010852	0.370439	-	-	-	-	-	-	-	0.558	0	0	0	0	0	NA	0.88	0.000169075	5.06e-05	-0.831352	7.56e-05	0	NA	0.849	0.00159921	0.000472686	-1.92803	0.0005168	0.00043536	1.18706	0.801	0.000742756	0.000264693	-1.57668	0.00012698	0.00082146	0.154578	0.606	0.00101154	0.000337556	-1.55739	0.00023189
Rv0887c		conserved hypothetical protein	1	0.000743191	8.7796e-05	-1.20593	2.991e-05	0.00027628	0.10826	0.808	0	0	0	0	0	NA	0.85	0	0	0	0	0	NA	0.952	0	0	0	0	0	NA	0.93	0.00210879	0.000607464	-1.70402	0.00066568	0.00082527	0.806621	0.95	0	0	0	0	0	NA	0.926	0.00204129	0.000577167	-1.62565	0.00054895
Rv0888		hypothetical exported protein	1	0.00138831	0.000308757	-1.89268	0.00016193	0.00076239	0.212398	0.859	7.62e-05	2.15e-05	-0.319123	0	0	NA	0.85	7.7e-05	2.18e-05	-0.319123	0	0	NA	0.947	0.000161197	4.56e-05	-0.696361	0	0	NA	0.921	0.00189624	0.000539698	-1.96566	0.00057064	0.00050958	1.11982	0.953	0.000526251	0.000148714	-1.52182	7.81e-05	0.00024462	0.319312	0.887	0.00184399	0.000521506	-1.95889	0.00042554
Rv0889c	citA	citrate synthase II	1	0.000911314	7.2221e-05	-1.87109	7.41e-05	6.772e-05	1.09421	-	-	-	-	-	-	-	-	-	-	-	-	-	-	0.965	0.000474596	0.000153588	-1.26067	0.00010443	0.00029214	0.357466	0.845	0.0015255	0.000467428	-1.82036	0.00036438	0.00035471	1.02726	0.879	0	0	0	0	0	NA	0.726	0.0016949	0.000478963	-1.84707	0.0005822
Rv0890c		transcriptional regulator, luxR-family	1	0.0014802	0.000368827	-2.05332	0.00041794	0.00023223	1.79968	0.634	9.56e-05	2.7e-05	-0.531871	7.28e-05	0	NA	0.912	0	0	0	0	0	NA	0.98	6.19e-05	1.75e-05	-0.531871	0	0	NA	0.936	0.00212622	0.000611932	-1.99581	0.0005445	0.00057709	0.943527	0.965	0.000301518	8.52e-05	-1.56036	8.73e-05	0	NA	0.923	0.00157832	0.000454136	-1.98667	0.00037421
Rv0891c		transcriptional regulator	0.882	0.000674781	3.963e-05	-1.5083	5.418e-05	0	NA	0.728	0	0	0	0	0	NA	0.833	0	0	0	0	0	NA	0.869	4.31e-05	1.22e-05	-0.106374	0	0	NA	0.857	0.00258159	0.000737336	-1.9021	0.00060595	0.00087052	0.696078	0.857	0.000393358	0.000116949	-0.845666	0.00015281	0	NA	0.829	0.00171828	0.000486515	-1.80269	0.0004781
Rv0892		monooxygenase	1	0.00137314	0.000160574	-2.14812	0.00018925	8.264e-05	2.29005	0.888	0	0	0	0	0	NA	0.919	0	0	0	0	0	NA	0.97	0	0	0	0	0	NA	0.94	0.00130982	0.000370817	-1.87567	0.00039904	0.00049367	0.808313	0.964	6.72e-05	1.9e-05	-0.319123	0	0	NA	0.922	0.00248346	0.00072473	-1.97039	0.00069362
Rv0893c		conserved hypothetical protein	0.927	0.00187889	0.000923436	-1.18722	0.00078312	0.00144392	0.542357	0.547	0	0	0	0	0	NA	0.702	0	0	0	0	0	NA	0.851	0.000154444	4.88e-05	-0.405855	0	0	NA	0.845	0.00202494	0.000589676	-1.88198	0.00069137	0.00042406	1.63036	0.851	0	0	0	0	0	NA	0.688	0.00128966	0.000371367	-1.5396	0.00034546
Rv0894		transcriptional regulator, luxR-family	1	0.000864314	0.000271133	-1.39373	0.00010117	0.00076228	0.13272	0.933	2.91e-05	8.23e-06	-0.106374	0	0	NA	0.938	0.000319161	9.06e-05	-1.0725	0	0.00029214	NA	0.942	0	0	0	0	0	NA	0.904	0.00216474	0.000620276	-1.93213	0.00063226	0.0003041	2.07912	0.942	0.000115347	3.26e-05	-0.377239	0	0	NA	0.94	0.00124386	0.000351866	-1.66627	0.00040264
Rv0895		conserved hypothetical protein	1	0.000898106	5.2866e-05	-2.07621	3.639e-05	9.722e-05	0.374306	0.73	0	0	0	0	0	NA	0.788	0	0	0	0	0	NA	0.957	0.00019898	9.01e-05	-0.730402	0.00011502	0	NA	0.935	0.00165344	0.000470816	-1.9454	0.00048513	0.00042888	1.13116	0.935	0.000158359	4.48e-05	-0.696361	8.05e-05	0	NA	0.819	0.00108577	0.000307044	-1.85185	0.00029677
Rv0896	gltA2	citrate synthase I	1	0.000394143	9.1695e-05	-1.22961	9.094e-05	9.492e-05	0.95807	0.576	0	0	0	0	0	NA	0.732	0	0	0	0	0	NA	0.953	0.000260115	8.04e-05	-0.884141	8.84e-05	0	NA	0.931	0.00202516	0.000595196	-1.93503	0.00059889	0.00057402	1.04333	0.917	0	0	0	0	0	NA	0.876	0.00206734	0.000596361	-1.93765	0.00067644
Rv0897c		oxidoreductase	1	0.000953003	0.000353144	-1.43097	0.00047626	2.306e-05	20.6531	0.51	0	0	0	0	0	NA	0.532	0	0	0	0	0	NA	0.945	0.000211343	7.09e-05	-0.936919	0.00010979	0	NA	0.863	0.000995624	0.000281645	-1.8301	0.00033496	0.00022737	1.47319	0.775	0.00128806	0.000448926	-1.72935	0.00018625	0.00074576	0.249745	0.618	0.00113153	0.00032003	-1.7856	0.00047709
Rv0898c		conserved hypothetical protein	1	0.000645514	0.000293786	-0.551607	0	0.00120559	NA	1	0	0	0	0	0	NA	0.985	0	0	0	0	0	NA	1	0	0	0	0	0	NA	0.958	0.00177916	0.000503838	-1.09027	0.00043769	0	NA	1	0	0	0	0	0	NA	0.97	0.00112937	0.000319149	-0.860852	0.00043459
Rv0899	ompA	outer membrane protein A	1	0.000520703	5.0764e-05	-1.44619	6.92e-05	0	NA	0.74	0	0	0	0	0	NA	0.899	0	0	0	0	0	NA	0.979	0.000167719	5.66e-05	-0.491543	0.00011638	0	NA	0.968	0.00128517	0.00036332	-1.76577	0.00047204	0	NA	0.967	0.000710863	0.000309795	-1.22083	0.00040048	0	NA	0.91	0.00187061	0.000542915	-1.85531	0.00051412
Rv0900		membrane protein	1	0.00111287	6.5359e-05	-0.952113	0	0.00026087	NA	-	-	-	-	-	-	-	0.719	0	0	0	0	0	NA	1	0	0	0	0	0	NA	1	0.000629887	0.000178	-0.319123	0	0	NA	1	0.00251955	0.000795439	-1.0817	0.00073166	0	NA	0.745	0.00197425	0.000559084	-0.64774	0.00103859
Rv0901		hypothetical exported protein	1	0.00290481	0.000420894	-1.94518	0.00039142	0.00051418	0.761251	-	-	-	-	-	-	-	0.665	0	0	0	0	0	NA	0.894	0	0	0	0	0	NA	0.886	0.00109868	0.000310764	-1.33212	0.00049417	0	NA	0.949	0.000384721	0.000108719	-0.638245	0.00022737	0	NA	0.788	0.00162166	0.000468494	-1.48453	0.00028601
Rv0902c	prrB	two component system sensor histidine kinase	0.962	0.000396315	2.3334e-05	-1.50918	0	8.716e-05	NA	0.732	0	0	0	0	0	NA	0.814	0	0	0	0	0	NA	0.92	0.000234293	6.62e-05	-0.780897	9.15e-05	0	NA	0.878	0.00150196	0.000435857	-1.89796	0.00029139	0.00053607	0.543567	0.917	0.000287289	8.12e-05	-1.0736	9.27e-05	0	NA	0.819	0.00143501	0.000406502	-1.88959	0.00044887
Rv0903c	prrA	two component system transcriptional regulator	1	0.000479369	4.2263e-05	-1.24594	3.901e-05	5.145e-05	0.758212	0.695	0	0	0	0	0	NA	0.897	0.000402812	0.000113831	-0.850993	0.00018305	0	NA	0.985	4.59e-05	1.3e-05	-0.106374	0	0	NA	0.93	0.00208977	0.000590552	-1.81727	0.00086063	0	NA	0.963	0.00014069	3.98e-05	-0.319123	0	0	NA	0.956	0.000708909	0.000200529	-1.19404	0.00017188
Rv0904c	accD3	acetyl-CoA carboxylase carboxyl transferase beta subunit	1	0.000917797	0.000225265	-1.66673	0.00028656	7.246e-05	3.95473	-	-	-	-	-	-	-	-	-	-	-	-	-	-	0.915	0.000306844	8.98e-05	-1.09024	8.61e-05	0.00021672	0.397241	0.833	0.00181571	0.000587722	-1.85086	0.00070327	0.00048202	1.45901	0.799	0.000135089	3.82e-05	-0.531871	0.00010025	0	NA	0.673	0.00163767	0.000488591	-1.84958	0.00060941
Rv0905	echA6	enoyl-CoA hydratase	1	0.000698425	0.000309904	-0.892049	0.00037829	0.00010996	3.44025	-	-	-	-	-	-	-	0.906	0.000193811	5.48e-05	-0.425497	0	0	NA	0.978	8.97e-05	2.54e-05	-0.212748	0	0	NA	0.937	0.00159585	0.000459845	-1.70601	0.00048617	0.00048826	0.995719	0.964	0.000182007	5.14e-05	-0.425497	0	0	NA	0.96	0.00150824	0.000426407	-1.76622	0.00062767
Rv0906		conserved hypothetical protein	1	0.00167379	0.000563294	-1.58294	0.00063352	0.0003718	1.70393	-	-	-	-	-	-	-	0.674	0	0	0	0	0	NA	0.941	3.05e-05	8.62e-06	-0.106374	0	0	NA	0.927	0.0017971	0.000508104	-1.88847	0.00032812	0.00092843	0.353414	0.871	0.000131792	3.72e-05	-0.425497	0	0	NA	0.653	0.0019336	0.000563883	-1.84685	0.00079839
Rv0907		conserved hypothetical protein	0.967	0.00132077	0.000249665	-1.97276	0.00030125	0.00010265	2.93473	0.666	0	0	0	0	0	NA	0.82	0.00026954	7.62e-05	-0.977084	8.72e-05	0	NA	0.896	0	0	0	0	0	NA	0.881	0.00168756	0.000483216	-1.94066	0.00047257	0.00034417	1.37307	0.903	0	0	0	0	0	NA	0.874	0.00138096	0.000403298	-1.91328	0.00044151
Rv0908	ctpE	metal cation transporting P-type ATPase	1	0.000568989	0.000148996	-1.62736	0.00014673	0.00015671	0.936315	0.883	9.11e-05	2.58e-05	-0.638245	5.46e-05	0	NA	0.856	0.000125424	3.54e-05	-0.754478	5.61e-05	0	NA	0.948	4.25e-05	1.2e-05	-0.319123	0	0	NA	0.946	0.00187408	0.00053601	-1.99344	0.0005953	0.00041875	1.42161	0.953	2.82e-05	7.96e-06	-0.212748	0	0	NA	0.906	0.00198724	0.000580459	-1.97723	0.00065833
Rv0909		conserved hypothetical protein	1	0.00283783	0.00245101	-0.218419	0.00307256	0.00027273	11.2659	1	0	0	0	0	0	NA	1	0	0	0	0	0	NA	1	0	0	0	0	0	NA	1	0.00178468	0.000504334	-0.839013	0.0005822	0	NA	1	0.000178468	5.04e-05	-0.106374	0	0	NA	0.939	0.00456202	0.00128919	-1.56036	0.00127328
Rv0910		conserved hypothetical protein	1	0.00039176	2.3104e-05	-0.952642	3.096e-05	0	NA	0.924	0.000719199	0.000287922	-0.800238	0.00041667	0	NA	0.841	0	0	0	0	0	NA	0.952	7.76e-05	2.19e-05	-0.106374	0	0	NA	0.975	0.00303334	0.000879616	-1.812	0.00104635	0	NA	0.975	0.000151529	4.28e-05	-0.212748	0	0	NA	0.894	0.00140389	0.000396726	-1.2336	0
Rv0911		conserved hypothetical protein	1	0.00153991	0.000229182	-1.80862	0.00023458	0.00021577	1.08718	0.517	0	0	0	0	0	NA	0.819	0	0	0	0	0	NA	0.986	0.000421025	0.00025605	-0.549379	0.00033322	0	NA	0.916	0.000816389	0.000231273	-1.21086	0.00031204	0	NA	0.981	0.00067719	0.000241826	-1.2186	0.00035657	0	NA	0.872	0.000810496	0.000230035	-1.35718	0.00017186
Rv0912		conserved membrane protein	1	0.000378377	2.2222e-05	-0.952113	0	7.916e-05	NA	0.833	0	0	0	0	0	NA	0.944	0	0	0	0	0	NA	0.951	0	0	0	0	0	NA	0.951	0.00157848	0.000447649	-1.43568	0.00054772	0	NA	0.951	0.000600452	0.000169683	-0.850993	0	0.0006885	NA	0.907	0.00102357	0.000289251	-1.14157	0.00029746
Rv0913c		dioxygenase	1	0.00090269	7.9221e-05	-2.0112	9.526e-05	2.809e-05	3.39124	0.938	0	0	0	0	0	NA	0.89	0	0	0	0	0	NA	0.978	0.000217644	6.15e-05	-0.887271	7.29e-05	0	NA	0.963	0.00132774	0.000390689	-1.8824	0.00037417	0	NA	0.985	0.000410464	0.000199809	-1.07549	0.00024499	0	NA	0.958	0.00195648	0.000553907	-1.97839	0.00052831
Rv0914c		lipid carrier protein or keto acyl-CoA thiolase	1	0.00192395	0.00014597	-2.32129	0.00011992	0.00022351	0.536531	-	-	-	-	-	-	-	0.863	0	0	0	0	0	NA	0.954	0	0	0	0	0	NA	0.936	0.00257632	0.000739628	-1.97419	0.00076596	0.00057604	1.3297	0.945	0.000493797	0.000139543	-1.35363	0.00018964	0	NA	0.768	0.00141724	0.00041838	-1.83702	0.0005152
Rv0915c	PPE14	PPE family protein	-	-	-	-	-	-	-	-	-	-	-	-	-	-	-	-	-	-	-	-	-	-	-	-	-	-	-	-	-	-	-	-	-	-	-	-	-	-	-	-	-	-	-	-	-	-	-
Rv0916c	PE7	PE family protein	-	-	-	-	-	-	-	-	-	-	-	-	-	-	-	-	-	-	-	-	-	-	-	-	-	-	-	-	-	-	-	-	-	-	-	-	-	-	-	-	-	-	-	-	-	-	-
Rv0917	betP	glycine betaine transport membrane protein	1	0.000859949	0.000193586	-1.76162	0.00024796	4.252e-05	5.83161	0.793	0	0	0	0	0	NA	0.855	0.000189834	7.04e-05	-0.83952	0	0	NA	0.942	9.57e-05	2.71e-05	-0.483613	0	0	NA	0.919	0.00208155	0.000591813	-1.98545	0.000692	0.00039187	1.76589	0.94	0.000326037	0.000107378	-1.16951	6.73e-05	0.00027692	0.243103	0.904	0.0019155	0.000544779	-1.97368	0.00063701
Rv0918		conserved hypothetical protein	0.998	0.000716649	8.466e-05	-1.20593	0.00011772	0	NA	0.547	0	0	0	0	0	NA	0.755	0	0	0	0	0	NA	0.931	0	0	0	0	0	NA	0.845	0.00167397	0.000483607	-1.44787	0.00030638	0	NA	0.927	0.000218038	6.16e-05	-0.319123	0	0	NA	0.795	0.00152569	0.000431146	-1.30537	0.00061277
Rv0919		conserved hypothetical protein	0.998	0.00136216	0.000363561	-1.3042	0.00049667	0	NA	0.964	0	0	0	0	0	NA	0.806	0	0	0	0	0	NA	0.978	0.000196679	5.56e-05	-0.319123	0	0	NA	0.946	0.00128891	0.000365086	-1.30358	0.00023455	0.0007003	0.334928	0.948	0	0	0	0	0	NA	0.96	0.00334539	0.000949569	-1.90503	0.00116428
Rv0920c		transposase	-	-	-	-	-	-	-	-	-	-	-	-	-	-	-	-	-	-	-	-	-	-	-	-	-	-	-	-	-	-	-	-	-	-	-	-	-	-	-	-	-	-	-	-	-	-	-
Rv0921		resolvase	-	-	-	-	-	-	-	-	-	-	-	-	-	-	-	-	-	-	-	-	-	-	-	-	-	-	-	-	-	-	-	-	-	-	-	-	-	-	-	-	-	-	-	-	-	-	-
Rv0922		transposase	-	-	-	-	-	-	-	-	-	-	-	-	-	-	-	-	-	-	-	-	-	-	-	-	-	-	-	-	-	-	-	-	-	-	-	-	-	-	-	-	-	-	-	-	-	-	-
Rv0923c		conserved hypothetical protein	1	0.00111914	0.000471287	-1.23005	0.00060736	0.00010526	5.77009	-	-	-	-	-	-	-	0.847	0	0	0	0	0	NA	0.939	6.42e-05	1.82e-05	-0.212748	0	0	NA	0.937	0.00219155	0.000629917	-1.94497	0.00056633	0.00061507	0.920757	0.922	0	0	0	0	0	NA	0.868	0.002157	0.000615172	-1.93523	0.00064297
Rv0924c	mntH	divalent cation-transport membrane protein	1	0.0011907	0.00011534	-2.05318	0.00012736	8.475e-05	1.50277	0.737	0	0	0	0	0	NA	0.716	0.000313917	8.87e-05	-0.957368	0.00013887	0	NA	0.955	5.23e-05	1.48e-05	-0.212748	0	0	NA	0.927	0.00169856	0.000481484	-1.92472	0.00028825	0.00076491	0.376842	0.938	0.000425839	0.000130915	-1.28247	9.52e-05	0.00025036	0.380053	0.756	0.00178505	0.000532708	-1.83268	0.00056897
Rv0925c		conserved hypothetical protein	1	0.000923662	0.000426571	-0.958103	0.00045666	0.0003385	1.34907	0.733	0	0	0	0	0	NA	0.909	0	0	0	0	0	NA	0.95	9.17e-05	2.59e-05	-0.212748	0	0	NA	0.936	0.001535	0.00043436	-1.74008	0.00047555	0	NA	0.95	0.000274957	7.77e-05	-0.638245	0.00015474	0	NA	0.896	0.00209449	0.000595138	-1.86556	0.00051241
Rv0926c		conserved hypothetical protein	1	0.000948578	8.3663e-05	-1.85167	9.98e-05	3.686e-05	2.70754	0.694	0	0	0	0	0	NA	0.915	0.000195681	5.53e-05	-0.638245	0.00011756	0	NA	0.98	3.04e-05	8.6e-06	-0.106374	0	0	NA	0.936	0.00108471	0.000307331	-1.62706	0.00033278	0.000329	1.01149	0.97	6.15e-05	1.74e-05	-0.212748	0	0	NA	0.95	0.00285929	0.000817674	-1.97109	0.00104539
Rv0927c		short-chain type dehydrogenase/reductase	1	0.00129103	0.000424401	-1.36411	0.00036208	0.00059347	0.610107	-	-	-	-	-	-	-	0.567	0	0	0	0	0	NA	0.944	0.000429468	0.000225914	-0.667293	0.0002927	0	NA	0.903	0.00179743	0.000520029	-1.79508	0.00064375	0	NA	0.909	0.000267702	7.57e-05	-0.638245	0.00016539	0	NA	0.732	0.000332991	9.46e-05	-0.540997	0
Rv0928	pstS3	periplasmic phosphate-binding lipoprotein	1	0.000306491	7.9351e-05	-1.01343	0.00010641	0	NA	0.79	0	0	0	0	0	NA	0.909	0.00019046	5.38e-05	-0.638245	0.00011011	0	NA	0.969	5.96e-05	1.68e-05	-0.212748	0	0	NA	0.943	0.00110177	0.00031566	-1.49356	0.00042444	0.00031303	1.35591	0.976	0	0	0	0	0	NA	0.911	0.00209188	0.0006044	-1.93278	0.0006583
Rv0929	pstC2	phosphate-transport membrane ABC transporter	1	0.00104871	0.000122804	-1.79417	9.958e-05	0.00018641	0.534199	0.805	0	0	0	0	0	NA	0.821	0	0	0	0	0	NA	0.976	0.000303695	8.58e-05	-0.90911	0.00011992	0	NA	0.911	0.00202717	0.00057856	-1.89547	0.00052173	0.00033995	1.53473	0.93	7.08e-05	2e-05	-0.212748	0	0	NA	0.839	0.000629537	0.000178723	-1.2825	0.00028385
Rv0930	pstA1	phosphate-transport membrane ABC transporter	0.998	0.000368466	5.3613e-05	-1.16759	0	0.00019837	NA	0.935	0	0	0	0	0	NA	0.926	0.000262085	7.41e-05	-0.744619	0.00013357	0	NA	0.976	0	0	0	0	0	NA	0.941	0.00202953	0.00057584	-1.87225	0.0005362	0.0007003	0.765672	0.965	0	0	0	0	0	NA	0.899	0.00247187	0.00070111	-1.93724	0.00056322
Rv0931c	pknD	transmembrane serine/threonine-protein kinase D	1	0.00128022	0.000166324	-2.21507	0.00021236	3.819e-05	5.56062	0.635	0	0	0	0	0	NA	0.862	0	0	0	0	0	NA	0.945	0.00017042	5.49e-05	-0.95656	5.95e-05	0	NA	0.912	0.00160946	0.000458799	-1.97985	0.00055652	0.00017759	3.13374	0.94	0.000479466	0.000151371	-1.60215	0.0002091	0	NA	0.865	0.00174986	0.000509521	-1.96086	0.00056839
Rv0932c	pstS2	periplasmic phosphate-binding lipoprotein	1	0.00107272	0.000681115	-0.776704	0.0005547	0.00106618	0.520269	0.624	0	0	0	0	0	NA	0.884	0.000293819	0.000108978	-0.83952	0	0.0005042	NA	0.95	0	0	0	0	0	NA	0.922	0.00178525	0.000521478	-1.88391	0.00043685	0.00064587	0.676375	0.949	0.000334627	9.46e-05	-1.02534	0.00010475	0.00031303	0.334632	0.876	0.00115477	0.000354201	-1.6708	0.00034187
Rv0933	pstB	phosphate-transport ATP-binding protein ABC transporter	1	0.00184408	0.000179344	-2.0523	0.00020959	9.419e-05	2.22518	0.803	0	0	0	0	0	NA	0.917	0	0	0	0	0	NA	0.935	4.13e-05	1.72e-05	-0.0867329	0	0	NA	0.947	0.0024506	0.000704356	-1.92224	0.00085057	0.00082667	1.02891	0.96	4.03e-05	1.14e-05	-0.106374	0	0	NA	0.953	0.00219373	0.000655198	-1.8803	0.00086047
Rv0934	pstS1	periplasmic phosphate-binding lipoprotein	1	0.00166486	0.00038583	-1.83296	0.00050704	3.501e-05	14.4827	0.549	0	0	0	0	0	NA	0.872	0	0	0	0	0	NA	0.948	0	0	0	0	0	NA	0.935	0.00226061	0.000651603	-1.95025	0.00074271	0	NA	0.93	0.000122846	3.47e-05	-0.425497	0	0	NA	0.846	0.00188986	0.0005342	-1.932	0.00060953
Rv0935	pstC1	phosphate-transport membrane ABC transporter	0.95	0.000528788	5.1552e-05	-1.44619	0	0.00018863	NA	0.745	0.000466182	0.000131739	-1.02534	0.00015957	0	NA	0.72	0	0	0	0	0	NA	0.864	3.65e-05	1.03e-05	-0.106374	0	0	NA	0.832	0.00190021	0.000538093	-1.84478	0.00068427	0.00036803	1.85928	0.853	0.000444626	0.000125647	-1.0035	0.00013549	0	NA	0.776	0.00101788	0.000287643	-1.54143	0
Rv0936	pstA2	phosphate-transport membrane ABC transporter	1	0.000752387	8.7892e-05	-1.57231	0.00010771	4.205e-05	2.56147	0.818	0.00017341	4.9e-05	-0.425497	0	0	NA	0.82	0	0	0	0	0	NA	0.943	0.000112849	3.19e-05	-0.319123	0	0	NA	0.908	0.00148349	0.000419385	-1.72567	0.00042603	0.00038238	1.11415	0.949	0.000373538	0.000105558	-0.967226	0.00013534	0	NA	0.837	0.00190839	0.00056847	-1.80735	0.00046422
Rv0937c		conserved hypothetical protein	1	0.000414282	2.4331e-05	-1.28516	3.224e-05	0	NA	0.949	0	0	0	0	0	NA	0.97	0	0	0	0	0	NA	0.97	4.03e-05	1.14e-05	-0.106374	0	0	NA	0.97	0.0017344	0.000507223	-1.76424	0.00068161	0	NA	0.97	0.000120919	3.42e-05	-0.319123	0	0	NA	0.929	0.00281947	0.000809728	-1.92615	0.00087014
Rv0938		ATP dependent DNA ligase	1	0.000821838	0.000177557	-1.87042	0.00022687	3.49e-05	6.50057	0.841	0	0	0	0	0	NA	0.923	0.000106826	3.02e-05	-0.744619	5.31e-05	0	NA	0.971	1.45e-05	4.1e-06	-0.106374	0	0	NA	0.932	0.0014819	0.000425534	-1.97004	0.00044062	0.00046276	0.952157	0.968	0.000116392	3.67e-05	-0.724106	5.01e-05	0	NA	0.901	0.00167397	0.000490572	-1.96494	0.00063097
Rv0939		bifunctional 2-hydroxyhepta-2,4-diene-1,7-dioate isomerase/cyclase/dehydrase	0.971	0.000725324	9.0118e-05	-1.93076	9.321e-05	8.299e-05	1.12315	0.86	0	0	0	0	0	NA	0.888	7.48e-05	2.11e-05	-0.425497	0	0	NA	0.948	0.000227707	7.82e-05	-1.08177	0	0.00033484	NA	0.915	0.00199617	0.000569513	-1.98895	0.00060079	0.00054549	1.10138	0.921	0.000342514	9.68e-05	-1.36348	0.00012531	0	NA	0.817	0.00195259	0.000557682	-1.98089	0.00059377
Rv0940c		oxidoreductase	1	0.000589169	4.6078e-05	-1.47708	1.535e-05	0.00014105	0.108827	0.8	0	0	0	0	0	NA	0.653	0	0	0	0	0	NA	0.925	8.01e-05	2.26e-05	-0.212748	0	0	NA	0.947	0.00180132	0.000515303	-1.81335	0.00066677	0	NA	0.948	3.91e-05	1.1e-05	-0.106374	0	0	NA	0.836	0.00310353	0.000919413	-1.91714	0.00095518
Rv0941c		conserved hypothetical protein	1	0.000879947	6.4535e-05	-1.64855	5.279e-05	9.797e-05	0.538838	0.716	0	0	0	0	0	NA	0.911	0	0	0	0	0	NA	0.986	0	0	0	0	0	NA	0.986	0.00219035	0.00063641	-1.88376	0.00044005	0.00123169	0.357273	0.959	0	0	0	0	0	NA	0.894	0.0009774	0.000277953	-1.44635	0
Rv0942		hypothetical protein	1	0.000610286	3.5842e-05	-0.952113	4.854e-05	0	NA	-	-	-	-	-	-	-	0.695	0.00132471	0.000374351	-0.850993	0.00058638	0	NA	0.91	0.000252947	7.15e-05	-0.212748	0	0	NA	0.799	0.00201677	0.000589002	-1.10301	0.00051929	0	NA	0.839	0.000137283	3.88e-05	-0.106374	0	0	NA	0.828	0.00250571	0.000709838	-1.30437	0.00051806
Rv0943c		monooxygenase	1	0.00163704	0.000270988	-1.94818	0.0001556	0.00060057	0.259087	-	-	-	-	-	-	-	0.871	0.000318763	9.01e-05	-0.957368	0.00013739	0	NA	0.979	9.46e-05	2.67e-05	-0.270865	0	0	NA	0.877	0.0016213	0.000460079	-1.85342	0.00062123	0.00035887	1.73107	0.975	0	0	0	0	0	NA	0.744	0.00294299	0.000842645	-1.95105	0.00055569
Rv0944		formamidopyrimidine-DNA glycosylase	1	0.00178787	0.000291487	-1.60739	8.621e-05	0.00086539	0.0996198	0.876	0	0	0	0	0	NA	0.816	0	0	0	0	0	NA	0.979	6.88e-05	1.94e-05	-0.106374	0	0	NA	0.998	0.00162175	0.000459705	-1.5784	0.00047227	0.00066726	0.707775	0.977	0.000275744	7.79e-05	-0.425497	0	0	NA	0.885	0.00190586	0.000540491	-1.58496	0.00080893
Rv0945		short-chain type dehydrogenase/reductase	0.999	0.00178996	0.000156961	-2.01136	0.0001075	0.00024792	0.433608	0.728	0.000520933	0.000274828	-0.63045	0	0.00114862	NA	0.82	0	0	0	0	0	NA	0.946	0	0	0	0	0	NA	0.948	0.00120159	0.000339745	-1.57156	0.0003133	0.00043001	0.728588	0.962	0	0	0	0	0	NA	0.836	0.00242188	0.000698608	-1.87116	0.00073057
Rv0946c	pgi	glucose-6-phosphate isomerase	1	0.000717141	7.8059e-05	-1.89358	4.846e-05	0.00016565	0.292545	0.637	0	0	0	0	0	NA	0.878	0.000264035	7.46e-05	-1.08346	7.87e-05	0	NA	0.954	2.03e-05	5.72e-06	-0.106374	0	0	NA	0.947	0.00161258	0.000455872	-1.96539	0.00042054	0.00041438	1.01487	0.959	8.06e-05	2.28e-05	-0.377239	0	0	NA	0.9	0.000795037	0.00022503	-1.77201	0.00022751
Rv0947c		mycolyl transferase	1	0	0	0	0	0	NA	-	-	-	-	-	-	-	0.662	0	0	0	0	0	NA	0.904	0	0	0	0	0	NA	0.89	0.00158343	0.000448126	-0.966863	0	0.00164501	NA	0.904	0	0	0	0	0	NA	0.855	0.00115318	0.000325877	-0.744619	0.00057945
Rv0948c		conserved hypothetical protein	1	0.0010718	0.000276531	-1.01387	0.00037156	0	NA	-	-	-	-	-	-	-	0.984	0	0	0	0	0	NA	0.965	0	0	0	0	0	NA	1	0.00222549	0.000631018	-1.49386	0.00069044	0	NA	1	0	0	0	0	0	NA	1	0.00242814	0.000688708	-1.46187	0.00035243
Rv0949	uvrD1	ATP-dependent DNA helicase II	1	0.000515073	9.5888e-05	-1.73041	0.00011153	5.073e-05	2.1985	0.56	0.000222913	6.3e-05	-0.957368	9.22e-05	0	NA	0.704	0	0	0	0	0	NA	0.927	0.000134599	3.8e-05	-0.90911	5.2e-05	0	NA	0.912	0.0013398	0.000391599	-1.94315	0.00039751	0.00031224	1.27309	0.927	0.000284417	8.04e-05	-1.44344	0.00010461	0.00015445	0.677307	0.817	0.00059395	0.000167845	-1.62166	0.00024992
Rv0950c		conserved hypothetical protein	1	0.00153396	0.00039456	-1.68864	0.00040009	0.00038338	1.04359	0.593	0	0	0	0	0	NA	0.926	0	0	0	0	0	NA	0.967	3.33e-05	9.4e-06	-0.106374	0	0	NA	0.946	0.00194033	0.000550169	-1.92935	0.00048113	0.00067897	0.708617	0.965	0.0001	2.83e-05	-0.319123	0	0	NA	0.896	0.00125799	0.0003567	-1.70898	0.00051091
Rv0951	sucC	succinyl-CoA synthetase beta chain	1	0.00043884	0.000199302	-0.874663	0.00026594	0	NA	0.924	0	0	0	0	0	NA	0.869	0	0	0	0	0	NA	0.941	2.93e-05	8.29e-06	-0.106374	0	0	NA	0.919	0.00207174	0.000585582	-1.95742	0.00061456	0.00062527	0.982871	0.924	0.000298552	8.44e-05	-0.918968	0.00010196	0.00030987	0.329041	0.916	0.00205103	0.000584854	-1.92778	0.00052743
Rv0952	sucD	succinyl-CoA synthetase alpha chain	0.993	0.00131555	0.000802848	-0.828112	0.00069762	0.00111091	0.627972	0.673	0	0	0	0	0	NA	0.705	0	0	0	0	0	NA	0.967	0.000400642	0.000113218	-0.977084	0.00012512	0	NA	0.832	0.00241429	0.000689102	-1.92555	0.00045847	0.00089947	0.509711	0.809	0	0	0	0	0	NA	0.753	0.00285379	0.000807433	-1.93393	0.00081392
Rv0953c		oxidoreductase	1	0.00120332	0.000151109	-1.77576	0.00018619	4.747e-05	3.92227	-	-	-	-	-	-	-	0.522	0	0	0	0	0	NA	0.896	4.22e-05	1.19e-05	-0.106374	0	0	NA	0.771	0.00245639	0.000697028	-1.88402	0.00052291	0.00105422	0.496016	0.713	0	0	0	0	0	NA	0.611	0.000804653	0.000227388	-1.07818	0
Rv0954		conserved membrane protein	1	0.000935101	0.000380552	-1.13893	0.00014929	0	NA	-	-	-	-	-	-	-	0.856	0.000822643	0.000232471	-1.50156	0.00030241	0	NA	0.927	0	0	0	0	0	NA	0.914	0.0016948	0.000494243	-1.73504	0.0004067	0.00076596	0.530968	0.899	0.000470111	0.000132849	-1.08346	0.0001399	0	NA	0.857	0.00168526	0.000476926	-1.83605	0.00044646
Rv0955		conserved membrane protein	1	0.000497865	2.9276e-05	-1.6744	2.033e-05	5.258e-05	0.386649	-	-	-	-	-	-	-	0.7	0.000335676	9.49e-05	-0.967226	0.00013121	0	NA	0.909	5.17e-05	1.46e-05	-0.212748	0	0	NA	0.868	0.00132643	0.000382235	-1.83938	0.00048923	0.00025532	1.91614	0.885	0.00026527	7.5e-05	-0.918968	9.51e-05	0	NA	0.739	0.00251347	0.000733591	-1.95141	0.0009705
Rv0956	purN	5-phosphoribosylglycinamide formyltransferase	0.998	0.000526787	7.7117e-05	-1.16638	6.559e-05	0.00010954	0.598777	-	-	-	-	-	-	-	0.613	0	0	0	0	0	NA	0.898	0.000331177	0.000136157	-0.523889	0.00020107	0	NA	0.901	0.00137651	0.000389911	-1.54044	0.00040347	0	NA	0.861	0.000345421	9.76e-05	-0.638245	0.00021653	0	NA	0.69	0.00265905	0.000751424	-1.73205	0.00082343
Rv0957	purH	bifunctional purine biosynthesis protein	0.999	0.000433904	7.5772e-05	-1.46939	0	0.00029685	NA	-	-	-	-	-	-	-	0.764	0.000240731	6.8e-05	-0.812594	0.00010095	0	NA	0.989	8.26e-05	2.34e-05	-0.377239	0	0	NA	0.921	0.00153118	0.00047079	-1.86078	0.00050337	0.00055616	0.905081	0.959	0.000511261	0.000216905	-1.2882	0.00014801	0.0005026	0.294489	0.891	0.00149273	0.000459982	-1.8824	0.00066281
Rv0958		magnesium chelatase	0.999	0.000865054	8.6966e-05	-1.91248	8.991e-05	8.157e-05	1.10224	-	-	-	-	-	-	-	0.701	0	0	0	0	0	NA	0.954	0.000292704	0.000166077	-0.663287	0.00020393	0	NA	0.949	0.00110464	0.000315682	-1.85661	0.0003499	0.0002396	1.46035	0.896	0.000337603	9.54e-05	-1.14157	0.00018854	0	NA	0.649	0.00172094	0.000486323	-1.88455	0.00056509
Rv0959		conserved hypothetical protein	1	0.00101462	0.000434103	-1.39424	0.0004878	0.00028838	1.69152	0.543	0	0	0	0	0	NA	0.739	0.000107583	3.04e-05	-0.531871	8e-05	0	NA	0.922	6.9e-05	1.95e-05	-0.425497	0	0	NA	0.912	0.00218212	0.000617304	-2.00122	0.00061698	0.00035678	1.7293	0.909	0.000209962	7.32e-05	-1.02723	9.08e-05	0	NA	0.73	0.0015048	0.000431021	-1.95135	0.00048044
Rv0960		conserved hypothetical protein	1	0.000889116	0.000232007	-1.01144	0.00032124	0	NA	0.758	0	0	0	0	0	NA	0.844	0	0	0	0	0	NA	0.971	0.000172248	4.87e-05	-0.212748	0	0	NA	0.945	0.001771	0.00050121	-1.50087	0.00062767	0	NA	0.971	0	0	0	0	0	NA	0.935	0	0	0	0
Rv0961		membrane protein	1	0	0	0	0	0	NA	0.963	0	0	0	0	0	NA	0.968	0	0	0	0	0	NA	0.968	0	0	0	0	0	NA	0.931	0.00208333	0.000602693	-1.31757	0.00068465	0.00102986	0.664799	0.94	0.000196478	5.55e-05	-0.212748	0	0	NA	0.897	0.00267827	0.000757716	-1.59012	0.00071252
Rv0962c	lprP	lipoprotein	0.999	0	0	0	0	0	NA	-	-	-	-	-	-	-	0.914	0	0	0	0	0	NA	0.953	0.000349719	9.88e-05	-0.648103	0.00017408	0	NA	0.917	0.00134932	0.000381306	-1.63125	0.00036474	0	NA	0.967	0.000393558	0.000111216	-0.802736	0.00017069	0	NA	0.887	0.00128939	0.000365941	-1.60348	0.00038328
Rv0963c		conserved hypothetical protein	1	0.00148927	0.000185895	-1.86083	0.00010106	0.0004384	0.23052	0.938	0.000128326	3.63e-05	-0.319123	0	0	NA	0.916	0.000131298	3.71e-05	-0.319123	0	0	NA	0.934	4.29e-05	1.21e-05	-0.106374	0	0	NA	0.888	0.00189928	0.000555819	-1.83321	0.0004827	0.00046687	1.03391	0.96	0	0	0	0	0	NA	0.92	0.00204863	0.000578924	-1.88336	0.00030297
Rv0964c		hypothetical protein	0.998	0.000706514	4.1494e-05	-1.28516	0	8.043e-05	NA	0.915	0	0	0	0	0	NA	0.907	0	0	0	0	0	NA	0.977	0.00013612	3.85e-05	-0.212748	0	0	NA	0.894	0.000893691	0.000253483	-1.08236	0.00026877	0	NA	0.932	0	0	0	0	0	NA	0.944	0.000704479	0.000199079	-0.918968	0
Rv0965c		conserved hypothetical protein	1	0.0012183	0.000830671	-0.510602	3.212e-05	0.00320708	0.0100153	0.533	0	0	0	0	0	NA	0.867	0	0	0	0	0	NA	0.974	0	0	0	0	0	NA	0.95	0.00209477	0.000614304	-1.57119	0.00055833	0	NA	0.912	0	0	0	0	0	NA	0.898	0.00187462	0.000597475	-1.49398	0.00044888
Rv0966c		conserved hypothetical protein	0.998	0.00141663	0.000809485	-0.823098	0.00106414	0.00012754	8.34358	0.546	0	0	0	0	0	NA	0.784	0.000611243	0.000845466	0.511361	0.00124679	0	NA	0.964	0.000774077	0.000642245	-0.261747	0.0008644	0	NA	0.94	0.00374209	0.00155688	-1.57545	0.00200338	0.00056346	3.5555	0.912	0.00157807	0.000908491	-0.993427	0.00122708	0	NA	0.801	0.00106657	0.000303075	-1.26709	0.00025123
Rv0967		conserved hypothetical protein	1	0	0	0	0	0	NA	0.714	0	0	0	0	0	NA	0.85	0.000419924	0.000118667	-0.425497	0	0	NA	1	0.000267702	7.57e-05	-0.319123	0	0	NA	0.936	0.00152519	0.000431004	-1.12723	0.00033122	0	NA	0.944	0	0	0	0	0	NA	0.922	0.0014514	0.000410151	-1.19441	0.00033078
Rv0968		conserved hypothetical protein	1	0.00229714	0.000236182	-1.59839	0.00032425	0	NA	0.758	0	0	0	0	0	NA	0.596	0	0	0	0	0	NA	0.889	0	0	0	0	0	NA	0.852	0.00254023	0.000718379	-1.43632	0.00091458	0	NA	0.889	0.000243365	6.88e-05	-0.212748	0	0	NA	0.774	0.00363143	0.00108172	-1.64287	0.00132119
Rv0969	ctpV	metal cation transporting P-type ATPase	0.999	0.0015499	0.000130979	-2.47147	0.00014585	9.41e-05	1.54995	-	-	-	-	-	-	-	0.629	0	0	0	0	0	NA	0.939	0.000192272	8.65e-05	-0.866917	0.00010531	0	NA	0.89	0.00212356	0.000667992	-1.91122	0.00088585	0	NA	0.874	0.000349695	0.000185148	-0.989736	5.9e-05	0	NA	0.686	0.00115502	0.000340152	-1.89531	0.00038624
Rv0970		conserved membrane protein	0.998	0.000808243	6.3132e-05	-1.47724	8.418e-05	0	NA	0.66	0	0	0	0	0	NA	0.755	0	0	0	0	0	NA	0.949	5.35e-05	1.51e-05	-0.106374	0	0	NA	0.915	0.00188774	0.000549086	-1.7385	0.00076656	0	NA	0.943	0.000645713	0.000239495	-0.983497	0.00027252	0	NA	0.938	0.00211015	0.000625643	-1.79131	0.00065552
Rv0971c	echA7	enoyl-CoA hydratase	0.921	0.000684731	6.7424e-05	-1.44462	7.528e-05	4.862e-05	1.54833	-	-	-	-	-	-	-	-	-	-	-	-	-	-	0.844	4.7e-05	1.33e-05	-0.106374	0	0	NA	0.816	0.00141027	0.000399139	-1.48698	0.0001797	0.00096499	0.18622	0.752	0.000369244	0.000104345	-0.744619	0.0001903	0	NA	-	-	-	-	-
Rv0972c	fadE12	acyl-CoA dehydrogenase	1	0.000583616	3.4276e-05	-1.67453	3.412e-05	3.55e-05	0.961127	0.675	0	0	0	0	0	NA	0.815	0	0	0	0	0	NA	0.981	8.42e-05	2.38e-05	-0.319123	0	0	NA	0.911	0.00175479	0.000513293	-1.85351	0.00052098	0.00033033	1.57715	0.963	0.000628766	0.000185255	-1.38405	0.00029156	0	NA	0.855	0.00228597	0.0006464	-1.95102	0.00055706
Rv0973c	accA2	acetyl-/propionyl-CoA carboxylase alpha subunit	0.969	0.000789774	0.000209261	-1.67205	0.00024308	0.00011723	2.07353	-	-	-	-	-	-	-	0.58	0.000248811	7.03e-05	-0.957368	0.00010368	0	NA	0.917	0.000174873	0.000142178	-0.241733	0.00019184	0	NA	0.883	0.00170681	0.00049248	-1.97097	0.00064097	0.00018129	3.53561	0.863	0.000464223	0.000131185	-1.60635	0.00019772	0	NA	0.687	0.00119192	0.000337706	-1.90076	0.00027458
Rv0974c	accD2	acetyl-/propionyl-CoA carboxylase beta subunit	0.999	0.000857977	0.000229584	-1.61575	0.00030934	0	NA	-	-	-	-	-	-	-	0.801	0.000227115	8.09e-05	-0.859161	0.00013294	0	NA	0.989	0.000204222	7.39e-05	-0.897636	0.00010262	0	NA	0.935	0.00166641	0.000497953	-1.92274	0.00059938	0	NA	0.957	0.000274566	7.76e-05	-1.10988	7.37e-05	0	NA	0.799	0.00126611	0.000358745	-1.88318	0.00054963
Rv0975c	fadE13	acyl-CoA dehydrogenase	1	0.00118552	0.000121349	-1.97901	8.3e-05	0.00023204	0.357697	0.627	0	0	0	0	0	NA	0.761	0	0	0	0	0	NA	0.943	0.000622333	0.000307329	-1.08409	0.00039479	0	NA	0.914	0.0013469	0.000381134	-1.84632	0.00042945	0.00030831	1.39292	0.948	8.85e-05	2.5e-05	-0.319123	0	0	NA	0.755	0.00151873	0.00043011	-1.85438	0.00041762
Rv0976c		conserved hypothetical protein	1	0.000505852	6.4464e-05	-1.67345	7.212e-05	4.454e-05	1.61922	-	-	-	-	-	-	-	0.727	0.000236401	6.68e-05	-0.957368	0.00010452	0	NA	0.981	0.000175117	4.95e-05	-0.812594	0	0	NA	0.899	0.00163552	0.000488244	-1.91742	0.00049338	0.00020667	2.38728	0.942	0.000607646	0.000195863	-1.62167	0.00025132	0	NA	0.702	0.00155045	0.000477137	-1.8666	0.00053517
Rv0977	PE_PGRS16	PE-PGRS family protein	-	-	-	-	-	-	-	-	-	-	-	-	-	-	-	-	-	-	-	-	-	-	-	-	-	-	-	-	-	-	-	-	-	-	-	-	-	-	-	-	-	-	-	-	-	-	-
Rv0978c	PE_PGRS17	PE-PGRS family protein	-	-	-	-	-	-	-	-	-	-	-	-	-	-	-	-	-	-	-	-	-	-	-	-	-	-	-	-	-	-	-	-	-	-	-	-	-	-	-	-	-	-	-	-	-	-	-
Rv0979A	rpmF	50S ribosomal protein L32	1	0.000983677	0.000511135	-0.488339	0.00070585	0	NA	-	-	-	-	-	-	-	0.914	0	0	0	0	0	NA	0.937	0	0	0	0	0	NA	0.822	0.00225466	0.00067259	-0.776807	0	0.00231687	NA	0.902	0	0	0	0	0	NA	0.73	0.00354125	0.00106774	-1.16932	0.00188543
Rv0979c		hypothetical protein	1	0.000873179	5.1282e-05	-0.952113	6.961e-05	0	NA	-	-	-	-	-	-	-	0.995	0	0	0	0	0	NA	1	0	0	0	0	0	NA	1	0.000988437	0.000279324	-0.541729	0	0	NA	0.949	0	0	0	0	0	NA	0.949	0.00122186	0.000349681	-0.645892	0.0006052
Rv0980c	PE_PGRS18	PE-PGRS family protein	-	-	-	-	-	-	-	-	-	-	-	-	-	-	-	-	-	-	-	-	-	-	-	-	-	-	-	-	-	-	-	-	-	-	-	-	-	-	-	-	-	-	-	-	-	-	-
Rv0981	mprA	mycobacterial persistence regulator	1	0.000997932	0.00146669	0.84638	0.0008211	0.00322247	0.254805	0.672	0	0	0	0	0	NA	0.828	0	0	0	0	0	NA	0.986	9.41e-05	2.66e-05	-0.212748	0	0	NA	0.971	0.00128937	0.000364763	-1.62534	0.00050782	0	NA	0.935	0.000198298	5.6e-05	-0.425497	0	0	NA	0.88	0.00121285	0.000343852	-1.42671	0.00038044
Rv0982	mprB	two component system sensor kinase	0.999	0.00101217	0.000146686	-1.94393	3.628e-05	0.00044946	0.0807191	-	-	-	-	-	-	-	0.8	0.000132526	3.75e-05	-0.531871	0.00010054	0	NA	0.957	0.000132928	3.76e-05	-0.541729	0	0	NA	0.914	0.00160182	0.000472184	-1.91442	0.00045423	0.00022864	1.98666	0.945	0.000381629	0.000107845	-1.4223	0.00016031	0	NA	0.872	0.000924383	0.000277532	-1.77524	0.00030288
Rv0983	pepD	serine protease	0.999	0.000855014	0.000127993	-1.80678	8.77e-05	0.00023919	0.366654	0.516	0.000267702	7.57e-05	-0.638245	0.00018443	0	NA	0.806	0	0	0	0	0	NA	0.936	7.38e-05	2.72e-05	-0.232455	0	0	NA	0.905	0.00175593	0.000500284	-1.95385	0.00045328	0.00048923	0.926517	0.922	0.00032474	9.18e-05	-1.15814	8.82e-05	0	NA	0.838	0.00231132	0.00065523	-1.97586	0.00050351
Rv0984	moaB2	pterin-4-alpha-carbinolamine dehydratase	1	0.000312117	1.8407e-05	-0.952642	2.551e-05	0	NA	0.681	0	0	0	0	0	NA	0.74	0	0	0	0	0	NA	0.919	6.4e-05	1.81e-05	-0.106374	0	0	NA	0.91	0.00206875	0.000584881	-1.64325	0.00069964	0	NA	0.853	0.000206808	5.84e-05	-0.319123	0	0	NA	0.808	0.00262283	0.000760791	-1.70185	0.00077977
Rv0985c	mscL	large-conductance ion mechanosensitive channel	1	0.00149359	0.000152951	-1.59684	0.0002082	0	NA	0.917	0	0	0	0	0	NA	0.967	0.000437064	0.000123511	-0.638245	0.00025505	0	NA	0.976	0.000144378	4.08e-05	-0.212748	0	0	NA	0.976	0.00209349	0.000601164	-1.57974	0.00050073	0	NA	0.954	0	0	0	0	0	NA	0.945	0.00253779	0.000719666	-1.77117	0.00078225
Rv0986		adhesion component transport ATP-binding protein ABC transporter	1	0.000919807	0.000873833	-0.0895722	0.00039839	0.00238404	0.167107	0.689	0.000187131	5.29e-05	-0.319123	0	0	NA	0.971	0	0	0	0	0	NA	0.971	8.86e-05	2.5e-05	-0.212748	0	0	NA	0.925	0.00237322	0.000684523	-1.87647	0.00064205	0.00050022	1.28354	0.941	0.000137088	3.87e-05	-0.319123	0	0	NA	0.909	0.00208398	0.000609578	-1.75975	0.00065405
Rv0987		adhesion component transport transmembrane protein ABC transporter	1	0.00165826	0.000436469	-2.03741	0.00037927	0.00061471	0.61699	0.651	0	0	0	0	0	NA	0.944	0	0	0	0	0	NA	0.945	0.000145658	4.12e-05	-1.02534	0	0	NA	0.921	0.00180763	0.000515158	-1.99695	0.0004708	0.00070433	0.668437	0.933	4.02e-05	1.14e-05	-0.319123	0	0	NA	0.917	0.00178768	0.000515401	-1.98824	0.00051989
Rv0988		hypothetical exported protein	1	0.0017614	0.00101533	-1.03096	0.00107965	0.00082111	1.31487	0.537	0	0	0	0	0	NA	0.99	0	0	0	0	0	NA	0.981	5.64e-05	1.59e-05	-0.212748	0	0	NA	0.964	0.00169499	0.000487442	-1.90278	0.0004292	0.00063667	0.674133	0.991	8.38e-05	2.37e-05	-0.319123	0	0	NA	0.972	0.00179413	0.000511847	-1.91891	0.00047829
Rv0989c	grcC2	polyprenyl-diphosphate synthase	0.999	0.00226562	0.000298754	-2.14805	0.00037674	7.989e-05	4.71573	0.974	0	0	0	0	0	NA	0.943	0	0	0	0	0	NA	0.979	3.36e-05	9.49e-06	-0.106374	0	0	NA	0.968	0.00149402	0.000423196	-1.82851	0.00035444	0.00033668	1.05275	0.967	0.000101874	2.88e-05	-0.319123	0	0	NA	0.925	0.00312411	0.000887845	-1.97735	0.00099536
Rv0990c		hypothetical protein	0.998	0.00155735	0.000315357	-1.61956	0.0004283	5.226e-05	8.19556	-	-	-	-	-	-	-	0.746	0	0	0	0	0	NA	1	0.000488953	0.000176459	-0.816034	0.00025993	0	NA	0.912	0.00128744	0.000364043	-1.35093	0.00040017	0	NA	0.985	0	0	0	0	0	NA	0.811	0.00277245	0.000823387	-1.84394	0.00112537
Rv0991c		conserved serine rich protein	1	0.000511759	3.0181e-05	-0.952642	0	0.00012408	NA	-	-	-	-	-	-	-	0.904	0.000747075	0.000211117	-0.744619	0	0	NA	1	0.000192938	5.45e-05	-0.212748	0	0	NA	0.877	0.00319309	0.000933325	-1.63857	0.00114714	0.00119564	0.959436	1	0	0	0	0	0	NA	0.985	0.00166557	0.000497608	-1.20931	0.00034377
Rv0992c		conserved hypothetical protein	0.899	0.00127984	0.000827153	-0.631062	0.00115126	0	NA	0.714	0	0	0	0	0	NA	0.643	0	0	0	0	0	NA	0.879	0.000246163	6.96e-05	-0.425497	0	0	NA	0.816	0.00212194	0.000601306	-1.56551	0.00071678	0.00064502	1.11125	0.896	0.000301919	8.53e-05	-0.531871	0.00021295	0	NA	0.616	0.00122879	0.000347247	-1.24795	0.00037535
Rv0993	galU	UTP-glucose-1-phosphate uridylyltransferase	0.999	0.00092538	0.000139007	-1.62977	1.502e-05	0.00047344	0.0317252	0.802	0.000304289	8.6e-05	-0.744619	0.00016031	0	NA	0.823	0.000296662	8.38e-05	-0.744619	0.00016062	0	NA	0.929	0.00022517	6.86e-05	-0.618604	0.00013343	0	NA	0.917	0.00072232	0.000204121	-1.29857	0.00013534	0	NA	0.941	0	0	0	0	0	NA	0.856	0.00126599	0.000359294	-1.74702	0.00045398
Rv0994	moeA1	molybdopterin biosynthesis protein	1	0.0015964	0.000779288	-1.24583	0.00076523	0.00082252	0.930348	-	-	-	-	-	-	-	0.711	0.000246838	6.98e-05	-0.744619	0.00013401	0	NA	0.934	2.68e-05	7.58e-06	-0.106374	0	0	NA	0.924	0.00157499	0.000481462	-1.85068	0.00057389	0.00026732	2.14683	0.925	0.000243981	6.89e-05	-0.860852	9.9e-05	0	NA	0.778	0.000451545	0.000127603	-1.1363	0.00011858
Rv0995	rimJ	ribosomal-protein-alanine acetyltransferase	1	0.00195427	0.000799713	-1.25862	0.00109165	0	NA	0.542	0	0	0	0	0	NA	0.771	0	0	0	0	0	NA	0.964	0.000108896	3.08e-05	-0.212748	0	0	NA	0.913	0.00109397	0.000310589	-1.28306	0.00020528	0.00057537	0.356779	0.964	0.000707822	0.000200024	-1.10988	0.00019119	0.0005387	0.35491	0.845	0.00236154	0.000667609	-1.84066	0.00045686
Rv0996		conserved membrane protein	0.958	0.00131992	0.000508137	-1.35594	0.00058352	0.0003003	1.94312	-	-	-	-	-	-	-	0.78	0	0	0	0	0	NA	0.917	6.5e-05	1.84e-05	-0.212748	0	0	NA	0.909	0.00203482	0.000575297	-1.92419	0.00056712	0.00032856	1.72608	0.916	9.76e-05	2.76e-05	-0.319123	0	0	NA	0.845	0.00183653	0.000524253	-1.89321	0.0005109
Rv0997		hypothetical protein	1	0.000788286	4.6296e-05	-1.28516	6.231e-05	0	NA	0.66	0	0	0	0	0	NA	0.824	0	0	0	0	0	NA	0.975	0	0	0	0	0	NA	0.926	0.00177024	0.000556211	-1.43286	0.00056217	0.0008225	0.683489	0.975	0	0	0	0	0	NA	0.898	0.000745149	0.000210573	-0.780897	0.00030524
Rv0998		conserved hypothetical protein	1	0.00050979	0.000118051	-1.23134	5.348e-05	0.00030073	0.177834	0.574	0	0	0	0	0	NA	0.516	0.000248543	7.02e-05	-0.425497	0	0	NA	0.955	0.000402812	0.000166596	-0.883547	0	0.0004878	NA	0.932	0.000998475	0.00028288	-1.51032	0.00036385	0	NA	0.919	0.000453436	0.000137377	-1.1112	0.00012255	0	NA	0.877	0.00182754	0.000516599	-1.86975	0.00078059
Rv0999		hypothetical protein	1	0.000449053	6.5338e-05	-1.16759	0	0.00023996	NA	-	-	-	-	-	-	-	0.618	0.000410971	0.000116137	-0.638245	0.00026384	0	NA	0.95	0	0	0	0	0	NA	0.918	0.00188994	0.000534273	-1.77929	0.00049284	0.00044484	1.1079	0.895	0.0004258	0.000120327	-0.957368	0.00016927	0	NA	0.747	0.00272294	0.000809813	-1.85512	0.00103416
Rv1000c		conserved hypothetical protein	1	0.000551507	3.2525e-05	-1.28583	2.206e-05	6.308e-05	0.349715	-	-	-	-	-	-	-	0.806	0	0	0	0	0	NA	0.982	0	0	0	0	0	NA	0.945	0.00236698	0.00071408	-1.80277	0.00086724	0	NA	0.981	5.3e-05	1.5e-05	-0.106374	0	0	NA	0.877	0.00106686	0.000301484	-1.36876	0.00022323
Rv1001	arcA	arginine deiminase	1	0.000985847	0.000399251	-1.26433	0.00032147	0.00061836	0.519875	0.812	9.81e-05	2.77e-05	-0.319123	0	0	NA	0.837	0.00019046	5.38e-05	-0.638245	0.00011655	0	NA	0.944	5.63e-05	1.96e-05	-0.193107	0	0	NA	0.93	0.00168779	0.000485604	-1.89864	0.00054935	0.00028994	1.8947	0.907	5.86e-05	1.66e-05	-0.212748	0	0	NA	0.868	0.00201942	0.000587009	-1.93262	0.00066365
Rv1002c		conserved membrane protein	1	0.000676253	0.000260488	-1.24937	0.00013396	0.00061485	0.217874	0.706	0.00027071	7.65e-05	-0.812594	0	0.0003204	NA	0.78	0	0	0	0	0	NA	0.964	0.000110241	3.12e-05	-0.531871	0	0	NA	0.964	0.00101435	0.0002955	-1.85771	0.00042059	0	NA	0.958	0.000443704	0.000125387	-1.42451	0.00015518	0.00021787	0.71226	0.866	0.00198764	0.000569111	-1.96407	0.00045613
Rv1003		conserved hypothetical protein	1	0.000595349	4.6619e-05	-1.47693	6.479e-05	0	NA	-	-	-	-	-	-	-	-	-	-	-	-	-	-	0.925	0.000445046	0.0002663	-0.579651	0.00039673	0	NA	0.899	0.00200399	0.000646335	-1.77116	0.00088728	0.0003992	2.22265	0.739	0	0	0	0	0	NA	0.62	0.00108691	0.000307151	-1.32342	0.00049218
Rv1004c		membrane protein	0.906	0.00076355	0.000117197	-1.65398	2.793e-05	0.00031828	0.0877529	-	-	-	-	-	-	-	-	-	-	-	-	-	-	0.562	0.000181493	5.13e-05	-0.425497	0	0	NA	0.643	0.00103115	0.000291393	-1.57998	0.0003223	0	NA	-	-	-	-	-	-	-	-	-	-	-	-
Rv1005c	pabB	para-aminobenzoate synthase component I pabD	1	0.000497637	0.000365884	-0.473407	0.00049642	2.649e-05	18.7399	-	-	-	-	-	-	-	0.59	0	0	0	0	0	NA	0.837	0	0	0	0	0	NA	0.904	0.00113719	0.000326073	-1.79334	0.00038728	0.00025036	1.54689	0.715	0	0	0	0	0	NA	0.715	0.00124255	0.000369797	-1.78973	0.00044665
Rv1006		hypothetical protein	1	0.000599542	3.5271e-05	-1.91131	2.363e-05	7.02e-05	0.33661	0.514	0	0	0	0	0	NA	0.866	0.000239408	6.77e-05	-1.02534	0	0.00023545	NA	0.967	0.000155943	6.95e-05	-0.613397	9.81e-05	0	NA	0.897	0.00191443	0.000553021	-1.96035	0.00050927	0.00054367	0.936726	0.924	0.000183684	5.19e-05	-0.90911	7.11e-05	0	NA	0.863	0.00131132	0.00037066	-1.9331	0.00038036
Rv1007c	metG	methionyl-tRNA synthetase metS	0.999	0.000436869	3.8357e-05	-1.62282	3.4e-05	5.232e-05	0.649847	0.707	0	0	0	0	0	NA	0.888	0.000139166	3.93e-05	-0.638245	8.24e-05	0	NA	0.953	8.64e-05	2.44e-05	-0.377239	0	0	NA	0.93	0.00177343	0.000517394	-1.94125	0.00053853	0.00047536	1.13289	0.966	0	0	0	0	0	NA	0.858	0.00146602	0.000415293	-1.92586	0.00042002
Rv1008	tatD	deoxyribonuclease	0.999	0.00107223	0.00031064	-1.36223	1.722e-05	0.00113591	0.0151597	0.628	0	0	0	0	0	NA	0.799	0	0	0	0	0	NA	1	4.04e-05	1.14e-05	-0.106374	0	0	NA	0.982	0.00197783	0.000566882	-1.85483	0.00057803	0.00040314	1.43382	0.925	0.000655596	0.000185266	-1.30607	0.00015252	0.00043613	0.349712	0.762	0.000689133	0.000194743	-1.18983	0.00019089
Rv1009	rpfB	resuscitation-promoting factor	1	0.000938929	0.00012784	-1.75545	0.00014015	3.584e-05	3.91044	0.683	0	0	0	0	0	NA	0.732	0	0	0	0	0	NA	0.947	0.00018695	6.11e-05	-0.598963	0	0	NA	0.955	0.00151561	0.000429726	-1.85815	0.00044565	0.00031105	1.43273	0.923	0.000383573	0.000116863	-1.09689	0	0.00033257	NA	0.807	0.00171768	0.0004854	-1.89565	0.00041497
Rv1010	ksgA	dimethyladenosine transferase	1	0.00142784	0.000104664	-2.04308	8.971e-05	7.822e-05	1.14689	0.609	0	0	0	0	0	NA	0.732	0.000184093	5.2e-05	-0.425497	0	0	NA	0.977	6.89e-05	1.95e-05	-0.212748	0	0	NA	0.936	0.00187105	0.000557635	-1.84203	0.00066497	0.00034816	1.90996	0.975	0.000103626	2.93e-05	-0.319123	0	0	NA	0.864	0.00144247	0.000407629	-1.79105	0.00061974
Rv1011	ispE	4-diphosphocytidyl-2-C-methyl-D-erythritol kinase	1	0.000740133	8.6968e-05	-1.57109	7.489e-05	0.00011976	0.625334	-	-	-	-	-	-	-	0.637	0	0	0	0	0	NA	0.988	0.000211808	6.45e-05	-0.574801	0.00012461	0	NA	0.963	0.00144998	0.000429852	-1.81126	0.00051843	0.00033715	1.53768	0.939	0	0	0	0	0	NA	0.859	0.00170743	0.000483695	-1.85658	0.00061252
Rv1012		hypothetical protein	1	0.00117392	0.00143294	0.304939	0.00193842	0	NA	-	-	-	-	-	-	-	0.735	0	0	0	0	0	NA	0.963	0	0	0	0	0	NA	0.963	0.000794592	0.000239581	-0.58466	0	0	NA	0.922	0	0	0	0	0	NA	0.721	0.00242447	0.00074535	-1.21041	0.00110908
Rv1013	pks16	polyketide synthase	1	0.00020846	3.0362e-05	-1.16739	0	0.00011895	NA	0.681	0	0	0	0	0	NA	0.761	0	0	0	0	0	NA	0.976	0.000181265	5.92e-05	-0.854641	6.93e-05	0	NA	0.948	0.00180423	0.000513386	-1.97227	0.00067852	0.00020931	3.2417	0.96	0	0	0	0	0	NA	0.881	0.00160577	0.000454243	-1.95815	0.00047272
Rv1014c	pth	peptidyl-tRNA hydrolase	1	0.00295607	0.000242618	-2.14174	0.00018747	0.00040689	0.460739	-	-	-	-	-	-	-	-	-	-	-	-	-	-	0.845	0.000461744	0.000130485	-0.744619	0	0.00066969	NA	0.936	0.00190972	0.000541415	-1.70327	0.00042481	0.00061179	0.694372	0.715	0.0005458	0.000154238	-0.744619	0.00028667	0	NA	0.632	0.00273853	0.00077573	-1.74816	0.00068987
Rv1015c	rplY	50S ribosomal protein L25	1	0.000788286	4.6374e-05	-1.50814	2.113e-05	0.0001168	0.180908	0.691	0	0	0	0	0	NA	0.705	0	0	0	0	0	NA	0.983	0	0	0	0	0	NA	0.886	0.00156839	0.000466535	-1.5155	0.00070266	0	NA	0.948	0	0	0	0	0	NA	0.778	0.000828601	0.000234155	-1.14157	0.0002257
Rv1016c	lpqT	lipoprotein	0.907	0.00137759	0.000145707	-1.71501	0.00019575	0	NA	0.777	0.000182179	5.15e-05	-0.319123	0	0	NA	0.86	0	0	0	0	0	NA	0.859	0	0	0	0	0	NA	0.858	0.00220229	0.000631015	-1.77931	0.00076162	0.00057672	1.32061	0.874	0	0	0	0	0	NA	0.841	0.00257891	0.000743629	-1.84783	0.00097964
Rv1017c	prsA	ribose-phosphate pyrophosphokinase	1	0.00069427	9.111e-05	-1.54555	1.364e-05	0.000324	0.0420988	0.875	0	0	0	0	0	NA	0.942	0	0	0	0	0	NA	0.978	0	0	0	0	0	NA	0.958	0.00215487	0.000619288	-1.92642	0.00058442	0.00070738	0.826175	0.977	0.000268261	7.58e-05	-0.802736	0.00011427	0	NA	0.93	0.00172704	0.000488783	-1.90265	0.00061399
Rv1018c	glmU	UDP-N-acetylglucosamine pyrophosphorylase	1	0.00034358	2.7016e-05	-1.4775	3.719e-05	0	NA	0.647	0.000300226	8.48e-05	-0.957368	0.00012213	0	NA	0.824	0	0	0	0	0	NA	0.956	0.000203318	7.83e-05	-0.776949	0.00011704	0	NA	0.944	0.00201515	0.000576673	-1.9734	0.00072829	0.00021633	3.36657	0.935	0.000346166	0.000189941	-0.806284	0	0.00059968	NA	0.778	0.00160915	0.000458523	-1.9314	0.00062342
Rv1019		transcriptional regulator, tetR-family	1	0.00143325	0.000100926	-1.78281	9.144e-05	0.00012964	0.705338	0.731	0	0	0	0	0	NA	0.862	0	0	0	0	0	NA	0.963	0	0	0	0	0	NA	0.981	0.00187345	0.000558617	-1.68812	0.00057223	0.00054227	1.05525	0.981	0	0	0	0	0	NA	0.948	0.00137115	0.000388667	-1.57835	0.00040435
Rv1020	mfd	transcription-repair coupling factor	0.967	0.000855882	0.000280385	-1.76983	0.00015059	0.00063883	0.235728	-	-	-	-	-	-	-	0.734	0.000141776	4.01e-05	-1.08346	4.42e-05	0	NA	0.931	0.000176916	5.74e-05	-1.35028	8.06e-05	0	NA	0.881	0.00143789	0.000416123	-1.98576	0.00047348	0.00029342	1.61366	0.892	0.000544478	0.000170608	-1.84147	0.00018724	9.54e-05	1.9633	0.725	0.00172361	0.0004992	-1.98856	0.00050212
Rv1021		conserved hypothetical protein	1	0.0001741	1.0225e-05	-0.952113	1.386e-05	0	NA	0.862	0	0	0	0	0	NA	0.874	0	0	0	0	0	NA	0.94	3.5e-05	9.88e-06	-0.106374	0	0	NA	0.929	0.00176872	0.00050569	-1.78817	0.00049095	0.00035318	1.39008	0.94	0	0	0	0	0	NA	0.897	0.000733037	0.000207456	-1.1854	0.00026103
Rv1022	lpqU	lipoprotein	1	0.00139805	0.000912954	-0.705585	0.00114814	0.00026329	4.36074	-	-	-	-	-	-	-	0.71	0	0	0	0	0	NA	0.985	0	0	0	0	0	NA	0.917	0.00407171	0.00116492	-1.96004	0.00102553	0.00098043	1.046	0.947	0	0	0	0	0	NA	0.765	0.00315749	0.000977693	-1.82875	0.00131676
Rv1023	eno	enolase	0.959	0.00179095	0.000404023	-1.91722	0.00037994	0.00048296	0.78669	-	-	-	-	-	-	-	0.602	0.000289781	8.19e-05	-0.744619	0	0.00046159	NA	0.941	0.000211692	5.98e-05	-0.70622	9.16e-05	0	NA	0.923	0.0016468	0.00047711	-1.92654	0.00056747	0	NA	0.931	0.00037447	0.000105822	-1.19969	9.3e-05	0	NA	0.639	0.0020679	0.000585511	-1.92252	0.00073957
Rv1024		conserved membrane protein	0.884	0.000561501	3.3032e-05	-1.28603	2.272e-05	6.342e-05	0.358247	-	-	-	-	-	-	-	0.691	0	0	0	0	0	NA	0.849	0.000165305	4.67e-05	-0.319123	0	0	NA	0.831	0.00157595	0.00044582	-1.68354	0.00039533	0.00055329	0.714508	0.847	0.000331177	9.36e-05	-0.589987	0.0001933	0	NA	0.606	0.00224177	0.00063512	-1.70888	0.00088042
Rv1025		conserved hypothetical protein	1	0.000364136	4.2733e-05	-0.893542	6.11e-05	0	NA	-	-	-	-	-	-	-	0.592	0	0	0	0	0	NA	0.953	0.000144055	4.07e-05	-0.212748	0	0	NA	0.84	0.00212527	0.000622236	-1.54905	0.00092843	0	NA	0.904	0.00060755	0.000171688	-0.802736	0.00029284	0	NA	0.656	0.000313917	8.87e-05	-0.319123	0
Rv1026		conserved hypothetical protein	1	0.000355033	2.0886e-05	-1.28603	0	7.604e-05	NA	-	-	-	-	-	-	-	0.653	0	0	0	0	0	NA	0.956	0.000139975	3.96e-05	-0.425497	0	0	NA	0.954	0.00129802	0.000367102	-1.72272	0.0003804	0.00033122	1.14848	0.966	0.000138616	3.92e-05	-0.425497	0	0	NA	0.662	0.0014654	0.00041453	-1.65864	0.00040601
Rv1027c	kdpE	transcriptional regulator	1	0.00075073	0.000293913	-0.97578	0.00038107	5.682e-05	6.70662	0.686	0	0	0	0	0	NA	0.868	0	0	0	0	0	NA	0.952	0.000396595	0.000112074	-0.754478	0.00017176	0	NA	0.93	0.00223481	0.000712584	-1.71363	0.00069465	0.00051929	1.33769	0.944	0.000449639	0.000127064	-0.860852	0.00017383	0	NA	0.894	0.00205722	0.000581351	-1.80636	0.00036803
Rv1028A	kdpF	membrane protein	1	0.00366172	0.000426866	-1.20619	0.00059251	0	NA	1	0	0	0	0	0	NA	1	0	0	0	0	0	NA	1	0.000690843	0.000195226	-0.212748	0	0	NA	1	0.00172711	0.000488066	-0.531871	0.00121943	0	NA	1	0	0	0	0	0	NA	1	0.00103626	0.000292839	-0.319123	0
Rv1028c	kdpD	sensor protein	0.978	0.00121484	0.000380681	-1.80731	0.00026362	0.00070626	0.373262	0.6	0	0	0	0	0	NA	0.804	0	0	0	0	0	NA	0.945	0.000184168	7.11e-05	-1.02461	0.000114	0	NA	0.936	0.00148931	0.000423127	-1.97744	0.00037497	0.00064097	0.585004	0.92	0.000256885	9.23e-05	-1.31394	0.00011842	0	NA	0.786	0.00175702	0.000497446	-1.99287	0.0004766
Rv1029	kdpA	potassium-transporting ATPase A chain	1	0.00168682	0.000466489	-1.88449	0.00026555	0.00105045	0.252796	0.881	0	0	0	0	0	NA	0.866	0	0	0	0	0	NA	0.962	5.84e-05	1.65e-05	-0.270865	0	0	NA	0.948	0.00205546	0.000600835	-1.95786	0.00061917	0.00039817	1.55504	0.969	0.000522577	0.000148161	-1.68904	0.00013534	0	NA	0.952	0.00253779	0.000754768	-1.96317	0.00085727
Rv1030	kdpB	potassium-transporting ATPase B chain	1	0.000960088	0.000312445	-1.64189	0.00025792	0.00046367	0.556258	0.832	1.81e-05	5.12e-06	-0.106374	0	0	NA	0.703	0	0	0	0	0	NA	0.935	0	0	0	0	0	NA	0.924	0.00164924	0.000466472	-1.98541	0.00040644	0.00063131	0.643804	0.934	0.000306714	8.67e-05	-1.47514	0	0	NA	0.79	0.000649552	0.000183957	-1.7884	0.00014299
Rv1031	kdpC	potassium-transporting ATPase C chain	1	0.00209103	0.000336986	-1.78242	7.246e-05	0.00105936	0.0683998	0.821	0	0	0	0	0	NA	0.756	0	0	0	0	0	NA	0.958	0	0	0	0	0	NA	0.925	0.000487654	0.000137807	-0.626265	0	0	NA	0.888	0	0	0	0	0	NA	0.693	0.000975925	0.000275788	-1.0035	0.00030486
Rv1032c	trcS	two component system sensor histidine kinase	1	0.00122521	0.000303821	-1.7953	0.00038775	7.408e-05	5.23421	0.822	0	0	0	0	0	NA	0.742	0	0	0	0	0	NA	0.949	0.000199117	5.92e-05	-0.889468	7.74e-05	0	NA	0.931	0.00180556	0.000537492	-1.91923	0.00047578	0.00077398	0.614719	0.912	9.21e-05	2.6e-05	-0.425497	0	0	NA	0.794	0.0016931	0.000510776	-1.87901	0.00048565
Rv1033c	trcR	two component system transcriptional regulator	1	0.000659961	9.0238e-05	-1.3833	7.014e-05	0.00014949	0.469195	0.603	0	0	0	0	0	NA	0.854	0	0	0	0	0	NA	0.987	4.2e-05	1.19e-05	-0.106374	0	0	NA	0.986	0.00172722	0.000511219	-1.73598	0.00058048	0	NA	1	0.000124512	3.52e-05	-0.319123	0	0	NA	0.964	0.00189968	0.000540258	-1.77812	0.00076094
Rv1034c		transposase	-	-	-	-	-	-	-	-	-	-	-	-	-	-	-	-	-	-	-	-	-	-	-	-	-	-	-	-	-	-	-	-	-	-	-	-	-	-	-	-	-	-	-	-	-	-	-
Rv1035c		transposase	-	-	-	-	-	-	-	-	-	-	-	-	-	-	-	-	-	-	-	-	-	-	-	-	-	-	-	-	-	-	-	-	-	-	-	-	-	-	-	-	-	-	-	-	-	-	-
Rv1036c		transposase	-	-	-	-	-	-	-	-	-	-	-	-	-	-	-	-	-	-	-	-	-	-	-	-	-	-	-	-	-	-	-	-	-	-	-	-	-	-	-	-	-	-	-	-	-	-	-
Rv1037c	esxI	Esat-6 like protein	-	-	-	-	-	-	-	-	-	-	-	-	-	-	-	-	-	-	-	-	-	-	-	-	-	-	-	-	-	-	-	-	-	-	-	-	-	-	-	-	-	-	-	-	-	-	-
Rv1038c	esxJ	Esat-6 like protein	-	-	-	-	-	-	-	-	-	-	-	-	-	-	-	-	-	-	-	-	-	-	-	-	-	-	-	-	-	-	-	-	-	-	-	-	-	-	-	-	-	-	-	-	-	-	-
Rv1039c	PPE15	PPE family protein	-	-	-	-	-	-	-	-	-	-	-	-	-	-	-	-	-	-	-	-	-	-	-	-	-	-	-	-	-	-	-	-	-	-	-	-	-	-	-	-	-	-	-	-	-	-	-
Rv1040c	PE8	PE family protein	-	-	-	-	-	-	-	-	-	-	-	-	-	-	-	-	-	-	-	-	-	-	-	-	-	-	-	-	-	-	-	-	-	-	-	-	-	-	-	-	-	-	-	-	-	-	-
Rv1041c		transposase	-	-	-	-	-	-	-	-	-	-	-	-	-	-	-	-	-	-	-	-	-	-	-	-	-	-	-	-	-	-	-	-	-	-	-	-	-	-	-	-	-	-	-	-	-	-	-
Rv1042c		transposase	-	-	-	-	-	-	-	-	-	-	-	-	-	-	-	-	-	-	-	-	-	-	-	-	-	-	-	-	-	-	-	-	-	-	-	-	-	-	-	-	-	-	-	-	-	-	-
Rv1043c		conserved hypothetical protein	1	0.00099573	0.000134585	-1.7563	0.00015436	7.752e-05	1.99123	0.943	0	0	0	0	0	NA	0.935	0.000401972	0.000113593	-1.13172	0.00011986	0	NA	0.968	0.000161753	4.57e-05	-0.531871	0.00011116	0	NA	0.949	0.00201308	0.000574077	-1.91887	0.00068417	0.00033901	2.01814	0.979	0.000191977	5.43e-05	-0.510032	0	0	NA	0.934	0.00177763	0.000515949	-1.88439	0.00071529
Rv1044		conserved hypothetical protein	1	0.00109147	9.5671e-05	-1.62308	0.00011069	5.917e-05	1.87071	0.982	0.000157215	4.44e-05	-0.319123	0	0	NA	0.962	0	0	0	0	0	NA	0.982	0	0	0	0	0	NA	0.947	0.00125084	0.000353931	-1.58018	0.00038937	0	NA	0.982	0.000262024	7.4e-05	-0.531871	0.00018625	0	NA	0.944	0.00306188	0.000870531	-1.91565	0.00059787
Rv1045		hypothetical protein	1	0.000579149	6.8013e-05	-1.41423	3.101e-05	0.00017311	0.179135	0.921	0.000197809	5.59e-05	-0.531871	0	0.00039092	NA	0.988	0.000331938	9.38e-05	-0.860852	0	0.00035939	NA	0.951	0	0	0	0	0	NA	0.972	0.00120064	0.000340074	-1.77453	0.00039364	0.00036583	1.07602	0.988	3.69e-05	1.04e-05	-0.106374	0	0	NA	0.974	0.00146008	0.0004137	-1.76018	0.00052929
Rv1046c		hypothetical protein	1	0.00097297	0.000464602	-0.837242	0.00061449	7.075e-05	8.68537	0.888	0	0	0	0	0	NA	0.971	0	0	0	0	0	NA	0.981	0	0	0	0	0	NA	0.916	0.00147011	0.000424845	-1.43181	0.00047872	0	NA	0.939	0	0	0	0	0	NA	0.956	0.00217613	0.000615223	-1.78181	0.00068148
Rv1047		transposase	-	-	-	-	-	-	-	-	-	-	-	-	-	-	-	-	-	-	-	-	-	-	-	-	-	-	-	-	-	-	-	-	-	-	-	-	-	-	-	-	-	-	-	-	-	-	-
Rv1048c		hypothetical protein	0.931	0.00114715	0.000266313	-1.63157	0.00030807	0.00015152	2.0332	0.798	0	0	0	0	0	NA	0.805	0	0	0	0	0	NA	0.891	3.23e-05	9.13e-06	-0.106374	0	0	NA	0.877	0.00164226	0.000473963	-1.82594	0.00050758	0	NA	0.889	0.000550516	0.000197705	-1.21447	0.0002758	0	NA	0.849	0.00227401	0.000656948	-1.92493	0.00036066
Rv1049		transcriptional repressor	1	0.000762486	4.4855e-05	-1.28603	3.071e-05	8.493e-05	0.361592	0.725	0	0	0	0	0	NA	0.852	0.000674524	0.000190614	-0.850993	0.00030987	0	NA	0.975	0	0	0	0	0	NA	0.953	0.00279196	0.000800234	-1.71249	0.00080134	0.00072948	1.09851	0.969	0	0	0	0	0	NA	0.926	0.00139671	0.000394696	-1.33707	0.00028271
Rv1050		oxidoreductase	1	0.00056429	0.000502932	-0.174368	0.00010374	0.00161199	0.0643552	0.88	0.000161226	4.56e-05	-0.425497	0	0	NA	0.641	0	0	0	0	0	NA	0.968	7.33e-05	2.07e-05	-0.212748	0	0	NA	0.93	0.00221113	0.000625484	-1.89003	0.00053737	0.00074387	0.722398	0.968	0.000146519	5.11e-05	-0.386214	0	0	NA	0.852	0.00187278	0.000529404	-1.87061	0.00045474
Rv1051c		conserved hypothetical protein	1	0.00112612	7.9366e-05	-1.78269	0.00010645	0	NA	0.962	0	0	0	0	0	NA	0.852	0	0	0	0	0	NA	0.985	0	0	0	0	0	NA	0.979	0.00125945	0.000356272	-1.56726	0.00030056	0.00044809	0.670758	0.985	0	0	0	0	0	NA	0.892	0.00181289	0.000513504	-1.81105	0.00050192
Rv1052		hypothetical protein	1	0.000873179	5.1282e-05	-1.28516	9.036e-05	0	NA	0.862	0.000573647	0.000162107	-0.638245	0	0	NA	0.828	0	0	0	0	0	NA	0.944	0.000174588	4.93e-05	-0.212748	0	0	NA	0.933	0.00167949	0.000476455	-1.3767	0.00041913	0	NA	0.941	0.000350128	9.89e-05	-0.425497	0	0	NA	0.897	0.00110251	0.000312329	-1.05108	0.00043536
Rv1053c		hypothetical protein	1	0.0012349	7.283e-05	-1.28582	0.00015152	0	NA	1	0.000698353	0.000197348	-0.638245	0	0	NA	1	0	0	0	0	0	NA	1	0.000116392	3.29e-05	-0.106374	0	0	NA	1	0.00326392	0.000925763	-1.58552	0.00061585	0	NA	1	0	0	0	0	0	NA	1	0.00139812	0.000396069	-1.00277	0
Rv1054		integrase	-	-	-	-	-	-	-	-	-	-	-	-	-	-	-	-	-	-	-	-	-	-	-	-	-	-	-	-	-	-	-	-	-	-	-	-	-	-	-	-	-	-	-	-	-	-	-
Rv1055		integrase	-	-	-	-	-	-	-	-	-	-	-	-	-	-	-	-	-	-	-	-	-	-	-	-	-	-	-	-	-	-	-	-	-	-	-	-	-	-	-	-	-	-	-	-	-	-	-
Rv1056		conserved hypothetical protein	0.999	0.000669171	0.000168631	-1.19949	0.00022735	0	NA	0.697	0	0	0	0	0	NA	0.795	0	0	0	0	0	NA	0.971	0.000475594	0.000281397	-0.59482	0.00035114	0	NA	0.942	0.00164962	0.000514129	-1.63615	0.00031204	0.00045814	0.681102	0.941	0	0	0	0	0	NA	0.888	0.00246104	0.000696061	-1.90462	0.00103859
Rv1057		conserved hypothetical protein	0.921	0.000781772	5.5004e-05	-1.78292	3.747e-05	0.00010526	0.355976	0.779	0	0	0	0	0	NA	0.849	0.000287966	0.000106807	-0.83952	0.00016957	0	NA	0.893	0.000213146	7.64e-05	-0.666054	0.00010643	0	NA	0.864	0.00233078	0.000734956	-1.87757	0.00082178	0.0006221	1.32098	0.909	0.000748133	0.000325775	-1.30375	0.00034876	0.00029319	1.18954	0.856	0.00149367	0.0004233	-1.84815	0.00033653
Rv1058	fadD14	medium chain fatty-acid-CoA ligase	1	0.000626528	7.9054e-05	-1.77572	7.243e-05	9.996e-05	0.72459	0.903	0.000218087	6.16e-05	-1.01548	7.61e-05	0	NA	0.881	0	0	0	0	0	NA	0.957	2.06e-05	5.81e-06	-0.106374	0	0	NA	0.934	0.00223589	0.000652502	-1.95365	0.00082731	0.00044727	1.84969	0.939	0.000146781	4.15e-05	-0.744619	7.15e-05	0	NA	0.934	0.00191807	0.000551302	-1.96784	0.00060962
Rv1059		conserved hypothetical protein	1	0.00064061	3.7796e-05	-1.67645	1.276e-05	0.00011009	0.115905	-	-	-	-	-	-	-	0.794	0	0	0	0	0	NA	0.98	0.000276933	0.000102715	-0.795717	0.00015591	0	NA	0.971	0.0012124	0.000343134	-1.73522	0.00043153	0	NA	0.996	0.000454159	0.000259624	-0.723576	0.00035115	0	NA	0.814	0.00211646	0.000601195	-1.91148	0.00078728
Rv1060		hypothetical protein	1	0.000359219	2.1097e-05	-0.952113	2.876e-05	0	NA	-	-	-	-	-	-	-	0.759	0	0	0	0	0	NA	0.954	0	0	0	0	0	NA	0.949	0.00199971	0.000565696	-1.63218	0.0005059	0.00071045	0.712084	0.945	0	0	0	0	0	NA	0.886	0.000994784	0.000281437	-1.0613	0.00026817
Rv1061		conserved hypothetical protein	1	0.00157657	0.000410662	-1.63041	0.00049072	0.00018255	2.68814	0.782	0	0	0	0	0	NA	0.89	0.000250644	7.08e-05	-0.638245	0.00015	0	NA	0.929	8e-05	2.79e-05	-0.193107	0	0	NA	0.955	0.000974641	0.00027624	-1.42765	0.00027412	0	NA	0.954	0.000350871	0.000109481	-0.83048	0.00013564	0	NA	0.927	0.00321108	0.00090927	-1.97612	0.00088687
Rv1062		conserved hypothetical protein	1	0	0	0	0	0	NA	-	-	-	-	-	-	-	-	-	-	-	-	-	-	0.958	0.000508047	0.000287829	-0.692791	0.00038017	0	NA	0.922	0.00203331	0.000683137	-1.7497	0.00073884	0.000801	0.922397	0.902	0.00116212	0.0004777	-1.39749	0.00059538	0	NA	0.513	0.00240932	0.000680851	-1.76056	0.00030038
Rv1063c		conserved hypothetical protein	1	0.00188665	0.000279155	-2.07265	0.00016604	0.00058299	0.284808	-	-	-	-	-	-	-	0.611	0	0	0	0	0	NA	0.98	3.03e-05	8.56e-06	-0.106374	0	0	NA	0.934	0.00165442	0.000486021	-1.86531	0.00056974	0.00044444	1.28193	0.909	0.00084881	0.000261489	-1.61042	0.00029956	0.00031832	0.941066	0.633	0.00318801	0.000903452	-1.95575	0.00106553
Rv1064c	lpqV	lipoprotein	1	0	0	0	0	0	NA	-	-	-	-	-	-	-	-	-	-	-	-	-	-	0.919	0.000416117	0.000128615	-0.51223	0.0002971	0	NA	0.912	0.000504776	0.000143698	-0.588886	0.00030223	0	NA	0.802	0.00171583	0.000598523	-1.34374	0	0.00100867	NA	0.626	0.000122145	3.45e-05	-0.106374	0
Rv1065		conserved hypothetical protein	1	0.0012012	8.8006e-05	-1.64868	4.85e-05	0.00020112	0.24115	-	-	-	-	-	-	-	0.713	0	0	0	0	0	NA	0.961	5.89e-05	1.67e-05	-0.106374	0	0	NA	0.899	0.000818853	0.0002314	-1.01627	0.00022182	0	NA	0.937	0	0	0	0	0	NA	0.885	0.00102582	0.000291226	-1.2508	0.00023233
Rv1066		conserved hypothetical protein	1	0.000862173	7.6786e-05	-1.24666	7.288e-05	9.091e-05	0.801672	-	-	-	-	-	-	-	-	-	-	-	-	-	-	0.997	0	0	0	0	0	NA	0.914	0.00257349	0.000774264	-1.50536	0.00083005	0.00087852	0.944828	0.644	0	0	0	0	0	NA	-	-	-	-	-
Rv1067c	PE_PGRS19	PE-PGRS family protein	-	-	-	-	-	-	-	-	-	-	-	-	-	-	-	-	-	-	-	-	-	-	-	-	-	-	-	-	-	-	-	-	-	-	-	-	-	-	-	-	-	-	-	-	-	-	-
Rv1068c	PE_PGRS20	PE-PGRS family protein	-	-	-	-	-	-	-	-	-	-	-	-	-	-	-	-	-	-	-	-	-	-	-	-	-	-	-	-	-	-	-	-	-	-	-	-	-	-	-	-	-	-	-	-	-	-	-
Rv1069c		conserved hypothetical protein	1	0.00106177	0.000386676	-1.51699	0.00048301	0.00011127	4.34088	0.7	0.000234293	0.000113721	-0.686755	0.00017958	0	NA	0.77	0	0	0	0	0	NA	0.95	9.58e-05	2.71e-05	-0.483613	0	0	NA	0.902	0.00135233	0.000382409	-1.94489	0.00042467	0.00041941	1.01254	0.93	0.00039152	0.000141296	-1.36388	0.00013189	0	NA	0.779	0.00116971	0.000344191	-1.8587	0.00050609
Rv1070c	echA8	enoyl-CoA hydratase	1	0.000220942	0.000102184	-0.545948	0.00013779	0	NA	0.664	0	0	0	0	0	NA	0.935	0.000266223	7.52e-05	-0.638245	0.00015989	0	NA	0.972	0.000170873	4.83e-05	-0.377239	0	0	NA	0.946	0.00193176	0.000581329	-1.78456	0.00045587	0.00089618	0.508681	0.97	0.000299427	8.46e-05	-0.696361	0.00014792	0	NA	0.882	0.00136541	0.000386837	-1.71503	0.00033995
Rv1071c	echA9	enoyl-CoA hydratase	0.948	0.000692154	0.000110865	-1.49407	0.00013649	3.968e-05	3.43977	0.711	0.000217644	6.15e-05	-0.531871	0.00015692	0	NA	0.751	0	0	0	0	0	NA	0.925	0.000133851	3.78e-05	-0.425497	0	0	NA	0.903	0.00144014	0.00043951	-1.76441	0.00036136	0.00034767	1.03938	0.933	0.000398838	0.000143897	-1.00661	0	0	NA	0.921	0.00178176	0.000517425	-1.89056	0.00059827
Rv1072		conserved membrane protein	1	0	0	0	0	0	NA	0.722	0.000159557	4.51e-05	-0.319123	0	0	NA	0.938	0	0	0	0	0	NA	0.934	0	0	0	0	0	NA	0.935	0.00213614	0.000610978	-1.81318	0.00058007	0.0003992	1.45308	0.947	0	0	0	0	0	NA	0.928	0.00202786	0.000574438	-1.90256	0.00059014
Rv1073		conserved hypothetical protein	1	0.00119908	7.0541e-05	-1.91131	7.849e-05	4.747e-05	1.65347	0.607	0	0	0	0	0	NA	0.894	0.000632367	0.000178701	-1.30607	0.00030316	0	NA	0.987	0	0	0	0	0	NA	0.964	0.00144893	0.000420869	-1.6455	0.00040307	0	NA	0.987	0.000190988	5.4e-05	-0.531871	0.00012969	0	NA	0.933	0.001859	0.000546917	-1.82757	0.00057034
Rv1074c	fadA3	beta-ketoacyl CoA thiolase	1	0.00125815	0.000299521	-1.73218	0.000357	0.00013098	2.72561	0.513	0	0	0	0	0	NA	0.778	0.000237455	6.71e-05	-0.744619	0.00012045	0	NA	0.979	0	0	0	0	0	NA	0.992	0.0019964	0.000569023	-1.95297	0.00054536	0.00054287	1.00459	0.975	0	0	0	0	0	NA	0.892	0.0018044	0.000529499	-1.88547	0.00055689
Rv1075c		conserved exported protein	1	0.00198198	0.000199087	-2.14622	0.00023439	0.00011222	2.08867	-	-	-	-	-	-	-	0.667	0	0	0	0	0	NA	0.914	0.000185904	5.25e-05	-0.531871	0.00013594	0	NA	0.87	0.00140808	0.00039873	-1.71709	0.00028651	0.00071773	0.399189	0.914	0.000594892	0.000236626	-1.13976	0.00019945	0	NA	0.738	0.00235307	0.000703323	-1.84309	0.00114803
Rv1076	lipU	lipase	1	0.000953108	0.000350728	-1.21295	0.00041902	0.00016741	2.50296	0.661	0	0	0	0	0	NA	0.827	0	0	0	0	0	NA	0.953	0	0	0	0	0	NA	0.928	0.00151109	0.000428155	-1.83729	0.0005451	0	NA	0.952	0	0	0	0	0	NA	0.906	0.00249975	0.000707237	-1.9411	0.00085353
Rv1077	cbs	cystathionine beta-synthase	1	0.000488229	2.8896e-05	-1.67373	2.925e-05	2.812e-05	1.04018	-	-	-	-	-	-	-	0.756	0.000274045	0.000113744	-0.780596	0.00016416	0	NA	0.953	0.000241717	0.000177954	-0.355652	0.00023084	0	NA	0.936	0.00147838	0.000419533	-1.92455	0.00043365	0	NA	0.935	0	0	0	0	0	NA	0.774	0.00151698	0.000479906	-1.80615	0.0004321
Rv1078	pra	proline-rich antigen	0.913	0.00103194	0.000652112	-0.654804	0.00083583	0.00012048	6.9375	0.527	0	0	0	0	0	NA	0.567	0	0	0	0	0	NA	0.812	0	0	0	0	0	NA	0.819	0.00135791	0.000406206	-1.48832	0.00037535	0	NA	0.75	0	0	0	0	0	NA	0.654	0.0014958	0.000423836	-1.52588	0.0002422
Rv1079	metB	cystathionine gamma-synthase	1	0.000292058	2.5706e-05	-1.24614	1.163e-05	6.571e-05	0.17699	-	-	-	-	-	-	-	0.749	0	0	0	0	0	NA	0.922	0.000328407	9.28e-05	-0.945387	0.00010373	0	NA	0.87	0.00145664	0.000412164	-1.83304	0.00033398	0.00031791	1.05055	0.915	0.000330867	0.000125376	-0.881578	0.00015326	0	NA	0.817	0.00151811	0.000443246	-1.82021	0.00048621
Rv1080c	greA	transcription elongation factor	1	0	0	0	0	0	NA	-	-	-	-	-	-	-	0.816	0	0	0	0	0	NA	0.911	0	0	0	0	0	NA	0.885	0.002567	0.000735127	-1.80502	0.00075109	0	NA	0.826	0	0	0	0	0	NA	0.782	0.00407395	0.00125645	-1.82659	0.00131426
Rv1081c		conserved membrane protein	1	0.000391425	2.2989e-05	-0.952113	3.268e-05	0	NA	0.846	0	0	0	0	0	NA	0.722	0	0	0	0	0	NA	0.908	0	0	0	0	0	NA	0.86	0.00137638	0.000390391	-1.25112	0.00063581	0	NA	0.926	0.000159425	4.51e-05	-0.212748	0	0	NA	0.708	0.00115109	0.000327906	-1.02315	0
Rv1082	mca	mycothiol conjugate amidase	1	0.000982789	0.000103393	-1.71727	9.097e-05	9.71e-05	0.936869	-	-	-	-	-	-	-	0.604	0	0	0	0	0	NA	0.987	0.000337755	0.000275734	-0.245045	0.00039861	0	NA	0.913	0.00182745	0.000528904	-1.85703	0.00042848	0.00089783	0.47724	0.886	0.000376456	0.00031053	-0.233697	0.00045854	0	NA	0.766	0.0013588	0.000386876	-1.69919	0.00055654
Rv1083		conserved hypothetical protein	1	0.00191314	0.000149625	-1.47708	0.00021594	0	NA	-	-	-	-	-	-	-	0.76	0	0	0	0	0	NA	0.959	0	0	0	0	0	NA	1	0.00204536	0.000578001	-1.2653	0.00088327	0	NA	1	0	0	0	0	0	NA	0.959	0.00251046	0.00070996	-1.45594	0.00093552
Rv1084		conserved hypothetical protein	0.948	0.00106861	0.000127807	-2.14539	7.676e-05	0.00027059	0.283676	-	-	-	-	-	-	-	-	-	-	-	-	-	-	0.903	0	0	0	0	0	NA	0.836	0.00136883	0.000405262	-1.92487	0.00044802	0.00038418	1.16617	0.622	0	0	0	0	0	NA	0.537	0.00106597	0.000301976	-1.81376	0.00022262
Rv1085c		hemolysin	1	0	0	0	0	0	NA	-	-	-	-	-	-	-	0.783	0	0	0	0	0	NA	0.947	4.66e-05	1.32e-05	-0.106374	0	0	NA	0.97	0.000999622	0.000282484	-1.38712	0.00015752	0.00046073	0.341892	0.956	0	0	0	0	0	NA	0.798	0.000827944	0.000233969	-1.19441	0.00019927
Rv1086		short-chain Z-isoprenyl diphosphate synthase	0.999	0.000648235	3.8071e-05	-1.5083	3.409e-05	5.093e-05	0.66935	0.649	0	0	0	0	0	NA	0.781	0.000208599	5.89e-05	-0.425497	0	0	NA	0.962	0.000465569	0.000131565	-1.0736	0.00014401	0.00043305	0.332548	0.901	0.00171718	0.000497419	-1.81072	0.0006174	0	NA	0.953	0.000469902	0.00013279	-1.02534	0.00014686	0	NA	0.831	0.00220722	0.000738441	-1.74204	0.00078983
Rv1087	PE_PGRS21	PE-PGRS family protein	-	-	-	-	-	-	-	-	-	-	-	-	-	-	-	-	-	-	-	-	-	-	-	-	-	-	-	-	-	-	-	-	-	-	-	-	-	-	-	-	-	-	-	-	-	-	-
Rv1087A		conserved hypothetical protein	1	0.00106361	9.5052e-05	-1.24625	0.00013209	0	NA	0.685	0.000584076	0.000165055	-0.425497	0	0	NA	0.813	0	0	0	0	0	NA	0.931	0	0	0	0	0	NA	0.9	0.00189168	0.000535968	-1.21307	0	0.00107503	NA	0.897	0	0	0	0	0	NA	0.894	0.000447724	0.000126523	-0.425497	0
Rv1088	PE9	PE family protein	-	-	-	-	-	-	-	-	-	-	-	-	-	-	-	-	-	-	-	-	-	-	-	-	-	-	-	-	-	-	-	-	-	-	-	-	-	-	-	-	-	-	-	-	-	-	-
Rv1089	PE10	PE family protein	-	-	-	-	-	-	-	-	-	-	-	-	-	-	-	-	-	-	-	-	-	-	-	-	-	-	-	-	-	-	-	-	-	-	-	-	-	-	-	-	-	-	-	-	-	-	-
Rv1089A	celA2a	cellulase	1	0.00649203	0.0016384	-1.33099	0.00248042	0.00101184	2.4514	0.962	0	0	0	0	0	NA	1	0	0	0	0	0	NA	1	0	0	0	0	0	NA	1	0.00152972	0.000432287	-0.483613	0	0	NA	1	0	0	0	0	0	NA	1	0.00459288	0.00130047	-1.19373	0.0013321
Rv1090	celA2b	cellulase	1	0.00186859	0.00109859	-0.79085	0.0009018	0.00207833	0.433906	0.783	0	0	0	0	0	NA	0.906	0	0	0	0	0	NA	0.952	0.000370094	0.000104586	-0.531871	0	0.00092145	NA	0.952	0.00222281	0.000629695	-1.65102	0.00051704	0.00092145	0.561116	0.925	0	0	0	0	0	NA	0.849	0.00406791	0.00117189	-1.86993	0.00120594
Rv1091	PE_PGRS22	PE-PGRS family protein	-	-	-	-	-	-	-	-	-	-	-	-	-	-	-	-	-	-	-	-	-	-	-	-	-	-	-	-	-	-	-	-	-	-	-	-	-	-	-	-	-	-	-	-	-	-	-
Rv1092c	coaA	pantothenate kinase	1	0.000544928	0.000147851	-1.16937	0.00012797	0.00020703	0.618123	-	-	-	-	-	-	-	0.778	0	0	0	0	0	NA	0.949	0.000937407	0.000456469	-1.16815	0	0	NA	0.891	0.00280245	0.00081785	-1.9329	0.00080804	0.00078059	1.03517	0.929	0.000331557	0.000132735	-0.800238	0	0	NA	0.881	0.00248815	0.000704592	-1.91032	0.00096499
Rv1093	glyA1	serine hydroxymethyltransferase 1	0.999	0.000665117	7.6986e-05	-1.69587	1.069e-05	0.00026093	0.0409688	-	-	-	-	-	-	-	0.775	0.000258805	7.74e-05	-0.739292	0.00012505	0	NA	0.92	0.000136235	4.21e-05	-0.51223	0	0	NA	0.916	0.00142442	0.000402759	-1.90652	0.00057876	0	NA	0.909	0.000606638	0.00017143	-1.58609	0.00019735	0	NA	0.683	0.00209807	0.000596648	-1.92207	0.00044311
Rv1094	desA2	acyl-[acyl-carrier protein] desaturase	1	0.00041128	2.4155e-05	-1.28516	0	0.00010152	NA	0.955	0	0	0	0	0	NA	0.872	0.000222467	6.29e-05	-0.531871	0.00016663	0	NA	0.947	0	0	0	0	0	NA	0.948	0.00212946	0.000608215	-1.83363	0.00069005	0.00044163	1.56251	0.926	0.000125649	4.11e-05	-0.299481	0	0	NA	0.857	0.00158414	0.000460028	-1.78681	0.00031811
Rv1095	phoH2	phosphate starvation-inducible protein	1	0.000916213	0.000114964	-1.85944	0.00013539	5.905e-05	2.2928	0.737	0	0	0	0	0	NA	0.669	0.00036882	0.000104225	-0.967226	0.00013817	0	NA	0.984	2.51e-05	7.09e-06	-0.106374	0	0	NA	0.959	0.00157016	0.000458203	-1.91295	0.00059176	0	NA	0.908	8.17e-05	2.32e-05	-0.318754	0	0	NA	0.761	0.00269249	0.00076223	-1.97273	0.00096103
Rv1096		glycosyl hydrolase	1	0.00097186	0.000181194	-1.56029	0.00024282	0	NA	-	-	-	-	-	-	-	-	-	-	-	-	-	-	0.87	0.000548051	0.000224741	-0.970038	0.00029531	0	NA	0.825	0.000844743	0.000239089	-1.34925	0.00015793	0.0004992	0.316366	0.67	0.000383083	0.000108256	-0.744619	0.00019484	0	NA	-	-	-	-	-
Rv1097c		glycine and proline rich membrane protein	1	0.00115929	0.000191863	-1.69581	0.00024686	4.329e-05	5.70247	0.67	0	0	0	0	0	NA	0.939	0.000271581	7.67e-05	-0.744619	0.00013871	0	NA	0.988	7.38e-05	2.08e-05	-0.212748	0	0	NA	0.965	0.00124778	0.00035905	-1.73959	0.00040095	0.00036638	1.09436	0.963	3.78e-05	1.07e-05	-0.106374	0	0	NA	0.838	0.00117448	0.000332442	-1.63876	0.000324
Rv1098c	fumC	fumarase fum	1	0.00047836	4.235e-05	-1.62267	3.821e-05	5.503e-05	0.694349	0.669	0.000101126	2.86e-05	-0.319123	0	0	NA	0.909	0.000223257	8.61e-05	-0.819879	0	0	NA	0.985	0	0	0	0	0	NA	0.962	0.00171147	0.000499853	-1.93339	0.00052501	0.00047593	1.10312	0.977	0.000115389	3.26e-05	-0.483613	0	0	NA	0.89	0.0014195	0.000405025	-1.91944	0.00044476
Rv1099c		conserved hypothetical protein	1	0.000865547	0.000691238	-0.387304	0.00034733	0.00171289	0.202774	0.601	0	0	0	0	0	NA	0.827	0.000314943	8.9e-05	-0.850993	0.0001425	0	NA	0.941	0	0	0	0	0	NA	0.964	0.0016556	0.000468141	-1.87346	0.00058519	0	NA	0.943	0.00013802	3.9e-05	-0.425497	0	0	NA	0.805	0.00133395	0.0003773	-1.69505	0.00029425
Rv1100		conserved hypothetical protein	1	0.000970198	5.7052e-05	-1.6744	5.843e-05	5.415e-05	1.07904	-	-	-	-	-	-	-	0.722	0.000253445	7.16e-05	-0.425497	0	0	NA	0.969	0.000425173	0.000240579	-0.579383	0	0.00088306	NA	0.939	0.00165769	0.000576703	-1.6142	0.00042286	0.00091576	0.461759	0.956	0.000430876	0.000375714	-0.170845	0	0.001501	NA	0.83	0.00214996	0.000736715	-1.67874	0.00040715
Rv1101c		conserved membrane protein	1	0.000882227	9.369e-05	-1.81512	0.00011587	3.279e-05	3.5337	0.807	0	0	0	0	0	NA	0.934	0	0	0	0	0	NA	0.962	0.000144184	4.07e-05	-0.483613	0	0	NA	0.953	0.00186368	0.000527635	-1.94641	0.0005079	0.00056869	0.893105	0.96	5.78e-05	1.63e-05	-0.212748	0	0	NA	0.921	0.00217102	0.000642691	-1.91918	0.00064808
Rv1102c		conserved hypothetical protein	0.997	0.000547491	3.2154e-05	-0.952113	0	0.00012397	NA	0.901	0	0	0	0	0	NA	0.891	0	0	0	0	0	NA	0.965	0.000106725	3.02e-05	-0.106374	0	0	NA	0.929	0.00144274	0.000439191	-1.07332	0.0005892	0	NA	0.894	0	0	0	0	0	NA	0.856	0.00312966	0.000885421	-1.58684	0.00086153
Rv1103c		conserved hypothetical protein	1	0	0	0	0	0	NA	0.966	0	0	0	0	0	NA	0.941	0	0	0	0	0	NA	0.966	0.000103626	2.93e-05	-0.106374	0	0	NA	0.966	0.000830268	0.000235494	-0.722095	0.00036312	0	NA	0.966	0	0	0	0	0	NA	0.745	0.00121051	0.000342643	-0.908746	0
Rv1104		para-nitrobenzyl esterase	1	0.000987071	0.000142348	-1.52246	0.00019501	0	NA	0.6	0	0	0	0	0	NA	0.83	0.000336379	0.000117337	-0.579321	0.00021425	0	NA	0.984	0.000141933	4.01e-05	-0.319123	0	0	NA	0.955	0.00204796	0.000579144	-1.85505	0.00034401	0.00095439	0.36045	0.955	0	0	0	0	0	NA	0.952	0.00146775	0.000415386	-1.68064	0.00034571
Rv1105		para-nitrobenzyl esterase	1	0.000989941	5.814e-05	-1.5083	7.813e-05	0	NA	-	-	-	-	-	-	-	0.831	0	0	0	0	0	NA	0.957	0.000260115	7.35e-05	-0.425497	0	0	NA	0.936	0.0020618	0.000582647	-1.65807	0.00046422	0.00068657	0.676144	0.926	0.000806465	0.000324639	-0.931449	0.00044699	0	NA	0.779	0.00224526	0.000650426	-1.67594	0.00086782
Rv1106c		cholesterol dehydrogenase	1	0.000460537	0.000151095	-1.07991	9.538e-05	0.00031839	0.29957	0.672	0	0	0	0	0	NA	0.859	0	0	0	0	0	NA	0.969	0	0	0	0	0	NA	0.925	0.00131252	0.000375955	-1.81948	0.00053728	0	NA	0.945	0.0003359	9.49e-05	-0.977084	0.00010506	0.00031026	0.338619	0.884	0.00117587	0.0003327	-1.78342	0.00033684
Rv1107c	xseB	exodeoxyribonuclease VII small subunit	1	0.000661095	3.9151e-05	-0.953174	5.45e-05	0	NA	1	0	0	0	0	0	NA	0.814	0.00122378	0.000345829	-0.850993	0	0.0017261	NA	0.961	0	0	0	0	0	NA	0.922	0.0024312	0.000688165	-1.32278	0.00096499	0	NA	1	0	0	0	0	0	NA	0.88	0.00113213	0.00031993	-0.850993	0
Rv1108c	xseA	exodeoxyribonuclease VII large subunit	1	0.00095668	0.000397369	-1.24388	4.504e-05	0.0013168	0.0342041	0.784	0.000295622	8.35e-05	-0.860852	0.00012589	0	NA	0.708	0.000327427	9.25e-05	-0.957368	0.00014774	0	NA	0.965	5.34e-05	1.51e-05	-0.212748	0	0	NA	0.924	0.00142161	0.000405891	-1.89692	0.00040214	0.00080013	0.502593	0.895	0.000402631	0.00011378	-1.24795	0.00010551	0.00027821	0.379246	0.7	0.0012888	0.000364821	-1.7595	0.00044511
Rv1109c		conserved hypothetical protein	1	0.00133231	7.8247e-05	-1.80522	8.565e-05	6.024e-05	1.42181	0.543	0	0	0	0	0	NA	0.689	0.000365048	0.000103159	-0.531871	0.00029041	0	NA	0.983	0	0	0	0	0	NA	0.95	0.000953896	0.000270448	-1.37035	0.00037222	0	NA	0.98	0	0	0	0	0	NA	0.831	0.000907464	0.000256441	-1.16272	0.00021826
Rv1110	lytB2	lytB-related protein	0.942	0.000360019	0.00021763	-0.542125	0.00029507	0	NA	0.818	7.79e-05	2.2e-05	-0.212748	0	0	NA	0.771	0	0	0	0	0	NA	0.868	0.00011014	3.11e-05	-0.319123	0	0	NA	0.881	0.00152136	0.000431286	-1.78781	0.00038099	0.00036797	1.03538	0.899	0.000283658	8.02e-05	-0.802736	0.00012423	0	NA	0.785	0.00211257	0.000597503	-1.90547	0.00044524
Rv1111c		conserved hypothetical protein	1	0.00173187	0.000371006	-1.83451	0.00042194	0.00023284	1.81215	-	-	-	-	-	-	-	0.635	0.000462589	0.000171574	-0.83952	0.00031304	0	NA	0.92	7.1e-05	2.01e-05	-0.212748	0	0	NA	0.83	0.00141599	0.000400474	-1.77278	0.0004226	0.00039661	1.06553	0.843	0.000309631	8.75e-05	-0.802736	0.00013685	0	NA	0.692	0.00066041	0.000186626	-1.24795	0.0001836
Rv1112		GTP binding protein	1	0.00110977	0.000166419	-1.80622	0.00020036	7.186e-05	2.7882	0.543	0	0	0	0	0	NA	0.867	0.000207031	5.85e-05	-0.638245	0.00012116	0	NA	0.982	0.000365394	0.000226861	-0.582195	0	0.00082603	NA	0.934	0.00259622	0.000777058	-1.91781	0.00067282	0.00078687	0.855059	0.948	0.000915129	0.000375557	-1.43069	0.0002693	0	NA	0.853	0.00161407	0.000475292	-1.78244	0.00061904
Rv1113		conserved hypothetical protein	1	0.000859949	0.000149992	-0.835091	0.00021521	0	NA	-	-	-	-	-	-	-	0.985	0.000988437	0.000279323	-0.638245	0.0006221	0	NA	1	0	0	0	0	0	NA	1	0.00178468	0.000504334	-0.89713	0.00059204	0	NA	0.939	0	0	0	0	0	NA	0.919	0.00229459	0.00064843	-1.14157	0.00068085
Rv1114		conserved hypothetical protein	1	0.00181621	0.000484749	-1.3042	0.00053148	0.00039048	1.36109	0.696	0	0	0	0	0	NA	0.917	0	0	0	0	0	NA	0.971	0	0	0	0	0	NA	0.971	0.00052952	0.000149638	-0.541729	0	0	NA	0.971	0	0	0	0	0	NA	0.856	0.00280393	0.000793622	-1.73005	0.00037709
Rv1115		hypothetical exported protein	0.917	0.00106253	0.000369422	-1.16048	0.00045642	6.211e-05	7.34858	-	-	-	-	-	-	-	0.677	0	0	0	0	0	NA	0.773	0	0	0	0	0	NA	0.787	0.00140249	0.00039682	-1.48273	0.00061379	0	NA	0.808	0.000170571	4.82e-05	-0.319123	0	0	NA	0.763	0.00126897	0.000376837	-1.48445	0.00022104
Rv1116		hypothetical protein	1	0.000915429	5.3763e-05	-0.952113	0.00011236	0	NA	-	-	-	-	-	-	-	0.769	0	0	0	0	0	NA	0.941	0	0	0	0	0	NA	0.823	0.00105108	0.000297906	-0.531502	0	0	NA	0.887	0.000389384	0.000110036	-0.212748	0	0	NA	0.828	0.000834395	0.000235792	-0.425497	0
Rv1116A		conserved hypothetical protein	1	0	0	0	0	0	NA	0.54	0	0	0	0	0	NA	0.801	0	0	0	0	0	NA	0.96	0	0	0	0	0	NA	0.92	0.0018994	0.000538341	-1.19336	0.00053988	0	NA	0.924	0	0	0	0	0	NA	0.884	0.00236982	0.00066969	-1.29172	0.00053988
Rv1117		conserved hypothetical protein	1	0.000525524	3.0864e-05	-0.952113	0	0.00013761	NA	0.972	0	0	0	0	0	NA	0.806	0	0	0	0	0	NA	1	0	0	0	0	0	NA	0.941	0.00136987	0.000387553	-1.18947	0.00034571	0	NA	1	0.00079319	0.000224148	-0.754478	0.000329	0	NA	0.932	0.00191469	0.000597436	-1.41967	0.00035992
Rv1118c		conserved hypothetical protein	1	0.00197758	0.000457529	-1.79343	0.0003637	0.00073474	0.495005	0.765	0	0	0	0	0	NA	0.796	0.00042207	0.000119273	-0.957368	0.00018457	0	NA	0.949	0.000432756	0.000237391	-0.665234	0	0.00091915	NA	0.949	0.00161259	0.0005477	-1.68427	0.00040738	0.00114383	0.356154	0.942	0.000356496	0.000226554	-0.486414	0	0.00092806	NA	0.739	0.00262804	0.000743717	-1.91095	0.00095595
Rv1119c		hypothetical protein	1	0	0	0	0	0	NA	0.827	0	0	0	0	0	NA	0.667	0	0	0	0	0	NA	1	0.000214161	6.05e-05	-0.106374	0	0	NA	0.907	0	0	0	0	0	NA	1	0	0	0	0	0	NA	0.967	0.00177237	0.000500856	-0.70622	0
Rv1120c		conserved hypothetical protein	1	0.00103194	6.0606e-05	-1.5083	5.484e-05	8.043e-05	0.681835	0.745	0.000435287	0.000123008	-0.531871	0.00031586	0	NA	0.98	0	0	0	0	0	NA	0.98	0.000132471	3.74e-05	-0.212748	0	0	NA	0.97	0.00194491	0.000552427	-1.5626	0.000474	0	NA	0.98	0.000596119	0.000168458	-0.860852	0	0.00067337	NA	0.98	0.00198867	0.000563089	-1.71631	0.00068915
Rv1121	zwf1	glucose-6-phosphate 1-dehydrogenase	0.999	0.00145946	0.000229441	-2.05016	0.00013369	0.0005157	0.25924	0.6	0	0	0	0	0	NA	0.822	0.000139428	3.94e-05	-0.531871	0.00010099	0	NA	0.969	0.000307749	0.000203411	-0.531475	0	0.00056934	NA	0.956	0.00211544	0.000626529	-1.94271	0.00058188	0.0007449	0.781152	0.949	0.000289843	0.00023989	-0.196026	0	0.00095261	NA	0.913	0.00113192	0.000348097	-1.78664	0.0003499
Rv1122	gnd2	6-phosphogluconate dehydrogenase, decarboxylating	1	0.00116509	0.000165184	-1.8236	0.00018255	0.00011734	1.55574	0.755	0	0	0	0	0	NA	0.895	0.00010521	2.97e-05	-0.319123	0	0	NA	0.98	0	0	0	0	0	NA	0.932	0.00182128	0.000519848	-1.90582	0.00046598	0.00034816	1.33841	0.941	3.34e-05	9.43e-06	-0.106374	0	0	NA	0.858	0.0016469	0.000465706	-1.83149	0.00038378
Rv1123c	bpoB	peroxidase	1	0.000936578	5.5117e-05	-1.805	4.473e-05	8.696e-05	0.514374	0.562	0.000502924	0.000142122	-0.850993	0.00027853	0	NA	0.767	0	0	0	0	0	NA	0.988	0	0	0	0	0	NA	0.987	0.00182863	0.000537018	-1.84141	0.00061678	0.00036205	1.70358	0.987	0	0	0	0	0	NA	0.881	0.00256746	0.000726044	-1.94733	0.00070271
Rv1124	ephC	epoxide hydrolase	1	0.000539936	0.00032149	-0.651231	0.0003081	0.000364	0.846429	-	-	-	-	-	-	-	0.668	0	0	0	0	0	NA	0.955	0	0	0	0	0	NA	0.919	0.00103094	0.000292572	-1.48304	0.00038139	0	NA	0.937	0.00061292	0.000173205	-1.18534	0.00025828	0	NA	0.757	0.0021427	0.000629894	-1.84874	0.00080964
Rv1125		conserved hypothetical protein	0.998	0.000548373	4.8185e-05	-1.6227	2.246e-05	0.0001164	0.192955	-	-	-	-	-	-	-	0.716	0	0	0	0	0	NA	0.908	0.00017042	4.82e-05	-0.638245	0.00010175	0	NA	0.872	0.00139063	0.000401065	-1.87138	0.00032748	0.00056282	0.581856	0.831	0	0	0	0	0	NA	0.649	0.00186885	0.000528287	-1.89262	0.00058814
Rv1126c		conserved hypothetical protein	1	0.00112389	8.2507e-05	-1.64842	4.498e-05	0.00019313	0.2329	0.81	0	0	0	0	0	NA	0.62	0	0	0	0	0	NA	0.946	0	0	0	0	0	NA	0.936	0.0018161	0.000522852	-1.64328	0.00040402	0	NA	0.911	5.82e-05	1.64e-05	-0.106374	0	0	NA	0.835	0.00215931	0.000627927	-1.71896	0.00094104
Rv1127c	ppdK	pyruvate, phosphate dikinase	0.999	0.00138901	0.00053659	-1.49285	0.0006658	0.00018314	3.63547	0.785	0	0	0	0	0	NA	0.886	0.000270779	7.65e-05	-1.02534	9.02e-05	0	NA	0.955	6.85e-05	2.24e-05	-0.299481	0	0	NA	0.927	0.00202476	0.000592463	-1.9464	0.00057402	0.0009615	0.597005	0.949	4.6e-05	1.3e-05	-0.212748	0	0	NA	0.83	0.00184042	0.000524776	-1.95542	0.00053099
Rv1128c		conserved hypothetical protein	-	-	-	-	-	-	-	-	-	-	-	-	-	-	-	-	-	-	-	-	-	-	-	-	-	-	-	-	-	-	-	-	-	-	-	-	-	-	-	-	-	-	-	-	-	-	-
Rv1129c		transcriptional regulator	1	0.000815803	4.7947e-05	-1.99998	4.593e-05	5.429e-05	0.846012	0.618	0	0	0	0	0	NA	0.864	0	0	0	0	0	NA	0.985	4.46e-05	1.26e-05	-0.212748	0	0	NA	0.965	0.00129974	0.000377112	-1.90349	0.00038918	0.0004651	0.836766	0.952	9.24e-05	2.61e-05	-0.425497	0	0	NA	0.861	0.00132895	0.000376298	-1.88083	0.00054448
Rv1130		conserved hypothetical protein	0.999	0.000862126	0.000184126	-1.73382	2.532e-05	0.00067421	0.0375551	0.529	0	0	0	0	0	NA	0.837	0.000145688	4.12e-05	-0.638245	8.88e-05	0	NA	0.973	0.000146209	4.13e-05	-0.696361	7.1e-05	0	NA	0.974	0.00137738	0.000389673	-1.95271	0.00042566	0.00021768	1.95544	0.977	0.000249508	0.000116107	-0.832484	0.00013558	0	NA	0.924	0.00189242	0.000544536	-1.96659	0.00053996
Rv1131	gltA1	citrate synthase I	0.944	0.00183086	0.000405173	-1.89425	0.00026646	0.00083042	0.320874	0.627	0	0	0	0	0	NA	0.936	0	0	0	0	0	NA	0.926	8.81e-05	2.49e-05	-0.319123	0	0	NA	0.923	0.00170887	0.00048755	-1.9161	0.0006067	0.00030373	1.9975	0.933	0.000232995	6.58e-05	-0.754478	0	0	NA	0.913	0.0027717	0.000805146	-1.96042	0.00093078
Rv1132		conserved membrane protein	1	0.000885285	0.000162565	-1.85593	0.00020211	4.601e-05	4.39274	0.834	0.00013348	3.77e-05	-0.638245	8.11e-05	0	NA	0.904	0.000123239	3.48e-05	-0.638245	7.24e-05	0	NA	0.972	7.63e-05	2.16e-05	-0.425497	0	0	NA	0.942	0.0010643	0.000306525	-1.90423	0.00033864	0.0002019	1.67727	0.962	5.78e-05	1.63e-05	-0.319123	0	0	NA	0.895	0.00205256	0.000586046	-1.98079	0.00068705
Rv1133c	metE	5-methyltetrahydropteroyltriglutamate-homocysteine methyltransferase	1	0.000597438	6.9185e-05	-1.94938	1.803e-05	0.0002091	0.0862267	-	-	-	-	-	-	-	0.625	0	0	0	0	0	NA	0.97	0.000188795	5.91e-05	-1.05541	7.48e-05	0	NA	0.939	0.00147146	0.000422974	-1.97012	0.00042905	0.00014469	2.96531	0.862	0.000539216	0.000250932	-1.32604	0.00012018	0.00016428	0.731556	0.729	0.00112106	0.000316802	-1.92845	0.00036183
Rv1134		hypothetical protein	1	0.000719673	0.000328847	-0.550216	0	0.00129177	NA	-	-	-	-	-	-	-	-	-	-	-	-	-	-	0.954	0.000852855	0.000241009	-0.638245	0.00050022	0	NA	0.899	0.00150818	0.000426198	-0.839013	0.00054711	0	NA	0.911	0.00133851	0.000378251	-0.957368	0	0	NA	0.662	0.000613839	0.000173465	-0.319123	0
Rv1135A		acetyl-CoA acetyltransferase	1	0.000701299	4.1359e-05	-0.952642	0	0.00017841	NA	-	-	-	-	-	-	-	1	0	0	0	0	0	NA	1	0	0	0	0	0	NA	1	0.00132278	0.000374361	-0.758741	0.00044484	0	NA	0.959	0	0	0	0	0	NA	0.942	0.00154564	0.000438544	-0.975989	0.00048967
Rv1135c	PPE16	PPE family protein	-	-	-	-	-	-	-	-	-	-	-	-	-	-	-	-	-	-	-	-	-	-	-	-	-	-	-	-	-	-	-	-	-	-	-	-	-	-	-	-	-	-	-	-	-	-	-
Rv1136		enoyl-CoA hydratase	1	0.00099573	5.848e-05	-1.28516	7.823e-05	0	NA	-	-	-	-	-	-	-	0.991	0	0	0	0	0	NA	1	9.39e-05	2.65e-05	-0.106374	0	0	NA	1	0.00244276	0.000690695	-1.66415	0.00063913	0.00098043	0.651887	1	0	0	0	0	0	NA	0.906	0.00186528	0.000527111	-1.33707	0.00074162
Rv1137c		hypothetical protein	1	0.000461436	5.3928e-05	-0.893303	7.509e-05	0	NA	0.77	0	0	0	0	0	NA	0.837	0	0	0	0	0	NA	1	0	0	0	0	0	NA	0.959	0.001271	0.000359553	-1.08772	0.00032551	0	NA	0.973	0.000178965	5.06e-05	-0.212748	0	0	NA	0.77	0.00192293	0.000543402	-1.34525	0.00084812
Rv1138c		oxidoreductase	1	0.000669695	0.000232841	-1.16048	4.1e-05	0.00074033	0.0553807	0.811	7.79e-05	2.2e-05	-0.212748	0	0	NA	0.611	0.000413838	0.000116947	-0.850993	0.00020426	0	NA	0.929	6.8e-05	2.37e-05	-0.193107	0	0	NA	0.938	0.00168447	0.000476581	-1.8733	0.00060016	0	NA	0.939	0.000100914	2.85e-05	-0.319123	0	0	NA	0.774	0.000938827	0.000265304	-1.45399	0.00015243
Rv1139c		conserved membrane protein	1	0.000340151	7.9026e-05	-0.777152	0.00010957	0	NA	0.649	0.000494219	0.000139662	-0.531871	0.00035626	0	NA	0.82	0	0	0	0	0	NA	0.936	0	0	0	0	0	NA	0.952	0.00128081	0.00036279	-1.38344	0.00024947	0	NA	0.97	0.00105759	0.000385644	-1.1765	0.00023774	0.00094241	0.252268	0.876	0.00197664	0.000559192	-1.65861	0.00080627
Rv1140		membrane protein	1	0.00100363	0.000105572	-1.7173	0.00012862	4.437e-05	2.89881	0.803	0	0	0	0	0	NA	0.856	0.000397686	0.000112383	-0.957368	0.00015864	0	NA	0.961	7.87e-05	2.23e-05	-0.212748	0	0	NA	0.909	0.00149802	0.000423327	-1.73792	0.00044057	0	NA	0.961	0	0	0	0	0	NA	0.932	0.000365509	0.00010329	-0.860852	0.00014418
Rv1141c	echA11	enoyl-CoA hydratase	1	0.00210991	0.000210027	-2.10098	0.0002393	0.0001355	1.76605	0.699	0	0	0	0	0	NA	0.86	0	0	0	0	0	NA	0.974	0	0	0	0	0	NA	0.913	0.00213659	0.000610104	-1.89139	0.00078812	0	NA	0.969	0	0	0	0	0	NA	0.818	0.00248351	0.000715526	-1.88612	0.00069239
Rv1142c	echA10	enoyl-CoA hydratase	1	0.000421982	2.4783e-05	-1.28516	3.411e-05	0	NA	0.636	0	0	0	0	0	NA	0.854	0	0	0	0	0	NA	0.945	0.00016841	4.76e-05	-0.377239	0	0	NA	0.933	0.00102388	0.000289339	-1.62528	0.0003013	0	NA	0.958	0.000332463	9.4e-05	-0.754478	0.00014703	0	NA	0.879	0.00113273	0.000326101	-1.49508	0.00050887
Rv1143	mcr	alpha-methylacyl-CoA racemase	1	0.000314441	2.7608e-05	-1.24547	0	0.00011033	NA	-	-	-	-	-	-	-	0.632	0	0	0	0	0	NA	0.951	0.00043664	0.000187105	-0.983748	0.00010717	0.00047682	0.22476	0.905	0.00127981	0.00036263	-1.80616	0.000464	0	NA	0.886	0.000301479	8.52e-05	-0.860852	0.00011627	0	NA	0.794	0.00130919	0.000371217	-1.77315	0.00053072
Rv1144		short-chain type dehydrogenase/reductase	1	0.0020351	0.000394089	-1.83316	0.00049174	0.00014421	3.40989	-	-	-	-	-	-	-	0.765	0.000278856	7.88e-05	-0.531871	0.0002029	0	NA	0.958	0.000133665	3.78e-05	-0.319123	0	0	NA	0.911	0.00140712	0.000399207	-1.70224	0.00033765	0	NA	0.902	0.000141933	4.01e-05	-0.319123	0	0	NA	0.789	0.00248773	0.000731667	-1.85055	0.0006057
Rv1145	mmpL13a	transmembrane transport protein	1	0.000560098	5.5152e-05	-1.44462	4.542e-05	8.264e-05	0.549613	0.723	0	0	0	0	0	NA	0.684	0	0	0	0	0	NA	0.88	8e-05	2.26e-05	-0.212748	0	0	NA	0.866	0.00126106	0.000362092	-1.64411	0.00043639	0.00040783	1.07003	0.9	0	0	0	0	0	NA	0.799	0.00127792	0.000361128	-1.69686	0.00046776
Rv1146	mmpL13b	transmembrane transport protein	1	0.00108545	7.1091e-05	-2.1258	4.875e-05	0.0001317	0.370159	0.767	0.00011854	3.35e-05	-0.425497	0	0	NA	0.854	0	0	0	0	0	NA	0.957	7.13e-05	2.01e-05	-0.319123	0	0	NA	0.912	0.00207178	0.000589918	-1.95836	0.00061784	0.00096026	0.643409	0.937	4.85e-05	1.37e-05	-0.212748	0	0	NA	0.884	0.00102895	0.000294288	-1.78048	0.00027909
Rv1147		conserved hypothetical protein	1	0.00105167	0.000510239	-0.919874	0.00051547	0.00050496	1.02081	-	-	-	-	-	-	-	0.845	0	0	0	0	0	NA	0.983	0	0	0	0	0	NA	0.951	0.00108984	0.000307978	-1.43136	0.00036858	0	NA	0.978	0	0	0	0	0	NA	0.862	0.000402225	0.000114624	-0.694891	0.00022864
Rv1148c		conserved hypothetical protein	-	-	-	-	-	-	-	-	-	-	-	-	-	-	-	-	-	-	-	-	-	-	-	-	-	-	-	-	-	-	-	-	-	-	-	-	-	-	-	-	-	-	-	-	-	-	-
Rv1149		transposase	-	-	-	-	-	-	-	-	-	-	-	-	-	-	-	-	-	-	-	-	-	-	-	-	-	-	-	-	-	-	-	-	-	-	-	-	-	-	-	-	-	-	-	-	-	-	-
Rv1150		transposase	-	-	-	-	-	-	-	-	-	-	-	-	-	-	-	-	-	-	-	-	-	-	-	-	-	-	-	-	-	-	-	-	-	-	-	-	-	-	-	-	-	-	-	-	-	-	-
Rv1151c		transcriptional regulator	1	0.000715419	0.000152574	-1.26067	0.00018539	5.639e-05	3.28764	0.58	0	0	0	0	0	NA	0.896	0	0	0	0	0	NA	0.971	0	0	0	0	0	NA	0.936	0.00139491	0.000394389	-1.69659	0.00033627	0.00050124	0.670876	0.979	4.6e-05	1.3e-05	-0.106374	0	0	NA	0.902	0.00134833	0.000382071	-1.65617	0.00035782
Rv1152		transcriptional regulator	1	0.0027937	0.000299426	-1.81433	0.00031605	0.00032197	0.981613	0.639	0	0	0	0	0	NA	0.91	0.000868222	0.000334803	-0.819879	0.00055814	0	NA	1	0.000175542	4.96e-05	-0.212748	0	0	NA	0.896	0.00117706	0.000333855	-1.00241	0.00038478	0	NA	0.984	0.000267702	7.57e-05	-0.319123	0	0	NA	0.798	0.00165355	0.000469581	-1.30425	0.00090719
Rv1153c	omt	O-methyltransferase	1	0.00120332	0.000151165	-1.77567	0.00014523	0.00018476	0.786047	0.816	0	0	0	0	0	NA	0.875	0.00030265	8.55e-05	-0.744619	0.0001633	0	NA	0.948	0	0	0	0	0	NA	0.901	0.0017222	0.000509774	-1.78935	0.00060525	0.00043305	1.39764	0.96	0	0	0	0	0	NA	0.906	0.00163225	0.000463382	-1.82242	0.00046276
Rv1154c		hypothetical protein	0.998	0.00106344	0.000216353	-1.41809	0.00020719	6.849e-05	3.02511	0.978	0	0	0	0	0	NA	0.939	0	0	0	0	0	NA	0.983	0	0	0	0	0	NA	0.966	0.000725385	0.000204987	-1.16799	0.00019879	0	NA	0.967	0.000465568	0.000131565	-0.860852	0	0	NA	0.981	0.00122471	0.000346731	-1.26975	0.00039123
Rv1155		conserved hypothetical protein	0.998	0.00115505	0.000379951	-1.0769	0.00031538	0.00040191	0.784703	0.563	0.000642484	0.000181561	-0.531871	0.00067897	0	NA	0.784	0	0	0	0	0	NA	0.975	7.42e-05	2.1e-05	-0.106374	0	0	NA	0.977	0.00148172	0.000419651	-1.37535	0.00029602	0.00085106	0.347825	0.921	0.00109961	0.000310739	-1.16799	0.00031791	0	NA	0.914	0.00221546	0.00062607	-1.67044	0.00064843
Rv1156		conserved hypothetical protein	0.896	0.00161546	9.4877e-05	-1.80522	7.569e-05	0.00015544	0.48694	0.837	0	0	0	0	0	NA	0.825	0	0	0	0	0	NA	0.857	0	0	0	0	0	NA	0.825	0.0018554	0.000524873	-1.64741	0.0004485	0.00070636	0.634945	0.857	0.000191216	5.4e-05	-0.319123	0	0	NA	0.796	0.00178468	0.00055889	-1.58515	0.00058408
Rv1157c		conserved alanine and proline rich protein	0.818	0.000933273	0.00029657	-1.30931	3.017e-05	0.00102613	0.0294017	-	-	-	-	-	-	-	-	-	-	-	-	-	-	0.728	3.96e-05	1.12e-05	-0.106374	0	0	NA	0.611	0.00169913	0.000482525	-1.79852	0.00051064	0.00049647	1.02854	-	-	-	-	-	-	-	-	-	-	-	-
Rv1158c		conserved alanine and proline rich protein	0.889	0.00224815	0.000486441	-1.73204	0.00021225	0.00113237	0.187439	-	-	-	-	-	-	-	-	-	-	-	-	-	-	-	-	-	-	-	-	-	0.654	0.0014382	0.000426062	-1.39255	0.00027633	0	NA	0.526	0	0	0	0	0	NA	-	-	-	-	-
Rv1159		conserved membrane protein	1	0.000788286	0.000273602	-1.32593	0.00034407	8.559e-05	4.01998	0.668	0	0	0	0	0	NA	0.784	0.000158092	4.47e-05	-0.531871	0.00012092	0	NA	0.949	0.000104469	2.95e-05	-0.328981	0	0	NA	0.934	0.00164484	0.000464927	-1.92788	0.00046919	0.00025505	1.8396	0.956	0.000441868	0.000160061	-1.20022	0.00018489	0	NA	0.863	0.00152323	0.000430692	-1.90162	0.00052017
Rv1159A		hypothetical protein	1	0.00238975	0.000244182	-1.59724	0.00027803	0.00014778	1.88138	0.677	0	0	0	0	0	NA	0.614	0	0	0	0	0	NA	0.846	0	0	0	0	0	NA	0.846	0.000266591	7.53e-05	-0.212748	0	0	NA	0.825	0	0	0	0	0	NA	0.698	0.00275015	0.000781221	-1.35682	0.00060223
Rv1160	mutT2	mutator protein mutT	1	0.000802859	0.000467755	-0.572121	0.00058266	0.0001734	3.36021	0.538	0	0	0	0	0	NA	0.69	0	0	0	0	0	NA	0.948	0.000556607	0.000157292	-0.744619	0	0.00074956	NA	0.913	0.000909398	0.000257679	-0.864695	0.00030792	0	NA	0.946	0	0	0	0	0	NA	0.711	0.000848164	0.000253728	-0.831352	0.00040513
Rv1161	narG	respiratory nitrate reductase alpha chain	0.985	0.000607792	0.000219766	-1.58055	6.985e-05	0.00068338	0.102213	0.624	4.18e-05	1.18e-05	-0.319123	0	0	NA	0.779	0.000156159	4.41e-05	-1.16799	8.21e-05	0	NA	0.935	0.00016712	5.46e-05	-1.29967	6.34e-05	0	NA	0.906	0.00191823	0.000545656	-2.00906	0.00055961	0.00040547	1.38015	0.924	0.000112783	4.31e-05	-0.968311	0	0.00014652	NA	0.844	0.00125599	0.000355103	-2.00062	0.00039783
Rv1162	narH	respiratory nitrate reductase beta chain	0.999	0.000812744	0.000105983	-1.91719	0.0001166	7.414e-05	1.5727	0.606	0	0	0	0	0	NA	0.75	0	0	0	0	0	NA	0.958	4e-05	1.13e-05	-0.212748	0	0	NA	0.918	0.00144115	0.000413398	-1.93859	0.00050436	0.00022528	2.23881	0.942	0	0	0	0	0	NA	0.835	0.00202002	0.000572374	-1.97912	0.00057058
Rv1163	narJ	respiratory nitrate reductase delta chain	1	0.000844369	0.000345486	-0.948166	0.00041053	0.00018096	2.26862	-	-	-	-	-	-	-	0.663	0.000559377	0.000211001	-0.646413	0.00050776	0	NA	1	0.00010602	3.7e-05	-0.193107	0	0	NA	0.972	0.000436652	0.000123622	-0.754114	0	0.00050747	NA	0.919	0	0	0	0	0	NA	0.728	0.000655596	0.000185266	-0.860852	0.00028468
Rv1164	narI	respiratory nitrate reductase gamma chain	1	0.000459568	2.6991e-05	-1.28516	1.813e-05	5.367e-05	0.337805	0.893	0.000291156	8.23e-05	-0.638245	0.00017237	0	NA	0.825	0	0	0	0	0	NA	0.987	0.000263673	0.000108663	-0.523016	0.00015	0	NA	0.98	0.00168143	0.000475158	-1.72867	0.00045672	0.00045306	1.00808	0.962	0.000495605	0.000140053	-1.0736	0.00015474	0	NA	0.949	0.00246869	0.000704458	-1.90962	0.00079528
Rv1165	typA	GTP-binding translation elongation factor	1	0.000631632	3.7491e-05	-1.99874	3.651e-05	4.049e-05	0.901704	-	-	-	-	-	-	-	0.674	0.000227294	6.42e-05	-0.957368	9.43e-05	0	NA	0.941	0.000126687	3.82e-05	-0.58466	0	0	NA	0.927	0.00204087	0.000627448	-1.91903	0.00074071	0.00037048	1.99933	0.935	0	0	0	0	0	NA	0.819	0.00139357	0.000416788	-1.9112	0.00056381
Rv1166	lpqW	lipoprotein	0.934	0.000668474	8.916e-05	-1.84145	4.557e-05	0.0002122	0.21475	0.52	9.71e-05	2.74e-05	-0.319123	0	0	NA	0.86	0.000156703	4.43e-05	-0.850993	7.08e-05	0	NA	0.9	1.87e-05	5.28e-06	-0.106374	0	0	NA	0.909	0.00220719	0.00063523	-1.9825	0.0005182	0.00090046	0.575484	0.915	0.000110616	3.14e-05	-0.637507	6.44e-05	0	NA	0.822	0.00178263	0.000507463	-1.97517	0.00052906
Rv1167c		transcriptional regulator	1	0.00168584	0.000164348	-1.83281	0.00020225	6.25e-05	3.236	-	-	-	-	-	-	-	0.517	0	0	0	0	0	NA	0.965	5.49e-05	1.55e-05	-0.106374	0	0	NA	0.924	0.000631011	0.000178318	-1.02534	0.00020597	0	NA	0.909	5.83e-05	1.65e-05	-0.106374	0	0	NA	0.668	0.00151044	0.000429177	-1.26765	0.00029145
Rv1168c	PPE17	PPE family protein	-	-	-	-	-	-	-	-	-	-	-	-	-	-	-	-	-	-	-	-	-	-	-	-	-	-	-	-	-	-	-	-	-	-	-	-	-	-	-	-	-	-	-	-	-	-	-
Rv1169c	PE11	PE family protein	-	-	-	-	-	-	-	-	-	-	-	-	-	-	-	-	-	-	-	-	-	-	-	-	-	-	-	-	-	-	-	-	-	-	-	-	-	-	-	-	-	-	-	-	-	-	-
Rv1170	mshB	N-acetyl-1-D-myo-inosityl-2-amino-2-deoxy-alpha-D-glucopyranoside deacetylase	1	0.000933497	0.000119275	-1.67281	5.988e-05	0.00028385	0.210956	-	-	-	-	-	-	-	0.855	0.000329479	9.31e-05	-0.850993	0.00015813	0	NA	0.988	0.00035654	0.000100755	-0.967226	0.00012423	0	NA	0.962	0.0015753	0.000488988	-1.79452	0.00044444	0.00035166	1.26383	0.982	0.000179264	5.07e-05	-0.531871	0.00012628	0	NA	0.851	0.00120052	0.000339256	-1.67289	0.00015348
Rv1171		conserved hypothetical protein	0.995	0.000776381	9.0766e-05	-1.20666	0.00012799	0	NA	0.676	0	0	0	0	0	NA	0.787	0	0	0	0	0	NA	0.968	7.52e-05	2.13e-05	-0.106374	0	0	NA	0.961	0.000454588	0.000138499	-0.570346	0.00027295	0	NA	0.968	0.000526626	0.00014882	-0.744619	0.00026935	0	NA	0.805	0.00208403	0.000590822	-1.36179	0.00067245
Rv1172c	PE12	PE family protein	-	-	-	-	-	-	-	-	-	-	-	-	-	-	-	-	-	-	-	-	-	-	-	-	-	-	-	-	-	-	-	-	-	-	-	-	-	-	-	-	-	-	-	-	-	-	-
Rv1173	fbiC	F420 biosynthesis protein	0.994	0.000400193	3.1331e-05	-1.87304	2.121e-05	6.015e-05	0.352618	0.769	0	0	0	0	0	NA	0.852	0	0	0	0	0	NA	0.958	0.000169624	5.14e-05	-1.15055	6.63e-05	0	NA	0.928	0.00145542	0.000425989	-1.96787	0.00042562	0.00047334	0.899185	0.944	0.00018523	5.23e-05	-1.04269	4.61e-05	0	NA	0.831	0.00159407	0.000454893	-1.98588	0.00048686
Rv1174c	TB8.4	low molecular weight T-cell antigen	0.991	0.000515969	8.9995e-05	-0.835091	0.00012205	0	NA	0.754	0	0	0	0	0	NA	0.985	0	0	0	0	0	NA	0.988	0	0	0	0	0	NA	0.988	0.00205048	0.000579448	-1.46898	0.00033948	0.00094636	0.358722	0.988	0	0	0	0	0	NA	0.955	0.00262896	0.000744611	-1.59846	0.00070433
Rv1175c	fadH	NADPH dependent 2,4-dienoyl-CoA reductase	0.999	0.0012625	0.000172103	-2.19877	0.0001542	0.00022518	0.684786	-	-	-	-	-	-	-	0.792	0.000300601	8.49e-05	-1.24267	7.3e-05	0	NA	0.961	0.000363172	0.000173235	-1.03158	0.00022504	0	NA	0.927	0.00142007	0.000401514	-1.97684	0.00048084	0.00033645	1.42916	0.912	0.000400031	0.000126868	-1.44469	0.00018773	0	NA	0.768	0.0012187	0.000361478	-1.89836	0.00030074
Rv1176c		conserved hypothetical protein	1	0.000896157	0.000397894	-0.890937	0.00053702	0	NA	0.781	0	0	0	0	0	NA	0.833	0	0	0	0	0	NA	0.981	0.000287337	8.88e-05	-0.51223	0.00019911	0	NA	0.907	0.00180533	0.000537568	-1.62362	0.00066526	0	NA	0.932	0.000423483	0.000119673	-0.744619	0.00021425	0	NA	0.865	0.0018245	0.000515587	-1.62999	0.00068915
Rv1177	fdxC	ferredoxin	1	0.0010423	9.174e-05	-1.24614	3.916e-05	0.00029125	0.134455	0.758	0	0	0	0	0	NA	0.908	0	0	0	0	0	NA	0.957	0.000102633	2.9e-05	-0.106374	0	0	NA	0.927	0.00159095	0.000450032	-0.969355	0.00035216	0	NA	0.954	0.00092666	0.000261866	-0.957368	0	0	NA	0.927	0.00349868	0.00107296	-1.7294	0.00122157
Rv1178		aminotransferase	1	0.000938929	0.000435227	-1.09017	0.00055441	0.00013202	4.19944	-	-	-	-	-	-	-	0.697	0	0	0	0	0	NA	0.972	9.1e-05	2.57e-05	-0.319123	0	0	NA	0.923	0.00175979	0.000498504	-1.90831	0.00046183	0.00059276	0.779118	0.953	0.000526119	0.000148676	-1.4223	0.00011197	0.00029041	0.385558	0.783	0.00150641	0.000425698	-1.84893	0.00058048
Rv1179c		hypothetical protein	1	0.00126797	0.00014364	-2.39133	0.00010258	0.00025441	0.403207	-	-	-	-	-	-	-	0.641	0.000124444	3.52e-05	-0.744619	6.75e-05	0	NA	0.955	0.000131265	3.71e-05	-1.0736	0	0.00011348	NA	0.883	0.0017168	0.000487023	-2.0019	0.00050482	0.00037231	1.35591	0.861	0.000277731	0.000104295	-1.28214	0.00011695	0.000129	0.906589	0.755	0.00170678	0.000483521	-1.99644	0.00057067
Rv1180	pks3	polyketide beta-ketoacyl synthase	0.999	0.000813717	0.000349236	-1.21369	0.00039365	0.00022844	1.72321	0.755	0	0	0	0	0	NA	0.866	0.000202357	5.72e-05	-0.850993	9.48e-05	0	NA	0.95	2.31e-05	6.52e-06	-0.106374	0	0	NA	0.951	0.00205034	0.000583036	-1.9765	0.00056496	0.00066665	0.847461	0.96	0.000457416	0.00020881	-1.15533	0.00027024	0	NA	0.885	0.00203107	0.000578379	-1.97277	0.00071071
Rv1181	pks4	polyketide beta-ketoacyl synthase	0.989	0.00094252	0.000189871	-2.21973	0.00013564	0.00034211	0.396481	0.664	0	0	0	0	0	NA	0.772	2.63e-05	7.42e-06	-0.319123	0	0	NA	0.959	2.82e-05	7.97e-06	-0.425497	0	0	NA	0.922	0.00160082	0.000454925	-2.01063	0.0005418	0.00021716	2.49493	0.94	0.000136804	3.87e-05	-1.42943	2.52e-05	7.08e-05	0.356073	0.819	0.00230578	0.000657177	-2.0109	0.00075485
Rv1182	papA3	polyketide synthase associated protein	1	0.000840669	0.000466571	-0.946176	0.0002678	0.0010814	0.247642	0.926	4.89e-05	1.38e-05	-0.212748	0	0	NA	0.969	9.35e-05	2.64e-05	-0.425497	0	0	NA	0.984	0	0	0	0	0	NA	0.97	0.0016107	0.000458943	-1.9464	0.00047682	0.00024511	1.94533	0.977	0	0	0	0	0	NA	0.954	0.00280147	0.000799252	-1.99209	0.00089872
Rv1183	mmpL10	transmembrane transport protein	1	0.00090539	0.000151143	-2.14654	0.00019131	3.809e-05	5.02258	0.909	0	0	0	0	0	NA	0.937	6.87e-05	1.96e-05	-0.636769	0	0.00011406	NA	0.961	0	0	0	0	0	NA	0.959	0.00206137	0.000595399	-1.99524	0.0005811	0.00044104	1.31757	0.967	6.62e-05	1.87e-05	-0.589987	0	0	NA	0.922	0.0021668	0.000618324	-2.00431	0.00061169
Rv1184c	chp2	hypothetical exported protein	1	0.000788286	0.000137303	-1.58381	0.00011155	0.00021505	0.518717	0.746	0	0	0	0	0	NA	0.913	0.000358384	0.000101276	-1.02534	0.00011534	0	NA	0.951	0	0	0	0	0	NA	0.95	0.0019103	0.000544243	-1.90927	0.00064672	0.00031915	2.02638	0.941	0.00018971	5.36e-05	-0.541729	0	0	NA	0.848	0.00143787	0.00040633	-1.81723	0.0003725
Rv1185c	fadD21	fatty-acid-CoA ligase	0.999	0.00117698	7.4856e-05	-2.27787	9.241e-05	2.309e-05	4.00217	0.962	0	0	0	0	0	NA	0.97	0.000266907	7.54e-05	-1.24795	0.00013093	0	NA	0.968	0	0	0	0	0	NA	0.963	0.00211392	0.000603765	-1.98979	0.00065757	0.00039438	1.66735	0.981	0.000150818	4.51e-05	-0.783094	6.41e-05	0	NA	0.963	0.00130605	0.000371864	-1.93608	0.00032803
Rv1186c		conserved hypothetical protein	0.999	0.000948872	0.000231589	-1.71853	9.447e-05	0.00058914	0.160352	0.6	0.000397004	0.00011219	-1.0352	0.00012512	0	NA	0.653	0.000790937	0.000251719	-1.60608	0.00011945	0.00078179	0.15279	0.96	8.27e-05	2.87e-05	-0.387087	0	0	NA	0.905	0.00197631	0.000579958	-1.94343	0.00063255	0.00041368	1.52908	0.944	0.000652162	0.000334592	-1.19122	0.00022065	0	NA	0.692	0.00221365	0.000627719	-1.96538	0.00066605
Rv1187	rocA	pyrroline-5-carboxylate dehydrogenase	0.969	0.00043079	3.1626e-05	-1.64841	2.553e-05	4.975e-05	0.513166	0.562	0	0	0	0	0	NA	0.652	0.000422687	0.000119447	-1.24795	0.0002279	0	NA	0.96	0.000307507	0.000259911	-0.193237	0	0	NA	0.884	0.00149421	0.000435437	-1.87969	0.0005512	0	NA	0.905	0.000195747	7.84e-05	-0.800238	0.00011296	0	NA	0.676	0.00174817	0.000494505	-1.93447	0.00053999
Rv1188		proline dehydrogenase	0.999	0.00137849	0.000244718	-1.81444	0.00032406	3.731e-05	8.68561	-	-	-	-	-	-	-	0.666	0	0	0	0	0	NA	0.978	3.32e-05	9.38e-06	-0.106374	0	0	NA	0.909	0.00067861	0.000192068	-1.30395	0.00025923	0	NA	0.941	0.000275744	7.79e-05	-0.850993	0	0.00033393	NA	0.615	0.00152972	0.000453249	-1.61844	0.00062741
Rv1189	sigI	alternative RNA polymerase sigma factor	1	0.000586125	3.4653e-05	-1.50991	1.575e-05	8.813e-05	0.178713	0.763	0.000241173	6.82e-05	-0.531871	0.00018251	0	NA	0.853	0	0	0	0	0	NA	0.987	0	0	0	0	0	NA	0.94	0.000978441	0.000276662	-1.60604	0.0004138	0	NA	0.987	0.000335404	0.000124401	-0.83952	0.00019078	0	NA	0.816	0.00126386	0.000357533	-1.70307	0.00049684
Rv1190		conserved hypothetical protein	1	0.00116526	0.000257775	-1.58472	6.248e-05	0.00080642	0.0774782	-	-	-	-	-	-	-	0.865	0	0	0	0	0	NA	0.948	3.86e-05	1.6e-05	-0.0867329	0	0	NA	0.915	0.00132047	0.00037449	-1.73594	0.00028728	0.0003979	0.72199	0.957	0.000152791	4.32e-05	-0.425497	0	0	NA	0.895	0.00244911	0.000692098	-1.93586	0.00058708
Rv1191		conserved hypothetical protein	1	0.000754389	8.5343e-05	-1.59549	8.435e-05	8.911e-05	0.946583	-	-	-	-	-	-	-	0.681	0	0	0	0	0	NA	0.965	0	0	0	0	0	NA	0.933	0.00105325	0.00029764	-1.63874	0.00040469	0	NA	0.903	0.000194457	5.5e-05	-0.531871	0.00014325	0	NA	0.674	0.00260452	0.000743783	-1.88868	0.00057892
Rv1192		hypothetical protein	1	0.00020564	1.2077e-05	-0.952113	0	4.687e-05	NA	-	-	-	-	-	-	-	0.636	0	0	0	0	0	NA	0.987	0.000589796	0.000233224	-1.09014	0.00033505	0	NA	0.959	0.000768715	0.00023331	-1.32136	0.00028369	0	NA	0.928	0	0	0	0	0	NA	0.638	0.00109514	0.000309478	-1.37167	0.00022062
Rv1193	fadD36	fatty-acid-CoA ligase	1	0.000479369	0.000160641	-1.18369	0.00022228	0	NA	-	-	-	-	-	-	-	0.632	0	0	0	0	0	NA	0.97	0.000349176	0.000123343	-1.17567	0.00012089	0.00021768	0.555356	0.937	0.00299153	0.000866827	-1.97823	0.0008195	0.00078505	1.04388	0.922	0.000539079	0.000152339	-1.55439	0.00017495	0.00023145	0.755887	0.736	0.000922089	0.000261088	-1.75528	0.0002386
Rv1194c		conserved hypothetical protein	1	0.00147944	0.000221453	-2.02875	0.00019463	0.00029982	0.649156	0.874	0	0	0	0	0	NA	0.87	0.00043766	0.000123678	-1.30607	0.00021816	0	NA	0.957	5.31e-05	1.5e-05	-0.212748	0	0	NA	0.938	0.00129942	0.000379275	-1.84671	0.00038081	0.00027407	1.38946	0.972	0.000182821	5.17e-05	-0.648103	9.08e-05	0	NA	0.924	0.00159265	0.000461094	-1.89856	0.0005799
Rv1195	PE13	PE family protein	-	-	-	-	-	-	-	-	-	-	-	-	-	-	-	-	-	-	-	-	-	-	-	-	-	-	-	-	-	-	-	-	-	-	-	-	-	-	-	-	-	-	-	-	-	-	-
Rv1196	PPE18	PPE family protein	-	-	-	-	-	-	-	-	-	-	-	-	-	-	-	-	-	-	-	-	-	-	-	-	-	-	-	-	-	-	-	-	-	-	-	-	-	-	-	-	-	-	-	-	-	-	-
Rv1197	esxK	esat-6 like protein	-	-	-	-	-	-	-	-	-	-	-	-	-	-	-	-	-	-	-	-	-	-	-	-	-	-	-	-	-	-	-	-	-	-	-	-	-	-	-	-	-	-	-	-	-	-	-
Rv1198	esxL	esat-6 like protein	-	-	-	-	-	-	-	-	-	-	-	-	-	-	-	-	-	-	-	-	-	-	-	-	-	-	-	-	-	-	-	-	-	-	-	-	-	-	-	-	-	-	-	-	-	-	-
Rv1199c		transposase	-	-	-	-	-	-	-	-	-	-	-	-	-	-	-	-	-	-	-	-	-	-	-	-	-	-	-	-	-	-	-	-	-	-	-	-	-	-	-	-	-	-	-	-	-	-	-
Rv1200		conserved membrane transport protein	1	0.000666728	4.7066e-05	-1.7837	4.333e-05	5.741e-05	0.754747	0.674	0	0	0	0	0	NA	0.739	0	0	0	0	0	NA	0.941	0.000213967	6.06e-05	-0.754114	9.43e-05	0	NA	0.91	0.00176847	0.000503874	-1.93372	0.00049563	0.00026159	1.89468	0.926	0.000244187	7.98e-05	-0.767036	9.75e-05	0	NA	0.828	0.00291652	0.000841414	-1.97076	0.00113032
Rv1201c		transferase	1	0.000893164	0.000514641	-0.813346	0.00068389	7.624e-05	8.97023	0.792	0	0	0	0	0	NA	0.819	0.000246793	6.97e-05	-0.638245	0.00015093	0	NA	0.965	0.000104639	2.96e-05	-0.270865	0	0	NA	0.944	0.00103418	0.000306568	-1.67887	0.00037981	0	NA	0.952	0.000212275	6e-05	-0.541729	0	0	NA	0.758	0.00137739	0.000389237	-1.74969	0.00033738
Rv1202	dapE	succinyl-diaminopimelate desuccinylase	1	0.000320305	3.7839e-05	-1.20593	1.28e-05	0.00010782	0.118716	0.847	0.000106843	3.02e-05	-0.319123	0	0	NA	0.794	0.000341747	9.66e-05	-0.957368	0.0001441	0	NA	0.948	0	0	0	0	0	NA	0.926	0.00202018	0.000592599	-1.87722	0.00080212	0	NA	0.959	0.000377562	0.000106696	-1.08346	0.00011006	0	NA	0.912	0.00218492	0.00065824	-1.90577	0.00077722
Rv1203c		hypothetical protein	1	0.00029156	1.7267e-05	-0.953174	2.384e-05	0	NA	-	-	-	-	-	-	-	0.761	0	0	0	0	0	NA	1	0	0	0	0	0	NA	0.928	0.00147902	0.000417957	-1.58678	0.00042516	0.00056869	0.747613	0.947	0.000463888	0.000177177	-0.733146	0.00030664	0	NA	0.559	0	0	0	0
Rv1204c		conserved hypothetical protein	1	0.000706282	0.000100732	-1.82298	6.634e-05	0.00019071	0.347858	-	-	-	-	-	-	-	0.551	0	0	0	0	0	NA	0.974	0.000293044	8.81e-05	-1.08721	0.00013844	0	NA	0.915	0.00143425	0.000419416	-1.91177	0.0005289	0.00019656	2.69078	0.894	0.000383711	0.000108968	-1.44658	0.00015861	0	NA	0.593	0.000962763	0.000272069	-1.69158	0.00025896
Rv1205		conserved hypothetical protein	1	0.000906466	8.8386e-05	-1.44723	9.464e-05	7.164e-05	1.32105	0.801	0	0	0	0	0	NA	0.814	0	0	0	0	0	NA	0.956	0	0	0	0	0	NA	0.931	0.00147002	0.000416438	-1.56502	0.00042406	0.00065536	0.647064	0.931	0	0	0	0	0	NA	0.894	0.0028045	0.000817854	-1.81871	0.00088646
Rv1206	fadD6	fatty-acid-CoA ligase	1	0.000759286	0.000191894	-1.6475	0.00017873	0.00023048	0.775469	0.582	0	0	0	0	0	NA	0.798	0	0	0	0	0	NA	0.975	0.000128497	3.87e-05	-0.632917	0	0.00018156	NA	0.948	0.00120901	0.000344396	-1.93916	0.00032962	0.00038119	0.864713	0.942	3.8e-05	1.07e-05	-0.212748	0	0	NA	0.832	0.0013143	0.000374949	-1.93676	0.0003054
Rv1207	folP2	dihydropteroate synthase 2	0.929	0.000766775	0.000100872	-1.54608	7.749e-05	0.00016833	0.460346	-	-	-	-	-	-	-	0.542	0	0	0	0	0	NA	0.869	3.88e-05	1.11e-05	-0.106005	0	0	NA	0.817	0.00127347	0.00035987	-1.71647	0.00044323	0.00040247	1.10127	0.833	0.000322452	9.11e-05	-0.850993	0.00015377	0	NA	0.642	0.00361481	0.0010248	-1.95506	0.00148606
Rv1208		conserved hypothetical protein	1	0.0012235	0.000257512	-1.67872	4.269e-05	0.00083405	0.051184	-	-	-	-	-	-	-	0.757	0	0	0	0	0	NA	0.978	0	0	0	0	0	NA	0.934	0.00116473	0.000343894	-1.44824	0.00031191	0	NA	0.978	0.000269386	0.000111413	-0.695609	0.00017751	0	NA	0.843	0.00179818	0.000508477	-1.8825	0.00058463
Rv1209		conserved hypothetical protein	0.612	0.000753406	4.4248e-05	-0.952113	0	0.00017857	NA	-	-	-	-	-	-	-	-	-	-	-	-	-	-	0.575	0	0	0	0	0	NA	0.537	0.00146019	0.000412637	-0.860852	0.00059928	0	NA	0.537	0	0	0	0	0	NA	-	-	-	-	-
Rv1210	tagA	DNA-3-methyladenine glycosylase I	1	0.000277099	4.8695e-05	-0.834442	0	0.00019616	NA	-	-	-	-	-	-	-	0.937	0	0	0	0	0	NA	0.948	0	0	0	0	0	NA	0.959	0.00294249	0.000854754	-1.90339	0.00093196	0	NA	0.958	0.000490862	0.000182061	-0.83952	0.00027376	0	NA	0.912	0.000458099	0.000129455	-0.802736	0.00020009
Rv1211		conserved hypothetical protein	1	0.000748081	0.000341828	-0.550216	0	0.00131354	NA	-	-	-	-	-	-	-	0.504	0	0	0	0	0	NA	0.952	0	0	0	0	0	NA	0.908	0.00108633	0.000306986	-0.744619	0	0.00163404	NA	0.93	0	0	0	0	0	NA	0.741	0.00152067	0.000429729	-0.850993	0
Rv1212c		glycosyltransferase	1	0.00043884	2.586e-05	-1.50798	2.347e-05	3.282e-05	0.715113	0.593	0	0	0	0	0	NA	0.793	0	0	0	0	0	NA	0.953	0.000145361	4.14e-05	-0.482512	0	0	NA	0.884	0.00149984	0.000424761	-1.8982	0.00044605	0.0003175	1.40488	0.948	5.82e-05	1.64e-05	-0.212748	0	0	NA	0.887	0.00164819	0.000474003	-1.87952	0.00033424
Rv1213	glgC	glucose-1-phosphate adenylyltransferase	1	0.00126234	0.000365602	-1.61596	5.466e-05	0.00131032	0.041715	-	-	-	-	-	-	-	0.727	0	0	0	0	0	NA	0.964	0	0	0	0	0	NA	0.933	0.0012484	0.00035338	-1.83556	0.0003917	0.00029638	1.32161	0.9	0.000382082	0.000123546	-1.12018	0.00010226	0.00031424	0.32542	0.849	0.00102898	0.000291302	-1.74602	0.00033318
Rv1214c	PE14	PE family protein	-	-	-	-	-	-	-	-	-	-	-	-	-	-	-	-	-	-	-	-	-	-	-	-	-	-	-	-	-	-	-	-	-	-	-	-	-	-	-	-	-	-	-	-	-	-	-
Rv1215c		conserved hypothetical protein	0.956	0.00148004	0.000432722	-1.77846	0.00055249	9.553e-05	5.78342	-	-	-	-	-	-	-	0.626	0.000274045	7.74e-05	-0.860852	0.00012311	0	NA	0.892	0.000213592	0.000166805	-0.296833	0.00023246	0	NA	0.865	0.00149776	0.000426538	-1.94111	0.00046145	0.00022343	2.0653	0.828	0.000391197	0.000164197	-1.14631	0.0002399	0	NA	0.737	0.000775793	0.000219557	-1.67711	0.00029099
Rv1216c		conserved membrane protein	1	0.00151481	0.000271046	-1.66852	0.00030298	0.00017983	1.68481	0.893	0	0	0	0	0	NA	0.953	0	0	0	0	0	NA	0.975	0	0	0	0	0	NA	0.927	0.00159206	0.000450761	-1.72898	0.00035867	0.00052825	0.678978	0.96	9.91e-05	2.8e-05	-0.212748	0	0	NA	0.956	0.00209241	0.000591714	-1.84898	0.00069209
Rv1217c		tetronasin-transport membrane protein ABC transporter	0.999	0.00176158	0.000574939	-1.75658	0.0003791	0.00106945	0.354481	0.52	0	0	0	0	0	NA	0.711	0	0	0	0	0	NA	0.98	0.000179131	6.91e-05	-0.819879	0.00010529	0	NA	0.925	0.00166574	0.000473869	-1.96592	0.0005392	0.00038783	1.3903	0.94	0.000207521	5.86e-05	-0.918968	7.57e-05	0	NA	0.716	0.00111795	0.000316494	-1.83551	0.00032748
Rv1218c		tetronasin-transport ATP-binding protein ABC transporter	0.999	0.00127584	0.000106948	-1.948	0.00011734	4.247e-05	2.76289	0.937	0	0	0	0	0	NA	0.911	0	0	0	0	0	NA	0.938	7.32e-05	2.07e-05	-0.212748	0	0	NA	0.937	0.00172315	0.000488019	-1.87576	0.00064601	0	NA	0.949	7.24e-05	2.04e-05	-0.212748	0	0	NA	0.91	0.00196177	0.000555169	-1.86492	0.00054197
Rv1219c		transcriptional regulator	1	0.00133231	0.000187367	-1.64815	0.00014758	0.00032571	0.453102	0.659	0	0	0	0	0	NA	0.778	0	0	0	0	0	NA	0.983	0	0	0	0	0	NA	0.975	0.00170223	0.000481466	-1.72498	0.00054028	0.00055833	0.967671	0.886	0	0	0	0	0	NA	0.844	0.00280227	0.000792644	-1.88472	0.0008225
Rv1220c		methyltransferase	1	0.000262762	1.5432e-05	-0.952113	0	5.525e-05	NA	-	-	-	-	-	-	-	-	-	-	-	-	-	-	0.961	0.000154691	4.37e-05	-0.319123	0	0	NA	0.872	0.00216057	0.000610557	-1.77402	0.00064389	0.00056607	1.13747	-	-	-	-	-	-	-	-	-	-	-	-
Rv1221	sigE	alternative RNA polymerase sigma factor	1	0.000659961	3.876e-05	-1.5083	3.436e-05	5.291e-05	0.649405	0.942	0	0	0	0	0	NA	0.888	0	0	0	0	0	NA	0.957	0	0	0	0	0	NA	0.957	0.00125749	0.000361278	-1.58453	0.00029549	0	NA	0.956	0	0	0	0	0	NA	0.916	0.00194994	0.000552174	-1.87403	0.0006217
Rv1222		conserved hypothetical protein	1	0.000734238	0.000108072	-1.16711	8.77e-05	0.00016773	0.522864	0.637	0	0	0	0	0	NA	0.716	0	0	0	0	0	NA	0.976	0.000283033	8e-05	-0.425497	0	0	NA	0.963	0.001219	0.000363475	-1.20667	0.00025532	0.00071045	0.359378	0.856	0	0	0	0	0	NA	0.794	0.00139292	0.000393627	-1.26909	0.00032208
Rv1223	htrA	serine protease	0.96	0.00111726	0.000188762	-1.93903	0.00024689	2.542e-05	9.71243	0.611	0	0	0	0	0	NA	0.717	0.000112915	3.19e-05	-0.425497	0	0	NA	0.904	6.72e-05	1.9e-05	-0.319123	0	0	NA	0.885	0.00173933	0.000506962	-1.93123	0.00047841	0.00046378	1.03155	0.866	0.000187041	5.29e-05	-0.754478	8.28e-05	0	NA	0.836	0.0017691	0.000501249	-1.96721	0.0005256
Rv1224	tatB	hypothetical protein	0.997	0.000862864	5.076e-05	-1.28603	6.946e-05	0	NA	0.563	0	0	0	0	0	NA	0.841	0	0	0	0	0	NA	0.972	0	0	0	0	0	NA	0.919	0.00176507	0.000545554	-1.36853	0.00031105	0.00131387	0.236743	0.939	0	0	0	0	0	NA	0.894	0.0011797	0.000333373	-1.18983	0.00032856
Rv1225c		conserved hypothetical protein	1	0.000411213	0.000119119	-0.972879	0.00016192	0	NA	0.551	0	0	0	0	0	NA	0.543	0	0	0	0	0	NA	0.961	0.000321644	9.62e-05	-0.734836	0.00013966	0	NA	0.88	0.0016718	0.000485365	-1.73132	0.00031141	0.00044323	0.702592	0.839	0	0	0	0	0	NA	0.644	0.00192145	0.000542984	-1.74779	0.00065188
Rv1226c		transmembrane protein	0.921	0.00151987	0.000776367	-1.19278	0.00078378	0.00078017	1.00463	-	-	-	-	-	-	-	0.61	0	0	0	0	0	NA	0.893	0.00017205	5.51e-05	-0.608821	0	0	NA	0.881	0.00179449	0.000508149	-1.96177	0.00054187	0.00045694	1.18587	0.807	0.000163205	4.61e-05	-0.638245	0.000102	0	NA	0.633	0.00205208	0.000583564	-1.93576	0.00041638
Rv1227c		transmembrane protein	1	0.000956572	5.6274e-05	-1.50814	5.159e-05	7.177e-05	0.718824	-	-	-	-	-	-	-	-	-	-	-	-	-	-	0.918	0	0	0	0	0	NA	0.749	0.000642971	0.000182034	-0.802367	0	0.00085702	NA	0.858	0	0	0	0	0	NA	0.622	0.00164491	0.000464838	-1.3906	0.00037194
Rv1228	lpqX	lipoprotein	1	0.002136	0.000496055	-1.6314	0.00064757	6.993e-05	9.26026	0.624	0.000184622	5.22e-05	-0.212748	0	0	NA	0.674	0	0	0	0	0	NA	0.98	0.000234912	6.64e-05	-0.425497	0	0	NA	0.977	0.00194585	0.000558181	-1.73133	0.00041056	0.00058779	0.698481	0.93	0.000804653	0.000227387	-1.18983	0.00021633	0	NA	0.869	0.00145718	0.000411786	-1.52117	0.00047501
Rv1229c	mrp	hypothetical protein	1	0.00116226	0.000178915	-1.86647	8.185e-05	0.00044217	0.18511	0.546	0	0	0	0	0	NA	0.834	0.000197081	5.57e-05	-0.638245	0.00012544	0	NA	0.906	0	0	0	0	0	NA	0.906	0.00193538	0.000547808	-1.93809	0.00053728	0.00029718	1.80793	0.923	0	0	0	0	0	NA	0.831	0.0015819	0.000447306	-1.8839	0.00049525
Rv1230c		membrane protein	0.999	0.00137988	0.00029199	-1.84062	0.00036984	8.892e-05	4.15924	-	-	-	-	-	-	-	0.65	0	0	0	0	0	NA	0.936	0.000138826	3.92e-05	-0.483613	0	0	NA	0.905	0.00218759	0.000643683	-1.93813	0.00067179	0.00027727	2.42287	0.868	0.000119755	3.38e-05	-0.377239	0	0	NA	0.589	0.000442336	0.00014946	-0.890724	0.0002587
Rv1231c		membrane protein	1	0.00126423	0.000999457	-0.37504	0.00126099	0.00033801	3.73063	0.575	0	0	0	0	0	NA	0.681	0	0	0	0	0	NA	0.924	0.000447947	0.000126586	-0.648103	0.00022843	0	NA	0.941	0.00188711	0.000542396	-1.66537	0.0004485	0.00122248	0.366877	0.845	0	0	0	0	0	NA	0.726	0.00187527	0.000551536	-1.48109	0.00064417
Rv1232c		conserved hypothetical protein	0.999	0.00195413	0.000370745	-2.06281	0.00018886	0.00087044	0.216971	0.598	0	0	0	0	0	NA	0.599	0	0	0	0	0	NA	0.966	2.54e-05	7.18e-06	-0.106374	0	0	NA	0.933	0.0013172	0.000372671	-1.86446	0.00037781	0.00025823	1.46308	0.925	0.00023894	0.000129418	-0.611682	0	0.00049399	NA	0.743	0.00238057	0.00067342	-1.95911	0.00051412
Rv1233c		conserved membrane protein	1	0.000855627	8.3582e-05	-1.44587	4.568e-05	0.00018947	0.241094	-	-	-	-	-	-	-	0.725	0	0	0	0	0	NA	0.941	0.000628766	0.000238257	-0.920925	0	0.00081818	NA	0.851	0.0018971	0.000536103	-1.62666	0.00068402	0	NA	0.901	0.000119421	3.37e-05	-0.212748	0	0	NA	0.764	0.000992774	0.000285067	-1.24236	0
Rv1234		transmembrane protein	1	0.000323035	0.000250156	-0.22858	0	0.00093675	NA	0.557	0	0	0	0	0	NA	0.799	0	0	0	0	0	NA	0.869	0	0	0	0	0	NA	0.877	0.00111096	0.000314529	-1.20359	0.00024985	0.00068085	0.366968	0.845	0	0	0	0	0	NA	0.858	0.00269562	0.000762366	-1.80169	0.00101704
Rv1235	lpqY	sugar-binding lipoprotein	1	0.000484479	0.000190015	-1.08205	4.764e-05	0.00060489	0.0787581	0.686	0	0	0	0	0	NA	0.831	0	0	0	0	0	NA	0.978	0.000210115	5.94e-05	-0.860852	8.06e-05	0	NA	0.924	0.00150931	0.000461324	-1.88566	0.00061402	0.00025585	2.39992	0.972	0.000399205	0.000112812	-1.3906	0.0001639	0	NA	0.827	0.000996597	0.000283164	-1.77048	0.00030156
Rv1236	sugA	sugar-transport membrane protein ABC transporter	1	0.0014742	9.7403e-05	-2.05902	5.908e-05	0.00020646	0.286157	0.821	0	0	0	0	0	NA	0.879	0.000158248	4.47e-05	-0.425497	0	0	NA	0.94	0.000110901	3.62e-05	-0.299481	0	0	NA	0.904	0.00126981	0.000358999	-1.76025	0.00041044	0	NA	0.94	0.000258768	7.31e-05	-0.648103	0.00012996	0	NA	0.894	0.000738935	0.000208816	-1.34983	0.00013887
Rv1237	sugB	sugar-transport membrane protein ABC transporter	1	0.000412775	2.4242e-05	-1.28516	3.331e-05	0	NA	0.848	0	0	0	0	0	NA	0.965	0	0	0	0	0	NA	0.975	0	0	0	0	0	NA	0.988	0.00240535	0.000691063	-1.93221	0.00069044	0.00074842	0.92253	1	0.000116815	3.3e-05	-0.319123	0	0	NA	1	0.00202574	0.000583424	-1.81268	0.00081657
Rv1238	sugC	sugar-transport ATP-binding protein ABC transporter	1	0.000288105	2.5296e-05	-1.24547	3.367e-05	0	NA	0.844	0	0	0	0	0	NA	0.877	0.000340758	9.63e-05	-1.02534	0.00010812	0	NA	0.945	8.63e-05	2.44e-05	-0.319123	0	0	NA	0.917	0.000918682	0.000275313	-1.61779	0.00025098	0.00031264	0.802776	0.92	0	0	0	0	0	NA	0.879	0.00198084	0.000569382	-1.92906	0.00068727
Rv1239c	corA	magnesium and cobalt transport transmembrane protein	0.999	0.000464372	3.6272e-05	-1.47724	2.372e-05	7.812e-05	0.303635	0.955	0.000122145	3.45e-05	-0.425497	0	0	NA	0.965	0	0	0	0	0	NA	0.966	0	0	0	0	0	NA	0.956	0.00158804	0.000453958	-1.81267	0.00035455	0	NA	0.947	0.000246398	6.96e-05	-0.674523	0.00010338	0	NA	0.938	0.00245768	0.00069517	-1.96786	0.00083654
Rv1240	mdh	malate dehydrogenase	0.94	0.000914446	0.000292126	-1.30519	0.00033809	0.0001675	2.01845	-	-	-	-	-	-	-	0.778	0	0	0	0	0	NA	0.938	0	0	0	0	0	NA	0.897	0.00202651	0.000573128	-1.91509	0.00051357	0.00073827	0.69564	0.914	0.000496949	0.000140433	-1.16799	0.00024634	0	NA	0.781	0.00162126	0.000464006	-1.75274	0.00029836
Rv1241		conserved hypothetical protein	1	0.00130475	7.6628e-05	-1.28516	0	0.00030612	NA	0.812	0.0010607	0.000299745	-0.744619	0.0005508	0	NA	0.908	0	0	0	0	0	NA	0.939	0	0	0	0	0	NA	0.939	0.00104895	0.000296425	-0.850993	0.0004651	0	NA	0.939	0	0	0	0	0	NA	0.931	0.000925389	0.000261507	-0.696361	0
[truncated: 2,734 more rows]
[truncated: 93 more columns]

## Sheet: mbq30
gene.symbol	gene.name	gene.des	g.coverage	g.theta	g.pi	g.TD	g.piN	g.piS	g.piNpiS	SRR413213.cov	SRR413213.theta	SRR413213.pi	SRR413213.TD	SRR413213.piN	SRR413213.piS	SRR413213.piNpiS	SRR413216.cov	SRR413216.theta	SRR413216.pi	SRR413216.TD	SRR413216.piN	SRR413216.piS	SRR413216.piNpiS	SRR413221.cov	SRR413221.theta	SRR413221.pi	SRR413221.TD	SRR413221.piN	SRR413221.piS	SRR413221.piNpiS	SRR413226.cov	SRR413226.theta	SRR413226.pi	SRR413226.TD	SRR413226.piN	SRR413226.piS	SRR413226.piNpiS	SRR413231.cov	SRR413231.theta	SRR413231.pi	SRR413231.TD	SRR413231.piN	SRR413231.piS	SRR413231.piNpiS	SRR413266.cov	SRR413266.theta	SRR413266.pi	SRR413266.TD	SRR413266.piN
[truncated: 3,999 more rows]
[truncated: 93 more columns]

[truncated: 1 more sheets: mbq20_mc3]
