# Supplementary material for: Diversity of Mycobacterium tuberculosis across Evolutionary Scales
Source: PLoS Pathog. 2015 Nov 12;11(11):e1005257. doi: 10.1371/journal.ppat.1005257 (PMC4642946; doi:10.1371/journal.ppat.1005257)
Supplement: S7 Table — Strain names and accession numbers are listed for the genomes used to generate the core genome alignment and maximum likelihood tree. (XLSX) [file ppat.1005257.s007.xlsx]

## Sheet: speciesNames
Strain Name	Accession Number
Acidothermus cellulolyticus 11B	NC 008578.1
Corynebacterium diphtheriae NCTC13129	NC 002935.2
Corynebacterium efficiens YS314	NC 004369.1
Corynebacterium glutamicum ATCC13032	NC 003450.3
Corynebacterium jeikeium K411	NC 007164.1
Corynebacterium pseudotuberculosis 106A	NC 017308.1
Mycobacterium abscessus	NC 010397.1
Mycobacterium africanum GM041182	NC 015758.1
Mycobacterium avium 104	NC 008595.1
Mycobacterium avium paratuberculosis MAP4	NC 021200.1
Mycobacterium bovis AF212297	NC 002945.3
Mycobacterium canettii CIPT 140010059	NC 015848.1
Mycobacterium chubuense NBB4	NC 018027.1
Mycobacterium gilvum PYRGCK	NC 009338.1
Mycobacterium indicus pranii MTCC 9506	NC 018612.1
Mycobacterium intracellulare ATCC13950	NC 016946.1
Mycobacterium JDM601	NC 015576.1
Mycobacterium JLS	NC 009077.1
Mycobacterium kansasii ATCC12478	NC 022663.1
Mycobacterium KMS	NC 008705.1
Mycobacterium leprae Br4923	NC 011896.1
Mycobacterium liflandii 128FXT	NC 020133.1
Mycobacterium marinum M	NC 010612.1
Mycobacterium MCS	NC 008146.1
Mycobacterium MOTT36Y	NC 017904.1
Mycobacterium neoaurum VKM Ac1815D	NC 023036.2
Mycobacterium rhodesiae NBB3	NC 016604.1
Mycobacterium smegmatis JS623	NC 019966.1
Mycobacterium smegmatis MC2 155	NC 018289.1
Mycobacterium tuberculosis BeijingNITR203	NC 021054.1
Mycobacterium tuberculosis CASNITR204	NC 021193.1
Mycobacterium tuberculosis CCDC5079	NC 017523.1
Mycobacterium tuberculosis CCDC5180	NC 017522.1
Mycobacterium tuberculosis CDC1551	NC 002755.2
Mycobacterium tuberculosis CTRI2	NC 017524.1
Mycobacterium tuberculosis EAI5	NC 021740.1
Mycobacterium tuberculosis EAI5NITR206	NC 021194.1
Mycobacterium tuberculosis Erdman ATCC35801	NC 020559.1
Mycobacterium tuberculosis F11	NC 009565.1
Mycobacterium tuberculosis H37Rv	NC 000962.3
Mycobacterium tuberculosis Haarlem	NC 022350.1
Mycobacterium tuberculosis KZN 4207	NC 016768.1
Mycobacterium ulcerans Agy99	NC 008611.1
Mycobacterium vanbaalenii PYR1	NC 008726.1
Mycobacterium yongonense 051390	NC 021715.1
Nocardia brasiliensis ATCC700358	NC 018681.1
Nocardia cyriacigeorgica GUH2	NC 016887.1
Nocardia farcinica IFM10152	NC 006361.1
Rhodococcus equi 103S	NC 014659.1
Rhodococcus erythropolis PR4	NC 012490.1
Rhodococcus jostii RHA1	NC 008268.1
Rhodococcus opacus B4	NC 012522.1
Rhodococcus pyridinivorans SB3094	NC 023150.1
Mycobacterium caprae	SRR650219
Mycobacterium microti	ERR027294
Myocbacterium orygis	ERR015582
Mycobacterium pinipeddii	SRR1239338
