# Supplementary material for: Diversity of Mycobacterium tuberculosis across Evolutionary Scales
Source: PLoS Pathog. 2015 Nov 12;11(11):e1005257. doi: 10.1371/journal.ppat.1005257 (PMC4642946; doi:10.1371/journal.ppat.1005257)
Supplement: S8 Table — Stringent quality filters were imposed in our data processing pipeline. A) Non-overlapping regions removed from all datasets (within-host and between-host): transposable elements, phage elements, and repetitive families of genes (PE, PPE, and PE-PGRS gene families) that are poorly resolved with short read sequencing, regions found to have poor mapping quality using the CallableLoci tool of the GATK (see Methods), and the lowest 2% average mapping quality in the global alignment. B) Non-overlapping regions remove from all within-host datasets: polymorphisms in the within-host dataset demonstrating strand-bias or tail-distance-bias in any of the 19 samples as identified by a previously described method [22] https://github.com/tamilieberman/IntrasamplePolymorphismCaller plus 5bp up- and down-stream. (XLSX) [file ppat.1005257.s008.xlsx]

## Sheet: A
#Regions removed from all datasets
Start	Stop
4154	4214
4553	4642
7246	7339
10881	10966
11108	11185
17865	17972
18025	18077
21859	21921
22454	22495
23168	23278
24686	24741
32335	32390
33572	33804
36215	36277
53525	53589
55524	55565
55640	55705
79495	79567
80175	80555
84622	84703
95259	95328
103688	105225
105314	106725
112318	112388
131372	132882
142555	142635
149523	151006
154068	154243
161054	161104
163655	163714
167964	168053
177230	177288
177533	180906
185874	185953
187423	188849
188921	190449
194944	194999
206807	206855
206864	206912
207922	208017
210664	210733
215931	215988
222792	222883
234453	234489
242264	242315
243516	243571
249237	249307
253412	253463
260351	260407
261971	262094
267591	267648
271297	271350
272850	272960
279528	279598
307867	309557
309891	310111
327549	327601
332797	332874
333427	336384
336550	339148
339354	340984
344015	344071
349614	351486
353796	353853
361324	363119
366140	372774
372810	375721
379626	379674
382034	382320
382638	382705
399525	400060
400142	401713
410224	410306
421182	421250
423325	423377
424006	424153
424259	424704
424767	434689
467449	468011
472702	472759
472771	474116
475800	476194
484274	484318
488730	488777
490194	490250
498220	498292
507871	507947
514323	514382
530741	532224
543164	544740
547483	547522
554164	554232
569811	569988
577276	577506
580200	580267
580567	580837
587449	587507
595338	595378
595388	595449
606501	608072
611944	611994
616823	616883
621354	641400
642749	642816
645201	645267
671986	675926
678392	678481
681570	681624
686593	686660
690544	690607
698082	698145
701242	701374
701396	702769
703514	703581
703907	703990
706785	706868
707923	707983
708386	708450
709420	709553
709580	709668
710248	710320
710348	710422
711619	711707
714406	714477
715452	715511
721083	721155
725545	725642
725971	726023
731600	731678
733885	733937
736228	736273
742596	742639
745321	745381
748930	749021
754128	754208
755258	755322
791755	791811
795462	795523
802424	802482
812830	812980
822548	822608
832035	832366
832524	832858
832971	833518
835150	835164
835691	838062
838441	840866
841490	841566
842010	842341
846149	847923
848093	850050
850332	850537
850631	850721
863150	863260
863625	863666
867252	867313
885603	885669
888947	891492
898219	898322
908171	909356
912083	912139
915545	915596
917568	917740
921565	921903
923800	923885
924100	924196
924941	927620
927827	930495
947302	947654
950010	950080
960157	960338
961382	961438
964575	965049
966558	966620
968414	970254
971856	971911
976862	978213
993355	993460
995579	995650
1004771	1004822
1010775	1010827
1020048	1021653
1025314	1025398
1025453	1025477
1025487	1026826
1026874	1026898
1027056	1027081
1027094	1029365
1043368	1043419
1049817	1049874
1056807	1056877
1064045	1064108
1082311	1082375
1085274	1085336
1090363	1093154
1093351	1094602
1095068	1096702
1108773	1108833
1112913	1112958
1121656	1121732
1135370	1135433
1142279	1142400
1145250	1145302
1146444	1146524
1150190	1150246
1158908	1159317
1159365	1160071
1160085	1160443
1160529	1161177
1161287	1162482
1162539	1163386
1164562	1165559
1169287	1170743
1171795	1171872
1176918	1177383
1179340	1179400
1179545	1179633
1188411	1190434
1190747	1192158
1195719	1195773
1203486	1203549
1211550	1213873
1214503	1215141
1216459	1219040
1236930	1236988
1240520	1240578
1251607	1252982
1256506	1256572
1262262	1264138
1275919	1276025
1276283	1277807
1277833	1278830
1282832	1282893
1283452	1283655
1284355	1284431
1287965	1288019
1296263	1296315
1297712	1297785
1298754	1300134
1301745	1302691
1305485	1305671
1318254	1318305
1330540	1330591
1338993	1339312
1339339	1342740
1351216	1351284
1353148	1353208
1353242	1353333
1357075	1357127
1357170	1357254
1357283	1357635
1357929	1358003
1367316	1367379
1369247	1369302
1369610	1369670
1383874	1383933
1384979	1386687
1410877	1410952
1418863	1418932
1420193	1420262
1421128	1421181
1421891	1421949
1425283	1425335
1428005	1428088
1434753	1434809
1441417	1441550
1441576	1441702
1443728	1443780
1446182	1446273
1451769	1452005
1456580	1456632
1457448	1457562
1461088	1461145
1461955	1462014
1468138	1469626
1469628	1469656
1472713	1472961
1473022	1473257
1474157	1474274
1474436	1474618
1475761	1476033
1476107	1476522
1479770	1479831
1481384	1481432
1481444	1481504
1483103	1483150
1483213	1483265
1488144	1489975
1507526	1507586
1508673	1508728
1525560	1525616
1532433	1533663
1535288	1535336
1536126	1536182
1541939	1543328
1548976	1549022
1553244	1553318
1559385	1559448
1561454	1563398
1572117	1573867
1578616	1578703
1584142	1584204
1588812	1588865
1595912	1595966
1606376	1607982
1611868	1611912
1612553	1612667
1618199	1619694
1625361	1625423
1630628	1634800
1635994	1638402
1644243	1644375
1649393	1649480
1655599	1656731
1658572	1658665
1678953	1679018
1679052	1679102
1681860	1681922
1683757	1683812
1685479	1685546
1702401	1702448
1702469	1702516
1702667	1702853
1708592	1708658
1724527	1724577
1725801	1725849
1751287	1753343
1776751	1776830
1777604	1777671
1779184	1779734
1779799	1782594
1782613	1783238
1783299	1784311
1784487	1786538
1786574	1789875
1800175	1800228
1809654	1809759
1810323	1810370
1814843	1815138
1821850	1821933
1830069	1830130
1831729	1831818
1849453	1849541
1855754	1856706
1858834	1858888
1859876	1859936
1862337	1865392
1867241	1867318
1868407	1868455
1869201	1869258
1870485	1870589
1871815	1871870
1876454	1876469
1876570	1876635
1882571	1882617
1883749	1883790
1889452	1889481
1895343	1895603
1900022	1900100
1902728	1902778
1907454	1907580
1918531	1918585
1923414	1923470
1926192	1927147
1927201	1928594
1931487	1932664
1932684	1933888
1938088	1938150
1944751	1944813
1946608	1946701
1946839	1947033
1955662	1955677
1958367	1958428
1969339	1969408
1970094	1970143
1981604	1984785
1987689	1989069
1989823	1992587
1994964	1995032
1996089	1998622
1999132	1999367
1999795	1999818
2000604	2002480
2004918	2004976
2014109	2014161
2016296	2016362
2017877	2017938
2025291	2026408
2026467	2027981
2028415	2029487
2029894	2030213
2030322	2030993
2039443	2041430
2041991	2043282
2043374	2044785
2044913	2046852
2048062	2048381
2048388	2049607
2049911	2051160
2051272	2052698
2052700	2052789
2059424	2059605
2061168	2062684
2074426	2074643
2087961	2089528
2094907	2094922
2101328	2101392
2108587	2108665
2122554	2122610
2124851	2124898
2136995	2137048
2152758	2152836
2153712	2153746
2155718	2155774
2156801	2156869
2157480	2157549
2162922	2167321
2167639	2170622
2186009	2186068
2187106	2187155
2195847	2197370
2198718	2198819
2204586	2204694
2206523	2206574
2211306	2211371
2226234	2227930
2237389	2237442
2242369	2242422
2244105	2244158
2244624	2244691
2254188	2254243
2260655	2261698
2262000	2263179
2266507	2266517
2270877	2270928
2289864	2289909
2291348	2291418
2292286	2292363
2295160	2296432
2296964	2297034
2299187	2300832
2300897	2300984
2301250	2302522
2303051	2303120
2305256	2306899
2309562	2309640
2315203	2315270
2318466	2318551
2321642	2321693
2324325	2324376
2330142	2330230
2337797	2337863
2337927	2338104
2339366	2339430
2339444	2339508
2340116	2340252
2340520	2340697
2341363	2341425
2343017	2343926
2343984	2344234
2345421	2345490
2347230	2347298
2347385	2347623
2350382	2350430
2353918	2353972
2356719	2358216
2358379	2360051
2365394	2366781
2367349	2367665
2367701	2368452
2372430	2372554
2381061	2382502
2387192	2387982
2401812	2401880
2404876	2404938
2407507	2407548
2412567	2412616
2412945	2413001
2419690	2419776
2421412	2421468
2421695	2421762
2423230	2424848
2427954	2428013
2430104	2431484
2439130	2439958
2445687	2445745
2458387	2458454
2461310	2461514
2462549	2462623
2468266	2468328
2471703	2471771
2476267	2476321
2482559	2482660
2482819	2482904
2484934	2485012
2493796	2493823
2494047	2494116
2498273	2498340
2512061	2512121
2517089	2517151
2521728	2521776
2522099	2522153
2522168	2522235
2523179	2523242
2528654	2528710
2531883	2532219
2536672	2536727
2537212	2537270
2549994	2551380
2581753	2582308
2583425	2583789
2597855	2597898
2598756	2598818
2600721	2601889
2617657	2618918
2619400	2619487
2622065	2622148
2622780	2622843
2624357	2624427
2625868	2626693
2632913	2634108
2634518	2637034
2637248	2637543
2637678	2639618
2651743	2651948
2664274	2664368
2672054	2672134
2674204	2674275
2681308	2681351
2686476	2686524
2687123	2687262
2690666	2690739
2692789	2693894
2706007	2706746
2708313	2708367
2716310	2716396
2720625	2721787
2721839	2721861
2727326	2727930
2727957	2728276
2738102	2738161
2744460	2744521
2744529	2744610
2753317	2753403
2760389	2760475
2762757	2763066
2763392	2763701
2779812	2779942
2780739	2780788
2784591	2785987
2794168	2794256
2795291	2797395
2797856	2797917
2798635	2798738
2800666	2800923
2801244	2806246
2806363	2806630
2815022	2815063
2824615	2824667
2827847	2827955
2828484	2829940
2835491	2835568
2835775	2837273
2837402	2837471
2842038	2842151
2844099	2844152
2850923	2850974
2866496	2866573
2866581	2866759
2866917	2866996
2867032	2867099
2867154	2867234
2867236	2867406
2867456	2867485
2867505	2867664
2867688	2867765
2873069	2873124
2880988	2881048
2887933	2887982
2905135	2905221
2915149	2915214
2921541	2923192
2935036	2936798
2943590	2945236
2953453	2953502
2960095	2962451
2969498	2969572
2969750	2969827
2969936	2970017
2970541	2971559
2971649	2972037
2972095	2973475
2973785	2976564
2976576	2976919
2976979	2980828
2982934	2983884
2990579	2990703
2995994	2996178
3007028	3007230
3013607	3013692
3022125	3022199
3038448	3038517
3041651	3041715
3053904	3055501
3072037	3072100
3073050	3073118
3076884	3078088
3078148	3078995
3079299	3080467
3082456	3082664
3100169	3102172
3104974	3105042
3105553	3105611
3107355	3107404
3113032	3113092
3113699	3113776
3113790	3113850
3115731	3116152
3116713	3116741
3116808	3118237
3119178	3123581
3129945	3130081
3132882	3133465
3135778	3136361
3137381	3137453
3142822	3142887
3155869	3156099
3156294	3156405
3159422	3159492
3160517	3160588
3162258	3164125
3171458	3171637
3173805	3173834
3181789	3181841
3181847	3181902
3189478	3189524
3189533	3189559
3189560	3189591
3192185	3192365
3194128	3196442
3200784	3202030
3203384	3204300
3219058	3219102
3225734	3225838
3232641	3232876
3239465	3239795
3247574	3247642
3247810	3247911
3247923	3248158
3252989	3253055
3253227	3253574
3258327	3258396
3263691	3263777
3266553	3266625
3285770	3285855
3288454	3290516
3291414	3291441
3291452	3291508
3293192	3293238
3313273	3313682
3316409	3316475
3317524	3317749
3318830	3318894
3319463	3319671
3319788	3319843
3320753	3320810
3324329	3324395
3333132	3333190
3333748	3335758
3335782	3335797
3335992	3336036
3336494	3336812
3339306	3339359
3351086	3351218
3353997	3354049
3361693	3361749
3364843	3364889
3370927	3370986
3376917	3378279
3378319	3378460
3379354	3381036
3381302	3382759
3387531	3387588
3392126	3392193
3393617	3393668
3394362	3394418
3415176	3415199
3426042	3426094
3429293	3429356
3430941	3431043
3444275	3444343
3454826	3454903
3456333	3456385
3459654	3459737
3462136	3462191
3462589	3462645
3465768	3467101
3467364	3467477
3473535	3473641
3481315	3482774
3483936	3485121
3489875	3490012
3490466	3491661
3493380	3493445
3501324	3501742
3501784	3502946
3510078	3511327
3521364	3521417
3527381	3529173
3532762	3532827
3535192	3535273
3536560	3536627
3543311	3543386
3551202	3552604
3552695	3554080
3557301	3558355
3559355	3559452
3560027	3560095
3573437	3573509
3579515	3579581
3587740	3587789
3589231	3589361
3590655	3590702
3591488	3591574
3594253	3594468
3598479	3598571
3598716	3598776
3614755	3614823
3617109	3617185
3617921	3618006
3626609	3626671
3630276	3630327
3632992	3633046
3650939	3650989
3653782	3664005
3679071	3679163
3686809	3686868
3690946	3691064
3695686	3695751
3704890	3705009
3710369	3713471
3717556	3717622
3720078	3720213
3729354	3736945
3736974	3742784
3743193	3743610
3743701	3753194
3753321	3755247
3755942	3767112
3769509	3769725
3769749	3769867
3770989	3771096
3774348	3774401
3775671	3775715
3778558	3780344
3781201	3781300
3781956	3782005
3790337	3790391
3795034	3796426
3799982	3800016
3800044	3801473
3801525	3801559
3801643	3803918
3806693	3806750
3807003	3807073
3808835	3808906
3809848	3809934
3810075	3810130
3810457	3810509
3810824	3810905
3810916	3810989
3811202	3811253
3811787	3811841
3820312	3820599
3830720	3830784
3841523	3842813
3842836	3842898
3843026	3843744
3843875	3844650
3844728	3845980
3846451	3848815
3849284	3850149
3851798	3851933
3858351	3858456
3873454	3873518
3877773	3877837
3878577	3878622
3883515	3884931
3890762	3892150
3894083	3895617
3908955	3909002
3909764	3909823
3914556	3914607
3918208	3936720
3937852	3937930
3939607	3944973
3945088	3945607
3945768	3950273
3950820	3951339
3953579	3953638
3955425	3955482
3969333	3970573
3970695	3972463
3978049	3979508
3991563	3991630
3997970	3999648
4006907	4006951
4020196	4020254
4021386	4021458
4026554	4026622
4031394	4033168
4036721	4038060
4042648	4042761
4045224	4045280
4046637	4046698
4052490	4052552
4052944	4053559
4059974	4060601
4060638	4062208
4063123	4063184
4064556	4064612
4070236	4070325
4075610	4075635
4075742	4076109
4076474	4077755
4077787	4077859
4077989	4078211
4078501	4079759
4079781	4079803
4087491	4087625
4088863	4088911
4091027	4091078
4091223	4091527
4093622	4094537
4095859	4095942
4096666	4096719
4118107	4118171
4118868	4118922
4120910	4121058
4134596	4134730
4146550	4146605
4149398	4149471
4149622	4149675
4151038	4151100
4155454	4155588
4156789	4156977
4157003	4157076
4168436	4168490
4168936	4168987
4175865	4175925
4189275	4190242
4190274	4190527
4196161	4196516
4198195	4198607
4198864	4199099
4204922	4204981
4207124	4207178
4215871	4216279
4216861	4216942
4222395	4222458
4227017	4227073
4238008	4238074
4252872	4254342
4266551	4266627
4268843	4268894
4269949	4270012
4274489	4274560
4276561	4278095
4279321	4279378
4280060	4280139
4283411	4283467
4287745	4287808
4301533	4303407
4311220	4311292
4317978	4318023
4318331	4319381
4320039	4320111
4343218	4343275
4346675	4346730
4348716	4348831
4350735	4351054
4351065	4352191
4353189	4353441
4353846	4353912
4359121	4359179
4369594	4369716
4374474	4375693
4375752	4376005
4378078	4378150
4383361	4383438
4390041	4390147
4390341	4390403
4400961	4401025
4408688	4408739

## Sheet: B
#Additional regions removed from all within-host samples
Start	Stop
1049	1063
1870	1884
2198	2215
2374	2384
2663	2673
3075	3085
3177	3187
4377	4387
4716	4726
4971	4981
5982	5992
6629	6639
6929	6939
7029	7039
7488	7498
7794	7804
8372	8390
8440	8450
9580	9590
9910	9920
10033	10043
10400	10410
10840	10850
11036	11046
11423	11433
11820	11843
11843	11853
12408	12418
12423	12433
13364	13374
13833	13843
14046	14056
14390	14400
14885	14906
15012	15022
15392	15402
15522	15541
15646	15656
16054	16064
16179	16189
16541	16551
17263	17273
18458	18468
18814	18824
18828	18838
19106	19116
19427	19437
19441	19451
19834	19844
20348	20358
20981	20991
21084	21094
21175	21190
21674	21684
21829	21839
22416	22426
23493	23503
23904	23914
24133	24143
24831	24841
25045	25059
25708	25718
26776	26786
27058	27068
27494	27504
27657	27670
27791	27801
27861	27871
28044	28054
28860	28870
29639	29649
29892	29902
30027	30037
30967	30977
31416	31426
31635	31645
31741	31751
32001	32011
32196	32206
33541	33551
34078	34088
34234	34244
34801	34811
35717	35727
35815	35825
36156	36166
36448	36458
36819	36829
37039	37049
37508	37518
37725	37741
37821	37831
38082	38092
39025	39035
39273	39299
39523	39533
39552	39562
40119	40129
40395	40405
40899	40913
41318	41328
41337	41347
41588	41598
41696	41715
41722	41732
42682	42692
42712	42722
42933	42943
43250	43260
43753	43763
44221	44233
44538	44548
44662	44672
44891	44901
45631	45641
46409	46419
47131	47148
47282	47292
47325	47335
47599	47609
48394	48404
48493	48503
48949	48959
49540	49550
49780	49790
50110	50120
50131	50141
51199	51214
51290	51308
51880	51890
52142	52152
52154	52164
52190	52200
52364	52376
53341	53351
54259	54269
54433	54443
55081	55094
57054	57067
57188	57198
57643	57653
57820	57830
58128	58138
58332	58342
58500	58510
58589	58599
60006	60016
60557	60567
60788	60798
60806	60816
60908	60918
60983	60993
61445	61469
62651	62661
63011	63023
63033	63043
63553	63563
63712	63728
64158	64168
64256	64266
64269	64279
64555	64565
64742	64752
64763	64773
64854	64864
65881	65891
66357	66367
66744	66754
66754	66769
67749	67759
68017	68027
68320	68330
68559	68569
68597	68607
69561	69571
69728	69738
69966	69976
69984	69994
70303	70324
70370	70380
70800	70810
70828	70838
71380	71390
71850	71860
72321	72331
72342	72352
73235	73245
73610	73620
73713	73723
74041	74071
74337	74347
75613	75623
75813	75823
76890	76900
77167	77177
77315	77325
83462	83472
83873	83883
83967	83977
84094	84104
84169	84179
84739	84749
85302	85312
85666	85676
85936	85946
86157	86167
86235	86245
86360	86370
86374	86384
86659	86669
87128	87138
87203	87213
87829	87839
88234	88244
88604	88614
89131	89141
89390	89400
89832	89842
89856	89866
90017	90027
90317	90327
90423	90433
90877	90887
91277	91287
91375	91385
92360	92370
92370	92380
92500	92510
92528	92538
92674	92690
92696	92706
92993	93003
93164	93174
93406	93416
93531	93541
93578	93588
93632	93642
94087	94097
94652	94662
95183	95193
96292	96302
96499	96509
97441	97451
98097	98107
98410	98420
98761	98771
99102	99112
99621	99631
100991	101001
101170	101180
101180	101190
101203	101213
101213	101223
101436	101446
103400	103410
103649	103659
107910	107920
108103	108123
108799	108809
109176	109186
109361	109371
110288	110302
111021	111031
111155	111167
111388	111398
111791	111801
112092	112102
112150	112160
112736	112746
112777	112787
112966	112976
113161	113171
113231	113241
114275	114285
114341	114351
114353	114363
114603	114613
115010	115020
115209	115219
115286	115296
115442	115452
115479	115489
115542	115552
115697	115711
116525	116538
116718	116728
116847	116857
117081	117091
117660	117670
117903	117913
118424	118434
119150	119160
119508	119518
119585	119595
120421	120431
120481	120491
120774	120784
120935	120949
120979	120989
121274	121284
121417	121427
121963	121973
121985	121995
122018	122028
122195	122205
122566	122576
122585	122604
124129	124139
124140	124150
124265	124275
124277	124287
124398	124408
124418	124428
124610	124620
124661	124671
125067	125077
125528	125538
125567	125577
125847	125857
126039	126049
126053	126063
126738	126748
126798	126808
127162	127172
127710	127720
128884	128894
129106	129116
129350	129360
129935	129945
130148	130161
130433	130443
130543	130553
131232	131242
133226	133236
133454	133464
133714	133724
133872	133882
134125	134135
134264	134274
134374	134384
134743	134753
134886	134896
135181	135191
135398	135408
135458	135468
135980	136002
136800	136810
136826	136836
137398	137408
138770	138780
139410	139420
140685	140695
140863	140873
141487	141497
141729	141739
141751	141761
142882	142892
143132	143142
143145	143155
143318	143328
143661	143671
144469	144479
144895	144905
145110	145120
145443	145453
146400	146410
146497	146514
146631	146641
146923	146933
147060	147070
147330	147343
147351	147361
148018	148028
148045	148055
148060	148070
148133	148143
149005	149015
151917	151927
152227	152237
152254	152264
152742	152752
152755	152765
152956	152966
153008	153018
153021	153031
153653	153663
154021	154031
154278	154288
154639	154649
155092	155102
155607	155617
155705	155724
156178	156188
156278	156288
156471	156481
157283	157293
157309	157319
158158	158168
158416	158426
159440	159450
159454	159464
159742	159752
160123	160133
160602	160612
160672	160682
161284	161294
161315	161325
161433	161443
161459	161469
161758	161770
162216	162226
162709	162719
162786	162796
162871	162881
163291	163301
163376	163386
163511	163521
163554	163564
163647	163657
163763	163773
164292	164302
165144	165154
165866	165876
165935	165945
166115	166125
166942	166952
167660	167670
168145	168155
168838	168848
168849	168859
168958	168968
169319	169329
170778	170788
171768	171783
172018	172028
172290	172300
172381	172391
172667	172677
174102	174112
174242	174253
174501	174511
174704	174714
175146	175156
175860	175870
175895	175905
176539	176549
176633	176643
176818	176828
180984	180994
181492	181502
181754	181764
183089	183099
184385	184395
184427	184437
184563	184573
184677	184687
185212	185222
185775	185785
186518	186528
186792	186802
190969	190979
190981	190991
191457	191467
191830	191840
191956	191966
192792	192802
193305	193315
193326	193336
193391	193401
193423	193433
193452	193462
194016	194026
194555	194565
194802	194812
195185	195195
195197	195219
195847	195860
196063	196073
196087	196097
196857	196867
197304	197314
197368	197378
197548	197558
198585	198595
198693	198703
199312	199325
199361	199371
199470	199486
199868	199878
200125	200135
200612	200622
202372	202382
202462	202472
202553	202563
203387	203397
203523	203533
203915	203925
204057	204067
204378	204388
205696	205706
205726	205736
205961	205971
206774	206784
207477	207487
207771	207781
208800	208818
208927	208937
209290	209300
209344	209354
209587	209597
209618	209628
209835	209845
210401	210411
211151	211161
211505	211515
211639	211649
211666	211676
212226	212236
212367	212377
212449	212459
212673	212683
213135	213145
213702	213712
213793	213803
214002	214012
214062	214072
214242	214252
215300	215310
215921	215931
216089	216099
216105	216115
216328	216338
216570	216580
216775	216785
217416	217426
217979	217989
218179	218189
218284	218294
218470	218480
218799	218809
218935	218945
218962	218972
219216	219226
219283	219293
219359	219369
219370	219380
220199	220209
220685	220695
221002	221012
221252	221262
221481	221493
221495	221505
221706	221716
222038	222048
222053	222063
222366	222376
222386	222396
223064	223090
223444	223463
223836	223846
224066	224076
225402	225412
225456	225466
225765	225778
226518	226528
227118	227128
227841	227851
228332	228342
228448	228458
228596	228606
228702	228712
229706	229716
230697	230707
231319	231329
231595	231605
231667	231677
232015	232025
232430	232440
233075	233085
233622	233632
234866	234876
235034	235044
235044	235054
235783	235793
236029	236039
236501	236511
236927	236940
237191	237201
237223	237236
237307	237317
237584	237594
237642	237652
237859	237869
238578	238588
238757	238767
238847	238857
239231	239241
239267	239277
239678	239688
240310	240320
240476	240486
240917	240927
240969	240979
241165	241175
241470	241480
241481	241491
242061	242071
242164	242177
242697	242707
243448	243458
244002	244012
244067	244077
244085	244095
244730	244740
246399	246409
246445	246455
246730	246743
248261	248271
248338	248359
248796	248806
248961	248971
249808	249818
249970	249980
250347	250360
250570	250580
251182	251192
251221	251231
251361	251371
251523	251533
251864	251874
251901	251911
252160	252170
252430	252440
252449	252459
253032	253042
254283	254293
254961	254976
255110	255120
255578	255588
255737	255747
255761	255771
256096	256106
256473	256483
257499	257509
258915	258930
259316	259326
259632	259642
259887	259897
260638	260652
260673	260683
260751	260761
260778	260788
260807	260817
261030	261040
261456	261466
261481	261491
262589	262599
262765	262775
262934	262944
263357	263367
263368	263382
264084	264100
264246	264256
264346	264356
264725	264735
265120	265130
265274	265284
265840	265850
265942	265952
266105	266115
267424	267434
267468	267478
267497	267507
267561	267571
267696	267706
268322	268332
268412	268422
268869	268879
269283	269293
269378	269388
269613	269623
270454	270467
271653	271663
271830	271840
272030	272040
272407	272417
273285	273295
273354	273364
273871	273881
274542	274552
274644	274654
274990	275000
275102	275112
276576	276586
277598	277608
277650	277662
279256	279266
280220	280230
280597	280607
280612	280622
281084	281094
281616	281626
281870	281880
282008	282018
282180	282190
282343	282353
282356	282366
282924	282934
283403	283413
283427	283437
283900	283910
284351	284361
284568	284578
284651	284661
285119	285129
285137	285147
285367	285377
285534	285544
285837	285847
286161	286171
286485	286495
286686	286696
286701	286715
286962	286972
287522	287532
287879	287889
287897	287907
288083	288093
288174	288184
288301	288311
288362	288378
288384	288394
288431	288441
289047	289057
289571	289581
290108	290118
290121	290131
291401	291411
291419	291429
292822	292832
293360	293370
293503	293513
293535	293545
293924	293934
293968	293978
293990	294000
294062	294072
294368	294378
294414	294424
294515	294533
295594	295604
296143	296153
296376	296386
296386	296396
296732	296742
296798	296808
297435	297445
297475	297485
298008	298018
298132	298142
299028	299038
299601	299611
299740	299750
300146	300156
300738	300748
301006	301016
301484	301498
301500	301513
301848	301858
302046	302056
302421	302437
302876	302886
302931	302941
303478	303488
304611	304621
304728	304738
305590	305600
306005	306015
306677	306687
306713	306723
307075	307085
307178	307188
307333	307343
310577	310587
311296	311306
312025	312035
312039	312049
312467	312477
313416	313426
313497	313507
314792	314802
314813	314823
315196	315206
316190	316213
316560	316570
317182	317192
317242	317252
317576	317586
318683	318693
318961	318971
320008	320018
320701	320711
321539	321549
322562	322572
324036	324046
324057	324067
325192	325202
325258	325268
325441	325451
325463	325473
325676	325686
325980	325990
326361	326371
326707	326717
327631	327641
327643	327653
327811	327821
328028	328038
328075	328085
328154	328164
329107	329117
330029	330039
330209	330219
330224	330237
330715	330725
330734	330744
331114	331124
331490	331500
332347	332357
332447	332457
341291	341301
341631	341641
342139	342149
342377	342387
342445	342455
342462	342472
342649	342659
342838	342848
343569	343582
344111	344121
344128	344138
344322	344332
344435	344445
344522	344532
344826	344836
345130	345142
345172	345182
345336	345346
345450	345463
346348	346358
346637	346647
346837	346847
346997	347007
347747	347757
347864	347874
348377	348387
348805	348815
352862	352872
354036	354052
354255	354265
354412	354422
355559	355569
355936	355946
356235	356245
356751	356761
358597	358607
358860	358870
359158	359168
360196	360206
360576	360586
360952	360962
363324	363334
364218	364228
364608	364618
364982	364995
365235	365251
365457	365467
365733	365743
376327	376337
377690	377700
377725	377735
378215	378225
379122	379132
379166	379176
379603	379613
379971	379981
380074	380084
380495	380505
380604	380623
380648	380658
380678	380688
381464	381474
381480	381493
381872	381882
382587	382597
382620	382630
382788	382798
383026	383036
383038	383048
383162	383172
383203	383213
383826	383836
384004	384014
384014	384024
385357	385367
385740	385755
386016	386026
386044	386054
386465	386475
386489	386499
386865	386878
387444	387454
387465	387475
388462	388472
388513	388523
388955	388965
388980	388990
389081	389091
389178	389188
389436	389460
391253	391263
391839	391849
392371	392381
392822	392832
393031	393041
393386	393396
393869	393879
394218	394228
394991	395001
395287	395297
396228	396238
396244	396254
397005	397015
397021	397031
397289	397299
397735	397745
397757	397767
397831	397841
401895	401905
402990	403000
403103	403113
403560	403570
403732	403742
404029	404039
404044	404054
404114	404124
404317	404327
406326	406336
407272	407282
407326	407336
407557	407567
407779	407789
408380	408390
408546	408556
408948	408958
409048	409058
409279	409289
409556	409566
409628	409638
409877	409887
409887	409897
411044	411054
411494	411507
411923	411933
411937	411947
412313	412323
413239	413249
413254	413264
414208	414224
414572	414582
414768	414781
414823	414833
415212	415222
415789	415799
415902	415912
415961	415971
416048	416058
416062	416072
416572	416582
416799	416809
416818	416828
417535	417545
417642	417652
418330	418340
418540	418550
419107	419117
419837	419858
419860	419870
420467	420480
420689	420699
421679	421689
422183	422193
422320	422330
422666	422676
422693	422703
422708	422718
423547	423565
434827	434837
434842	434852
435803	435813
435837	435847
436673	436683
437063	437073
437165	437175
437221	437231
437676	437686
437767	437777
438389	438399
438867	438877
439114	439124
439165	439179
439232	439242
439661	439674
439856	439866
439867	439877
440740	440750
440755	440765
441045	441055
441527	441537
441690	441700
442396	442406
442887	442903
443012	443022
443028	443038
443045	443055
444159	444169
444179	444189
445727	445737
445757	445767
446887	446897
447742	447752
448141	448151
448315	448325
448450	448460
449059	449069
450132	450149
450612	450622
450944	450954
452905	452915
453309	453319
453682	453692
453882	453892
454459	454469
454621	454631
454793	454807
455258	455268
455686	455696
456518	456528
456607	456617
456668	456678
457927	457937
457978	457988
458714	458724
458916	458926
459668	459678
459733	459743
461808	461818
461836	461850
462079	462089
462277	462287
462656	462666
463579	463589
463848	463858
464097	464107
464754	464764
465173	465183
465538	465548
466006	466019
466300	466312
467277	467295
468362	468372
468412	468422
469421	469434
469983	469993
470029	470039
470860	470870
470897	470913
471082	471096
471436	471446
471509	471519
471565	471575
471907	471917
471925	471935
471984	471994
472483	472499
475373	475387
475463	475473
477343	477353
477741	477751
477864	477874
478572	478582
479594	479606
479731	479741
479742	479752
480050	480060
480661	480671
480760	480770
481018	481028
481657	481667
482179	482189
482532	482542
483201	483211
483363	483373
483381	483391
483593	483603
483837	483847
484837	484847
487081	487091
487095	487105
487136	487146
487356	487366
487466	487476
487547	487557
487557	487567
487734	487744
487847	487857
488667	488677
488993	489003
489453	489463
490045	490055
490278	490295
490691	490701
490704	490714
490746	490761
491003	491019
491022	491032
491212	491222
491580	491590
492532	492542
492597	492607
492633	492643
492720	492730
492891	492901
493384	493394
493548	493558
494060	494070
494096	494106
494810	494820
494824	494834
495162	495172
495459	495469
495890	495900
496471	496481
496494	496504
497829	497839
498134	498144
499401	499411
502355	502372
502429	502439
502553	502563
502925	502935
503004	503014
503040	503050
503265	503284
503540	503550
504297	504307
504348	504358
504556	504566
504729	504739
504772	504782
504967	504977
505178	505188
505571	505581
505804	505824
506012	506022
506301	506311
506762	506772
507627	507637
507687	507697
508351	508361
508429	508439
508490	508500
508573	508583
508795	508805
509041	509056
509470	509480
509841	509860
510463	510473
510896	510906
511418	511428
511532	511542
511833	511843
512075	512085
512201	512211
512212	512222
513064	513074
513188	513198
513508	513518
513965	513975
514181	514191
514697	514707
514886	514896
515018	515028
515280	515290
516100	516110
516378	516388
516898	516908
517012	517022
517343	517353
517913	517929
518169	518179
519373	519383
519817	519827
519828	519838
520051	520061
520935	520955
521253	521263
521289	521299
521479	521489
521812	521822
521909	521919
521993	522003
522101	522111
522231	522241
522282	522292
522646	522656
522888	522902
523027	523037
523041	523051
523429	523439
523441	523451
523520	523530
523532	523542
524167	524177
524477	524487
524515	524525
524652	524666
524946	524956
525033	525043
525273	525283
526367	526377
526606	526616
526689	526699
527636	527646
527669	527679
528219	528229
528231	528241
529058	529068
529444	529454
529705	529715
530497	530507
530520	530530
530677	530695
532362	532372
532699	532709
532973	532983
533213	533223
534640	534650
534738	534748
534801	534820
534979	534989
535132	535142
535877	535896
535910	535920
536302	536312
536686	536696
537481	537491
537764	537774
537780	537790
537967	537985
538582	538592
538983	538993
538999	539009
539205	539221
540453	540463
540637	540647
541532	541542
541547	541557
541616	541626
542136	542146
542267	542277
542289	542299
542299	542309
543030	543040
544970	544980
544991	545001
546003	546013
546039	546049
547688	547698
547766	547782
548507	548517
548606	548616
549785	549795
551220	551230
551250	551260
551572	551582
551751	551765
552002	552012
552654	552664
553299	553309
553456	553466
555419	555429
555755	555765
555772	555782
555979	555989
556273	556283
557358	557368
557964	557974
558233	558243
558255	558265
558966	558976
559109	559125
559131	559141
560107	560124
560798	560808
561221	561231
562389	562399
562417	562427
562495	562505
562931	562941
562942	562952
563129	563139
563616	563626
563739	563749
564608	564618
564995	565005
565423	565433
565470	565484
566799	566809
567112	567122
567132	567142
567153	567163
567286	567296
567614	567624
568147	568157
568165	568182
568457	568467
569084	569094
570327	570337
571435	571445
571981	571991
571991	572001
572231	572241
572300	572310
572653	572667
572672	572682
573179	573189
573290	573300
573700	573710
573997	574007
574303	574313
575122	575132
575610	575620
575650	575660
576179	576189
576463	576473
576484	576494
576858	576868
577226	577236
577513	577523
578500	578510
578714	578724
578858	578868
579213	579223
579652	579665
582712	582722
582733	582746
583485	583495
584040	584050
584745	584755
584846	584858
585333	585343
585611	585624
585685	585695
585734	585744
586055	586065
586228	586238
586402	586412
586588	586598
586848	586858
587122	587132
587580	587590
587806	587825
588269	588279
588420	588430
588432	588449
590116	590126
590169	590179
590250	590260
590308	590318
590623	590633
590891	590901
591212	591222
591227	591237
591583	591593
592027	592037
592803	592815
593466	593476
593731	593741
594370	594381
594389	594399
594472	594482
594861	594871
595008	595018
595622	595632
595836	595846
596867	596877
597459	597469
597580	597590
597594	597604
598305	598315
598465	598475
598500	598510
599664	599674
599788	599798
599820	599830
600650	600660
600767	600777
600785	600795
600901	600911
600995	601005
601031	601041
601255	601265
602550	602560
602568	602578
602691	602701
602708	602718
603190	603200
603706	603716
603955	603965
604294	604304
604356	604366
604811	604821
604903	604913
605690	605700
608100	608110
608749	608762
609086	609096
609390	609400
609648	609661
609979	609989
610075	610085
610451	610461
610616	610633
610650	610660
611172	611188
612008	612018
612174	612184
612187	612197
612251	612261
612268	612278
612525	612535
612880	612890
612890	612900
613052	613069
613315	613329
614689	614699
614957	614967
615148	615158
616094	616104
616317	616327
616528	616547
616893	616903
616933	616943
617064	617074
617334	617344
617394	617406
617543	617553
618875	618885
619093	619103
619495	619505
619687	619697
619826	619836
620133	620143
620301	620311
620402	620412
620439	620449
620527	620537
620751	620761
621193	621203
641765	641775
642196	642206
642421	642431
642505	642521
642618	642628
642736	642746
642978	642988
643086	643096
643778	643788
644539	644549
644774	644784
644916	644926
645026	645036
646878	646888
646929	646946
647036	647046
647460	647470
647735	647745
648073	648083
648109	648119
648880	648890
649237	649247
649804	649814
650511	650521
651115	651125
651414	651424
651506	651516
651954	651964
652054	652064
652105	652115
652548	652558
653172	653182
653347	653357
653510	653520
653775	653785
654130	654140
654186	654196
654329	654339
654343	654353
654924	654934
654953	654963
655802	655812
656185	656195
657985	657998
658177	658187
658358	658368
658430	658440
659272	659282
659910	659920
659959	659969
660550	660560
660943	660953
661026	661038
662251	662261
663713	663723
663984	663994
664061	664071
664341	664351
665533	665543
666025	666035
666333	666343
666427	666437
667666	667676
667737	667747
667928	667938
668381	668391
668483	668493
668495	668505
668882	668892
669250	669260
669546	669556
669902	669912
670123	670133
670381	670391
670525	670535
671002	671012
671014	671024
671065	671075
671106	671116
671546	671556
671843	671853
676159	676169
676432	676442
676593	676603
677851	677861
677911	677928
678300	678310
678555	678568
678814	678824
678835	678845
679039	679049
679277	679287
679860	679870
680004	680014
680034	680044
680067	680077
681771	681781
681914	681924
682268	682278
682512	682522
682551	682561
683079	683089
683089	683104
683673	683688
683868	683878
685148	685158
685172	685182
685560	685582
685823	685833
686086	686096
686869	686879
687586	687596
688385	688402
688727	688746
689043	689053
689735	689745
690852	690862
690991	691001
691285	691295
691340	691350
691439	691449
691708	691718
692887	692903
693495	693505
694188	694198
694469	694479
695093	695103
695600	695610
695812	695822
696084	696094
696106	696116
697415	697425
697557	697567
697843	697853
697989	697999
698000	698010
698489	698499
698535	698545
698605	698615
698736	698746
699068	699078
699505	699515
699736	699746
700874	700884
701203	701217
702874	702884
703115	703132
703135	703145
703880	703890
705230	705240
705913	705923
705984	705994
706230	706240
706332	706342
707645	707661
709296	709306
709555	709565
709666	709685
709830	709840
710786	710803
711284	711294
712182	712192
712326	712336
714343	714353
714483	714493
714884	714894
715792	715802
716162	716172
716444	716454
716987	716997
717376	717386
718203	718213
719444	719454
719587	719597
719639	719649
719970	719980
720460	720470
720718	720728
720793	720803
721312	721322
721360	721370
721564	721574
721869	721879
722017	722027
722123	722138
722333	722343
722475	722485
722899	722918
723050	723060
723298	723308
724601	724611
724885	724895
724903	724913
724927	724937
725504	725514
726492	726502
726591	726601
726869	726879
727002	727012
729104	729114
729395	729405
729574	729584
729761	729771
730550	730560
731032	731042
731714	731724
731789	731799
731858	731868
732588	732598
732608	732618
733677	733687
733701	733717
735210	735220
735241	735251
735702	735712
737597	737607
737746	737756
737899	737909
738790	738800
738928	738938
739226	739236
739413	739423
739449	739459
740320	740330
740350	740360
740667	740677
740907	740917
741061	741071
741547	741557
741729	741739
743007	743017
743137	743147
743173	743183
743840	743850
743852	743862
744296	744306
744348	744358
744430	744440
744577	744587
745054	745073
745073	745092
745135	745145
745183	745193
745703	745713
746300	746320
747018	747028
748770	748780
749484	749494
749705	749715
750061	750090
750261	750271
750665	750675
751032	751042
751445	751455
751531	751541
752268	752278
752608	752618
752762	752772
754503	754513
754745	754755
754868	754884
754977	754987
755451	755461
756039	756058
756254	756264
756641	756654
757509	757519
757872	757885
758864	758874
758976	758986
759085	759095
759610	759625
759811	759821
759826	759836
760017	760027
761288	761298
761300	761310
761885	761895
762244	762254
762620	762630
762831	762841
762916	762929
762940	762950
763710	763720
764611	764621
764720	764730
764746	764756
764860	764888
765239	765249
766079	766089
766627	766639
766657	766667
766933	766943
769093	769103
769749	769759
770148	770167
770273	770283
770475	770485
770778	770788
770818	770828
771192	771202
771427	771437
771731	771741
772094	772104
773028	773038
773421	773431
773437	773456
774551	774561
774833	774843
775575	775585
776093	776103
777023	777033
777497	777507
778564	778574
779118	779128
779299	779309
780103	780113
780119	780138
780418	780428
780644	780654
781257	781267
781358	781368
781657	781667
781814	781824
782649	782659
783553	783563
783977	783987
784000	784010
784329	784339
784374	784384
785442	785452
787185	787195
787248	787258
787422	787432
787583	787593
787602	787612
787906	787916
788435	788450
789348	789358
790317	790327
790857	790867
790944	790954
791019	791029
791261	791271
792302	792312
792467	792477
792588	792598
792619	792629
793781	793791
794076	794086
794228	794238
794653	794663
794837	794847
794857	794867
795163	795173
796618	796628
796724	796734
796905	796915
796941	796951
797144	797154
797435	797445
797868	797887
798079	798089
798154	798164
798505	798515
798529	798539
798573	798583
798925	798935
798962	798972
799831	799841
800490	800500
801014	801024
801093	801103
801151	801161
801262	801279
801282	801292
801657	801667
801735	801745
801873	801883
802911	802921
803240	803250
804214	804224
805316	805326
805459	805469
805892	805911
806660	806670
807215	807225
808110	808120
808363	808378
808378	808388
808395	808405
808817	808827
809460	809470
809486	809496
809988	809998
810786	810800
811004	811014
813209	813219
813486	813496
813552	813562
814035	814045
814080	814090
814238	814248
815122	815132
815136	815146
815956	815966
816016	816026
816349	816359
816533	816543
817516	817528
817928	817938
819259	819269
819739	819749
820115	820125
820603	820613
821410	821420
822073	822083
822103	822113
822257	822274
822356	822366
822372	822382
822391	822401
822852	822862
823292	823302
823559	823569
823727	823737
825050	825060
825221	825231
825232	825242
825315	825325
825330	825342
825569	825579
825594	825604
827308	827318
827382	827392
827637	827647
827880	827890
828117	828127
828483	828493
828791	828801
828865	828875
830474	830484
830701	830711
831042	831052
831197	831207
831569	831579
831928	831938
831949	831959
833972	833982
834134	834144
834322	834332
834635	834648
834820	834830
835225	835235
835348	835358
835565	835575
841638	841648
843749	843760
844664	844674
844696	844713
845389	845399
845523	845533
846031	846041
850994	851004
851172	851182
851317	851327
851364	851374
852318	852328
852590	852606
852608	852618
852688	852706
853153	853163
853487	853497
853684	853694
854935	854945
855234	855244
855707	855717
856096	856106
856194	856204
856325	856335
858483	858493
859732	859742
859752	859762
860153	860163
860521	860531
860557	860567
860632	860642
860658	860668
861718	861728
861783	861793
862166	862176
863295	863308
864050	864060
864101	864117
864506	864516
864654	864664
864922	864932
864994	865004
865051	865061
865431	865441
866249	866259
866402	866412
866948	866958
867226	867236
867477	867487
868502	868512
868651	868661
868678	868688
868774	868784
869096	869106
869241	869251
869683	869693
870436	870446
871499	871509
871790	871800
871962	871972
872073	872083
872363	872379
872388	872398
872540	872559
873630	873640
874279	874289
874956	874966
875000	875010
875304	875314
875604	875614
875752	875762
876543	876553
[truncated: 7,864 more rows]
