# Supplementary material for: Diversity of Mycobacterium tuberculosis across Evolutionary Scales
Source: PLoS Pathog. 2015 Nov 12;11(11):e1005257. doi: 10.1371/journal.ppat.1005257 (PMC4642946; doi:10.1371/journal.ppat.1005257)
Supplement: S9 Table — Each tab corresponds to a patient (patA-E) and is followed by either “subsampled” or “fst”. Tables list allele counts at polymorphic sites used in gene-wise (subsamples) or single nucleotide polymorphism (fst) analyses. (XLSX) [file ppat.1005257.s009.xlsx]

## Sheet: patA_subsampled
#These data correspond to polymorphisms that were used to calculate sliding-window and gene-wise estimates of π, ϴ, and Tajima's D with PoPoolation for at least one sample from the patient.
#Note that the aforementioned calculations were performed on uniformally subsampled pileups of the data, effectively requiring a minimum coverage of 50 to be included in the analysis (see Methods).
#Counts for each base at each pos are based on a minimum base phred quality score of 20 and are in the format A:T:C:G:N:del
Position	Ref	A0	A19	A24
989	T	0:65:0:0:0:0	0:79:0:0:0:0	0:197:1:2:0:0
1258	A	38:0:0:0:0:0	54:0:0:0:0:0	165:0:2:0:0:0
2676	A	35:0:0:0:0:0	49:0:0:1:0:0	113:0:2:0:0:0
3000	C	0:0:50:0:0:0	0:0:44:0:0:0	0:1:148:4:0:0
3020	T	0:104:0:0:0:0	0:76:0:0:0:0	0:321:0:2:0:0
4424	T	0:55:0:0:0:0	0:69:0:0:0:0	0:211:0:2:0:0
4948	A	45:0:0:1:0:0	54:0:0:0:0:0	176:0:0:2:0:0
5347	G	0:0:3:35:0:0	0:0:2:51:0:0	0:0:2:110:0:0
7501	A	25:0:0:0:0:0	28:0:1:0:0:0	96:0:2:0:0:0
9451	T	0:71:0:0:0:0	0:56:0:0:0:0	0:269:0:2:0:0
10663	C	0:0:39:0:0:0	0:0:60:0:0:0	0:0:173:3:0:0
12958	C	0:0:57:0:0:0	0:0:49:0:0:0	2:0:186:0:0:0
14142	T	0:90:0:0:0:0	0:92:0:0:0:0	0:293:2:0:0:0
14491	T	0:85:0:1:0:0	0:74:0:0:0:0	0:235:0:2:0:0
15047	G	0:0:0:53:0:0	0:0:0:57:0:0	2:0:0:232:0:0
15171	C	0:0:88:0:0:0	0:0:76:0:0:0	2:0:232:0:0:0
17636	A	24:0:0:0:0:0	43:0:0:0:0:0	82:0:2:0:0:0
19631	C	1:0:27:0:0:0	0:0:34:0:0:0	2:0:65:0:0:0
20259	G	0:0:1:45:0:0	0:0:1:47:0:0	0:0:4:135:0:0
20368	A	46:0:0:0:0:0	48:0:3:0:0:0	126:0:4:0:0:0
20525	A	69:0:0:0:0:0	59:0:0:0:0:0	195:0:2:0:0:0
21297	T	0:51:0:1:0:0	0:66:0:0:0:0	0:224:0:2:0:0
21405	G	0:0:0:65:0:0	0:0:0:74:0:0	2:0:0:265:0:0
21585	C	0:0:52:0:0:0	0:0:49:0:0:0	0:2:178:0:0:0
22389	T	0:44:0:0:0:0	0:36:0:0:0:0	0:142:0:2:0:0
22886	G	0:0:0:61:0:0	0:1:0:58:0:0	0:3:0:287:0:0
24254	T	0:32:0:0:0:0	0:37:0:0:0:0	0:118:0:2:0:0
25003	C	0:0:48:0:0:0	0:0:61:0:0:0	0:0:135:2:0:0
25405	T	0:62:0:0:0:0	0:76:0:0:0:0	0:232:2:0:0:0
25999	C	0:0:50:0:0:0	0:0:44:0:0:0	2:0:156:0:0:0
26062	G	0:0:0:47:0:0	0:0:2:40:0:0	0:0:5:122:0:0
27723	C	2:0:37:0:0:0	4:0:45:0:0:0	4:0:149:0:0:0
28847	G	0:0:0:22:0:0	0:0:1:37:0:0	0:0:3:94:0:0
28854	T	0:15:0:0:0:0	0:43:0:0:0:0	0:105:0:2:0:0
29746	A	57:0:0:0:0:0	68:0:0:0:0:0	226:0:2:0:0:0
30336	C	0:0:16:1:0:0	0:0:24:1:0:0	0:0:67:2:0:0
30847	A	44:0:0:0:0:0	57:0:0:0:0:0	141:0:0:2:0:0
31236	T	0:64:0:0:0:0	0:72:0:0:0:0	0:229:2:0:0:0
31664	A	64:0:0:0:0:0	72:0:0:0:0:0	208:0:2:0:0:0
36470	G	0:0:0:34:0:0	0:0:1:36:0:0	0:0:2:90:0:0
37032	T	0:41:0:0:0:0	0:71:0:0:0:0	0:183:0:2:0:0
37138	C	0:0:56:0:0:0	0:0:73:0:0:0	0:2:221:0:0:0
37913	T	0:86:0:0:0:0	0:75:0:0:0:0	0:305:2:0:0:0
38314	A	61:0:0:0:0:0	72:0:0:0:0:0	181:0:2:0:0:0
38315	A	42:0:0:0:0:0	56:0:0:0:0:0	148:0:3:0:0:0
38415	T	0:47:0:0:0:0	0:43:0:0:0:0	0:138:0:2:0:0
39696	A	40:0:0:0:0:0	53:0:0:0:0:0	190:0:0:2:0:0
41861	G	0:0:1:7:0:0	0:0:1:13:0:0	0:0:3:62:0:0
43183	C	0:0:32:0:0:0	0:0:53:0:0:0	2:1:124:0:0:0
44259	T	0:35:0:1:0:0	0:54:0:4:0:0	0:111:0:5:0:0
46974	A	43:0:0:0:0:0	66:0:0:0:0:0	173:0:0:2:0:0
47637	A	62:0:0:0:0:0	76:0:0:0:0:0	241:0:2:0:0:0
49238	G	0:0:0:72:0:0	0:0:0:71:0:0	2:0:0:263:0:0
50021	C	0:1:43:0:0:0	0:0:27:0:0:0	0:2:102:0:0:0
50192	C	0:0:78:0:0:0	0:0:73:0:0:0	2:0:214:0:0:0
50688	A	94:0:0:0:0:0	73:0:0:0:0:0	304:0:2:0:0:0
53009	T	0:58:0:0:0:0	0:50:0:0:0:0	0:188:0:2:0:0
54423	T	0:65:0:0:0:0	0:79:0:0:0:0	0:169:0:2:0:0
54488	A	59:0:0:0:0:0	72:0:0:0:0:0	174:0:2:0:0:0
54791	A	111:0:0:0:0:0	85:0:0:0:0:0	359:2:0:0:0:0
54912	T	0:37:0:0:0:0	0:37:0:0:0:0	0:143:0:2:0:0
55215	T	0:51:0:0:0:0	0:57:0:0:0:0	0:198:0:4:0:0
55387	C	0:0:9:1:0:0	0:0:18:1:0:0	0:0:52:3:0:0
55429	G	0:0:0:44:0:0	0:0:2:39:0:0	0:0:2:122:0:0
56746	C	0:0:17:1:0:0	0:0:20:1:0:0	0:0:72:3:0:0
58961	T	0:24:0:0:0:0	0:37:0:3:0:0	0:64:0:6:0:0
59645	G	0:0:0:49:0:0	0:0:0:42:0:0	0:0:2:180:0:0
59653	T	0:45:0:0:0:0	0:40:0:0:0:0	0:167:0:2:0:0
61327	A	48:0:0:0:0:0	61:0:0:0:0:0	212:0:2:0:0:0
61510	T	0:53:0:0:0:0	0:57:0:0:0:0	0:197:0:2:0:0
61770	C	0:0:24:0:0:0	0:0:44:0:0:0	0:2:88:0:0:0
63365	A	54:0:0:0:0:0	50:0:0:0:0:0	204:0:2:0:0:0
65942	G	0:0:0:15:0:0	0:0:1:34:0:0	0:0:3:66:0:0
68643	A	29:0:0:0:0:0	73:0:1:0:0:0	111:0:3:1:0:0
71119	C	0:0:37:0:0:0	0:0:73:0:0:0	0:0:132:2:0:0
72008	G	1:0:1:70:0:0	0:0:0:64:0:0	0:0:2:184:0:0
72137	C	1:0:66:0:0:0	2:0:45:0:0:0	5:0:200:0:0:0
72178	G	0:1:0:49:0:0	0:1:0:42:0:0	0:2:0:139:0:0
73281	T	0:123:0:0:0:0	0:84:0:0:0:0	0:319:0:2:0:0
74311	G	0:0:0:56:0:0	0:1:0:61:0:0	0:4:0:206:0:0
74733	T	0:67:0:0:0:0	0:74:0:0:0:0	0:237:0:2:0:0
75176	A	17:0:5:0:0:0	12:0:4:0:0:0	68:0:4:0:0:0
76061	G	0:0:2:41:0:0	0:0:0:72:0:0	0:0:3:151:0:0
76547	T	0:27:0:0:0:0	0:44:0:0:0:0	0:97:3:0:0:0
77024	C	0:0:68:0:0:0	0:0:63:0:0:0	2:0:204:0:0:0
77048	G	0:0:0:76:0:0	0:0:0:66:0:0	0:2:0:235:0:0
77655	T	0:21:0:0:0:0	0:22:0:0:0:0	0:67:0:2:0:0
77776	G	0:0:0:66:0:0	0:0:0:70:0:0	0:3:0:228:0:0
77810	T	0:51:0:0:0:0	0:45:0:0:0:0	0:200:0:2:0:0
83347	G	0:0:2:22:0:0	0:0:3:30:0:0	0:0:3:80:0:0
84715	T	0:43:0:0:0:0	0:41:0:0:0:0	0:181:0:2:0:0
85752	C	1:0:26:2:0:0	0:0:33:4:0:0	0:0:88:15:0:0
85912	G	0:0:0:65:0:0	0:0:0:70:0:0	0:0:2:202:0:0
88818	G	0:0:0:20:0:0	0:0:0:30:0:0	0:0:2:87:0:0
89310	T	0:46:0:0:0:0	0:58:0:0:0:0	0:213:0:2:0:0
92906	G	0:0:0:30:0:0	0:0:0:44:0:0	0:0:3:123:0:0
93371	G	0:0:0:43:0:0	0:0:0:57:0:0	0:0:2:161:0:0
93764	T	0:65:0:0:0:0	0:61:0:0:0:0	0:222:2:0:0:0
94828	T	0:49:0:0:0:0	0:41:0:0:0:0	0:176:0:2:0:0
94857	A	52:0:0:0:0:0	43:0:0:0:0:0	229:0:2:0:0:0
95008	T	0:31:0:0:0:0	0:32:0:0:0:0	0:120:0:2:0:0
95182	C	0:0:47:0:0:0	0:0:42:0:0:0	0:0:150:2:0:0
95750	T	0:45:0:0:0:0	0:64:0:0:0:0	0:112:2:0:0:0
96083	A	36:0:0:0:0:0	49:0:0:0:0:0	176:0:2:0:0:0
96269	C	0:0:30:0:0:0	0:0:32:0:0:0	3:0:123:0:0:0
99051	T	0:25:1:0:0:0	0:40:0:0:0:0	0:108:2:0:0:0
99893	C	0:0:27:1:0:0	0:0:47:1:0:0	0:0:108:2:0:0
99923	C	0:0:22:2:0:0	0:0:30:3:0:0	0:0:94:4:0:0
100065	G	0:0:0:30:0:0	0:0:0:41:0:0	0:0:2:106:0:0
100163	G	0:0:0:40:0:0	0:0:1:44:0:0	0:0:6:125:0:0
101711	T	0:31:0:0:0:0	0:72:0:0:0:0	0:151:2:0:0:0
101841	A	40:0:0:0:0:0	63:0:0:0:0:0	137:0:2:0:0:0
103396	C	0:0:34:0:0:0	0:0:50:1:0:0	0:0:124:2:0:0
108383	A	77:0:0:0:0:0	61:0:0:0:0:0	185:1:2:0:0:0
109646	C	0:0:10:2:0:0	0:0:6:2:0:0	0:0:38:12:0:0
109718	G	0:0:0:77:0:0	0:0:0:68:0:0	2:0:0:276:0:0
110245	T	0:30:0:2:0:0	0:42:0:0:0:0	0:130:0:3:0:0
111449	T	0:75:0:0:0:0	0:62:0:0:0:0	0:231:0:2:0:0
112144	C	0:0:39:0:0:0	0:0:43:0:0:0	0:0:168:2:0:0
113160	C	0:0:15:0:0:0	0:0:39:0:0:0	0:0:91:2:0:0
113595	C	0:0:44:2:0:0	0:0:63:1:0:0	0:0:204:2:0:0
113691	C	0:0:31:0:0:0	0:0:33:0:0:0	0:0:117:2:0:0
113697	C	0:0:29:1:0:0	0:0:23:1:0:0	0:0:99:6:0:0
113746	T	0:42:0:0:0:0	0:39:0:0:0:0	0:117:0:2:0:0
114010	T	0:35:0:1:0:0	0:63:0:0:0:0	0:155:2:0:0:0
114200	C	0:0:69:0:0:0	0:0:54:0:0:0	0:0:219:2:0:0
114436	G	0:0:0:84:0:0	0:0:0:70:0:0	0:2:0:204:0:0
114565	A	70:0:0:0:0:0	72:0:0:0:0:0	229:0:0:2:0:0
114815	A	44:0:0:0:0:0	44:0:0:0:0:0	133:0:0:2:0:0
115279	C	0:0:39:1:0:0	0:0:41:0:0:0	0:0:151:2:0:0
116227	C	0:0:51:0:0:0	0:0:61:0:0:0	0:2:196:0:0:0
116404	G	0:0:0:45:0:0	0:0:0:38:0:0	0:2:0:167:0:0
117153	G	0:0:0:77:0:0	0:0:0:69:0:0	0:0:2:268:0:0
121139	C	0:0:71:0:0:0	0:0:61:0:0:0	0:0:193:2:0:0
124733	A	51:0:0:0:0:0	62:0:0:0:0:0	238:0:2:0:0:0
124791	T	0:76:0:0:0:0	0:40:0:0:0:0	0:247:0:2:0:0
125773	T	0:35:1:0:0:0	0:46:1:0:0:0	0:121:2:0:0:0
126484	A	26:0:0:0:0:0	34:0:0:0:0:0	113:0:2:0:0:0
127985	T	0:18:0:0:0:0	0:23:0:0:0:0	0:77:0:2:0:0
128041	A	12:0:2:0:0:0	36:0:0:0:0:0	100:0:2:0:0:0
128101	A	37:0:0:0:0:0	37:0:0:0:0:0	140:0:2:0:0:0
129037	A	64:0:0:0:0:0	66:0:0:0:0:0	220:0:2:0:0:0
134916	G	0:2:0:36:0:0	0:1:0:45:0:0	0:5:0:133:0:0
134981	C	0:0:34:1:0:0	0:0:50:3:0:0	0:0:144:4:0:0
135643	A	69:0:0:0:0:0	47:0:0:0:0:0	200:0:2:0:0:0
136353	C	0:0:67:0:0:0	0:0:51:0:0:0	0:0:202:2:0:0
136587	A	72:0:0:0:0:0	72:0:0:0:0:0	203:0:0:2:0:0
137569	A	72:0:0:0:0:0	78:0:0:0:0:0	196:0:2:0:0:0
138893	G	0:0:0:51:0:0	0:0:0:42:0:0	2:0:0:152:0:0
138914	G	0:0:1:45:0:0	0:0:1:34:0:0	0:0:3:117:0:0
139084	A	26:0:0:0:0:0	27:0:0:0:0:0	81:0:0:2:0:0
140934	A	45:0:0:1:0:0	34:0:0:2:0:0	156:0:0:7:0:0
144505	A	22:0:0:0:0:0	29:0:0:0:0:0	96:0:3:0:0:0
145137	G	0:0:0:17:0:0	0:0:2:29:0:0	0:0:5:62:0:0
145222	A	13:0:0:0:0:0	33:0:0:0:0:0	94:0:2:0:0:0
145403	T	0:29:0:0:0:0	0:45:0:0:0:0	0:111:1:2:0:0
147055	G	0:0:1:29:0:0	0:0:2:49:0:0	0:0:3:108:0:0
147368	T	0:33:1:0:0:0	0:50:1:0:0:0	0:122:2:0:0:0
149072	T	0:61:0:0:0:0	0:68:1:0:0:0	0:208:0:2:0:0
151441	G	0:0:0:61:0:0	0:0:0:62:0:0	3:0:0:292:0:0
151557	G	0:0:0:55:0:0	0:0:0:40:0:0	0:0:2:200:0:0
152119	G	0:0:0:82:0:0	0:0:0:71:0:0	0:2:0:265:0:0
153081	A	63:0:1:0:0:0	68:0:0:0:0:0	154:0:3:0:0:0
153479	G	0:4:0:29:0:0	0:3:0:36:0:0	0:13:0:122:0:0
153641	C	0:0:55:0:0:0	0:0:66:0:0:0	2:0:242:0:0:0
153711	T	0:57:0:0:0:0	0:69:0:0:0:0	0:228:0:2:0:0
154994	G	0:0:2:33:0:0	0:0:5:36:0:0	0:0:13:93:0:0
156353	G	0:0:0:27:0:0	0:0:0:54:0:0	0:0:2:70:0:0
157097	A	56:0:0:0:0:0	47:0:1:0:0:0	161:0:2:0:0:0
157425	A	38:0:0:0:0:0	53:0:0:0:0:0	142:0:1:2:0:0
158758	G	0:0:0:75:0:0	0:0:0:59:0:0	0:0:2:161:0:0
159348	G	0:0:0:18:0:0	0:0:2:31:0:0	0:0:3:75:0:0
160122	C	0:0:27:0:0:0	0:0:50:0:0:0	0:0:82:4:0:0
161302	T	0:40:0:0:0:0	0:42:0:0:0:0	0:118:0:3:0:0
162383	C	0:0:79:0:0:0	0:0:80:0:0:0	2:0:221:0:0:0
164027	T	0:39:0:0:0:0	0:46:0:0:0:0	0:155:2:0:0:0
164333	G	0:0:4:35:0:0	0:0:5:31:0:0	0:1:7:157:0:0
164681	G	0:0:0:42:0:0	0:0:0:51:0:0	0:0:2:149:0:0
164771	G	0:0:0:32:0:0	0:0:0:46:0:0	0:4:0:113:0:0
165134	T	0:11:0:0:0:0	0:21:0:0:0:0	0:59:0:3:0:0
165486	G	0:0:0:52:0:0	0:0:0:40:0:0	0:0:2:146:0:0
168327	T	0:12:0:1:0:0	0:21:0:5:0:0	0:56:0:6:0:0
168747	G	0:0:0:37:0:0	0:0:0:42:0:0	2:0:0:138:0:0
169688	C	0:0:21:3:0:0	0:0:31:7:0:0	0:0:81:14:0:0
170754	C	0:0:44:0:0:0	0:0:52:0:0:0	0:0:108:3:0:0
171996	A	80:0:0:0:0:0	58:0:0:0:0:0	272:0:0:2:0:0
173668	T	0:15:0:1:0:0	0:13:0:1:0:0	0:58:0:2:0:0
173675	C	0:0:20:0:0:0	0:0:20:2:0:0	0:0:79:4:0:0
174382	A	57:0:0:0:0:0	57:0:0:1:0:0	202:0:3:0:0:0
174536	C	0:0:30:1:0:0	0:0:42:2:0:0	0:0:114:2:0:0
176166	T	0:60:0:0:0:0	0:65:0:0:0:0	0:208:0:2:0:0
181646	A	30:0:0:1:0:0	37:0:0:0:0:0	100:0:0:3:0:0
184162	G	0:0:0:26:0:0	0:0:0:60:0:0	0:0:2:117:0:0
184560	A	57:0:0:0:0:0	49:0:0:0:0:0	191:0:3:0:0:0
185967	G	0:0:0:21:0:0	0:0:3:27:0:0	0:0:4:77:0:0
186379	G	0:0:0:46:0:0	0:0:0:69:0:0	0:0:2:173:0:0
192152	C	0:0:22:0:0:0	0:0:32:1:0:0	0:0:89:2:0:0
192474	G	0:0:1:18:0:0	0:0:4:38:0:0	0:0:2:82:0:0
192912	A	24:0:0:0:0:0	32:0:2:0:0:0	75:0:2:0:0:0
195157	T	0:52:0:0:0:0	0:59:0:0:0:0	0:222:0:2:0:0
196428	T	0:53:0:0:0:0	0:69:0:0:0:0	0:132:0:2:0:0
200427	A	88:0:0:0:0:0	80:0:0:0:0:0	267:3:0:0:0:0
201416	C	0:0:82:0:0:0	0:0:84:0:0:0	2:0:287:0:0:0
202712	A	34:0:0:0:0:0	48:0:0:0:0:0	118:0:2:0:0:0
204542	A	54:0:0:0:0:0	62:0:0:0:0:0	193:0:2:0:0:0
205416	T	0:66:0:0:0:0	0:64:0:0:0:0	0:209:0:2:0:0
205960	G	0:0:0:46:0:0	0:0:0:49:0:0	0:0:3:123:0:0
206164	G	0:0:0:32:0:0	0:0:0:38:0:0	0:0:4:99:0:0
207165	C	0:0:51:0:0:0	0:0:53:0:0:0	0:0:172:2:0:0
208028	A	53:0:0:0:0:0	49:0:0:0:0:0	220:0:2:0:0:0
208033	T	0:54:0:1:0:0	0:44:0:0:0:0	0:231:0:2:0:0
209475	G	0:0:0:49:0:0	0:0:0:58:0:0	0:0:2:236:0:0
209848	C	0:0:55:0:0:0	0:66:20:0:0:0	0:206:4:0:0:0
211564	G	0:0:0:32:0:0	0:0:0:41:0:0	0:0:4:88:0:0
211702	A	13:0:0:0:0:0	21:0:3:0:0:0	64:0:6:0:0:0
212591	C	0:0:71:0:0:0	0:0:75:0:0:0	0:2:268:0:0:0
212621	C	0:0:69:0:0:0	0:0:86:0:0:0	0:2:238:0:0:0
213587	G	0:0:0:15:0:0	0:0:4:16:0:0	0:0:2:59:0:0
213904	C	0:0:41:0:0:0	0:0:63:0:0:0	0:0:154:2:0:0
215113	T	0:43:0:0:0:0	0:40:0:0:0:0	0:152:0:2:0:0
216414	T	0:46:0:0:0:0	0:78:0:0:0:0	0:201:2:0:0:0
216459	G	0:0:0:61:0:0	0:0:1:59:0:0	0:0:3:174:0:0
217064	A	51:0:0:0:0:0	71:0:0:0:0:0	195:0:2:0:0:0
217810	G	0:0:0:46:0:0	0:0:1:60:0:0	0:0:6:150:0:0
218715	A	44:0:0:0:0:0	60:0:0:0:0:0	194:0:2:1:0:0
219724	C	0:0:51:0:0:0	0:0:73:0:0:0	1:0:193:2:0:0
221580	C	0:0:61:0:0:0	0:0:79:0:0:0	0:0:181:2:0:0
222319	A	73:0:1:0:0:0	58:0:0:0:0:0	285:0:2:0:0:0
222701	T	0:54:0:0:0:0	0:46:0:2:0:0	0:166:1:3:0:0
224013	C	0:0:26:0:0:0	0:0:36:0:0:0	7:0:107:0:0:0
224807	C	0:0:45:0:0:0	0:0:43:0:0:0	0:0:112:2:0:0
224896	T	0:50:0:0:0:0	1:53:0:0:0:0	0:198:2:0:0:0
226070	C	0:0:63:0:0:0	0:0:84:0:0:0	0:0:238:2:0:0
228108	G	0:0:0:44:0:0	0:0:0:84:0:0	0:0:2:224:0:0
228237	A	52:0:0:0:0:0	66:0:0:0:0:0	194:0:2:0:0:0
228676	A	31:0:1:0:0:0	40:0:1:0:0:0	130:0:5:0:0:0
228740	T	0:54:0:0:0:0	0:74:0:0:0:0	0:182:0:2:0:0
228784	T	0:45:0:0:0:0	0:49:0:0:0:0	0:141:0:2:0:0
229264	C	0:0:33:3:0:0	0:0:27:3:0:0	0:0:100:4:0:0
229908	G	0:0:0:78:0:0	0:0:0:62:0:0	2:0:1:259:0:0
229935	G	0:0:0:36:0:0	0:0:0:45:0:0	0:0:3:165:0:0
230354	C	0:0:63:0:0:0	0:0:59:1:0:0	0:0:184:3:0:0
231937	C	0:0:41:0:0:0	0:0:61:0:0:0	0:0:162:2:0:0
232146	T	0:32:0:0:0:0	0:32:0:0:0:0	0:87:0:2:0:0
232252	C	0:0:36:2:0:0	0:0:61:1:0:0	0:0:163:5:0:0
237299	C	0:0:52:0:0:0	0:0:51:1:0:0	0:0:196:3:0:0
238313	A	24:0:0:0:0:0	38:0:1:0:0:0	83:0:4:0:0:0
240694	A	49:0:0:0:0:0	37:0:1:0:0:0	149:0:2:0:0:0
242572	T	0:18:0:0:0:0	0:26:4:0:0:0	0:66:6:0:0:0
247179	C	0:0:43:1:0:0	0:0:29:1:0:0	0:0:117:5:0:0
247432	C	0:0:67:0:0:0	0:0:54:0:0:0	0:0:188:2:0:0
247442	T	0:70:0:0:0:0	0:49:0:0:0:0	0:190:2:0:0:0
248869	A	35:0:0:0:0:0	72:0:0:0:0:0	132:0:2:0:0:0
249800	T	0:17:0:0:0:0	0:36:0:0:0:0	0:81:0:2:0:0
250253	C	0:0:44:1:0:0	0:0:44:0:0:0	0:0:147:2:0:0
250511	C	0:0:21:3:0:0	0:0:16:4:0:0	0:0:69:7:0:0
251083	G	0:0:1:42:0:0	0:0:0:32:0:0	0:0:4:112:0:0
251335	T	0:68:0:0:0:0	0:54:0:0:0:0	0:201:0:2:0:0
253506	A	52:0:1:0:0:0	40:0:1:0:0:0	157:0:3:0:0:0
253918	G	0:0:0:27:0:0	0:0:0:36:0:0	0:0:2:97:0:0
255802	G	0:0:0:75:0:0	0:0:0:57:0:0	2:0:0:216:0:0
255857	G	0:0:0:42:0:0	1:0:0:35:0:0	3:0:0:129:0:0
257298	T	0:35:0:0:0:0	0:49:0:0:0:0	0:103:0:2:0:0
258388	T	0:30:0:0:0:0	0:39:0:0:0:0	0:109:0:2:0:0
258673	A	49:0:3:0:0:0	30:0:0:0:0:0	158:0:5:0:0:0
258816	G	0:0:0:62:0:0	0:0:0:61:0:0	0:2:0:225:0:0
259022	C	0:0:33:1:0:0	0:0:37:1:0:0	0:0:98:2:0:0
259282	A	45:0:0:0:0:0	62:0:1:0:0:0	149:0:2:0:0:0
259440	T	0:26:0:0:0:0	0:41:0:0:0:0	0:87:0:2:0:0
259459	G	0:0:1:24:0:0	0:0:4:43:0:0	0:0:6:87:0:0
262171	C	1:0:38:0:0:0	0:0:63:0:0:0	2:0:183:0:0:0
262738	T	0:28:0:1:0:0	0:35:0:0:0:0	0:90:0:2:0:0
263182	A	20:0:1:0:0:0	27:0:2:0:0:0	83:0:2:0:0:0
264290	A	48:0:0:2:0:0	29:0:0:4:0:0	118:0:0:4:0:0
265025	T	0:46:0:0:0:0	0:45:0:0:0:0	0:178:0:2:0:0
265803	C	0:0:30:0:0:0	0:0:51:0:0:0	2:0:115:0:0:0
266655	T	0:22:0:0:0:0	0:31:0:0:0:0	0:75:0:2:0:0
267066	G	0:0:0:10:0:0	0:0:2:28:0:0	0:0:2:64:0:0
267391	T	0:35:0:0:0:0	0:70:0:0:0:0	0:126:2:0:0:0
269120	G	0:0:0:46:0:0	0:0:0:39:0:0	0:0:2:169:0:0
269788	G	0:0:0:45:0:0	0:0:0:59:0:0	0:0:2:148:0:0
270904	T	0:30:0:0:0:0	0:23:0:0:0:0	0:142:0:3:0:0
273262	T	0:48:0:0:0:0	0:56:0:0:0:0	0:160:0:2:0:0
274855	C	0:0:34:2:0:0	0:0:39:4:0:0	0:0:107:7:0:0
275673	C	1:0:39:0:0:0	0:0:42:0:0:0	7:0:138:0:0:0
278296	A	40:0:6:0:0:0	43:0:4:0:0:0	157:0:7:0:0:0
278436	C	0:0:64:0:0:0	0:0:65:0:0:0	0:2:257:0:0:0
278637	G	0:0:2:20:0:0	0:0:4:19:0:0	0:0:3:77:0:0
279023	T	0:90:0:0:0:0	0:95:0:0:0:0	0:237:2:0:0:0
280031	A	44:0:1:0:0:0	48:0:1:0:0:0	169:0:2:0:0:0
280092	T	0:34:0:0:0:0	0:33:0:0:0:0	0:101:0:2:0:0
281026	G	0:0:1:60:0:0	0:0:5:49:0:0	0:0:8:196:0:0
281591	T	0:37:0:0:0:0	0:46:0:0:0:0	0:136:0:2:0:0
282579	G	0:0:4:41:0:0	0:0:2:41:0:0	0:0:6:131:0:0
282850	T	0:54:0:0:0:0	0:73:0:0:0:0	0:179:2:0:0:0
282908	A	31:0:0:0:0:0	57:0:0:0:0:0	113:0:3:0:0:0
283002	G	0:0:0:21:0:0	0:0:0:44:0:0	0:0:2:86:0:0
283124	T	0:31:0:0:0:0	0:34:0:0:0:0	0:88:0:3:0:0
283190	G	0:0:0:24:0:0	0:0:0:49:0:0	2:0:0:115:0:0
284073	C	0:0:41:0:0:0	0:0:61:0:0:0	0:2:160:0:0:0
285061	C	0:0:10:1:0:0	0:0:21:0:0:0	0:0:60:2:0:0
285684	G	0:0:0:21:0:0	0:0:1:47:0:0	0:0:2:71:0:0
287226	C	0:0:30:0:0:0	0:0:57:0:0:0	0:0:101:2:0:0
288517	C	2:0:30:0:0:0	2:0:34:0:0:0	9:0:120:0:0:0
288562	C	1:0:12:0:0:0	0:0:30:0:0:0	3:0:99:0:0:0
288894	C	0:0:34:0:0:0	0:0:30:0:0:0	0:0:111:2:0:0
290071	T	0:29:0:0:0:0	0:62:0:0:0:0	0:101:0:2:0:0
290080	T	0:29:0:0:0:0	0:61:0:0:0:0	0:103:0:2:0:0
290629	T	0:59:0:0:0:0	0:81:0:0:0:0	0:193:0:2:0:0
290704	G	0:0:0:86:0:0	0:0:0:69:0:0	0:2:0:209:0:0
291157	G	0:0:0:80:0:0	0:0:0:76:0:0	0:0:2:278:0:0
291455	T	0:47:0:1:0:0	0:54:0:0:0:0	0:182:0:2:0:0
291907	T	0:24:0:1:0:0	0:36:0:3:0:0	0:67:0:8:0:0
292260	T	0:35:0:0:0:0	0:50:0:0:0:0	0:185:0:2:0:0
293020	T	0:28:0:0:0:0	0:33:0:0:0:0	0:125:0:2:0:0
296892	C	0:0:64:0:0:0	0:0:61:0:0:0	0:2:153:0:0:0
297373	G	0:0:0:49:0:0	0:0:0:53:0:0	0:0:2:174:0:0
297731	T	0:91:0:0:0:0	0:70:0:0:0:0	1:268:2:0:0:0
298996	T	0:55:0:0:0:0	0:54:0:2:0:0	0:162:0:2:0:0
299367	C	0:0:41:1:0:0	0:0:52:1:0:0	0:0:95:3:0:0
299410	G	0:0:0:38:0:0	0:0:2:58:0:0	0:0:2:136:0:0
299857	G	0:0:0:34:0:0	0:0:0:57:0:0	0:2:0:139:0:0
301593	G	0:0:0:44:0:0	0:0:0:73:0:0	0:2:0:176:0:0
302181	T	0:35:0:0:0:0	0:59:0:0:0:0	0:142:0:2:0:0
302551	G	0:0:0:74:0:0	0:0:0:59:0:0	0:2:0:171:0:0
302951	T	0:59:0:1:0:0	0:49:0:1:0:0	0:204:0:4:0:0
303205	A	63:0:1:0:0:0	49:0:0:0:0:0	178:0:2:0:0:0
304697	C	0:0:64:0:0:0	0:0:55:0:0:0	2:0:205:0:0:0
305586	T	0:56:0:0:0:0	0:48:0:0:0:0	0:184:0:2:0:0
305688	T	0:88:0:0:0:0	0:69:0:0:0:0	0:333:0:2:0:0
306414	C	0:0:32:5:0:0	0:0:40:2:0:0	0:0:143:3:0:0
309795	A	26:0:0:0:0:0	43:0:0:0:0:0	94:0:0:2:0:0
310925	C	0:0:50:0:0:0	0:0:48:0:0:0	0:0:169:3:0:0
311536	T	0:65:0:0:0:0	0:33:0:0:0:0	0:189:0:2:0:0
311603	G	0:0:0:73:0:0	0:0:0:64:0:0	0:2:0:253:0:0
311807	T	0:71:0:0:0:0	0:52:0:0:0:0	0:243:0:2:0:0
312418	G	0:0:0:13:0:0	0:0:0:30:0:0	0:0:2:75:0:0
312624	G	0:1:0:27:0:0	0:3:0:26:0:0	0:3:0:90:0:0
314717	A	61:0:0:0:0:0	65:0:0:0:0:0	223:0:6:0:0:0
315320	C	0:0:16:0:0:0	0:0:24:0:0:0	0:0:53:3:0:0
316904	G	0:0:0:30:0:0	0:0:0:30:0:0	0:0:2:128:0:0
317199	G	0:0:0:18:0:0	0:0:0:39:0:0	0:0:2:118:0:0
317718	A	26:0:1:0:0:0	25:0:1:0:0:0	97:0:3:0:0:0
317759	G	0:0:1:14:0:0	0:0:1:22:0:0	0:0:3:67:0:0
318367	C	0:0:18:1:0:0	0:0:21:0:0:0	0:0:76:3:0:0
319325	C	0:0:45:0:0:0	0:0:43:2:0:0	1:0:188:2:0:0
319464	T	0:91:0:0:0:0	0:54:0:0:0:0	0:260:0:2:0:0
321117	C	0:0:56:0:0:0	0:0:66:0:0:0	2:0:223:0:0:0
321743	G	0:0:0:21:0:0	0:0:0:32:0:0	0:2:0:79:0:0
321796	A	38:0:0:0:0:0	41:0:0:0:0:0	134:0:2:0:0:0
321836	C	0:0:70:0:0:0	0:0:60:0:0:0	2:0:235:0:0:0
323081	G	0:0:0:103:0:0	0:0:0:78:0:0	2:0:0:306:0:0
323220	G	1:0:0:39:0:0	0:0:0:15:0:0	0:0:3:118:0:0
324726	G	0:0:2:29:0:0	0:0:0:40:0:0	0:0:2:106:0:0
326730	A	45:0:0:0:0:0	37:0:2:0:0:0	134:0:2:0:0:0
327092	A	37:0:0:1:0:0	54:0:0:2:0:0	142:0:0:2:0:0
327259	C	0:0:34:0:0:0	0:0:37:1:0:0	0:0:91:2:0:0
327464	A	22:0:0:0:0:0	42:0:0:0:0:0	113:0:2:0:0:0
328325	G	0:0:3:35:0:0	0:0:2:38:0:0	0:0:3:94:0:0
329633	C	0:0:53:0:0:0	0:0:71:1:0:0	0:0:195:4:0:0
330857	G	0:0:0:56:0:0	0:0:0:75:0:0	0:0:2:227:0:0
331936	T	0:31:0:0:0:0	0:39:0:0:0:0	0:104:0:2:0:0
332478	T	0:43:0:0:0:0	0:49:0:0:0:0	0:139:2:0:0:0
332654	C	0:0:22:0:0:0	0:0:42:2:0:0	0:0:85:3:0:0
332901	T	0:66:0:1:0:0	0:56:0:1:0:0	0:203:0:2:0:0
341642	A	23:0:0:0:0:0	54:0:0:0:0:0	129:0:2:0:0:0
342933	C	0:0:48:0:0:0	0:0:65:0:0:0	0:3:195:0:0:0
344082	A	62:0:0:0:0:0	60:0:1:0:0:0	212:0:2:0:0:0
344760	A	46:0:0:0:0:0	59:0:0:0:0:0	188:0:2:0:0:0
345169	A	39:0:0:0:0:0	47:0:0:0:0:0	118:0:2:0:0:0
345332	T	0:29:0:1:0:0	0:41:0:1:0:0	0:104:0:3:0:0
348305	A	39:0:0:0:0:0	51:0:0:0:0:0	173:0:2:0:0:0
349294	G	1:0:0:30:0:0	0:0:0:39:0:0	2:0:0:117:0:0
352662	C	0:0:41:0:0:0	0:0:33:0:0:0	0:0:139:2:0:0
353286	G	0:0:0:63:0:0	0:0:0:74:0:0	0:0:2:162:0:0
353288	A	60:0:0:0:0:0	80:0:0:0:0:0	163:0:2:0:0:0
353734	G	0:0:0:40:0:0	0:1:0:47:0:0	0:2:0:136:0:0
353978	C	0:0:17:0:0:0	0:0:46:0:0:0	2:0:99:0:0:0
354790	T	0:30:0:0:0:0	0:36:0:0:0:0	0:93:0:3:0:0
355132	T	0:18:0:0:0:0	0:24:0:0:0:0	0:69:0:2:0:0
355335	C	0:0:72:0:0:0	0:0:65:1:0:0	0:0:152:2:0:0
356381	G	0:0:0:37:0:0	0:0:0:34:0:0	0:0:2:147:0:0
356642	G	0:0:0:50:0:0	0:0:0:62:0:0	0:7:0:242:0:0
356672	C	0:0:36:1:0:0	0:0:40:1:0:0	0:0:140:2:0:0
357216	A	62:0:0:0:0:0	70:0:1:0:0:0	200:0:0:2:0:0
360286	T	0:24:0:1:0:0	0:36:0:2:0:0	0:95:0:5:0:0
361032	C	1:0:18:0:0:0	2:0:30:0:0:0	5:0:89:0:0:0
364103	T	0:61:0:0:0:0	0:39:0:0:0:0	0:196:2:0:0:0
365187	C	0:0:22:0:0:0	0:0:31:0:0:0	0:0:87:2:0:0
365255	A	69:0:0:0:0:0	52:0:0:0:0:0	228:0:2:0:0:0
365885	G	0:0:0:22:0:0	0:0:0:48:0:0	0:0:2:99:0:0
376025	T	0:39:0:1:0:0	0:33:0:0:0:0	0:91:0:3:0:0
376274	A	41:0:0:0:0:0	45:0:1:0:0:0	117:0:2:0:0:0
376814	A	33:0:0:0:0:0	31:0:0:0:0:0	123:0:2:0:0:0
378976	T	0:78:0:0:0:0	0:64:0:1:0:0	0:222:2:0:0:0
381208	A	61:0:0:0:0:0	52:0:0:0:0:0	207:0:2:0:0:0
381625	C	0:0:45:0:0:0	0:0:43:0:0:0	2:0:169:0:0:0
382885	C	0:0:43:0:0:0	0:0:62:0:0:0	0:2:245:0:0:0
383181	T	0:41:0:0:0:0	0:62:0:0:0:0	0:165:0:2:0:0
384620	C	0:0:13:1:0:0	0:0:52:0:0:0	0:0:73:2:0:0
385844	C	0:0:44:0:0:0	0:0:68:0:0:0	2:0:170:0:0:0
386441	A	88:0:0:0:0:0	53:0:0:0:0:0	221:0:3:0:0:0
389078	G	0:0:0:57:0:0	0:0:0:52:0:0	0:0:2:162:0:0
389406	C	0:0:74:0:0:0	0:0:70:0:0:0	0:0:227:2:0:0
390446	A	34:0:0:0:0:0	31:0:0:0:0:0	101:0:0:3:0:0
390679	G	0:0:0:24:0:0	0:0:1:35:0:0	0:0:4:101:0:0
390707	C	0:0:22:0:0:0	0:0:37:0:0:0	0:0:102:2:0:0
391782	A	26:0:0:0:0:0	42:0:0:0:0:0	136:0:2:0:0:0
391828	A	37:0:0:0:0:0	54:0:0:0:0:0	164:0:2:0:0:0
392355	A	41:0:0:0:0:0	46:0:0:0:0:0	169:0:2:0:0:0
392840	G	0:0:0:73:0:0	0:0:0:65:0:0	0:2:0:223:0:0
394527	C	0:0:46:1:0:0	0:0:41:1:0:0	0:0:191:2:0:0
395803	G	0:0:2:33:0:0	0:0:4:32:0:0	0:0:7:117:0:0
396580	A	62:0:1:0:0:0	58:0:0:0:0:0	234:0:2:0:0:0
396959	C	0:0:76:0:0:0	0:0:70:0:0:0	0:0:253:2:0:0
397097	A	65:0:0:0:0:0	58:0:1:0:0:0	222:0:2:1:0:0
397209	G	0:0:1:27:0:0	0:0:1:34:0:0	0:0:3:105:0:0
398393	T	0:67:0:0:0:0	0:46:0:0:0:0	0:236:0:2:0:0
402687	G	0:0:0:86:0:0	0:0:0:62:0:0	0:0:2:228:0:0
403087	G	0:0:0:26:0:0	0:0:1:42:0:0	0:0:4:140:0:0
404463	A	71:0:0:0:0:0	65:0:0:0:0:0	248:0:2:0:0:0
406045	G	0:0:0:39:0:0	0:2:0:52:0:0	0:2:0:115:0:0
406446	G	0:0:0:53:0:0	0:0:0:58:0:0	0:0:2:162:0:0
407515	G	0:0:0:73:0:0	0:0:0:55:0:0	2:0:0:232:0:0
409913	T	0:22:0:1:0:0	0:36:0:0:0:0	0:104:0:2:0:0
410136	G	0:0:0:32:0:0	0:0:0:47:0:0	2:0:0:104:0:0
411879	A	66:0:0:0:0:0	86:0:0:0:0:0	255:0:2:0:0:0
414041	T	0:18:0:2:0:0	0:13:0:0:0:0	0:89:0:5:0:0
414145	G	0:0:0:55:0:0	0:0:1:59:0:0	0:0:5:202:0:0
414192	T	0:50:0:0:0:0	0:52:0:0:0:0	0:175:0:2:0:0
415169	T	0:54:0:0:0:0	0:70:0:0:0:0	0:216:0:2:0:0
415524	A	59:0:0:0:0:0	55:0:0:0:0:0	210:0:2:0:0:0
417901	T	0:68:0:0:0:0	0:83:0:0:0:0	0:198:3:0:0:0
418382	C	0:0:70:0:0:0	0:0:62:0:0:0	2:0:222:0:0:0
420271	A	37:0:0:0:0:0	41:0:0:0:0:0	151:0:2:0:0:0
420540	G	0:0:0:56:0:0	1:0:0:43:0:0	2:0:0:128:0:0
421368	C	0:0:33:0:0:0	0:0:66:0:0:0	4:0:150:0:0:0
422384	G	0:0:0:57:0:0	0:0:0:66:0:0	2:1:0:238:0:0
422800	G	0:0:0:23:0:0	0:0:4:34:0:0	0:0:4:76:0:0
436309	G	0:0:0:72:0:0	0:0:0:97:0:0	2:0:0:239:0:0
436571	T	0:73:0:0:0:0	0:80:0:1:0:0	0:257:0:2:0:0
437794	A	59:0:0:0:0:0	72:0:0:0:0:0	248:0:2:0:0:0
438089	T	0:25:0:0:0:0	0:52:0:1:0:0	0:137:0:4:0:0
438472	T	0:45:0:0:0:0	0:54:0:0:0:0	0:151:2:0:0:0
438825	T	0:33:0:0:0:0	0:39:0:0:0:0	0:176:0:2:0:0
438897	C	0:0:57:0:0:0	0:0:70:0:0:0	0:2:223:0:0:0
439958	G	0:0:1:35:0:0	0:0:1:47:0:0	0:0:2:172:0:0
440737	C	0:0:38:0:0:0	0:0:48:0:0:0	0:2:150:0:0:0
441164	C	0:0:77:0:0:0	0:0:53:0:0:0	0:0:263:3:0:0
441568	G	0:0:0:40:0:0	0:2:0:30:0:0	0:2:0:126:0:0
441648	C	0:0:64:0:0:0	0:0:78:0:0:0	0:0:237:2:0:0
442938	G	0:0:0:50:0:0	0:0:0:67:0:0	2:0:0:157:0:0
445588	G	0:0:0:39:0:0	0:0:0:40:0:0	0:0:2:115:0:0
445860	C	0:0:26:0:0:0	0:0:43:0:0:0	0:0:106:2:0:0
446109	T	0:23:0:0:0:0	0:28:0:0:0:0	0:118:0:2:0:0
447274	A	38:0:0:0:0:0	43:0:0:0:0:0	147:0:2:0:0:0
447896	T	0:58:0:1:0:0	0:52:0:0:0:0	0:201:0:3:0:0
448226	C	0:0:65:0:0:0	0:0:53:0:0:0	0:0:218:4:0:0
448567	T	0:57:0:0:0:0	0:54:0:0:0:0	0:165:0:2:0:0
448897	G	0:0:0:51:0:0	0:0:0:63:0:0	0:0:2:145:0:0
449656	C	0:0:88:0:0:0	0:0:84:0:0:0	2:0:247:0:0:0
452042	G	0:0:1:35:0:0	0:0:0:53:0:0	0:0:3:124:0:0
452613	A	24:0:1:0:0:0	23:0:4:0:0:0	87:0:5:0:0:0
453987	A	15:0:2:0:0:0	20:0:0:0:0:0	58:0:3:0:0:0
457127	T	0:26:0:1:0:0	0:37:0:0:0:0	0:107:0:2:0:0
457183	T	0:22:0:0:0:0	0:43:0:0:0:0	0:104:4:0:0:0
458178	C	0:0:33:1:0:0	0:0:30:1:0:0	0:0:137:2:0:0
458244	G	0:0:1:27:0:0	0:0:1:33:0:0	0:0:2:157:0:0
459828	A	62:0:0:0:0:0	64:0:0:0:0:0	237:0:2:0:0:0
460273	G	0:0:0:34:0:0	0:0:0:46:0:0	0:3:0:116:0:0
460744	A	23:0:2:0:0:0	35:0:2:0:0:0	122:0:3:0:0:0
461068	A	26:0:2:0:0:0	37:0:4:0:0:0	97:0:5:0:0:0
461910	G	0:0:0:46:0:0	0:0:0:44:0:0	2:1:0:137:0:0
464214	A	33:0:0:0:0:0	42:0:0:0:0:0	127:0:2:0:0:0
464272	C	0:0:44:4:0:0	0:0:35:3:0:0	0:0:124:2:0:0
466211	A	54:0:0:0:0:0	72:0:0:0:0:0	172:0:2:0:0:0
468744	C	0:0:16:3:0:0	0:0:31:5:0:0	0:0:60:6:0:0
474527	G	0:0:1:28:0:0	0:0:1:32:0:0	0:0:5:117:0:0
477737	C	0:0:38:1:0:0	0:0:53:0:0:0	0:0:123:2:0:0
479065	C	0:0:33:0:0:0	0:0:52:0:0:0	0:0:122:2:0:0
479955	G	0:0:0:33:0:0	0:0:1:40:0:0	0:0:2:115:0:0
480849	T	0:98:0:0:0:0	0:69:0:0:0:0	0:280:0:3:0:0
481175	T	0:61:0:0:0:0	0:71:0:0:0:0	0:176:0:2:0:0
481706	T	0:95:0:0:0:0	0:89:0:0:0:0	0:277:2:0:0:0
482130	G	0:0:0:86:0:0	0:0:0:72:0:0	0:2:0:247:0:0
484337	C	2:0:24:0:0:0	4:0:28:0:0:0	5:0:83:0:0:0
485336	A	70:0:0:0:0:0	77:0:0:0:0:0	158:0:2:0:0:0
487322	T	0:41:0:0:0:0	0:72:0:2:0:0	0:114:0:2:0:0
487390	G	0:0:0:41:0:0	0:0:0:60:0:0	0:0:2:95:0:0
487429	T	0:26:0:0:0:0	0:38:0:1:0:0	0:61:0:2:0:0
487589	T	0:24:0:0:0:0	0:40:0:0:0:0	0:88:0:2:0:0
487662	T	0:23:0:0:0:0	0:40:0:3:0:0	0:50:0:9:0:0
488153	A	41:0:0:0:0:0	34:0:1:0:0:0	142:0:2:0:0:0
489021	C	0:0:40:0:0:0	0:0:45:1:0:0	0:0:87:2:0:0
489414	C	0:0:51:0:0:0	0:0:51:1:0:0	0:0:126:2:0:0
489655	A	44:0:0:0:0:0	58:0:1:0:0:0	116:0:2:0:0:0
490350	T	0:73:0:0:0:0	0:63:0:0:0:0	0:217:2:0:0:0
490596	T	0:46:0:0:0:0	0:58:0:1:0:0	0:185:2:0:0:0
490649	C	0:0:51:0:0:0	0:0:69:0:0:0	0:0:143:2:0:0
491604	G	0:0:1:43:0:0	0:1:0:41:0:0	0:0:2:149:0:0
491934	A	85:0:0:0:0:0	60:0:0:0:0:0	267:2:0:0:0:0
492327	C	0:0:79:0:0:0	0:0:71:0:0:0	0:2:254:0:0:0
492926	A	60:0:0:0:0:0	47:0:0:0:0:0	231:0:3:0:0:0
492973	C	0:0:43:1:0:0	0:0:32:0:0:0	1:0:152:3:0:0
493730	A	66:0:0:0:0:0	61:0:0:0:0:0	229:2:0:0:0:0
495604	C	0:0:24:0:0:0	0:0:46:0:0:0	0:19:76:0:0:0
495806	C	0:0:20:0:0:0	0:0:34:2:0:0	0:0:75:7:0:0
496339	T	0:37:0:0:0:0	0:39:0:0:0:0	0:95:0:2:0:0
496604	C	0:0:59:0:0:0	0:0:65:0:0:0	0:2:235:1:0:0
499508	T	0:48:0:0:0:0	0:46:0:0:0:0	0:193:0:2:0:0
499569	C	0:0:35:0:0:0	0:0:39:0:0:0	0:0:124:3:0:0
499905	T	0:32:0:0:0:0	0:47:0:0:0:0	0:153:0:2:0:0
500025	A	43:0:0:0:0:0	51:0:1:0:0:0	149:0:2:0:0:0
501349	G	1:0:0:37:0:0	0:0:0:28:0:0	2:0:0:111:0:0
501930	A	84:0:0:0:0:0	64:0:0:0:0:0	274:0:0:2:0:0
502003	T	0:72:0:0:0:0	0:61:0:0:0:0	0:222:0:2:0:0
502058	T	0:63:0:0:0:0	0:69:0:0:0:0	0:236:0:2:0:0
503979	A	38:0:0:0:0:0	43:0:0:0:0:0	140:0:0:3:0:0
504052	C	0:0:53:0:0:0	0:0:59:1:0:0	0:0:244:2:0:0
505469	C	0:0:67:0:0:0	0:0:76:0:0:0	2:0:201:0:0:0
507983	A	47:0:0:0:0:0	52:0:0:0:0:0	163:0:2:0:0:0
509948	G	0:0:0:41:0:0	0:0:0:54:0:0	0:2:0:123:0:0
511173	C	1:0:14:0:0:0	0:0:27:0:0:0	3:0:87:0:0:0
511307	T	0:28:0:0:0:0	0:40:0:0:0:0	0:114:0:2:0:0
511787	C	0:0:56:0:0:0	0:0:79:0:0:0	2:0:209:0:0:0
512524	T	0:40:0:0:0:0	0:48:0:0:0:0	0:165:2:0:0:0
513051	C	0:0:24:0:0:0	0:0:54:0:0:0	0:2:161:0:0:0
513758	C	0:0:29:0:0:0	0:0:41:0:0:0	0:0:112:3:0:0
514228	T	0:25:1:0:0:0	0:31:0:0:0:0	0:107:2:0:0:0
514801	G	0:0:1:34:0:0	0:0:0:33:0:0	0:0:2:92:0:0
515471	C	0:0:22:0:0:0	0:0:43:1:0:0	0:0:86:2:0:0
516125	C	0:0:41:0:0:0	0:0:51:2:0:0	0:0:142:3:0:0
516424	C	0:0:21:0:0:0	1:0:37:0:0:0	4:0:108:0:0:0
516757	C	3:0:28:0:0:0	5:0:46:0:0:0	5:0:114:0:0:0
517318	G	0:0:0:42:0:0	0:0:1:52:0:0	0:2:0:201:0:0
517375	C	0:0:31:0:0:0	0:0:25:1:0:0	0:0:78:2:0:0
518947	C	0:0:27:0:0:0	0:0:31:3:0:0	0:0:92:2:0:0
519746	T	0:58:0:0:0:0	0:53:0:0:0:0	0:186:2:0:0:0
520024	G	0:0:0:41:0:0	0:0:0:39:0:0	0:0:2:123:0:0
520065	A	42:0:0:0:0:0	33:0:0:0:0:0	200:0:2:0:0:0
520472	A	40:0:0:0:0:0	69:0:0:0:0:0	136:0:2:0:0:0
520657	A	35:0:0:0:0:0	70:0:0:0:0:0	185:0:2:0:0:0
521887	C	0:0:38:0:0:0	0:0:50:0:0:0	0:0:158:2:0:0
523574	G	0:0:0:24:0:0	0:0:0:23:0:0	0:0:5:88:0:0
525860	C	0:0:17:0:0:0	0:0:17:0:0:0	0:0:54:2:0:0
525875	G	0:0:0:17:0:0	0:2:0:17:0:0	0:3:0:54:0:0
527570	C	0:0:49:1:0:0	0:0:53:0:0:0	0:0:158:3:0:0
528088	A	62:0:0:0:0:0	61:0:0:0:0:0	189:0:2:0:0:0
528210	G	0:0:0:39:0:0	0:0:0:45:0:0	0:2:0:120:0:0
529329	C	0:0:73:0:0:0	0:0:72:0:0:0	0:2:261:0:0:0
530467	G	0:0:0:27:0:0	0:2:0:15:0:0	0:2:0:67:0:0
533183	C	0:0:40:0:0:0	0:0:63:0:0:0	0:0:183:2:0:0
533465	C	0:0:50:0:0:0	0:0:53:0:0:0	2:0:158:0:0:0
533573	C	0:0:20:0:0:0	0:0:40:0:0:0	0:0:89:3:0:0
533692	A	19:0:0:0:0:0	25:0:0:0:0:0	81:0:2:0:0:0
533940	G	0:0:1:39:0:0	0:0:1:47:0:0	0:0:3:157:0:0
534587	G	0:0:0:61:0:0	0:0:0:72:0:0	2:0:0:154:0:0
535067	T	0:37:0:0:0:0	0:60:0:1:0:0	0:146:0:2:0:0
535544	T	0:40:0:2:0:0	0:36:0:0:0:0	0:157:0:5:0:0
537006	T	0:25:1:0:0:0	0:39:0:0:0:0	0:139:4:0:0:0
537697	G	0:0:1:24:0:0	0:0:0:27:0:0	0:0:3:80:0:0
537795	G	1:0:0:59:0:0	0:0:0:56:0:0	0:0:2:200:0:0
538517	A	36:0:1:0:0:0	42:0:0:0:0:0	147:0:2:0:0:0
540318	T	0:31:0:0:0:0	0:33:0:0:0:0	0:80:0:2:0:0
541393	A	106:0:0:0:0:0	82:0:0:0:0:0	304:0:2:0:0:0
542202	A	43:0:0:0:0:0	68:0:0:0:0:0	158:0:2:0:0:0
542287	T	0:36:0:3:0:0	0:39:0:0:0:0	0:153:0:2:0:0
542359	A	41:0:0:0:0:0	73:0:0:0:0:0	222:0:2:0:0:0
542578	T	0:56:0:0:0:0	0:73:0:0:0:0	0:268:0:2:0:0
545003	A	18:0:0:0:0:0	25:0:0:0:0:0	57:0:4:0:0:0
545016	G	0:0:0:19:0:0	0:0:0:34:0:0	0:0:2:58:0:0
545737	C	0:0:57:0:0:0	0:0:63:0:0:0	0:0:158:4:0:0
546197	C	0:0:25:2:0:0	0:0:34:1:0:0	0:0:88:2:0:0
546716	T	0:37:0:0:0:0	0:56:0:0:0:0	0:167:0:2:0:0
547797	T	0:37:0:0:0:0	0:64:0:1:0:0	0:101:0:2:0:0
548193	G	0:0:0:23:0:0	0:0:1:35:0:0	0:0:4:80:0:0
548782	A	52:0:1:0:0:0	65:0:1:0:0:0	159:0:3:0:0:0
549512	G	0:0:0:18:0:0	0:0:0:34:0:0	0:2:0:67:0:0
550133	C	0:0:22:0:0:0	0:0:29:0:0:0	0:0:85:3:0:0
550349	C	1:0:37:0:0:0	0:0:30:0:0:0	2:0:108:0:0:0
552423	T	0:57:0:0:0:0	0:68:0:0:0:0	0:194:0:2:0:0
554374	T	0:53:0:0:0:0	0:77:0:0:0:0	0:141:0:2:0:0
554425	G	0:0:1:50:0:0	0:0:0:59:0:0	0:0:2:130:0:0
554809	A	29:0:0:0:0:0	32:0:0:0:0:0	100:0:2:0:0:0
555064	C	0:0:24:1:0:0	0:0:33:2:0:0	0:0:84:2:0:0
557810	T	0:48:0:0:0:0	0:32:0:0:0:0	0:182:0:2:0:0
558000	T	0:37:0:0:0:0	0:27:0:0:0:0	0:122:0:2:0:0
558169	G	0:0:1:50:0:0	0:0:0:36:0:0	0:0:3:124:0:0
558653	T	0:34:0:0:0:0	0:65:0:0:0:0	0:146:0:2:0:0
560932	G	0:0:0:77:0:0	0:0:0:94:0:0	0:2:0:237:0:0
561070	G	0:0:0:73:0:0	0:0:0:62:0:0	0:2:0:194:0:0
561096	G	0:0:0:75:0:0	0:0:0:64:0:0	0:0:3:198:0:0
561484	G	0:0:5:38:0:0	0:0:5:52:0:0	0:0:9:159:0:0
562130	T	0:54:0:0:0:0	0:63:0:0:0:0	0:189:0:2:0:0
562196	G	0:0:0:50:0:0	0:0:0:64:0:0	0:2:0:184:0:0
562856	T	0:61:0:0:0:0	0:80:0:0:0:0	2:258:0:0:0:0
563840	G	0:0:0:33:0:0	0:0:0:40:0:0	2:0:0:110:0:0
566071	C	0:0:27:0:0:0	0:0:26:0:0:0	0:3:95:0:0:0
566124	C	0:0:37:2:0:0	0:0:41:0:0:0	0:0:112:2:0:0
566947	C	0:0:54:0:0:0	0:0:54:0:0:0	0:0:158:2:0:0
570289	G	0:0:0:63:0:0	0:0:0:50:0:0	0:2:0:297:0:0
570461	C	0:0:69:0:0:0	0:0:65:0:0:0	2:0:263:0:0:0
570568	T	0:76:0:0:0:0	0:71:0:0:0:0	0:260:0:2:0:0
571258	C	0:0:59:0:0:0	0:0:75:0:0:0	0:0:243:2:0:0
572018	C	0:0:37:0:0:0	0:0:38:0:0:0	0:0:81:2:0:0
572069	C	0:0:56:0:0:0	0:1:50:0:0:0	0:0:132:4:0:0
572747	G	0:0:0:70:0:0	0:0:0:72:0:0	0:2:0:239:0:0
572949	C	0:0:24:0:0:0	0:0:50:0:0:0	2:0:106:0:0:0
574315	G	0:0:0:66:0:0	0:0:0:61:0:0	0:0:2:198:0:0
574687	C	0:0:20:3:0:0	0:0:23:2:0:0	0:0:58:2:0:0
574953	C	0:0:26:0:0:0	0:0:19:0:0:0	1:0:75:5:0:0
575190	G	0:0:0:31:0:0	0:0:0:67:0:0	0:2:0:150:0:0
575194	G	0:0:0:36:0:0	0:0:0:66:0:0	0:0:2:152:0:0
577845	C	0:0:49:0:0:0	0:0:71:0:0:0	0:0:192:2:0:0
578797	G	0:0:0:10:0:0	0:0:3:27:0:0	0:0:6:93:0:0
578891	G	0:0:0:47:0:0	0:0:0:51:0:0	0:2:0:148:0:0
581027	T	0:108:0:0:0:0	0:79:0:0:0:0	0:423:0:2:0:0
582182	C	0:0:41:0:0:0	0:0:60:0:0:0	2:0:163:0:0:0
582427	T	0:19:0:0:0:0	0:28:0:1:0:0	0:80:1:2:0:0
582492	G	0:0:2:23:0:0	0:0:1:26:0:0	0:0:2:78:0:0
582869	A	47:0:0:0:0:0	48:0:0:0:0:0	171:0:2:0:0:0
584264	G	0:0:0:53:0:0	0:0:1:56:0:0	0:0:3:177:0:0
586905	A	23:0:0:1:0:0	28:0:0:1:0:0	84:0:0:2:0:0
588355	A	60:0:0:0:0:0	53:0:0:1:0:0	211:0:2:0:0:0
589000	G	0:0:0:28:0:0	0:0:0:37:0:0	0:0:2:95:0:0
589583	C	0:0:21:1:0:0	0:0:26:2:0:0	0:0:66:2:0:0
589880	C	0:0:25:1:0:0	0:0:31:0:0:0	0:0:119:3:0:0
589916	T	0:28:0:0:0:0	0:59:1:2:0:0	0:130:0:2:0:0
591170	C	4:0:15:0:0:0	3:0:47:0:0:0	9:0:62:0:0:0
591244	T	0:23:0:1:0:0	0:32:0:4:0:0	0:89:0:5:0:0
591782	T	0:48:0:0:0:0	0:58:0:0:0:0	0:182:0:2:0:0
593623	G	0:0:0:47:0:0	0:0:1:36:0:0	0:0:2:119:0:0
593632	G	0:0:0:39:0:0	0:0:0:28:0:0	0:0:2:101:0:0
594537	G	0:0:1:62:0:0	0:0:1:70:0:0	0:0:4:193:0:0
596349	A	24:0:0:0:0:0	34:0:0:0:0:0	85:0:2:0:0:0
597043	C	0:0:75:0:0:0	0:0:75:0:0:0	0:0:282:2:0:0
597529	A	48:0:1:0:0:0	48:0:3:0:0:0	111:0:2:0:0:0
598020	T	0:85:0:0:0:0	0:76:0:0:0:0	0:272:0:2:0:0
601422	G	0:0:1:23:0:0	0:0:1:29:0:0	0:0:3:82:0:0
602366	C	0:0:44:0:0:0	0:0:39:0:0:0	0:0:138:2:0:0
603016	C	0:0:23:0:0:0	0:0:44:0:0:0	0:0:80:3:0:0
604222	G	0:0:1:28:0:0	0:0:0:36:0:0	0:0:5:85:0:0
605989	T	0:27:0:0:0:0	0:43:0:0:0:0	0:98:0:2:0:0
606079	T	0:23:0:0:0:0	0:59:0:0:0:0	0:108:0:2:0:0
606267	G	0:0:0:35:0:0	0:0:1:29:0:0	0:0:3:104:0:0
609517	G	0:0:0:72:0:0	0:0:0:71:0:0	2:0:0:217:0:0
612368	C	0:0:33:0:0:0	0:0:52:1:0:0	0:0:110:3:0:0
612545	G	0:0:0:33:0:0	0:0:0:52:0:0	0:0:2:100:0:0
613883	G	0:0:0:85:0:0	0:0:0:86:0:0	2:0:0:291:0:0
614396	C	0:0:35:2:0:0	0:0:35:0:0:0	0:0:105:2:0:0
614602	G	0:0:0:20:0:0	0:1:0:19:0:0	0:2:0:68:0:0
615211	T	0:8:0:3:0:0	0:32:0:4:0:0	0:49:0:10:0:0
615790	C	0:0:18:2:0:0	0:0:37:1:0:0	0:0:49:5:0:0
620051	T	0:33:0:0:0:0	0:29:0:0:0:0	0:90:0:2:0:0
620073	T	0:33:0:0:0:0	0:34:0:0:0:0	0:113:0:2:0:0
620464	G	0:0:0:58:0:0	0:0:0:68:0:0	0:0:2:167:0:0
620748	T	0:31:0:0:0:0	0:35:0:2:0:0	0:90:0:2:0:0
642272	C	0:0:47:0:0:0	0:0:64:0:0:0	2:0:133:0:0:0
642582	C	0:0:66:0:0:0	0:0:61:0:0:0	2:0:160:1:0:0
642672	G	0:0:1:32:0:0	0:0:1:60:0:0	0:0:3:131:0:0
643260	T	0:35:0:0:0:0	0:29:0:0:0:0	0:88:0:2:0:0
644035	G	0:0:3:19:0:0	0:0:3:7:0:0	0:0:3:53:0:0
644364	G	0:0:0:48:0:0	0:0:0:46:0:0	2:0:1:162:0:0
645400	C	0:0:47:0:0:0	0:0:68:0:0:0	0:0:141:2:0:0
645715	T	0:50:0:0:0:0	0:85:0:0:0:0	0:154:1:2:0:0
646156	T	0:42:0:0:0:0	0:51:0:0:0:0	0:161:0:2:0:0
646641	G	0:0:0:58:0:0	0:0:0:61:0:0	0:0:2:182:0:0
646697	A	58:0:0:0:0:0	56:0:0:0:0:0	186:0:0:2:0:0
646713	C	2:0:51:0:0:0	0:0:45:0:0:0	3:0:160:0:0:0
648401	C	0:0:45:0:0:0	0:0:65:0:0:0	0:0:194:2:0:0
649955	C	0:0:24:1:0:0	0:0:29:0:0:0	0:0:91:2:0:0
650723	A	21:0:0:0:0:0	43:0:0:0:0:0	98:0:3:0:0:0
651851	C	0:0:42:3:0:0	0:0:55:0:0:0	0:0:144:2:0:0
652048	C	0:0:34:2:0:0	0:0:39:0:0:0	0:0:138:3:0:0
652051	T	0:35:0:0:0:0	0:37:0:0:0:0	0:132:0:2:0:0
652818	T	0:55:0:0:0:0	0:46:0:0:0:0	0:222:2:1:0:0
655140	G	0:3:0:47:0:0	0:4:0:43:0:0	0:11:0:155:0:0
655215	A	14:0:1:0:0:0	15:0:1:0:0:0	52:0:10:0:0:0
656108	T	0:53:0:0:0:0	0:55:0:0:0:0	0:225:0:2:0:0
657036	G	0:2:0:64:0:0	0:0:0:51:0:0	0:5:1:243:0:0
659326	G	0:1:0:27:0:0	0:2:0:43:0:0	0:4:0:94:0:0
659519	A	46:0:0:0:0:0	61:0:0:0:0:0	150:0:0:2:0:0
659537	C	0:1:40:0:0:0	0:0:61:0:0:0	0:0:183:2:0:0
660107	C	0:0:21:0:0:0	0:0:31:0:0:0	0:0:90:4:0:0
661011	A	36:0:0:0:0:0	66:0:0:0:0:0	179:0:2:0:0:0
662522	G	0:0:1:28:0:0	0:0:0:27:0:0	0:0:2:76:0:0
662671	T	0:43:0:0:0:0	0:49:0:0:0:0	0:170:0:3:0:0
663307	A	22:0:0:0:0:0	30:0:1:0:0:0	97:0:3:0:0:0
663972	A	59:0:0:0:0:0	63:0:2:0:0:0	188:0:6:0:0:0
664726	C	1:0:32:0:0:0	0:0:41:0:0:0	2:0:121:0:0:0
666414	T	0:27:0:0:0:0	0:21:0:0:0:0	0:90:0:2:0:0
666443	A	35:0:0:0:0:0	33:0:0:0:0:0	146:0:2:0:0:0
666496	G	0:0:0:38:0:0	0:0:0:50:0:0	0:0:2:181:0:0
666678	C	0:0:21:1:0:0	0:0:24:1:0:0	0:0:94:3:0:0
669682	T	0:14:0:0:0:0	0:17:0:0:0:0	0:65:0:2:0:0
670002	C	0:0:53:0:0:0	0:0:69:0:0:0	2:0:206:0:0:0
670756	C	0:0:19:4:0:0	0:0:32:5:0:0	0:0:77:2:0:0
670978	C	0:0:38:0:0:0	0:0:36:1:0:0	0:1:118:4:0:0
671175	A	65:0:0:0:0:0	56:0:0:0:0:0	202:0:2:0:0:0
671391	A	55:0:0:0:0:0	49:0:0:0:0:0	183:0:0:2:0:0
676868	A	43:0:0:0:0:0	40:0:1:0:0:0	99:0:3:0:0:0
678166	C	0:0:79:0:0:0	0:0:58:0:0:0	0:2:237:0:0:0
678743	C	0:0:21:1:0:0	0:0:23:0:0:0	0:0:67:2:0:0
679849	G	0:0:1:38:0:0	0:0:1:39:0:0	0:0:3:95:0:0
681974	C	0:0:64:0:0:0	0:0:55:0:0:0	3:0:201:1:0:0
683923	C	0:0:37:0:0:0	1:0:42:0:0:0	2:0:97:0:0:0
685467	T	0:40:0:1:0:0	0:40:0:2:0:0	0:105:1:3:0:0
685761	C	0:0:55:0:0:0	0:0:77:0:0:0	2:0:209:0:0:0
686083	C	0:0:51:0:0:0	0:0:64:0:0:0	2:0:229:0:0:0
688846	G	0:0:0:54:0:0	0:0:0:66:0:0	0:0:3:180:0:0
690805	C	0:0:49:0:0:0	0:0:53:0:0:0	4:0:141:0:0:0
691653	G	0:0:0:37:0:0	0:0:2:39:0:0	0:0:2:121:0:0
692375	C	0:0:61:0:0:0	1:0:53:0:0:0	2:0:166:0:0:0
692516	A	86:0:0:0:0:0	57:0:0:0:0:0	230:0:0:2:0:0
692865	A	70:0:0:0:0:0	56:0:0:0:0:0	220:0:2:0:0:0
693802	G	0:0:0:66:0:0	0:0:1:77:0:0	0:0:2:273:0:0
694213	T	0:33:0:0:0:0	0:47:0:0:0:0	0:125:2:0:0:0
695238	A	63:0:1:0:0:0	62:0:0:0:0:0	238:0:2:0:0:0
695325	A	53:0:1:0:0:0	51:0:0:0:0:0	199:0:2:0:0:0
695831	G	0:0:0:30:0:0	0:0:0:41:0:0	0:2:0:109:0:0
696729	C	0:0:32:0:0:0	0:0:41:1:0:0	0:0:94:3:0:0
697431	T	0:49:0:0:0:0	0:47:0:0:0:0	0:160:0:2:0:0
697774	G	0:0:3:34:0:0	0:0:3:30:0:0	0:0:7:126:0:0
698592	T	0:45:0:0:0:0	0:66:0:0:0:0	0:164:1:2:0:0
698722	C	0:0:40:0:0:0	0:0:45:1:0:0	0:0:141:4:0:0
699556	A	30:0:1:0:0:0	50:0:0:0:0:0	127:0:2:0:0:0
700838	C	0:0:34:0:0:0	0:0:54:0:0:0	0:0:95:2:0:0
702970	G	0:0:0:43:0:0	0:0:0:71:0:0	0:2:0:140:0:0
703720	G	0:0:1:51:0:0	0:0:0:68:0:0	0:2:0:169:0:0
705490	C	0:0:25:0:0:0	0:0:21:1:0:0	0:0:75:4:0:0
705809	A	43:0:4:0:0:0	50:0:2:0:0:0	105:0:2:0:0:0
707252	C	0:0:31:0:0:0	0:0:38:0:0:0	0:0:107:2:0:0
707884	A	53:0:0:0:0:0	61:0:0:0:0:0	188:0:2:0:0:0
708629	A	24:0:0:0:0:0	41:0:0:0:0:0	104:0:2:0:0:0
708871	G	0:0:1:28:0:0	0:0:4:32:0:0	0:0:2:100:0:0
709284	C	0:0:37:0:0:0	0:0:40:0:0:0	0:0:127:3:0:0
709791	A	35:0:0:0:0:0	37:0:2:0:0:0	129:0:5:0:0:0
710671	G	0:0:3:19:0:0	0:0:1:19:0:0	0:0:15:88:0:0
712089	T	0:49:0:0:0:0	0:37:0:0:0:0	0:150:0:2:0:0
712140	T	0:47:0:0:0:0	0:39:0:0:0:0	0:145:0:2:0:0
712363	A	58:0:0:0:0:0	43:0:0:0:0:0	268:0:2:0:0:0
713217	A	40:0:0:0:0:0	69:0:0:0:0:0	156:0:2:0:0:0
713312	T	0:38:0:0:0:0	0:50:0:0:0:0	0:102:0:2:0:0
713485	T	0:31:0:0:0:0	0:56:0:0:0:0	0:95:0:2:0:0
716658	G	0:0:0:55:0:0	0:0:0:58:0:0	2:0:0:201:0:0
718109	A	48:0:0:0:0:0	48:0:1:0:0:0	176:0:2:0:0:0
718175	A	43:0:0:0:0:0	43:0:0:0:0:0	151:0:2:0:0:0
719327	A	27:0:0:0:0:0	41:0:0:0:0:0	121:0:2:0:0:0
719387	A	27:0:0:0:0:0	32:0:0:0:0:0	107:0:2:0:0:0
719791	G	0:0:0:37:0:0	0:0:0:43:0:0	0:2:0:130:0:0
719851	G	0:0:1:30:0:0	0:0:1:37:0:0	0:0:3:107:0:0
720301	T	0:52:0:1:0:0	0:51:0:0:0:0	0:176:0:2:0:0
720422	C	0:0:30:0:0:0	0:0:30:0:0:0	0:0:109:2:0:0
720894	G	0:0:0:62:0:0	0:0:0:54:0:0	0:2:0:206:0:0
721601	G	0:0:0:53:0:0	0:0:0:46:0:0	0:0:4:185:0:0
722355	G	0:0:0:27:0:0	0:0:0:24:0:0	0:0:2:83:0:0
723256	A	24:0:0:0:0:0	34:0:1:0:0:0	76:0:2:0:0:0
724193	A	21:0:1:0:0:0	31:0:2:0:0:0	92:0:2:0:0:0
724990	G	0:0:0:22:0:0	0:0:0:34:0:0	0:0:2:88:0:0
725694	C	0:0:33:0:0:0	0:0:53:0:0:0	2:0:139:0:0:0
726884	A	60:0:0:0:0:0	47:0:0:0:0:0	257:0:3:0:0:0
727142	C	0:0:61:0:0:0	0:0:54:0:0:0	0:2:179:0:0:0
727213	T	0:35:0:5:0:0	0:36:0:3:0:0	0:107:0:9:0:0
727782	T	0:13:0:0:0:0	0:24:0:0:0:0	0:67:0:3:0:0
727997	C	0:0:23:0:0:0	0:0:26:1:0:0	0:0:63:4:0:0
730697	G	0:0:0:39:0:0	0:0:0:62:0:0	0:0:2:171:0:0
732755	A	49:0:0:0:0:0	50:0:0:0:0:0	163:0:2:0:0:0
732759	A	57:0:0:0:0:0	55:0:0:0:0:0	188:0:2:0:0:0
733063	A	81:0:0:0:0:0	74:0:0:0:0:0	319:0:0:2:0:0
734907	G	0:0:0:73:0:0	0:0:0:81:0:0	2:0:0:211:0:0
735607	A	63:0:0:0:0:0	58:0:0:0:0:0	242:0:2:0:0:0
736403	G	0:0:0:26:0:0	0:0:0:44:0:0	2:0:0:99:0:0
736462	A	30:0:0:0:0:0	36:0:0:0:0:0	124:0:2:0:0:0
736577	A	39:0:0:0:0:0	52:0:0:0:0:0	122:0:0:2:0:0
736851	G	1:0:0:47:0:0	0:0:0:40:0:0	6:0:0:174:0:0
738886	C	0:0:73:0:0:0	0:0:47:0:0:0	0:0:204:2:0:0
740564	G	0:0:0:19:0:0	0:0:0:50:0:0	0:0:2:72:0:0
742156	G	0:0:2:28:0:0	0:0:1:32:0:0	0:0:3:82:0:0
743719	A	31:0:0:0:0:0	22:0:0:0:0:0	98:0:3:0:0:0
743929	C	0:0:28:5:0:0	0:0:24:2:0:0	0:0:81:10:0:0
744124	A	48:0:0:0:0:0	50:0:0:0:0:0	178:0:2:0:0:0
744285	C	0:0:24:1:0:0	0:0:34:1:0:0	0:0:64:2:0:0
744461	A	22:0:0:0:0:0	30:0:0:0:0:0	72:0:2:0:0:0
746533	C	0:0:10:0:0:0	0:0:39:0:0:0	0:2:78:0:0:0
746846	C	0:0:8:0:0:0	0:0:29:2:0:0	0:0:52:2:0:0
747043	A	25:0:0:0:0:0	49:0:0:0:0:0	89:0:2:0:0:0
747360	T	0:17:0:1:0:0	0:35:0:1:0:0	0:57:0:4:0:0
749023	G	0:0:0:36:0:0	0:0:0:41:0:0	0:2:0:107:0:0
749138	T	0:32:0:0:0:0	0:35:0:0:0:0	0:116:0:2:0:0
749197	A	47:0:0:0:0:0	58:0:0:0:0:0	127:0:2:0:0:0
749358	A	37:0:0:0:0:0	52:0:0:0:0:0	156:0:2:0:0:0
749666	G	0:0:0:76:0:0	0:0:0:64:0:0	0:2:0:235:0:0
750925	C	0:0:101:0:0:0	0:0:75:0:0:0	2:0:275:0:0:0
753804	T	0:73:0:0:0:0	0:55:0:0:0:0	0:257:0:2:0:0
754237	A	28:0:0:0:0:0	31:0:2:0:0:0	128:0:0:2:0:0
755005	G	0:0:0:42:0:0	0:0:0:40:0:0	0:0:2:160:0:0
755511	T	0:30:0:0:0:0	0:43:0:0:0:0	0:119:0:2:0:0
755559	A	23:0:0:0:0:0	41:0:0:0:0:0	110:0:0:2:0:0
755645	A	25:0:0:0:0:0	26:0:0:0:0:0	115:0:2:0:0:0
755971	T	0:30:0:0:0:0	0:36:0:2:0:0	0:93:0:2:0:0
756473	A	72:0:0:0:0:0	80:0:0:0:0:0	256:0:2:0:0:0
756556	C	0:0:61:0:0:0	2:0:56:0:0:0	2:0:173:0:0:0
756975	T	0:41:0:0:0:0	0:51:0:0:0:0	0:141:0:2:0:0
757134	T	0:33:0:0:0:0	0:46:0:0:0:0	0:117:0:2:0:0
758083	C	0:0:51:0:0:0	0:0:36:1:0:0	0:0:133:2:0:0
758469	A	48:0:0:0:0:0	43:0:0:0:0:0	191:0:2:0:0:0
758477	C	0:0:53:0:0:0	1:0:54:0:0:0	2:0:250:0:0:0
759065	C	0:0:42:0:0:0	0:0:47:0:0:0	0:0:160:2:0:0
760481	G	0:0:1:55:0:0	0:0:1:72:0:0	0:0:2:204:0:0
760884	G	0:0:0:52:0:0	0:0:0:61:0:0	2:0:0:170:0:0
761285	G	0:0:1:53:0:0	0:0:0:62:0:0	0:0:4:140:0:0
761319	T	0:47:0:0:0:0	0:57:0:0:0:0	0:176:0:2:0:0
761622	C	2:0:72:0:0:0	1:0:52:0:0:0	3:0:245:0:0:0
761815	C	0:0:104:0:0:0	0:0:81:0:0:0	0:0:294:2:0:0
762062	T	0:116:0:0:0:0	0:71:0:0:0:0	0:369:0:2:0:0
762370	T	0:67:0:1:0:0	0:57:0:0:0:0	0:250:0:2:0:0
763733	C	0:0:79:0:0:0	0:0:80:0:0:0	2:0:265:0:0:0
764519	A	22:0:0:0:0:0	51:0:0:0:0:0	119:0:0:2:0:0
764642	T	0:38:0:0:0:0	0:68:0:0:0:0	0:145:2:0:0:0
764905	C	0:0:40:0:0:0	0:0:57:2:0:0	0:0:171:2:0:0
766254	T	0:105:0:0:0:0	0:66:0:0:0:0	0:326:0:2:0:0
770400	T	0:32:0:0:0:0	0:54:0:0:0:0	0:171:0:2:0:0
770661	G	0:0:0:36:0:0	0:0:1:72:0:0	0:0:2:165:0:0
771112	T	0:70:0:0:0:0	0:57:0:0:0:0	0:192:2:0:0:0
771708	C	0:0:42:0:0:0	0:0:40:0:0:0	2:0:149:0:0:0
771710	G	0:0:0:41:0:0	0:0:0:35:0:0	0:0:2:133:0:0
772445	C	0:0:31:0:0:0	0:0:30:0:0:0	1:0:132:2:0:0
772466	A	23:0:2:0:0:0	25:0:2:0:0:0	96:0:2:0:0:0
772516	G	0:0:0:49:0:0	0:0:0:56:0:0	0:0:2:160:0:0
773272	G	0:0:0:60:0:0	0:0:0:68:0:0	0:0:2:213:0:0
773690	G	0:0:0:26:0:0	0:0:1:26:0:0	0:0:2:74:0:0
774019	C	0:0:25:0:0:0	0:0:40:1:0:0	0:0:92:3:0:0
775312	G	0:0:0:32:0:0	0:0:0:61:0:0	2:0:0:162:0:0
776382	T	0:80:0:0:0:0	0:65:0:0:0:0	0:270:0:2:0:0
777428	G	0:0:0:31:0:0	0:0:0:64:0:0	0:0:2:168:0:0
778252	G	0:0:0:89:0:0	0:0:0:73:0:0	0:2:0:274:0:0
778314	A	104:0:0:0:0:0	58:0:1:0:0:0	306:0:0:2:0:0
779281	A	42:0:0:0:0:0	55:0:0:0:0:0	149:0:2:0:0:0
779298	C	0:0:41:0:0:0	0:0:46:0:0:0	0:0:96:2:0:0
780185	T	0:101:0:0:0:0	0:57:0:0:0:0	0:269:0:2:0:0
780353	C	0:0:61:0:0:0	0:0:45:0:0:0	0:0:161:2:0:0
780854	A	59:0:0:0:0:0	72:0:0:0:0:0	190:0:2:0:0:0
781309	T	0:44:0:0:0:0	0:48:0:0:0:0	0:138:0:2:0:0
783093	A	93:0:0:0:0:0	77:0:0:0:0:0	299:0:0:2:0:0
783671	A	84:0:0:0:0:0	67:0:0:0:0:0	212:0:2:0:0:0
783967	G	0:0:0:55:0:0	1:0:0:49:0:0	0:0:2:149:0:0
784018	T	0:54:0:0:0:0	0:47:0:0:0:0	0:180:0:2:0:0
784296	G	0:0:1:51:0:0	0:0:3:42:0:0	0:0:5:154:0:0
786653	A	47:0:0:0:0:0	83:0:0:0:0:0	186:0:2:0:0:0
786860	G	0:0:0:29:0:0	0:1:0:44:0:0	0:5:0:89:0:0
787128	C	0:0:50:0:0:0	0:1:51:0:0:0	2:0:109:0:0:0
787443	G	0:0:0:49:0:0	0:0:0:73:0:0	0:2:0:169:0:0
790188	G	0:1:0:38:0:0	0:2:0:31:0:0	0:8:0:117:0:0
790330	A	48:0:0:0:0:0	32:0:0:0:0:0	146:0:0:2:0:0
790446	T	0:55:0:0:0:0	0:47:0:0:0:0	0:161:0:2:0:0
791273	G	0:0:0:82:0:0	0:0:0:84:0:0	0:0:2:277:0:0
792443	T	0:41:0:0:0:0	0:63:0:0:0:0	0:176:0:2:0:0
793733	C	0:0:28:0:0:0	0:0:38:0:0:0	0:0:76:3:0:0
794061	C	0:0:28:1:0:0	0:0:45:3:0:0	0:0:109:4:0:0
794951	G	0:0:3:21:0:0	0:0:0:38:0:0	0:0:4:95:0:0
795054	T	0:31:0:2:0:0	0:32:0:1:0:0	0:103:0:5:0:0
795105	A	59:0:0:0:0:0	65:0:0:0:0:0	172:0:2:0:0:0
796322	T	0:17:0:1:0:0	0:28:0:3:0:0	0:87:0:5:0:0
796440	C	0:0:57:0:0:0	0:0:50:0:0:0	0:2:188:0:0:0
797423	C	0:0:53:3:0:0	0:0:71:5:0:0	0:0:185:4:0:0
799672	A	46:0:0:0:0:0	62:0:0:0:0:0	148:0:2:0:0:0
800997	C	1:0:42:0:0:0	0:0:51:0:0:0	4:0:115:0:0:0
801622	G	0:0:0:35:0:0	0:0:0:60:0:0	0:3:0:155:0:0
803912	A	20:0:0:0:0:0	35:0:0:0:0:0	56:0:2:0:0:0
804928	C	0:0:18:2:0:0	0:0:40:1:0:0	0:0:78:8:0:0
805922	G	0:0:0:14:0:0	0:0:0:26:0:0	0:0:2:129:0:0
806642	C	1:0:83:0:0:0	1:0:84:0:0:0	2:0:258:0:0:0
806736	C	1:0:76:0:0:0	0:0:49:0:0:0	3:0:224:0:0:0
807922	T	0:43:0:0:0:0	0:54:0:0:0:0	0:101:0:2:0:0
810438	G	0:0:0:58:0:0	0:0:0:71:0:0	0:2:0:215:0:0
810649	T	0:50:0:0:0:0	0:70:0:0:0:0	0:200:0:2:0:0
811413	C	0:0:79:0:0:0	0:0:73:0:0:0	2:0:208:1:0:0
813511	C	0:0:41:2:0:0	0:0:57:0:0:0	0:0:175:2:0:0
813725	T	0:59:0:1:0:0	0:73:0:0:0:0	0:223:0:2:0:0
814908	A	38:0:0:0:0:0	47:0:0:0:0:0	134:0:0:2:0:0
815493	G	0:0:0:26:0:0	0:0:0:40:0:0	0:0:2:90:0:0
816036	A	9:0:0:0:0:0	26:0:0:0:0:0	57:0:0:2:0:0
816173	T	0:38:0:0:0:0	0:52:0:0:0:0	0:144:2:0:0:0
818191	C	0:0:78:0:0:0	0:0:60:0:0:0	0:0:225:2:0:0
818847	T	0:69:0:0:0:0	0:68:0:1:0:0	0:228:0:2:0:0
820669	G	0:0:0:66:0:0	0:0:1:62:0:0	0:0:3:227:0:0
820899	T	0:41:0:0:0:0	0:38:0:0:0:0	0:168:0:2:0:0
821407	G	0:0:0:37:0:0	1:0:0:54:0:0	2:0:0:118:0:0
821707	A	13:0:0:0:0:0	29:0:0:0:0:0	54:0:2:0:0:0
821984	A	35:0:0:0:0:0	56:0:1:0:0:0	159:0:2:0:0:0
825607	G	0:1:0:43:0:0	0:0:0:47:0:0	0:4:0:113:0:0
825680	G	0:0:0:82:0:0	0:0:0:81:0:0	2:0:0:221:0:0
826926	T	0:58:0:0:0:0	0:46:0:0:0:0	0:189:0:4:0:0
827241	A	61:0:0:0:0:0	55:0:0:0:0:0	173:1:2:0:0:0
827700	A	65:0:0:0:0:0	50:0:0:0:0:0	191:0:0:2:0:0
828589	G	0:0:1:49:0:0	0:0:5:50:0:0	0:0:4:125:0:0
831996	C	0:0:42:0:0:0	0:0:72:0:0:0	2:0:157:0:0:0
834028	G	0:0:0:62:0:0	0:0:0:57:0:0	0:0:3:217:0:0
843036	G	0:0:0:43:0:0	0:0:0:67:0:0	0:2:0:206:0:0
845307	T	0:40:0:1:0:0	0:31:0:0:0:0	0:153:0:2:0:0
845320	C	0:0:41:0:0:0	0:0:37:2:0:0	0:0:149:2:0:0
851013	G	0:0:0:25:0:0	0:0:2:37:0:0	0:0:2:109:0:0
851315	G	0:0:0:41:0:0	0:0:0:60:0:0	2:0:0:137:0:0
851430	A	32:0:0:0:0:0	60:0:0:0:0:0	100:0:2:0:0:0
851642	C	0:0:49:0:0:0	0:0:70:0:0:0	2:0:168:0:0:0
851860	C	0:0:63:0:0:0	0:0:73:0:0:0	0:0:212:2:0:0
852223	G	2:0:0:20:0:0	3:0:0:22:0:0	6:0:0:78:0:0
853164	G	0:0:0:13:0:0	0:0:5:51:0:0	0:0:3:84:0:0
853341	T	0:32:0:0:0:0	0:65:0:1:0:0	0:137:0:2:0:0
853391	C	0:0:27:0:0:0	0:0:74:0:0:0	2:0:129:0:0:0
854380	A	70:0:0:0:0:0	70:0:0:0:0:0	200:0:0:2:0:0
854382	C	0:0:89:0:0:0	0:0:75:0:0:0	0:2:240:0:0:0
857483	A	65:0:0:0:0:0	52:0:0:0:0:0	218:0:0:3:0:0
860278	C	0:0:43:0:0:0	0:0:27:2:0:0	0:0:104:2:0:0
860535	C	0:0:42:0:0:0	0:0:35:0:0:0	0:0:154:2:0:0
860938	T	0:57:0:0:0:0	0:71:0:0:0:0	0:217:0:2:0:0
860985	T	0:48:0:0:0:0	0:58:0:0:0:0	0:138:2:0:0:0
861731	C	0:1:36:0:0:0	0:0:39:0:0:0	0:4:91:0:0:0
861840	T	0:36:0:0:0:0	0:41:0:0:0:0	0:88:0:2:0:0
862541	G	0:0:0:55:0:0	0:0:0:58:0:0	0:5:0:206:0:0
863845	C	0:0:24:0:0:0	0:0:43:0:0:0	0:0:77:5:0:0
864088	T	0:28:0:0:0:0	0:55:0:0:0:0	0:106:0:2:0:0
864436	C	0:1:51:0:0:0	0:1:53:0:0:0	0:4:172:0:0:0
864761	G	0:0:1:32:0:0	0:0:0:41:0:0	0:0:3:98:0:0
864809	T	0:41:0:0:0:0	0:47:0:0:0:0	0:126:0:2:0:0
866398	C	0:0:38:0:0:0	0:0:39:0:0:0	2:0:135:0:0:0
866494	T	0:60:0:0:0:0	0:60:0:0:0:0	0:217:0:2:0:0
866758	A	28:0:0:0:0:0	35:0:2:0:0:0	132:0:7:0:0:0
867995	G	0:0:2:30:0:0	0:0:3:43:0:0	0:0:3:88:0:0
868641	C	0:0:66:0:0:0	0:0:67:0:0:0	0:0:218:2:0:0
869235	C	0:0:27:0:0:0	0:0:49:0:0:0	2:0:96:0:0:0
869352	G	0:0:0:33:0:0	0:1:0:41:0:0	0:7:0:79:0:0
870378	T	0:43:0:0:0:0	0:37:0:1:0:0	0:85:0:2:0:0
870399	C	0:0:29:1:0:0	0:0:35:0:0:0	0:0:68:2:0:0
870626	C	0:0:39:0:0:0	0:2:66:0:0:0	0:3:175:0:0:0
870814	T	0:49:0:0:0:0	0:58:0:0:0:0	0:203:0:2:0:0
872257	T	0:40:0:0:0:0	0:62:0:0:0:0	0:152:2:0:0:0
873102	A	27:0:0:0:0:0	33:0:0:0:0:0	95:0:2:0:0:0
873122	C	0:0:25:2:0:0	0:0:32:2:0:0	0:0:98:5:0:0
873193	G	0:0:0:30:0:0	0:0:1:20:0:0	0:0:3:100:0:0
873673	T	0:47:0:0:0:0	0:56:0:1:0:0	0:137:0:2:0:0
873975	G	0:0:0:72:0:0	0:0:0:81:0:0	2:0:0:213:0:0
874924	G	0:0:0:67:0:0	0:0:0:56:0:0	0:2:0:224:0:0
875655	C	0:0:36:0:0:0	1:0:57:0:0:0	2:0:123:0:0:0
876957	T	0:57:0:0:0:0	0:62:0:0:0:0	0:217:0:2:0:0
877958	G	0:0:0:28:0:0	0:0:0:59:0:0	0:0:2:100:0:0
878280	A	60:0:0:0:0:0	91:0:0:0:0:0	236:0:2:0:0:0
878764	G	0:0:0:22:0:0	0:0:1:33:0:0	0:0:2:89:0:0
880720	G	0:0:0:37:0:0	0:0:1:56:0:0	0:0:2:136:0:0
880846	A	51:0:0:0:0:0	66:0:0:0:0:0	221:0:2:0:0:0
881153	A	40:0:0:0:0:0	54:0:0:0:0:0	131:0:2:0:0:0
881154	C	0:0:45:0:0:0	0:0:62:0:0:0	2:0:137:0:0:0
881480	G	0:0:2:17:0:0	0:0:0:27:0:0	0:0:2:60:0:0
882803	A	39:0:0:0:0:0	45:0:0:0:0:0	151:2:0:0:0:0
882983	C	0:0:30:0:0:0	0:0:40:0:0:0	0:0:79:2:0:0
884082	T	0:32:0:0:0:0	0:51:0:0:0:0	0:124:0:2:0:0
884140	C	2:0:32:0:0:0	3:0:57:0:0:0	2:0:110:0:0:0
884274	A	46:0:0:0:0:0	53:0:0:0:0:0	147:0:0:3:0:0
884499	G	0:0:0:73:0:0	0:0:0:82:0:0	2:0:0:209:0:0
886066	G	0:0:0:60:0:0	0:0:0:49:0:0	0:3:0:167:0:0
886152	G	0:0:1:37:0:0	0:0:0:61:0:0	0:0:2:154:0:0
886175	G	0:0:0:41:0:0	0:0:0:61:0:0	0:2:1:164:0:0
886529	G	0:0:0:44:0:0	0:0:2:59:0:0	0:0:3:158:0:0
892163	A	24:0:1:0:0:0	58:0:0:0:0:0	91:0:0:2:0:0
893089	G	0:0:0:56:0:0	0:0:1:64:0:0	2:0:0:216:0:0
893124	G	0:0:0:62:0:0	0:0:0:68:0:0	6:0:0:237:0:0
895157	A	23:0:0:1:0:0	34:0:0:2:0:0	59:0:0:6:0:0
897470	G	0:0:0:56:0:0	0:0:0:60:0:0	2:0:0:186:0:0
897711	T	0:44:0:0:0:0	0:58:0:0:0:0	0:170:0:2:0:0
899602	A	65:0:0:0:0:0	73:0:0:0:0:0	201:0:2:0:0:0
899738	A	44:0:0:0:0:0	59:0:0:0:0:0	142:0:3:0:0:0
901678	T	0:28:0:2:0:0	0:46:0:2:0:0	0:119:0:3:0:0
906253	G	0:3:0:33:0:0	0:3:0:27:0:0	0:2:0:98:0:0
906283	C	0:0:60:0:0:0	0:0:50:0:0:0	0:0:208:2:0:0
906540	C	0:0:47:1:0:0	0:0:32:0:0:0	0:0:129:2:0:0
906777	G	0:0:1:51:0:0	0:0:1:33:0:0	0:0:4:126:0:0
907290	T	0:57:0:0:0:0	0:50:0:0:0:0	0:146:0:2:0:0
909998	A	53:0:0:0:0:0	64:0:0:0:0:0	193:0:2:0:0:0
911395	C	0:0:33:0:0:0	0:0:61:0:0:0	0:0:147:2:0:0
912974	C	0:0:67:0:0:0	0:0:68:0:0:0	2:0:140:0:0:0
913664	G	0:0:1:31:0:0	0:0:0:30:0:0	0:0:2:107:0:0
914355	T	0:37:0:0:0:0	0:26:0:0:0:0	0:128:0:3:0:0
915930	C	0:0:18:0:0:0	0:0:32:0:0:0	0:0:61:3:0:0
916540	C	0:0:42:0:0:0	0:0:39:0:0:0	0:0:120:2:0:0
917287	G	0:0:0:73:0:0	0:0:0:66:0:0	0:0:3:226:0:0
919673	A	45:0:0:0:0:0	55:0:0:0:0:0	144:0:0:2:0:0
920338	A	51:0:0:0:0:0	58:0:2:0:0:0	158:0:2:0:0:0
920595	T	0:16:1:0:0:0	0:22:0:0:0:0	0:50:3:0:0:0
920757	G	0:0:0:57:0:0	0:0:0:76:0:0	0:3:0:169:0:0
921315	T	0:26:0:1:0:0	0:21:1:0:0:0	0:74:3:0:0:0
922205	T	0:37:0:0:0:0	0:41:0:0:0:0	0:139:0:2:0:0
931028	C	0:0:40:0:0:0	0:0:46:0:0:0	3:0:121:0:0:0
931379	G	0:0:2:37:0:0	0:0:3:43:0:0	0:0:6:126:0:0
934763	T	0:48:0:0:0:0	0:48:0:1:0:0	0:177:1:2:0:0
934906	G	0:0:0:43:0:0	0:0:0:53:0:0	0:0:3:155:0:0
935078	A	55:0:0:0:0:0	63:0:0:0:0:0	185:0:2:0:0:0
935903	T	0:72:0:0:0:0	0:73:0:0:0:0	0:259:0:2:0:0
936086	T	0:18:0:0:0:0	0:38:0:0:0:0	0:122:0:2:0:0
936938	A	76:0:0:0:0:0	73:0:0:0:0:0	275:0:0:2:0:0
937777	G	0:0:4:16:0:0	0:0:3:34:0:0	0:0:10:59:0:0
938440	T	0:43:0:0:0:0	0:53:0:0:0:0	0:171:1:2:0:0
938537	A	47:0:0:0:0:0	60:0:1:0:0:0	151:0:2:0:0:0
938987	C	0:0:44:0:0:0	0:0:56:0:0:0	0:2:132:0:0:0
939136	C	0:0:51:0:0:0	0:0:51:0:0:0	0:0:140:2:0:0
939457	T	0:64:0:1:0:0	0:61:0:0:0:0	0:247:0:2:0:0
939746	C	0:0:63:0:0:0	0:0:49:1:0:0	0:0:208:2:0:0
940092	T	0:52:0:0:0:0	0:45:0:0:0:0	0:170:0:2:0:0
940098	C	0:0:54:0:0:0	0:0:45:0:0:0	0:0:149:2:0:0
940883	G	0:0:1:29:0:0	0:0:0:26:0:0	0:0:2:89:0:0
942931	C	0:0:51:0:0:0	0:0:63:0:0:0	0:2:154:1:0:0
942974	G	0:0:0:64:0:0	0:0:0:78:0:0	0:2:0:185:0:0
944358	T	0:55:0:0:0:0	0:72:0:0:0:0	0:181:0:2:0:0
944638	A	16:0:1:0:0:0	22:0:0:0:0:0	60:0:2:0:0:0
946093	C	0:0:56:0:0:0	0:0:65:0:0:0	0:1:152:2:0:0
946161	G	0:0:0:41:0:0	0:0:0:48:0:0	2:0:0:164:0:0
946286	C	0:0:22:0:0:0	1:0:23:0:0:0	3:0:55:0:0:0
947986	G	0:0:0:100:0:0	0:0:0:62:0:0	0:2:0:283:0:0
948359	T	0:57:0:0:0:0	0:52:0:0:0:0	0:169:0:2:0:0
948390	C	0:0:25:0:0:0	0:0:26:0:0:0	0:0:91:3:0:0
948411	A	26:0:1:0:0:0	25:0:0:0:0:0	85:0:2:0:0:0
949758	T	0:64:0:0:0:0	0:60:0:0:0:0	0:222:0:2:0:0
950921	A	46:0:0:0:0:0	76:0:0:0:0:0	150:0:2:0:0:0
950952	A	32:0:0:0:0:0	59:0:2:0:0:0	119:0:2:0:0:0
952357	C	0:0:36:0:0:0	0:0:50:0:0:0	0:0:141:2:0:0
952399	G	0:0:0:37:0:0	0:0:0:33:0:0	0:2:0:115:0:0
952883	T	0:39:0:0:0:0	0:49:0:0:0:0	0:142:0:2:0:0
953837	G	0:0:0:37:0:0	0:0:0:59:0:0	0:3:0:128:0:0
954184	C	0:0:19:0:0:0	0:0:25:1:0:0	0:0:63:3:0:0
957057	T	0:21:0:0:0:0	0:61:0:1:0:0	0:101:0:2:0:0
959405	C	0:0:57:0:0:0	0:0:67:0:0:0	2:0:173:0:0:0
959476	C	0:0:69:0:0:0	0:0:49:0:0:0	2:0:168:0:0:0
959574	A	21:0:0:0:0:0	37:0:1:0:0:0	97:0:2:0:0:0
962327	G	0:0:0:44:0:0	0:1:0:51:0:0	0:2:0:107:0:0
962569	G	0:0:0:39:0:0	0:0:2:31:0:0	0:0:3:130:0:0
963520	T	0:53:0:1:0:0	0:50:0:0:0:0	0:174:0:2:0:0
966849	C	0:0:43:0:0:0	0:0:36:0:0:0	2:0:98:0:0:0
968081	C	0:0:22:0:0:0	0:0:54:0:0:0	2:0:95:0:0:0
972988	A	30:0:0:0:0:0	33:0:0:0:0:0	90:0:0:2:0:0
973104	G	0:0:0:37:0:0	0:0:0:36:0:0	0:6:0:97:0:0
973302	C	0:0:49:0:0:0	0:0:56:0:0:0	2:0:173:0:0:0
974772	G	0:0:0:56:0:0	0:0:0:46:0:0	1:0:2:171:0:0
974789	G	0:0:0:55:0:0	0:0:0:59:0:0	0:2:0:235:0:0
975146	T	0:54:0:0:0:0	0:62:0:0:0:0	0:242:2:0:0:0
975335	G	0:0:0:56:0:0	0:0:0:56:0:0	0:0:2:187:0:0
978579	A	29:0:0:0:0:0	31:0:0:0:0:0	64:0:2:0:0:0
978959	C	0:0:55:0:0:0	0:1:60:0:0:0	0:0:166:2:0:0
979013	A	35:0:0:0:0:0	33:0:0:0:0:0	93:0:2:0:0:0
979599	A	34:0:0:0:0:0	47:0:0:0:0:0	193:0:2:0:0:0
980092	C	0:0:41:0:0:0	0:0:36:1:0:0	0:0:144:3:0:0
980340	T	0:63:0:0:0:0	0:67:0:0:0:0	0:193:0:2:0:0
980557	T	1:50:0:0:0:0	0:51:0:0:0:0	0:182:0:2:0:0
980660	G	0:0:0:58:0:0	0:0:0:56:0:0	2:0:0:147:0:0
981541	G	0:0:1:44:0:0	0:0:2:39:0:0	0:0:7:144:0:0
982532	T	0:32:0:1:0:0	0:52:0:1:0:0	0:116:0:2:0:0
982789	T	0:24:0:0:0:0	0:35:0:0:0:0	0:183:0:2:0:0
983193	C	0:0:75:0:0:0	0:0:72:0:0:0	2:0:255:1:0:0
983217	G	0:0:0:73:0:0	0:0:0:66:0:0	0:0:2:187:0:0
984160	T	0:31:1:0:0:0	0:27:0:0:0:0	0:64:0:3:0:0
987731	A	52:0:1:0:0:0	51:0:1:0:0:0	219:0:3:0:0:0
987788	A	76:0:2:0:0:0	60:0:1:0:0:0	208:0:2:0:0:0
988224	T	0:62:0:0:0:0	0:68:0:0:0:0	0:160:0:2:0:0
988369	C	0:0:34:1:0:0	0:0:26:2:0:0	0:0:106:2:0:0
989049	G	0:0:3:26:0:0	0:0:0:27:0:0	0:0:2:48:0:0
989272	G	0:0:1:35:0:0	0:0:2:21:0:0	0:0:5:116:0:0
989579	A	55:0:0:0:0:0	39:0:0:0:0:0	168:0:0:2:0:0
990725	A	61:0:0:0:0:0	71:0:0:0:0:0	228:0:2:0:0:0
992084	C	0:0:49:0:0:0	0:0:66:0:0:0	2:0:162:0:0:0
992412	A	40:0:0:0:0:0	64:0:0:0:0:0	142:0:2:0:0:0
992566	C	0:0:39:1:0:0	0:0:50:1:0:0	0:0:140:3:0:0
993057	C	0:0:80:0:0:0	0:0:58:1:0:0	0:0:213:2:0:0
995728	C	0:0:18:0:0:0	0:0:40:0:0:0	0:0:110:2:0:0
996231	G	0:0:0:30:0:0	0:0:1:38:0:0	0:0:3:91:0:0
998567	C	0:0:29:4:0:0	0:0:24:3:0:0	0:0:134:8:0:0
999628	G	0:0:0:38:0:0	0:0:1:38:0:0	0:0:4:116:0:0
999745	T	0:74:0:0:0:0	0:63:0:0:0:0	0:267:2:0:0:0
1000092	T	0:36:0:0:0:0	0:41:1:0:0:0	0:146:2:0:0:0
1000336	A	45:0:0:0:0:0	56:0:0:0:0:0	167:0:2:0:0:0
1000376	T	0:44:0:1:0:0	0:60:0:0:0:0	0:182:0:2:0:0
1001094	T	0:67:0:0:0:0	0:52:0:0:0:0	0:199:0:2:0:0
1002003	A	14:0:0:0:0:0	26:0:0:0:0:0	60:0:3:0:0:0
1002819	C	0:0:56:0:0:0	0:0:44:0:0:0	0:5:173:1:0:0
1004635	C	0:0:45:0:0:0	0:0:74:0:0:0	0:2:182:0:0:0
1004725	C	0:0:61:0:0:0	0:0:72:0:0:0	0:0:207:2:0:0
1004857	C	0:0:67:0:0:0	0:0:80:0:0:0	2:0:220:0:0:0
1005266	C	0:0:64:0:0:0	0:0:58:0:0:0	0:0:239:2:0:0
1005306	A	71:0:0:0:0:0	45:0:0:0:0:0	209:0:0:2:0:0
1005657	G	0:0:0:43:0:0	0:0:0:43:0:0	2:0:0:184:0:0
1006475	A	48:0:0:0:0:0	60:0:0:0:0:0	191:0:0:2:0:0
1007260	T	0:43:0:0:0:0	0:36:0:0:0:0	0:126:0:2:0:0
1007413	G	0:0:2:21:0:0	0:0:3:37:0:0	0:0:3:90:0:0
1007610	T	0:38:0:0:0:0	0:51:0:0:0:0	0:138:0:3:0:0
1007990	A	10:0:0:0:0:0	37:0:0:0:0:0	73:0:2:0:0:0
1008487	A	46:0:0:0:0:0	67:0:0:0:0:0	183:0:2:0:0:0
1008841	A	44:0:0:0:0:0	72:0:0:0:0:0	225:0:2:0:0:0
1009801	C	0:1:55:0:0:0	0:0:69:0:0:0	2:0:191:0:0:0
1011964	C	0:0:110:0:0:0	0:0:73:0:0:0	1:0:345:2:0:0
1012110	T	0:87:0:0:0:0	0:88:0:0:0:0	0:303:2:0:0:0
1015042	C	0:0:103:0:0:0	0:0:96:0:0:0	0:2:382:0:0:0
1015669	C	0:0:53:0:0:0	0:0:69:0:0:0	0:0:197:2:0:0
1015770	C	0:0:24:0:0:0	0:0:37:0:0:0	0:0:66:7:0:0
1017234	C	0:0:40:3:0:0	0:0:46:3:0:0	0:0:97:2:0:0
1018404	G	0:0:1:37:0:0	0:0:0:39:0:0	0:0:3:104:0:0
1018592	A	31:0:0:0:0:0	29:0:0:0:0:0	125:0:0:4:0:0
1022398	A	52:0:0:0:0:0	63:0:0:0:0:0	151:0:2:0:0:0
1022477	C	1:0:51:0:0:0	3:0:50:0:0:0	3:0:137:0:0:0
1024695	C	0:0:54:0:0:0	0:0:40:0:0:0	3:0:159:0:0:0
1030030	A	41:0:0:0:0:0	56:0:0:0:0:0	137:0:2:0:0:0
1031114	G	0:0:0:57:0:0	0:0:0:55:0:0	0:0:2:147:0:0
1031929	G	0:0:1:27:0:0	0:0:1:54:0:0	0:0:2:103:0:0
1033071	G	0:0:0:53:0:0	0:0:0:95:0:0	0:2:0:191:0:0
1034174	G	0:0:2:21:0:0	0:0:4:25:0:0	0:0:5:61:0:0
1034429	A	52:0:0:0:0:0	51:0:0:0:0:0	152:0:0:2:0:0
1035500	T	0:62:0:0:0:0	0:76:0:0:0:0	0:201:0:2:0:0
1036036	C	0:0:58:0:0:0	0:0:63:1:0:0	0:0:141:3:0:0
1036068	T	0:16:0:0:0:0	0:23:0:1:0:0	0:60:0:2:0:0
1036220	A	74:0:0:0:0:0	80:0:0:0:0:0	239:0:3:0:0:0
1037953	G	0:0:0:68:0:0	0:0:0:61:0:0	2:0:0:248:0:0
1038871	C	0:0:20:0:0:0	0:0:30:0:0:0	0:0:75:3:0:0
1038977	G	0:0:0:36:0:0	0:0:0:66:0:0	0:0:2:124:0:0
1041282	G	0:0:0:46:0:0	0:0:0:48:0:0	0:0:3:160:0:0
1043647	C	0:0:47:0:0:0	0:0:49:0:0:0	0:0:209:3:0:0
1044420	C	0:0:60:0:0:0	0:0:53:0:0:0	0:0:186:3:0:0
1045201	A	77:0:0:0:0:0	79:0:0:0:0:0	203:0:2:0:0:0
1047896	A	72:0:0:0:0:0	80:0:0:0:0:0	259:0:2:0:0:0
1048549	C	0:0:32:3:0:0	0:0:28:1:0:0	0:0:104:7:0:0
1048726	G	0:0:0:60:0:0	0:0:1:69:0:0	0:1:3:177:0:0
1050205	G	0:0:0:55:0:0	0:0:0:75:0:0	0:2:0:219:0:0
1051188	C	0:0:35:0:0:0	0:0:28:0:0:0	0:0:143:2:0:0
1052581	A	38:0:0:0:0:0	52:0:0:0:0:0	128:0:2:0:0:0
1053455	A	49:0:0:0:0:0	54:0:0:1:0:0	190:0:2:0:0:0
1053540	G	0:0:0:33:0:0	0:0:1:32:0:0	0:0:2:124:0:0
1054024	A	46:0:0:0:0:0	47:0:0:0:0:0	195:0:0:2:0:0
1055867	A	58:0:0:0:0:0	70:0:0:0:0:0	176:0:2:0:0:0
1058915	A	70:0:0:0:0:0	60:0:0:0:0:0	207:0:2:0:0:0
1060237	T	0:21:0:0:0:0	0:40:0:0:0:0	0:54:0:2:0:0
1061327	G	0:0:0:27:0:0	0:0:0:46:0:0	0:0:2:87:0:0
1063066	T	0:42:0:0:0:0	0:45:0:0:0:0	0:197:0:2:0:0
1063382	G	0:0:0:63:0:0	0:0:0:52:0:0	0:0:2:227:0:0
1063543	G	0:0:0:72:0:0	0:0:0:76:0:0	0:0:2:260:0:0
1063912	G	0:0:0:16:0:0	0:0:0:20:0:0	0:0:2:61:0:0
1063923	G	0:0:0:18:0:0	0:0:0:22:0:0	0:0:2:75:0:0
1064534	G	0:0:0:65:0:0	0:0:0:89:0:0	0:0:2:232:0:0
1066764	G	0:0:0:63:0:0	0:0:0:83:0:0	0:2:0:211:0:0
1066922	C	0:1:40:0:0:0	0:0:51:0:0:0	0:0:154:2:0:0
1068132	T	0:36:0:0:0:0	0:34:0:1:0:0	0:136:0:7:0:0
1068922	A	34:0:0:0:0:0	39:0:0:0:0:0	118:0:2:0:0:0
1069296	C	0:0:31:0:0:0	0:0:28:1:0:0	0:0:109:2:0:0
1070984	A	32:0:1:0:0:0	19:0:5:0:0:0	46:0:5:0:0:0
1071111	C	0:0:20:0:0:0	0:0:35:0:0:0	0:0:97:2:0:0
1071256	T	0:54:0:0:0:0	0:68:0:0:0:0	0:169:0:2:0:0
1072573	C	0:0:69:0:0:0	0:0:50:0:0:0	2:0:182:0:0:0
1073757	T	0:47:0:0:0:0	0:68:0:0:0:0	0:151:0:2:0:0
1074681	T	0:26:0:2:0:0	0:37:0:1:0:0	0:80:0:2:0:0
1074750	T	0:44:0:0:0:0	0:70:0:0:0:0	0:143:0:3:0:0
1075532	A	101:0:0:0:0:0	83:0:0:0:0:0	323:0:2:0:0:0
1076256	G	0:0:0:67:0:0	0:0:0:61:0:0	0:2:0:250:0:0
1076399	T	0:66:0:0:0:0	0:50:0:0:0:0	0:176:0:2:0:0
1077685	G	0:0:0:15:0:0	0:0:5:43:0:0	0:0:2:71:0:0
1077687	G	0:0:3:15:0:0	0:0:13:39:0:0	0:0:15:60:0:0
1078005	G	0:0:0:62:0:0	0:0:0:66:0:0	2:0:0:181:0:0
1078209	A	53:0:0:0:0:0	52:0:0:0:0:0	169:0:2:0:0:0
1078272	G	0:0:0:40:0:0	0:0:0:44:0:0	0:0:2:111:0:0
1080210	G	0:0:2:18:0:0	0:0:3:31:0:0	0:0:6:69:0:0
1080445	G	0:0:1:43:0:0	0:0:0:38:0:0	0:0:2:114:0:0
1080704	G	0:0:0:40:0:0	0:0:0:35:0:0	0:2:0:141:0:0
1081003	T	0:48:0:0:0:0	0:44:0:0:0:0	0:169:0:2:0:0
1081562	T	0:31:0:0:0:0	0:36:0:0:0:0	0:143:0:2:0:0
1082233	A	23:0:0:0:0:0	40:0:0:0:0:0	142:0:2:0:0:0
1082999	C	0:1:32:0:0:0	0:1:49:0:0:0	0:3:146:0:0:0
1083088	T	0:42:0:1:0:0	0:30:0:2:0:0	0:105:0:2:0:0
1083974	T	0:41:0:0:0:0	0:40:0:0:0:0	0:156:0:2:0:0
1084993	G	0:0:3:20:0:0	0:0:8:19:0:0	0:0:11:80:0:0
1086530	G	0:0:0:44:0:0	0:0:0:50:0:0	0:0:2:132:0:0
1087093	C	0:0:23:1:0:0	0:0:27:2:0:0	0:0:64:3:0:0
1087359	A	65:0:0:0:0:0	62:0:0:0:0:0	189:0:3:0:0:0
1088123	G	0:0:1:18:0:0	0:0:1:28:0:0	0:0:3:47:0:0
1088364	C	0:0:13:2:0:0	0:0:23:2:0:0	0:0:81:9:0:0
1088713	G	0:0:0:24:0:0	0:0:0:36:0:0	0:0:2:121:0:0
1088862	T	0:36:0:1:0:0	0:48:0:0:0:0	0:132:0:2:0:0
1089085	T	0:18:0:0:0:0	0:39:0:0:0:0	0:103:0:2:0:0
1089821	C	0:0:50:0:0:0	0:0:62:0:0:0	0:0:178:2:0:0
1089875	T	0:42:0:0:0:0	0:68:0:0:0:0	0:152:0:2:0:0
1096929	G	0:0:0:47:0:0	0:0:0:88:0:0	2:0:0:186:0:0
1097844	G	0:0:0:37:0:0	0:0:0:59:0:0	0:0:2:162:0:0
1098715	A	50:0:0:0:0:0	77:0:0:0:0:0	144:0:2:0:0:0
1098915	C	0:0:70:0:0:0	0:0:62:0:0:0	2:0:160:0:0:0
1099302	A	48:0:0:0:0:0	79:0:0:0:0:0	209:0:2:0:0:0
1100112	G	0:0:1:43:0:0	0:0:1:38:0:0	0:0:2:132:0:0
1100417	G	0:2:0:64:0:0	0:1:0:53:0:0	0:4:0:191:0:0
1100533	T	0:58:0:0:0:0	0:68:0:0:0:0	0:207:0:2:0:0
1101072	T	0:40:0:0:0:0	0:42:0:0:0:0	0:123:2:0:0:0
1102506	A	36:0:0:0:0:0	79:0:1:0:0:0	139:0:2:0:0:0
1102760	C	0:0:25:0:0:0	0:0:63:0:0:0	0:0:103:2:0:0
1103018	G	0:0:0:34:0:0	0:1:0:58:0:0	0:2:0:75:0:0
1103278	A	51:0:0:0:0:0	89:0:0:0:0:0	119:0:2:0:0:0
1104274	T	0:48:0:0:0:0	0:70:0:0:0:0	0:158:1:2:0:0
1105213	C	0:0:48:1:0:0	0:0:54:0:0:0	0:0:126:3:0:0
1106720	G	0:0:0:75:0:0	0:0:0:60:0:0	2:0:0:258:0:0
1107490	C	1:0:49:0:0:0	1:0:39:0:0:0	5:0:132:0:0:0
1107519	A	41:0:0:0:0:0	40:0:0:0:0:0	148:0:0:2:0:0
1108396	G	0:0:0:47:0:0	0:0:0:56:0:0	0:0:2:138:0:0
1108842	T	0:62:0:0:0:0	0:55:0:0:0:0	0:185:0:3:0:0
1109477	T	0:51:0:1:0:0	0:49:0:0:0:0	0:200:0:3:0:0
1109634	T	0:31:0:3:0:0	0:36:0:0:0:0	0:127:0:3:0:0
1110849	C	0:0:46:0:0:0	0:0:56:0:0:0	0:2:132:0:0:0
1111644	C	0:0:23:0:0:0	0:0:36:0:0:0	0:0:129:3:0:0
1112900	G	0:0:0:44:0:0	0:0:0:52:0:0	0:0:2:137:0:0
1114900	C	0:0:19:3:0:0	0:0:18:2:0:0	0:0:53:4:0:0
1115086	T	0:29:0:0:0:0	0:36:0:0:0:0	0:122:0:2:0:0
1115278	C	0:0:75:0:0:0	0:0:70:0:0:0	0:0:270:2:0:0
1117492	A	78:0:0:0:0:0	45:0:0:0:0:0	245:0:3:0:0:0
1118143	G	1:0:0:49:0:0	0:0:0:40:0:0	2:0:0:148:0:0
1119290	C	0:0:48:0:0:0	2:0:37:0:0:0	3:0:142:0:0:0
1119698	A	30:0:1:0:0:0	38:0:0:0:0:0	102:0:2:0:0:0
1120052	A	26:0:0:0:0:0	27:0:0:0:0:0	86:0:2:0:0:0
1120320	T	0:22:0:2:0:0	0:38:0:5:0:0	0:79:0:10:0:0
1121265	G	0:0:0:16:0:0	0:0:0:42:0:0	0:0:2:67:0:0
1124968	T	0:34:1:0:0:0	0:48:0:0:0:0	2:164:0:0:0:0
1125179	A	21:0:1:0:0:0	15:0:0:0:0:0	72:0:4:0:0:0
1125459	T	0:36:0:0:0:0	0:53:0:0:0:0	0:159:0:2:0:0
1125952	A	81:0:0:0:0:0	75:0:0:0:0:0	266:0:2:0:0:0
1126130	A	69:0:0:0:0:0	62:0:0:0:0:0	175:0:2:0:0:0
1127351	T	0:37:0:0:0:0	0:62:0:0:0:0	0:168:0:2:0:0
1128699	G	0:0:1:35:0:0	0:0:0:39:0:0	0:0:2:88:0:0
1128703	C	0:0:27:0:0:0	0:0:27:1:0:0	0:0:87:3:0:0
1129586	G	0:0:0:72:0:0	0:0:0:59:0:0	0:2:0:262:0:0
1129669	C	0:0:22:0:0:0	0:0:40:0:0:0	0:0:142:2:0:0
1130505	T	0:32:0:1:0:0	0:42:0:0:0:0	0:160:0:2:0:0
1130563	G	0:0:0:30:0:0	0:0:0:58:0:0	0:0:2:130:0:0
1130579	T	0:49:0:0:0:0	0:58:0:0:0:0	0:142:0:2:0:0
1130816	C	0:0:46:0:0:0	0:0:45:1:0:0	0:0:120:3:0:0
1131953	A	103:0:0:0:0:0	69:0:0:0:0:0	343:0:0:2:0:0
1132990	G	0:0:1:25:0:0	0:0:0:34:0:0	0:0:4:88:0:0
1133133	G	0:0:0:37:0:0	0:0:0:58:0:0	2:0:0:115:0:0
1133903	G	0:0:0:26:0:0	0:0:2:35:0:0	0:0:2:64:0:0
1137090	G	0:0:0:62:0:0	0:0:0:55:0:0	0:2:0:190:0:0
1137297	A	23:0:1:0:0:0	22:0:0:0:0:0	100:0:5:0:0:0
1139322	C	0:0:29:0:0:0	0:0:43:0:0:0	0:0:86:2:0:0
1139325	A	20:0:2:0:0:0	26:0:2:0:0:0	59:0:2:0:0:0
1140245	T	0:38:0:0:0:0	0:53:0:2:0:0	0:129:0:2:0:0
1140483	C	0:0:21:0:0:0	0:0:42:2:0:0	0:0:58:3:0:0
1143317	G	0:0:0:91:0:0	0:0:0:72:0:0	0:0:2:221:0:0
1144744	A	44:0:0:0:0:0	59:0:0:0:0:0	133:0:2:0:0:0
1145524	G	0:0:2:27:0:0	0:0:0:36:0:0	0:0:2:99:0:0
1145558	T	0:39:0:0:0:0	0:49:0:0:0:0	0:167:0:2:0:0
1145570	T	0:35:0:0:0:0	0:42:0:0:0:0	0:163:0:2:0:0
1146217	G	0:0:0:34:0:0	0:0:0:62:0:0	0:2:0:183:0:0
1146288	A	37:0:0:0:0:0	67:0:0:0:0:0	153:0:2:0:0:0
1146983	C	0:0:27:0:0:0	0:0:28:0:0:0	0:0:93:2:0:0
1147605	T	0:18:0:1:0:0	0:21:0:1:0:0	0:70:0:2:0:0
1148479	T	0:32:0:0:0:0	0:58:0:0:0:0	0:121:1:2:0:0
1148730	C	0:0:33:0:0:0	0:0:39:1:0:0	0:0:92:3:0:0
1149081	G	0:0:0:64:0:0	0:0:0:70:0:0	2:0:0:203:0:0
1149768	A	17:0:0:1:0:0	32:0:0:0:0:0	71:0:0:4:0:0
1150482	G	0:0:0:25:0:0	0:0:0:34:0:0	0:0:5:111:0:0
1150651	T	0:51:0:0:0:0	0:63:0:0:0:0	0:171:0:2:0:0
1151995	T	0:64:0:0:0:0	0:77:0:0:0:0	0:189:0:2:0:0
1152855	C	0:1:100:0:0:0	0:0:79:0:0:0	0:2:310:0:0:0
1153616	C	0:0:39:0:0:0	1:0:43:0:0:0	3:0:113:0:0:0
1156645	G	0:0:0:71:0:0	0:0:0:48:0:0	0:0:2:207:0:0
1156966	C	0:0:72:0:0:0	0:0:50:0:0:0	0:0:252:2:0:0
1157531	C	0:0:39:0:0:0	0:0:35:1:0:0	0:0:112:4:0:0
1158017	C	0:0:57:0:0:0	0:0:80:0:0:0	0:2:192:0:0:0
1165897	T	0:65:0:0:0:0	0:47:0:0:0:0	0:241:2:0:0:0
1166064	A	55:0:0:0:0:0	61:0:0:0:0:0	160:0:2:0:0:0
1166766	A	74:0:0:0:0:0	69:0:0:0:0:0	221:0:2:0:0:0
1171144	T	0:67:0:0:0:0	0:72:0:0:0:0	0:214:2:0:0:0
1173653	T	0:52:0:0:0:0	0:43:0:0:0:0	0:169:0:2:0:0
1175988	G	0:0:0:72:0:0	0:0:0:76:0:0	0:2:0:283:0:0
1176054	A	57:0:0:0:0:0	60:0:0:0:0:0	225:0:0:2:0:0
1177984	C	0:0:30:4:0:0	0:0:24:2:0:0	0:0:93:12:0:0
1178073	T	0:64:0:0:0:0	0:73:0:0:0:0	0:213:2:0:0:0
1178277	A	47:0:0:0:0:0	48:0:0:0:0:0	157:0:2:0:0:0
1180272	T	0:22:0:4:0:0	0:53:0:3:0:0	0:142:0:8:0:0
1180860	T	0:102:0:1:0:0	0:83:0:0:0:0	0:355:0:2:0:0
1182783	C	0:0:51:0:0:0	0:0:55:0:0:0	0:0:153:2:0:0
1183409	A	11:0:1:0:0:0	26:0:2:0:0:0	64:0:3:0:0:0
1184372	C	0:0:57:0:0:0	0:0:56:2:0:0	0:0:206:3:0:0
1185065	C	0:0:49:0:0:0	0:0:39:1:0:0	0:0:125:3:0:0
1185639	C	0:0:25:0:0:0	0:0:44:0:0:0	0:0:127:2:0:0
1185711	C	2:0:18:0:0:0	7:0:32:0:0:0	13:0:103:0:0:0
1186010	C	0:0:27:0:0:0	0:0:44:0:0:0	0:2:107:0:0:0
1187045	G	0:0:1:24:0:0	0:0:3:40:0:0	0:0:4:101:0:0
1187782	T	0:38:0:0:0:0	0:47:0:0:0:0	0:156:0:2:0:0
1192911	T	0:38:0:0:0:0	0:31:0:1:0:0	0:155:0:2:0:0
1192914	G	0:0:4:48:0:0	0:0:3:37:0:0	0:1:5:195:0:0
1193833	G	0:0:0:56:0:0	0:0:0:73:0:0	2:0:0:235:0:0
1194310	G	0:0:0:31:0:0	0:0:0:52:0:0	0:0:2:98:0:0
1194761	T	0:32:0:0:0:0	0:33:0:0:0:0	0:124:0:2:0:0
1194890	T	0:78:0:0:0:0	0:68:0:0:0:0	0:254:2:0:0:0
1195346	T	0:47:0:0:0:0	0:38:0:2:0:0	0:140:0:3:0:0
1196007	G	0:0:0:75:0:0	0:0:0:67:0:0	0:1:2:291:0:0
1199748	G	0:0:0:22:0:0	0:0:1:42:0:0	0:0:2:71:0:0
1201783	G	0:0:0:52:0:0	0:0:0:69:0:0	0:2:0:189:0:0
1202867	G	0:0:0:12:0:0	0:4:0:23:0:0	0:8:0:63:0:0
1204161	T	0:41:0:0:0:0	0:32:0:0:0:0	0:151:0:2:0:0
1204469	G	0:0:0:30:0:0	0:0:0:35:0:0	0:3:0:93:0:0
1204642	G	0:0:0:48:0:0	0:0:0:62:0:0	0:0:2:182:0:0
1204996	T	0:42:0:0:0:0	0:52:0:0:0:0	0:147:0:2:0:0
1207136	C	0:0:30:6:0:0	0:0:24:10:0:0	0:0:77:11:0:0
1210422	G	0:0:0:37:0:0	0:0:0:65:0:0	0:2:0:161:0:0
1210663	C	0:0:26:0:0:0	0:0:40:0:0:0	0:0:102:2:0:0
1210768	C	0:0:35:0:0:0	0:0:38:0:0:0	5:0:137:0:0:0
1211320	C	0:0:58:0:0:0	0:0:63:0:0:0	0:0:213:2:0:0
1215886	C	0:0:47:1:0:0	0:0:36:0:0:0	0:0:108:3:0:0
1219259	G	0:0:1:16:0:0	0:0:7:18:0:0	0:0:7:47:0:0
1219840	C	0:0:23:0:0:0	0:0:43:0:0:0	0:0:65:3:0:0
1219930	T	0:23:0:0:0:0	0:39:0:1:0:0	0:82:0:3:0:0
1220029	T	0:26:0:0:0:0	0:48:1:0:0:0	0:109:0:2:0:0
1220172	G	0:0:0:27:0:0	0:0:0:52:0:0	0:0:2:108:0:0
1220701	C	0:0:70:0:0:0	0:0:80:0:0:0	2:0:231:0:0:0
1221408	T	0:45:0:0:0:0	0:72:0:0:0:0	0:160:1:2:0:0
1221512	C	0:0:47:0:0:0	0:0:41:0:0:0	0:0:151:3:0:0
1221660	C	0:0:36:0:0:0	0:0:58:0:0:0	0:2:112:0:0:0
1223435	C	0:0:74:0:0:0	0:0:68:0:0:0	0:2:263:1:0:0
1224689	G	0:1:0:26:0:0	0:3:0:42:0:0	0:7:0:99:0:0
1224865	C	0:0:33:0:0:0	0:0:50:0:0:0	3:0:120:0:0:0
1225998	C	0:0:40:0:0:0	0:0:69:0:0:0	0:0:132:2:0:0
1229249	C	0:0:40:2:0:0	0:0:41:6:0:0	0:0:132:9:0:0
1230289	T	0:65:0:0:0:0	0:55:0:0:0:0	0:158:0:2:0:0
1230433	G	0:0:0:65:0:0	0:0:0:57:0:0	0:0:2:188:0:0
1230957	G	0:0:0:145:0:0	0:1:0:81:0:0	0:2:0:372:0:0
1231025	A	66:0:0:0:0:0	62:0:0:0:0:0	231:0:2:0:0:0
1231724	G	0:0:0:41:0:0	0:0:1:35:0:0	0:0:2:97:0:0
1232625	A	33:0:0:0:0:0	63:0:0:0:0:0	116:0:2:0:0:0
1232764	C	0:0:26:2:0:0	0:0:41:2:0:0	0:0:115:2:0:0
1234917	T	0:44:0:0:0:0	0:60:0:1:0:0	0:185:0:2:0:0
1237101	C	0:0:51:1:0:0	0:0:36:2:0:0	0:0:161:3:0:0
1237264	T	0:31:0:0:0:0	0:40:0:0:0:0	0:142:2:0:0:0
1237295	A	45:0:0:0:0:0	45:0:0:1:0:0	199:0:2:0:0:0
1238725	C	1:0:20:0:0:0	2:0:42:0:0:0	10:0:75:0:0:0
1238805	C	0:0:39:0:0:0	0:0:77:0:0:0	0:0:175:2:0:0
1238874	C	0:0:19:0:0:0	1:0:34:0:0:0	2:0:99:0:0:0
1242001	A	24:0:1:0:0:0	29:0:6:1:0:0	94:0:9:0:0:0
1242270	T	0:38:0:0:0:0	0:53:0:0:0:0	1:175:0:2:0:0
1242973	A	44:0:0:0:0:0	53:0:0:0:0:0	206:0:0:2:0:0
1243498	A	32:0:0:0:0:0	54:0:0:0:0:0	121:0:2:0:0:0
1243978	A	36:0:0:0:0:0	45:0:0:0:0:0	134:0:3:0:0:0
1244018	G	0:0:5:25:0:0	0:0:7:30:0:0	0:0:14:102:0:0
1248101	C	0:0:30:0:0:0	0:0:49:0:0:0	0:0:125:3:0:0
1248691	C	0:0:24:0:0:0	0:0:52:0:0:0	0:0:69:2:0:0
1250846	C	0:0:72:0:0:0	0:0:59:0:0:0	4:0:161:0:0:0
1251158	T	0:68:0:0:0:0	0:85:0:0:0:0	0:279:0:2:0:0
1251375	G	0:0:0:57:0:0	0:0:0:67:0:0	0:0:2:211:0:0
1253915	A	57:0:0:0:0:0	53:0:0:0:0:0	145:0:2:0:0:0
1255578	A	24:0:1:0:0:0	38:0:0:0:0:0	106:0:3:0:0:0
1255806	A	30:0:4:0:0:0	29:0:7:0:0:0	108:0:2:0:0:0
1256945	C	0:0:52:0:0:0	0:0:69:0:0:0	0:2:198:0:0:0
1257673	A	48:0:0:0:0:0	41:0:0:0:0:0	183:0:0:2:0:0
1258969	T	0:46:0:0:0:0	0:62:0:0:0:0	0:174:2:0:0:0
1259425	G	0:0:0:32:0:0	0:0:0:57:0:0	1:0:2:213:0:0
1259803	A	15:0:2:0:0:0	19:0:1:0:0:0	69:0:3:0:0:0
1259903	C	0:0:40:0:0:0	0:0:34:2:0:0	0:1:158:3:0:0
1259933	T	0:54:0:0:0:0	0:65:0:0:0:0	2:221:0:0:0:0
1260064	T	0:40:0:0:0:0	0:27:0:0:0:0	0:114:0:2:0:0
1261997	A	11:0:0:0:0:0	26:0:0:0:0:0	60:0:2:0:0:0
1264718	T	0:46:0:0:0:0	0:66:0:0:0:0	0:151:0:2:0:0
1265596	T	0:52:0:0:0:0	0:48:0:1:0:0	0:248:1:3:0:0
1265818	G	1:0:0:71:0:0	0:0:0:50:0:0	0:0:3:229:0:0
1267591	T	0:53:0:0:0:0	0:70:0:0:0:0	0:190:0:2:0:0
1267677	A	46:0:0:1:0:0	49:0:0:1:0:0	134:0:0:2:0:0
1269155	A	52:0:0:0:0:0	49:0:1:0:0:0	139:0:2:0:0:0
1269844	T	0:52:0:0:0:0	0:74:0:0:0:0	0:187:0:2:0:0
1270070	T	0:27:0:0:0:0	0:28:0:2:0:0	0:98:0:7:0:0
1270410	A	45:0:0:0:0:0	40:0:0:0:0:0	145:0:2:0:0:0
1270737	A	37:0:0:0:0:0	46:0:1:0:0:0	128:0:3:0:0:0
1271174	G	0:0:0:57:0:0	0:1:0:62:0:0	0:2:0:167:0:0
1271287	C	0:0:32:0:0:0	0:0:26:0:0:0	0:0:116:3:0:0
1272769	A	61:0:0:0:0:0	54:0:0:0:0:0	199:0:2:0:0:0
1273549	G	0:0:0:61:0:0	0:0:0:49:0:0	0:0:2:177:0:0
1273928	C	0:0:38:0:0:0	0:0:43:0:0:0	0:0:132:2:0:0
1279757	C	0:0:48:0:0:0	0:0:62:0:0:0	2:0:165:0:0:0
1281827	G	0:0:1:24:0:0	0:0:1:32:0:0	0:0:2:87:0:0
1283293	C	0:0:25:0:0:0	0:0:32:0:0:0	0:0:93:2:0:0
1285301	A	55:0:0:0:0:0	54:0:0:0:0:0	175:0:3:0:0:0
1285582	G	0:0:0:63:0:0	0:0:0:74:0:0	2:0:0:189:0:0
1285689	C	0:0:46:0:0:0	0:0:56:0:0:0	0:2:181:0:0:0
1286942	A	28:0:0:0:0:0	25:0:0:0:0:0	67:0:2:0:0:0
1287727	G	1:0:0:23:0:0	0:0:0:49:0:0	4:0:0:82:0:0
1287825	T	0:28:0:1:0:0	0:45:0:0:0:0	0:106:0:2:0:0
1288135	A	22:0:0:0:0:0	61:0:0:0:0:0	133:0:2:0:0:0
1289465	C	0:0:30:0:0:0	0:0:32:0:0:0	0:0:88:2:0:0
1290869	G	0:0:1:73:0:0	0:0:1:60:0:0	0:0:5:292:0:0
1290911	A	68:0:1:1:0:0	60:0:0:0:0:0	272:1:2:0:0:0
1292424	G	0:0:0:73:0:0	0:0:0:85:0:0	0:0:2:213:0:0
1292807	T	0:32:0:2:0:0	0:40:0:1:0:0	0:103:0:3:0:0
1293775	G	0:0:0:32:0:0	0:0:1:30:0:0	0:0:6:135:0:0
1294953	T	0:44:0:0:0:0	0:40:1:0:0:0	0:196:0:3:0:0
1295240	C	0:0:56:0:0:0	0:0:64:0:0:0	0:0:240:2:0:0
1295421	C	0:0:43:3:0:0	0:0:38:0:0:0	0:0:113:4:0:0
1296347	T	0:40:0:0:0:0	0:52:0:0:0:0	0:153:0:2:0:0
1298518	A	23:0:0:0:0:0	20:0:1:0:0:0	96:0:2:0:0:0
1300642	C	0:0:48:0:0:0	0:0:79:0:0:0	2:0:219:0:0:0
1301058	C	0:0:23:0:0:0	0:0:48:0:0:0	0:0:99:2:0:0
1301169	A	31:0:0:0:0:0	41:0:0:1:0:0	76:0:0:2:0:0
1301556	G	0:1:0:61:0:0	0:0:0:76:0:0	0:2:0:212:0:0
1303463	C	0:0:71:0:0:0	0:0:63:0:0:0	0:0:250:2:0:0
1303640	A	32:0:0:0:0:0	27:0:0:0:0:0	88:0:3:0:0:0
1303841	C	0:0:54:0:0:0	0:0:92:0:0:0	3:0:187:0:0:0
1304071	A	34:0:0:0:0:0	39:0:0:0:0:0	104:0:2:0:0:0
1304506	G	0:0:0:42:0:0	0:0:0:57:0:0	4:0:0:156:0:0
1306267	C	1:0:42:0:0:0	2:0:61:0:0:0	2:0:133:0:0:0
1306513	C	0:0:24:1:0:0	0:0:40:1:0:0	0:0:61:2:0:0
1307290	C	0:0:50:0:0:0	0:0:67:0:0:0	0:0:162:2:0:0
1307761	C	0:0:31:0:0:0	0:0:45:0:0:0	0:0:109:2:0:0
1307817	C	0:0:24:4:0:0	0:0:31:7:0:0	0:0:73:10:0:0
1308121	C	0:0:36:3:0:0	0:0:39:1:0:0	0:0:161:2:0:0
1308729	C	0:0:31:0:0:0	0:0:38:1:0:0	0:0:122:3:0:0
1309142	C	0:0:30:4:0:0	0:0:34:0:0:0	0:0:105:2:0:0
1310245	T	0:35:0:0:0:0	0:43:0:0:0:0	0:114:0:2:0:0
1311418	A	47:0:0:0:0:0	51:0:0:0:0:0	215:0:0:2:0:0
1311769	T	0:56:0:0:0:0	0:50:0:0:0:0	0:178:0:2:0:0
1312245	T	0:65:0:0:0:0	0:62:0:0:0:0	0:228:0:2:0:0
1312556	C	0:0:72:0:0:0	0:0:81:0:0:0	0:0:261:2:0:0
1313165	A	16:0:1:0:0:0	23:0:0:0:0:0	55:0:2:0:0:0
1314274	G	0:0:0:76:0:0	0:0:0:56:0:0	2:0:0:222:0:0
1317145	C	0:0:58:0:0:0	0:0:57:0:0:0	0:0:209:2:0:0
1317245	C	0:0:62:0:0:0	0:0:54:1:0:0	0:0:228:3:0:0
1317898	G	0:0:0:50:0:0	0:0:0:68:0:0	2:0:0:239:0:0
1318843	A	95:0:0:0:0:0	73:0:0:0:0:0	243:0:2:0:0:0
1327925	C	0:0:55:2:0:0	0:0:41:2:0:0	0:0:157:5:0:0
1329436	A	46:0:0:0:0:0	51:0:0:0:0:0	188:0:2:0:0:0
1329572	G	0:0:5:16:0:0	0:0:3:19:0:0	0:0:14:51:0:0
1330179	A	44:0:0:0:0:0	44:0:0:0:0:0	131:0:2:0:0:0
1330871	G	0:0:0:30:0:0	0:0:0:37:0:0	0:0:2:150:0:0
1330874	T	0:28:1:0:0:0	0:34:0:0:0:0	0:141:2:0:0:0
1330893	C	0:0:54:0:0:0	0:0:63:0:0:0	0:2:229:0:0:0
1331865	G	0:0:0:61:0:0	0:0:0:79:0:0	0:2:0:120:0:0
1333016	A	57:0:0:0:0:0	55:0:0:0:0:0	164:0:0:3:0:0
1335396	C	0:0:57:0:0:0	0:0:56:0:0:0	2:0:215:0:0:0
1335579	G	0:0:1:35:0:0	0:0:1:30:0:0	0:0:4:128:0:0
1335595	C	1:0:31:0:0:0	1:0:28:0:0:0	5:0:84:0:0:0
1336090	C	0:0:41:2:0:0	0:0:51:0:0:0	0:0:167:3:0:0
1336131	T	0:66:0:0:0:0	0:56:0:0:0:0	0:199:0:2:0:0
1336494	C	0:0:21:0:0:0	0:0:21:1:0:0	0:0:71:4:0:0
1337373	G	0:0:1:63:0:0	0:0:1:50:0:0	0:0:3:185:0:0
1337678	A	48:0:0:0:0:0	64:0:0:0:0:0	169:0:2:0:0:0
1343267	T	0:40:0:0:0:0	0:46:0:1:0:0	0:125:0:2:0:0
1343597	T	0:35:0:0:0:0	0:57:0:0:0:0	1:142:0:4:0:0
1343600	G	0:0:0:31:0:0	0:0:0:52:0:0	0:0:3:137:0:0
1343753	G	0:0:0:78:0:0	0:0:0:69:0:0	0:0:2:198:0:0
1344412	T	0:71:0:0:0:0	0:49:0:0:0:0	0:240:0:2:0:0
1344652	T	0:63:0:0:0:0	0:62:0:0:0:0	0:196:0:2:0:0
1345050	T	0:48:0:0:0:0	0:48:0:0:0:0	0:180:0:2:0:0
1346945	G	0:0:0:37:0:0	0:0:0:56:0:0	0:2:0:168:0:0
1346985	T	0:27:0:0:0:0	0:36:0:0:0:0	0:98:2:1:0:0
1347072	G	0:0:0:31:0:0	0:0:0:41:0:0	0:0:3:104:0:0
1347159	G	0:0:0:32:0:0	0:0:1:34:0:0	0:0:3:86:0:0
1347538	C	0:0:42:0:0:0	0:0:42:0:0:0	0:0:126:2:0:0
1347817	G	0:0:0:46:0:0	0:0:0:37:0:0	0:2:0:138:0:0
1350255	C	0:0:39:0:0:0	0:0:54:0:0:0	3:0:126:0:0:0
1350516	A	21:0:1:0:0:0	32:0:0:0:0:0	109:0:2:0:0:0
1351984	C	0:0:30:0:0:0	0:0:51:0:0:0	1:2:147:0:0:0
1355072	G	0:0:0:21:0:0	0:0:2:33:0:0	0:1:2:104:0:0
1355232	T	0:60:0:0:0:0	0:69:0:0:0:0	0:212:0:3:0:0
1358839	G	0:0:0:44:0:0	0:0:0:66:0:0	0:0:2:148:0:0
1359134	C	0:0:23:3:0:0	0:0:18:6:0:0	0:0:53:9:0:0
1361579	C	0:0:25:0:0:0	0:0:21:2:0:0	0:0:52:3:0:0
1362271	T	0:89:0:0:0:0	0:69:0:0:0:0	0:335:0:2:0:0
1362345	G	0:0:0:77:0:0	0:0:0:64:0:0	0:2:0:263:0:0
1363769	C	0:0:24:0:0:0	0:0:32:0:0:0	0:0:101:2:0:0
1365805	C	0:0:20:0:0:0	0:0:36:0:0:0	0:3:91:0:0:0
1365941	G	0:0:0:53:0:0	0:0:0:54:0:0	0:0:2:172:0:0
1367964	G	0:0:1:20:0:0	0:0:6:25:0:0	0:0:3:72:0:0
1368017	A	50:0:0:0:0:0	40:0:0:0:0:0	161:0:2:0:0:0
1368931	A	28:0:0:0:0:0	40:0:0:0:0:0	138:0:3:0:0:0
1369077	A	36:0:1:0:0:0	42:0:0:0:0:0	124:0:4:0:0:0
1369955	A	24:0:0:0:0:0	38:0:0:0:0:0	113:0:2:0:0:0
1370260	G	0:0:0:49:0:0	0:0:0:55:0:0	0:0:2:223:0:0
1370945	C	0:0:24:1:0:0	0:0:39:0:0:0	0:0:121:3:0:0
1373353	T	0:48:0:0:0:0	0:58:0:0:0:0	0:195:0:2:0:0
1374014	T	0:24:0:0:0:0	0:38:0:0:0:0	0:77:0:2:0:0
1374470	G	0:0:0:43:0:0	0:0:1:33:0:0	0:0:2:111:0:0
1374695	A	54:0:0:0:0:0	64:0:0:0:0:0	192:0:1:2:0:0
1374744	T	0:42:0:0:0:0	0:44:0:1:0:0	0:133:0:2:0:0
1375434	A	33:0:0:0:0:0	45:0:0:0:0:0	150:0:0:2:0:0
1376282	C	0:0:53:0:0:0	0:0:75:0:0:0	0:0:214:2:0:0
1376377	C	0:0:22:0:0:0	0:0:43:1:0:0	0:0:53:3:0:0
1377542	C	0:0:32:0:0:0	0:0:36:0:0:0	0:0:128:2:0:0
1377648	C	0:0:46:0:0:0	0:0:61:0:0:0	2:0:174:0:0:0
1377828	C	0:0:21:1:0:0	0:0:39:2:0:0	0:0:92:2:0:0
1379067	C	1:0:49:0:0:0	0:0:53:0:0:0	3:0:153:0:0:0
1379545	G	0:0:0:35:0:0	0:0:0:56:0:0	0:0:3:148:0:0
1380925	T	0:63:0:0:0:0	0:81:0:0:0:0	0:252:0:2:0:0
1381198	A	63:0:0:0:0:0	68:0:0:0:0:0	221:0:2:0:0:0
1384762	G	0:0:0:49:0:0	0:0:0:59:0:0	0:2:0:237:0:0
1387152	T	0:30:0:0:0:0	0:56:0:1:0:0	2:138:0:0:0:0
1387226	A	20:0:0:0:0:0	27:0:1:0:0:0	79:0:2:0:0:0
1387306	G	0:0:2:14:0:0	0:0:4:23:0:0	0:0:6:53:0:0
1388084	A	30:0:0:0:0:0	38:0:0:0:0:0	122:0:2:0:0:0
1391394	G	0:3:0:45:0:0	0:1:0:28:0:0	0:3:0:168:0:0
1391657	C	0:0:49:2:0:0	0:0:43:6:0:0	0:0:164:10:0:0
1392141	G	0:0:0:74:0:0	0:0:0:73:0:0	2:0:0:200:0:0
1392989	A	44:0:0:0:0:0	70:0:0:0:0:0	166:0:2:0:0:0
1393225	T	0:69:0:0:0:0	0:58:0:0:0:0	0:222:0:2:0:0
1393786	T	0:18:0:2:0:0	0:35:0:3:0:0	0:76:0:2:0:0
1394190	G	0:0:0:48:0:0	0:0:0:67:0:0	2:0:0:211:0:0
1394402	G	0:0:0:68:0:0	0:0:0:72:0:0	0:2:0:201:0:0
1394552	C	0:0:63:0:0:0	0:0:75:0:0:0	2:0:225:0:0:0
1394692	T	0:44:0:0:0:0	0:55:0:0:0:0	0:135:0:3:0:0
1394911	T	0:35:0:0:0:0	0:39:0:1:0:0	0:127:0:2:0:0
1394939	C	0:0:7:7:0:0	0:0:13:3:0:0	0:0:47:10:0:0
1395495	C	0:0:52:0:0:0	0:0:65:0:0:0	0:0:241:2:0:0
1397394	A	25:0:0:0:0:0	45:0:4:0:0:0	81:0:3:0:0:0
1399581	T	0:45:1:0:0:0	0:55:0:0:0:0	0:183:0:2:0:0
1399704	T	0:51:0:0:0:0	0:49:0:0:0:0	0:127:0:2:0:0
1400682	T	0:65:0:0:0:0	0:68:0:0:0:0	0:183:1:2:0:0
1400710	C	0:0:64:2:0:0	0:0:55:0:0:0	0:0:160:2:0:0
1401303	A	13:0:0:0:0:0	29:0:3:0:0:0	50:0:2:0:0:0
1401605	C	0:0:30:0:0:0	0:0:59:0:0:0	1:0:128:2:0:0
1402130	C	0:0:70:0:0:0	0:0:71:0:0:0	2:0:254:0:0:0
1402816	C	0:0:62:0:0:0	0:0:42:0:0:0	0:2:137:0:0:0
1403113	G	0:0:0:52:0:0	0:0:0:39:0:0	0:0:4:140:0:0
1403190	A	42:0:0:0:0:0	44:0:0:0:0:0	171:0:2:0:0:0
1403329	G	0:1:0:28:0:0	0:0:0:35:0:0	0:2:0:86:0:0
1403378	A	25:0:0:0:0:0	32:0:0:0:0:0	97:0:2:0:0:0
1404219	C	0:0:48:1:0:0	0:0:46:0:0:0	0:0:141:6:0:0
1408421	C	0:0:40:2:0:0	0:0:46:2:0:0	0:0:132:4:0:0
1408518	T	0:37:0:0:0:0	0:57:0:0:0:0	0:115:0:2:0:0
1410147	A	85:0:0:0:0:0	51:0:0:0:0:0	242:0:2:0:0:0
1410640	G	0:0:3:34:0:0	0:0:2:28:0:0	0:0:9:108:0:0
1411341	A	33:0:0:0:0:0	34:0:0:0:0:0	110:0:2:0:0:0
1411930	A	64:0:0:0:0:0	68:0:0:0:0:0	232:0:2:0:0:0
1412514	C	1:0:30:0:0:0	2:0:20:0:0:0	6:0:106:0:0:0
1414344	G	0:0:0:34:0:0	0:1:0:43:0:0	0:2:0:135:0:0
1414379	T	0:36:0:0:0:0	0:50:0:0:0:0	0:167:0:2:0:0
1415103	A	22:0:0:0:0:0	51:0:0:0:0:0	120:0:2:0:0:0
1416445	G	0:0:0:52:0:0	0:0:0:49:0:0	0:2:0:174:0:0
1417073	A	45:0:0:0:0:0	55:0:0:0:0:0	109:0:2:0:0:0
1417233	G	0:0:0:23:0:0	1:0:0:40:0:0	6:0:0:106:0:0
1418065	G	0:0:1:32:0:0	0:0:0:52:0:0	0:0:3:140:0:0
1419674	G	0:0:0:23:0:0	0:0:0:44:0:0	0:0:2:99:0:0
1420095	C	0:0:34:0:0:0	0:0:72:1:0:0	0:0:109:2:0:0
1421012	T	0:40:0:0:0:0	0:72:0:0:0:0	0:153:0:2:0:0
1422603	G	0:0:1:29:0:0	0:0:2:39:0:0	0:0:2:115:0:0
1423939	T	0:63:0:0:0:0	0:62:0:0:0:0	0:263:0:2:0:0
1423950	A	45:0:0:0:0:0	51:0:0:0:0:0	208:0:0:4:0:0
1424369	T	0:47:0:0:0:0	0:31:0:0:0:0	0:151:0:2:0:0
1425036	A	37:0:0:0:0:0	49:0:0:0:0:0	155:0:2:0:0:0
1425805	T	0:26:0:2:0:0	0:27:0:0:0:0	0:67:0:2:0:0
1426568	T	0:76:0:0:0:0	0:56:0:0:0:0	0:224:0:2:0:0
1428621	C	0:0:17:2:0:0	0:0:25:1:0:0	0:0:82:6:0:0
1429178	G	0:0:0:25:0:0	0:0:2:23:0:0	0:0:2:73:0:0
1429898	A	49:0:0:0:0:0	46:0:0:0:0:0	177:0:2:0:0:0
1431834	T	0:55:0:0:0:0	0:59:0:0:0:0	0:205:2:0:0:0
1432939	T	0:55:1:0:0:0	0:58:0:0:0:0	0:195:0:2:0:0
1433239	T	0:55:0:0:0:0	0:55:0:0:0:0	0:186:2:1:0:0
1436498	A	34:0:0:0:0:1	38:0:0:0:0:0	100:0:0:3:0:0
1438099	T	0:50:0:0:0:0	0:62:0:0:0:0	0:175:0:2:0:0
1438703	C	0:0:41:1:0:0	0:0:47:0:0:0	0:0:140:9:0:0
1438929	C	0:0:51:1:0:0	0:0:41:2:0:0	0:0:174:2:0:0
1439273	T	0:36:0:0:0:0	0:22:0:0:0:0	0:108:2:0:0:0
1440097	G	0:0:1:51:0:0	0:0:3:35:0:0	2:0:3:164:0:0
1442291	G	0:0:4:25:0:0	0:0:4:36:0:0	0:0:12:92:0:0
1442423	T	0:40:0:0:0:0	0:30:0:0:0:0	0:89:0:2:0:0
1442937	C	0:0:59:0:0:0	0:0:64:0:0:0	2:0:233:0:0:0
1448481	G	0:0:0:65:0:0	0:0:0:59:0:0	0:2:0:214:0:0
1448673	T	0:77:0:0:0:0	0:70:0:0:0:0	0:273:2:0:0:0
1448834	A	34:0:1:0:0:0	32:0:1:0:0:0	105:0:4:0:0:0
1449114	G	0:0:1:28:0:0	0:0:2:31:0:0	0:0:4:135:0:0
1449358	T	0:84:0:0:0:0	0:60:0:0:0:0	0:218:0:2:0:0
1450688	A	46:0:0:1:0:0	56:0:0:0:0:0	159:0:0:2:0:0
1450738	A	48:0:0:0:0:0	40:0:0:0:0:0	172:0:0:2:0:0
1451012	C	0:0:37:1:0:0	0:0:44:0:0:0	0:0:105:2:0:0
1452265	T	0:18:0:0:0:0	0:27:0:0:0:0	0:71:0:2:0:0
1452268	G	0:0:2:23:0:0	1:0:1:32:0:0	0:0:6:89:0:0
1452448	T	0:47:0:0:0:0	0:60:0:0:0:0	0:152:0:2:0:0
1452715	A	52:0:0:0:0:0	58:0:0:0:0:0	131:0:2:0:0:0
1452789	G	0:0:0:49:0:0	0:0:0:84:0:0	2:0:0:189:0:0
1458424	A	65:0:0:0:0:0	62:0:0:0:0:0	194:0:3:0:0:0
1458500	T	0:58:0:0:0:0	0:54:0:0:0:0	0:229:0:3:0:0
1458588	A	72:0:1:0:0:0	62:0:0:0:0:0	181:0:2:0:0:0
1458790	A	49:0:0:0:0:0	59:0:0:0:0:0	153:0:2:0:0:0
1460141	G	0:0:0:51:0:0	0:0:0:57:0:0	0:0:2:169:0:0
1461819	T	0:75:0:0:0:0	0:73:0:0:0:0	0:250:2:0:0:0
1462323	A	49:0:0:0:0:0	38:0:0:0:0:0	171:0:2:0:0:0
1462500	A	60:0:0:0:0:0	42:0:0:0:0:0	229:0:2:0:0:0
1462758	C	0:0:85:0:0:0	0:0:86:0:0:0	2:0:301:0:0:0
1464226	G	0:0:0:77:0:0	0:0:0:70:0:0	2:0:0:207:0:0
1464399	G	2:0:0:34:0:0	4:0:0:36:0:0	5:0:0:87:0:0
1466425	G	0:0:0:81:0:0	0:0:0:60:0:0	2:0:0:284:0:0
1467042	G	0:0:0:75:0:0	0:0:0:66:0:0	2:0:0:262:0:0
1467419	G	0:0:3:34:0:0	0:0:1:31:0:0	0:0:6:85:0:0
1467680	A	17:0:4:0:0:0	44:0:1:0:0:0	76:0:4:0:0:0
1467835	C	0:0:18:3:0:0	0:0:24:3:0:0	0:0:65:8:0:0
1469952	C	0:0:37:0:0:0	0:0:51:1:0:0	0:0:125:2:0:0
1470554	C	0:0:55:0:0:0	0:0:41:0:0:0	0:0:170:5:0:0
1470633	C	0:0:68:0:0:0	0:0:62:0:0:0	0:2:250:0:0:0
1477589	T	0:32:0:0:0:0	0:57:0:1:0:0	0:157:0:2:0:0
1479233	G	0:0:0:19:0:0	0:0:0:29:0:0	0:0:3:61:0:0
1480062	T	0:86:0:0:0:0	0:67:0:0:0:0	0:235:0:2:0:0
1480748	G	0:0:3:46:0:0	0:0:4:63:0:0	0:0:11:224:0:0
1480753	C	0:0:50:0:0:0	0:0:57:1:0:0	0:0:235:2:0:0
1480757	C	0:1:49:0:0:0	0:2:57:0:0:0	0:8:208:0:0:0
1480760	C	0:1:51:0:0:0	0:2:56:0:0:0	0:8:200:0:0:0
1480761	T	0:47:0:1:0:0	0:51:0:2:0:0	0:184:0:9:0:0
1480765	C	1:0:55:0:0:0	1:0:58:0:0:0	9:0:219:0:0:0
1480773	C	0:2:58:0:0:0	0:2:60:0:0:0	0:8:230:0:0:0
1480783	C	0:0:64:0:0:0	1:0:56:0:0:0	5:0:217:0:0:0
1480907	G	0:0:1:28:0:0	0:0:1:58:0:0	0:0:6:99:0:0
1480930	T	0:36:0:0:0:0	0:46:0:0:0:0	3:140:0:0:0:0
1481074	G	0:1:0:50:0:0	0:1:0:59:0:0	0:4:0:130:0:0
1481337	G	50:0:0:58:0:0	55:0:0:62:0:0	202:0:0:214:0:0
1482068	G	0:0:0:44:0:0	0:0:1:39:0:0	0:0:4:141:0:0
1482850	A	29:0:2:0:0:0	33:0:3:0:0:0	95:0:4:0:0:0
1483095	T	0:40:0:1:0:0	0:63:0:0:0:0	0:145:0:3:0:0
1483542	G	0:0:1:46:0:0	0:0:0:38:0:0	0:0:2:167:0:0
1484289	T	0:69:0:1:0:0	0:58:0:1:0:0	0:199:0:2:0:0
1484366	T	0:53:0:0:0:0	0:39:0:1:0:0	0:170:0:4:0:0
1485099	G	0:0:1:21:0:0	0:0:1:28:0:0	0:0:2:68:0:0
1486067	C	0:0:36:0:0:0	0:0:38:0:0:0	0:0:91:2:0:0
1486666	C	0:1:38:0:0:0	0:1:40:0:0:0	0:6:137:0:0:0
1486776	C	0:0:74:0:0:0	0:0:76:0:0:0	0:2:267:0:0:0
1487202	T	0:53:0:0:0:0	0:50:0:1:0:0	0:185:0:2:0:0
1487541	A	48:0:1:0:0:0	51:0:0:0:0:0	150:0:2:0:0:0
1487888	C	0:0:36:1:0:0	0:0:44:0:0:0	0:0:140:3:0:0
1490360	G	0:0:0:60:0:0	0:0:1:64:0:0	0:0:2:157:0:0
1491112	G	0:2:0:52:0:0	0:4:0:54:0:0	0:4:0:175:0:0
1491651	A	54:0:0:0:0:0	43:0:0:0:0:0	150:0:2:0:0:0
1492720	A	38:0:0:0:0:0	77:0:0:0:0:0	154:0:2:0:0:0
1493069	C	0:0:27:0:0:0	0:0:38:2:0:0	0:0:102:3:0:0
1495982	G	0:0:0:75:0:0	0:0:0:67:0:0	0:2:0:269:0:0
1496166	G	0:0:0:19:0:0	0:0:0:19:0:0	0:0:4:99:0:0
1496436	C	0:0:32:0:0:0	0:0:39:3:0:0	0:0:93:4:0:0
1496555	C	0:0:24:3:0:0	0:0:32:1:0:0	0:0:116:2:0:0
1498045	T	0:55:0:0:0:0	0:57:0:0:0:0	0:201:0:2:0:0
1498165	A	48:0:0:0:0:0	49:0:1:0:0:0	179:0:2:0:0:0
1498714	G	0:0:0:70:0:0	0:0:0:73:0:0	0:2:0:271:0:0
1502040	G	0:0:0:52:0:0	0:0:0:44:0:0	0:2:0:133:0:0
1502101	C	3:0:45:0:0:0	2:0:49:0:0:0	4:0:137:0:0:0
1502580	G	0:0:0:29:0:0	0:0:0:44:0:0	0:2:0:105:0:0
1502864	C	0:0:25:0:0:0	0:0:27:0:0:0	0:0:106:2:0:0
1503972	C	0:0:58:0:0:0	0:0:58:0:0:0	0:0:203:2:0:0
1504092	G	0:0:0:53:0:0	0:0:0:82:0:0	2:0:0:222:0:0
1506491	G	0:0:0:36:0:0	0:0:0:43:0:0	0:0:3:119:0:0
1507258	T	0:45:0:0:0:0	0:50:0:0:0:0	0:172:0:2:0:0
1507643	T	0:74:0:0:0:0	0:61:0:0:0:0	0:235:0:2:0:0
1508044	T	0:48:0:1:0:0	0:35:0:1:0:0	0:156:0:3:0:0
1509199	G	0:0:3:74:0:0	0:0:0:45:0:0	0:0:8:193:0:0
1509209	T	0:81:0:0:0:0	0:39:0:0:0:0	0:216:2:0:0:0
1509772	C	0:0:19:2:0:0	0:0:32:6:0:0	0:0:110:4:0:0
1510644	C	0:0:57:0:0:0	0:0:65:0:0:0	0:2:220:0:0:0
1510852	G	0:0:0:41:0:0	0:0:0:57:0:0	0:2:0:182:0:0
1510947	T	0:47:0:0:0:0	0:62:0:0:0:0	0:200:0:2:0:0
1511306	T	0:64:0:1:0:0	0:62:0:0:0:0	0:232:0:2:0:0
1511396	T	0:51:0:0:0:0	0:46:0:1:0:0	0:173:0:2:0:0
1511768	C	0:0:74:0:0:0	0:0:84:0:0:0	2:0:272:0:0:0
1512490	A	35:0:0:0:0:0	36:0:0:0:0:0	134:0:2:0:0:0
1513411	A	50:0:0:0:0:0	66:0:0:0:0:0	178:0:2:0:0:0
1520986	A	34:0:6:0:0:0	35:0:0:0:0:0	117:0:7:0:0:0
1522283	C	0:0:49:0:0:0	0:0:52:0:0:0	0:2:167:0:0:0
1523086	A	83:0:0:0:0:0	60:0:0:0:0:0	282:0:2:0:0:0
1525548	A	38:0:0:0:0:0	36:0:0:0:0:0	156:0:0:2:0:0
1525970	T	0:75:0:1:0:0	0:49:0:0:0:0	0:274:0:3:0:0
1526013	A	51:0:0:0:0:0	47:0:0:0:0:0	172:0:3:0:0:0
1526108	C	1:0:83:0:0:0	2:0:65:0:0:0	3:0:205:0:0:0
1530176	T	0:95:0:0:0:0	0:74:0:0:0:0	0:258:0:2:0:0
1530716	G	0:0:1:30:0:0	0:0:0:17:0:0	0:0:2:84:0:0
1532057	C	0:0:48:1:0:0	0:0:54:0:0:0	0:0:181:2:0:0
1534532	C	0:0:60:0:0:0	0:0:44:0:0:0	0:2:143:0:0:0
1538496	A	43:0:1:0:0:0	36:0:0:0:0:0	164:0:3:0:0:0
1538943	G	0:0:0:41:0:0	0:0:2:65:0:0	0:0:2:169:0:0
1540091	G	0:0:0:25:0:0	0:0:0:34:0:0	2:1:0:91:0:0
1540154	T	0:37:0:0:0:0	0:54:0:0:0:0	0:151:0:2:0:0
1540384	G	0:0:2:33:0:0	0:0:0:42:0:0	0:0:3:119:0:0
1540535	G	0:0:0:70:0:0	0:0:0:54:0:0	0:2:0:174:0:0
1543696	G	0:0:0:43:0:0	0:0:0:42:0:0	2:0:0:184:0:0
1543968	C	1:0:27:0:0:0	0:0:21:0:0:0	5:0:63:0:0:0
1544121	C	1:0:35:0:0:0	0:0:32:0:0:0	5:0:83:0:0:0
1544124	T	0:20:0:0:0:0	0:23:0:0:0:0	0:62:0:2:0:0
1545293	A	67:0:0:0:0:0	67:0:0:0:0:0	184:0:2:0:0:0
1548958	T	0:24:0:1:0:0	0:28:0:2:0:0	0:62:0:2:0:0
1549257	A	49:0:0:0:0:0	75:0:0:0:0:0	164:0:0:2:0:0
1550298	A	57:0:0:0:0:0	62:0:0:0:0:0	201:0:2:0:0:0
1550352	C	0:0:31:0:0:0	0:0:56:0:0:0	2:0:142:0:0:0
1551014	G	0:0:0:52:0:0	0:0:0:47:0:0	0:3:0:185:0:0
1551162	A	42:0:0:4:0:0	34:0:0:1:0:0	116:0:0:5:0:0
1551217	T	0:72:0:0:0:0	0:59:0:0:0:0	0:196:0:2:0:0
1551864	T	0:40:0:0:0:0	0:44:0:0:0:0	0:140:0:2:0:0
1553121	A	40:0:1:0:0:0	57:0:1:0:0:0	185:0:3:0:0:0
1553578	T	0:30:0:0:0:0	0:61:0:0:0:0	0:135:2:0:0:0
1554437	A	40:0:0:0:0:0	68:0:0:0:0:0	174:0:2:0:0:0
1554500	G	0:0:0:38:0:0	0:0:0:53:0:0	0:2:0:122:0:0
1554513	G	0:0:0:42:0:0	0:0:0:51:0:0	0:0:2:130:0:0
1555370	G	0:0:0:34:0:0	0:0:0:47:0:0	0:0:2:121:0:0
1555412	C	0:0:49:0:0:0	0:0:59:0:0:0	0:0:175:2:0:0
1555592	C	0:0:27:2:0:0	0:0:36:2:0:0	0:0:101:10:0:0
1556026	T	0:38:0:0:0:0	0:49:0:0:0:0	0:145:0:2:0:0
1556368	T	0:11:0:0:0:0	0:23:0:0:0:0	0:60:0:3:0:0
1556815	G	0:0:0:64:0:0	0:0:0:66:0:0	0:0:2:183:0:0
1557993	G	0:0:0:33:0:0	0:0:0:41:0:0	2:0:0:154:0:0
1558972	C	0:0:42:1:0:0	0:0:46:2:0:0	0:0:103:2:0:0
1559053	C	0:0:29:2:0:0	0:0:45:0:0:0	0:0:80:2:0:0
1559105	G	0:0:4:26:0:0	0:0:2:33:0:0	0:1:5:99:0:0
1559593	G	0:0:0:98:0:0	0:0:0:71:0:0	2:0:0:355:0:0
1563722	G	0:0:0:59:0:0	0:0:0:64:0:0	0:0:2:159:0:0
1564266	A	29:0:0:0:0:0	48:0:0:0:0:0	95:0:2:0:0:0
1566868	A	76:0:0:0:0:0	59:0:0:0:0:0	238:0:0:2:0:0
1571967	G	0:0:2:59:0:0	0:0:1:39:0:0	0:0:3:222:0:0
1575241	T	0:39:0:0:0:0	0:39:0:0:0:0	0:155:0:2:0:0
1575259	A	32:0:0:0:0:0	41:0:0:0:0:0	130:0:2:0:0:0
1575284	G	0:0:0:41:0:0	0:0:0:50:0:0	0:0:2:135:0:0
1575411	G	0:0:0:35:0:0	0:0:0:46:0:0	0:0:2:143:0:0
1576598	G	0:0:0:17:0:0	0:0:0:27:0:0	0:0:2:58:0:0
1577100	G	0:0:0:64:0:0	0:0:0:50:0:0	0:3:0:174:0:0
1577162	C	0:0:37:1:0:0	0:0:27:1:0:0	0:0:126:3:0:0
1577332	C	0:0:53:1:0:0	0:0:67:0:0:0	0:0:190:2:0:0
1577404	A	62:0:0:0:0:0	53:0:0:0:0:0	201:0:2:0:0:0
1577665	A	51:0:0:0:0:0	59:0:0:0:0:0	160:0:2:0:0:0
1577892	G	0:0:0:29:0:0	0:0:2:36:0:0	0:0:2:100:0:0
1578062	G	0:0:0:30:0:0	0:0:0:47:0:0	0:0:2:129:0:0
1578259	C	0:0:27:1:0:0	0:0:40:1:0:0	0:0:114:5:0:0
1578820	A	20:0:0:0:0:0	23:0:0:0:0:0	58:0:4:0:0:0
1580119	C	0:0:19:0:0:0	0:0:34:0:0:0	0:5:68:0:0:0
1581674	T	0:57:0:0:0:0	0:55:0:0:0:0	0:205:2:0:0:0
1582999	G	0:0:0:19:0:0	0:0:1:39:0:0	0:0:4:62:0:0
1583284	A	14:0:0:0:0:0	14:0:2:0:0:0	65:0:4:0:0:0
1584369	C	0:0:42:2:0:0	0:0:47:0:0:0	0:0:131:2:0:0
1584550	C	0:2:25:0:0:0	0:0:37:0:0:0	0:5:59:0:0:0
1585127	A	17:0:0:0:0:0	34:0:0:0:0:0	92:2:0:0:0:0
1585355	T	0:13:0:0:0:0	0:45:0:0:0:0	0:64:0:2:0:0
1586009	A	57:0:0:0:0:0	58:0:0:0:0:0	241:0:0:2:0:0
1587273	T	0:83:0:0:0:0	0:73:1:0:0:0	0:230:2:0:0:0
1588119	C	0:0:68:0:0:0	0:0:69:0:0:0	0:2:209:0:0:0
1591003	C	0:0:37:1:0:0	0:0:40:0:0:0	0:0:107:3:0:0
1592031	A	61:0:0:0:0:0	61:0:0:0:0:0	266:0:2:0:0:0
1592107	C	0:0:51:0:0:0	0:0:41:0:0:0	0:0:134:3:0:0
1592256	G	0:0:0:85:0:0	0:0:0:81:0:0	0:3:0:239:0:0
1593524	T	0:45:0:0:0:0	0:51:0:0:0:0	0:101:0:2:0:0
1595392	C	0:0:51:0:0:0	0:0:31:0:0:0	0:0:115:2:0:0
1595863	A	46:0:0:0:0:0	72:0:0:0:0:0	172:0:2:0:0:0
1596845	G	0:0:0:64:0:0	0:0:0:63:0:0	0:0:2:251:0:0
1596955	A	38:0:0:0:0:0	35:0:0:0:0:0	104:0:3:0:0:0
1597070	G	0:0:0:39:0:0	0:0:1:43:0:0	0:0:2:176:0:0
1597388	C	0:0:18:0:0:0	0:0:24:2:0:0	0:0:58:5:0:0
1598030	T	0:54:0:0:0:0	0:48:0:0:0:0	0:190:0:2:0:0
1598400	C	0:0:46:0:0:0	0:0:55:0:0:0	0:0:152:2:0:0
1598488	A	32:0:0:0:0:0	63:0:0:0:0:0	149:0:3:0:0:0
1598720	C	0:0:14:1:0:0	0:0:31:1:0:0	0:0:64:2:0:0
1600509	C	1:0:18:0:0:0	0:0:33:0:0:0	3:0:95:0:0:0
1601075	T	0:31:0:0:0:0	0:38:0:0:0:0	0:133:0:3:0:0
1603135	C	0:0:61:0:0:0	0:0:58:0:0:0	2:0:222:0:0:0
1603411	A	59:0:0:0:0:0	55:0:0:0:0:0	221:0:2:0:0:0
1603488	G	0:0:0:47:0:0	0:0:0:42:0:0	0:2:0:169:0:0
1604155	A	34:0:0:0:0:0	43:0:0:0:0:0	121:0:0:2:0:0
1605391	G	0:0:0:41:0:0	0:0:0:43:0:0	1:0:2:119:0:0
1605397	A	30:0:0:0:0:0	31:0:0:0:0:0	85:0:2:0:0:0
1605545	A	43:0:0:0:0:0	57:0:0:0:0:0	157:0:0:2:0:0
1605871	C	0:0:50:0:0:0	0:0:63:0:0:0	2:0:149:0:0:0
1609485	C	0:0:46:1:0:0	0:0:54:2:0:0	0:0:127:2:0:0
1610516	C	0:0:16:1:0:0	0:0:29:0:0:0	0:0:63:3:0:0
1610558	T	0:18:0:0:0:0	0:20:0:0:0:0	0:55:0:2:0:0
1610635	A	48:0:0:0:0:0	45:0:0:0:0:0	162:0:2:0:0:0
1610959	A	58:0:0:0:0:0	31:0:0:0:0:0	140:0:2:0:0:0
1611209	A	59:0:0:0:0:0	60:0:0:0:0:0	172:0:0:2:0:0
1611496	G	0:0:0:54:0:0	0:0:0:75:0:0	0:0:3:166:0:0
1611777	G	0:0:2:36:0:0	0:0:2:41:0:0	0:0:2:96:0:0
1613715	A	122:0:0:0:0:0	79:0:0:0:0:0	297:0:2:0:0:0
1614470	T	0:68:0:0:0:0	0:62:0:0:0:0	0:239:0:2:0:0
1615139	C	0:0:40:0:0:0	0:0:56:1:0:0	1:0:121:3:0:0
1615517	C	0:0:48:0:0:0	0:0:65:0:0:0	0:2:184:0:0:0
1615572	C	2:0:42:0:0:0	2:0:48:0:0:0	4:0:136:0:0:0
1617955	C	0:0:32:0:0:0	0:0:30:0:0:0	2:0:112:0:0:0
1619985	G	0:0:0:52:0:0	0:0:0:57:0:0	0:0:3:215:0:0
1620125	C	0:0:45:1:0:0	0:0:51:0:0:0	0:0:137:4:0:0
1620666	A	40:0:0:0:0:0	49:0:0:0:0:0	92:0:2:0:0:0
1621481	C	0:0:25:0:0:0	0:0:50:0:0:0	0:2:108:0:0:0
1621598	A	54:0:0:0:0:0	60:0:0:0:0:0	124:0:0:2:0:0
1622060	T	0:59:0:0:0:0	0:40:0:0:0:0	0:161:0:2:0:0
1622233	A	46:0:0:0:0:0	33:0:0:0:0:0	142:0:3:0:0:0
1623302	G	0:0:1:47:0:0	0:0:1:45:0:0	0:0:3:163:0:0
1624787	G	0:0:0:14:0:0	0:0:0:23:0:0	0:0:2:53:0:0
1625203	C	0:0:40:1:0:0	0:0:35:2:0:0	0:0:125:6:0:0
1628557	A	50:0:0:0:0:0	63:0:0:0:0:0	139:0:2:0:0:0
1629384	C	0:0:41:0:0:0	0:0:56:0:0:0	0:0:252:3:0:0
1629427	T	0:62:0:0:0:0	0:56:0:0:0:0	0:252:1:2:0:0
1630115	T	0:28:0:0:0:0	0:28:0:0:0:0	0:72:0:2:0:0
1630123	G	0:0:0:34:0:0	0:0:0:33:0:0	0:0:10:92:0:0
1635279	T	0:41:0:0:0:0	0:67:1:0:0:0	0:211:0:2:0:0
1635796	T	0:31:0:0:0:0	0:34:0:0:0:0	0:104:0:2:0:0
1639950	T	0:47:0:0:0:0	0:63:0:0:0:0	0:203:0:2:0:0
1640605	T	0:16:0:2:0:0	0:27:0:7:0:0	0:61:0:4:0:0
1641155	A	58:0:0:0:0:0	57:0:0:0:0:0	208:0:3:0:0:0
1641395	T	0:46:0:0:0:0	0:70:0:0:0:0	0:189:0:2:0:0
1641514	C	0:0:15:1:0:0	0:0:19:2:0:0	0:0:48:2:0:0
1643861	T	0:30:0:0:0:0	0:39:0:0:0:0	0:107:0:2:0:0
1644749	G	0:0:0:54:0:0	0:0:0:41:0:0	0:0:2:194:0:0
1644939	G	0:0:0:36:0:0	0:0:0:35:0:0	0:0:2:95:0:0
1645463	G	0:0:0:65:0:0	0:0:0:48:0:0	2:0:0:163:0:0
1645609	T	0:31:3:0:0:0	0:24:0:0:0:0	0:139:2:0:0:0
1646030	T	0:21:0:0:0:0	0:39:0:0:0:0	0:76:0:3:0:0
1647098	C	0:0:35:1:0:0	0:0:24:5:0:0	0:0:98:4:0:0
1647409	G	0:1:0:26:0:0	0:0:0:57:0:0	0:2:0:88:0:0
1648589	T	0:105:0:0:0:0	0:86:0:0:0:0	0:276:0:2:0:0
1649623	A	79:0:0:0:0:0	67:0:0:0:0:0	257:0:2:0:0:0
1650285	T	0:64:0:1:0:0	0:54:0:0:0:0	0:259:0:2:0:0
1651561	C	0:0:82:0:0:0	0:0:71:0:0:0	0:0:215:2:0:0
1652224	G	0:0:0:40:0:0	0:0:0:49:0:0	0:0:2:132:0:0
1652485	T	0:41:0:0:0:0	0:42:0:0:0:0	0:143:2:0:0:0
1652843	C	0:0:31:0:0:0	0:0:39:0:0:0	0:0:132:2:0:0
1652961	A	57:0:1:0:0:0	67:0:0:0:0:0	172:0:2:0:0:0
1653819	A	54:0:0:0:0:0	50:0:0:0:0:0	154:0:2:0:0:0
1657012	G	1:0:0:12:0:0	1:0:0:16:0:0	7:0:0:47:0:0
1657015	T	0:20:0:1:0:0	0:20:0:1:0:0	0:63:0:3:0:0
1657506	C	0:0:42:0:0:0	0:0:69:0:0:0	2:0:144:0:0:0
1658370	A	53:0:0:1:0:0	56:0:0:0:0:0	167:0:0:2:0:0
1658473	G	0:2:0:21:0:0	0:2:0:24:0:0	0:12:0:87:0:0
1658914	C	0:0:25:1:0:0	0:0:34:0:0:0	0:0:123:4:0:0
1660216	C	0:0:42:0:0:0	0:0:40:0:0:0	0:0:131:2:0:0
1662053	G	0:0:0:41:0:0	0:0:0:39:0:0	0:2:0:118:0:0
1662685	C	0:0:18:0:0:0	0:1:24:0:0:0	0:2:78:0:0:0
1664782	T	0:39:0:0:0:0	0:43:0:1:0:0	0:123:0:3:0:0
1664903	G	0:0:0:46:0:0	0:0:0:53:0:0	0:4:0:145:0:0
1665224	C	0:0:81:0:0:0	0:0:61:0:0:0	2:0:295:0:0:0
1666356	C	0:0:66:0:0:0	0:0:73:0:0:0	2:0:230:0:0:0
1672276	C	0:0:33:0:0:0	0:0:54:0:0:0	2:0:139:0:0:0
1674262	A	58:0:0:0:0:0	96:0:0:0:0:0	195:0:0:2:0:0
1675083	T	0:49:0:1:0:0	0:63:0:0:0:0	0:159:0:2:0:0
1675243	G	0:0:0:57:0:0	0:1:0:47:0:0	0:2:0:134:0:0
1675552	A	22:0:0:0:0:0	32:0:1:0:0:0	83:0:2:0:0:0
1675663	G	0:0:1:38:0:0	0:0:3:34:0:0	0:0:5:94:0:0
1676021	T	0:54:0:0:0:0	0:52:0:0:0:0	0:196:0:2:0:0
1676254	T	0:71:0:0:0:0	0:72:0:0:0:0	0:261:0:3:0:0
1676747	G	0:1:3:43:0:0	0:0:3:44:0:0	1:0:2:150:0:0
1676972	C	0:0:74:0:0:0	0:0:85:0:0:0	0:2:297:0:0:0
1677600	C	0:0:75:1:0:0	0:0:46:0:0:0	0:0:220:2:0:0
1678494	C	0:0:21:0:0:0	4:0:23:0:0:0	4:0:59:0:0:0
1680531	G	0:0:0:84:0:0	0:0:0:82:0:0	2:0:0:261:0:0
1681400	G	0:0:0:59:0:0	1:0:0:61:0:0	2:0:0:173:0:0
1681659	A	52:0:0:0:0:0	60:0:0:0:0:0	184:0:2:0:0:0
1682198	T	0:31:0:0:0:0	0:61:0:0:0:0	0:150:2:0:0:0
1683450	G	0:0:0:17:0:0	0:0:4:19:0:0	0:0:3:70:0:0
1684034	C	0:0:37:0:0:0	0:0:46:0:0:0	0:0:107:2:0:0
1684325	G	0:0:0:46:0:0	0:0:0:53:0:0	0:2:0:158:0:0
1685150	C	0:0:57:0:0:0	0:0:59:0:0:0	2:0:203:0:0:0
1685301	G	0:0:1:33:0:0	0:0:2:33:0:0	0:0:4:112:0:0
1685853	C	0:0:38:0:0:0	0:0:56:0:0:0	0:0:121:2:0:0
1686162	G	0:0:1:38:0:0	0:0:0:42:0:0	0:0:2:110:0:0
1686989	A	25:0:0:0:0:0	30:0:0:0:0:0	104:0:2:0:0:0
1687035	T	0:67:0:0:0:0	0:76:0:0:0:0	0:226:0:2:0:0
1687500	C	0:0:44:0:0:0	0:0:55:0:0:0	2:0:136:0:0:0
1688555	C	0:0:29:0:0:0	0:0:37:1:0:0	0:0:93:2:0:0
1689145	C	0:0:26:0:0:0	0:0:44:0:0:0	1:0:101:2:0:0
1694093	G	1:0:0:49:0:0	0:0:0:45:0:0	3:0:0:125:0:0
1696838	G	0:0:0:47:0:0	0:0:0:49:0:0	0:3:0:123:0:0
1697543	A	30:0:0:0:0:0	59:0:1:0:0:0	111:0:2:0:0:0
1698332	A	78:0:0:0:0:0	77:0:0:0:0:0	260:0:0:2:0:0
1699801	T	0:48:0:0:0:0	0:84:0:0:0:0	0:179:0:2:0:0
1700333	C	0:0:100:0:0:0	0:0:71:0:0:0	2:0:264:0:0:0
1701508	T	0:42:0:0:0:0	0:52:0:0:0:0	0:87:0:3:0:0
1702349	C	0:0:31:1:0:0	0:0:22:0:0:0	0:0:96:2:0:0
1703930	T	0:46:0:0:0:0	0:59:0:0:0:0	0:206:0:3:0:0
1704370	A	39:0:0:0:0:0	57:0:0:0:0:0	139:0:2:0:0:0
1704465	G	0:0:1:44:0:0	0:0:0:24:0:0	0:0:2:115:0:0
1704470	G	0:0:1:47:0:0	0:0:0:32:0:0	0:0:2:136:0:0
1704904	C	1:0:62:0:0:0	0:0:46:0:0:0	2:0:223:0:0:0
1706943	A	29:0:0:0:0:0	58:0:0:0:0:0	112:0:0:2:0:0
1708389	T	0:53:0:0:0:0	0:65:0:1:0:0	0:174:0:2:0:0
1709968	C	0:0:45:3:0:0	0:0:54:3:0:0	0:0:144:2:0:0
1710585	A	45:0:0:0:0:0	33:0:0:0:0:0	148:0:3:0:0:0
1713017	C	0:0:44:0:0:0	0:0:34:0:0:0	0:2:142:0:0:0
1713222	G	0:0:0:37:0:0	0:0:0:26:0:0	1:0:2:80:0:0
1715722	C	0:0:77:0:0:0	0:0:56:0:0:0	0:2:211:0:0:0
1717471	G	0:0:0:14:0:0	0:1:0:25:0:0	0:4:0:48:0:0
1718258	A	41:0:1:0:0:0	68:0:0:0:0:0	185:0:2:0:0:0
1718447	A	38:0:0:0:0:0	64:0:0:0:0:0	150:0:2:0:0:0
1718482	C	1:0:27:0:0:0	0:0:52:0:0:0	2:0:103:0:0:0
1719656	A	40:0:0:0:0:0	40:0:1:0:0:0	115:0:2:0:0:0
1719929	A	38:0:0:1:0:0	29:0:0:0:0:0	100:0:4:1:0:0
1720323	C	2:0:33:0:0:0	1:0:45:0:0:0	5:0:111:0:0:0
1720566	T	0:36:1:0:0:0	0:54:0:0:0:0	0:140:0:2:0:0
1721474	G	0:0:3:33:0:0	0:0:2:36:0:0	0:0:5:125:0:0
1721726	C	1:0:62:0:0:0	0:0:54:0:0:0	0:0:249:2:0:0
1722025	A	59:0:0:0:0:0	54:0:0:0:0:0	176:0:2:0:0:0
1722470	G	0:0:0:39:0:0	0:2:0:50:0:0	0:3:0:143:0:0
1722569	C	0:0:34:0:0:0	0:0:50:0:0:0	0:0:97:2:0:0
1723394	G	0:0:0:63:0:0	0:0:0:82:0:0	2:0:0:236:0:0
1723869	G	0:0:0:40:0:0	0:0:0:30:0:0	0:0:2:87:0:0
1723876	A	49:0:0:0:0:0	50:0:0:0:0:0	116:0:2:0:0:0
1724772	T	0:49:0:2:0:0	0:57:0:1:0:0	0:142:0:4:0:0
1724808	A	29:0:0:0:0:0	49:0:0:0:0:0	133:0:2:0:0:0
1725500	G	0:0:0:40:0:0	0:0:0:47:0:0	0:0:2:153:0:0
1728018	A	63:0:0:0:0:0	71:0:0:0:0:0	225:0:2:0:0:0
1728046	G	0:0:0:79:0:0	0:0:0:78:0:0	0:2:0:216:0:0
1729125	A	73:0:0:0:0:0	62:0:0:0:0:0	225:0:2:0:0:0
1730006	G	0:0:0:38:0:0	0:0:0:67:0:0	2:0:0:148:0:0
1731083	C	0:0:45:0:0:0	0:0:56:1:0:0	0:0:155:2:0:0
1732077	T	0:27:0:0:0:0	0:48:0:0:0:0	0:95:0:2:0:0
1735292	A	27:0:0:0:0:0	43:0:0:0:0:0	149:0:2:0:0:0
1737645	T	0:70:0:0:0:0	0:68:0:0:0:0	0:285:2:0:0:0
1740435	G	0:0:0:22:0:0	0:0:0:27:0:0	0:0:2:88:0:0
1740510	C	0:0:59:0:0:0	0:0:53:0:0:0	0:0:186:2:0:0
1740947	A	45:0:0:0:0:0	39:0:0:0:0:0	138:0:0:2:0:0
1740994	T	0:25:0:1:0:0	0:35:0:2:0:0	0:105:0:3:0:0
1741876	T	0:29:0:0:0:0	0:41:0:0:0:0	0:99:2:0:0:0
1742305	C	0:0:15:1:0:0	0:0:40:0:0:0	0:0:77:2:0:0
1743035	T	0:36:0:0:0:0	0:48:0:0:0:0	0:147:0:2:0:0
1743505	G	0:0:0:50:0:0	0:0:0:47:0:0	0:0:2:220:0:0
1743729	C	0:0:83:0:0:0	0:0:54:0:0:0	0:2:233:0:0:0
1744012	T	0:54:0:1:0:0	0:33:0:0:0:0	0:169:0:2:0:0
1744049	A	46:0:2:0:0:0	46:0:1:0:0:0	144:0:4:1:0:0
1745329	A	59:0:2:0:0:0	56:0:0:0:0:0	168:0:3:0:0:0
1746885	G	0:0:0:39:0:0	0:0:3:35:0:0	0:0:2:116:0:0
1747260	G	0:0:0:66:0:0	0:0:0:83:0:0	2:0:0:296:0:0
1747811	A	48:0:0:2:0:0	25:0:0:1:0:0	117:0:0:5:0:0
1748186	A	25:0:0:0:0:0	33:0:0:0:0:0	115:0:2:0:0:0
1748201	G	0:0:2:36:0:0	0:0:1:33:0:0	0:0:2:143:0:0
1748340	C	0:0:61:0:0:0	0:0:49:0:0:0	0:2:243:0:0:0
1748671	C	0:0:34:0:0:0	0:0:61:0:0:0	0:0:138:2:0:0
1753748	T	0:20:0:1:0:0	0:26:0:1:0:0	0:88:0:2:0:0
1754846	G	0:0:0:61:0:0	0:0:0:74:0:0	2:0:0:201:0:0
1755591	T	0:37:0:0:0:0	0:56:0:0:0:0	0:151:0:2:0:0
1756982	C	0:0:46:1:0:0	0:0:56:0:0:0	0:0:138:3:0:0
1757039	C	0:0:28:2:0:0	0:0:31:3:0:0	0:0:98:9:0:0
1759795	G	0:0:0:38:0:0	0:0:0:37:0:0	0:0:2:114:0:0
1760181	G	0:0:0:51:0:0	0:0:0:53:0:0	0:0:2:101:0:0
1761565	A	63:0:0:0:0:0	62:0:0:0:0:0	231:0:3:0:0:0
1761745	T	0:56:0:0:0:0	0:75:0:0:0:0	0:226:0:2:0:0
1762494	G	0:0:0:48:0:0	0:0:0:44:0:0	2:0:1:170:0:0
1762799	G	0:0:0:61:0:0	0:0:0:55:0:0	0:2:0:162:0:0
1764933	A	74:0:0:0:0:0	47:0:0:1:0:0	250:0:0:3:0:0
1765162	G	0:0:1:54:0:0	0:0:2:36:0:0	0:0:8:173:0:0
1765536	T	0:46:0:0:0:0	0:88:0:0:0:0	0:234:0:3:0:0
1766147	C	0:0:31:1:0:0	0:0:33:0:0:0	0:0:107:2:0:0
1766478	T	0:62:0:0:0:0	0:62:0:0:0:0	0:230:0:2:0:0
1767268	T	0:43:0:0:0:0	0:50:0:0:0:0	0:144:2:0:0:0
1768297	C	0:0:57:0:0:0	0:0:56:1:0:0	0:0:186:2:0:0
1768870	A	15:0:1:0:0:0	21:0:7:0:0:0	64:0:10:0:0:0
1769675	C	0:0:84:0:0:0	0:0:75:0:0:0	0:3:235:0:0:0
1770394	C	0:0:101:0:0:0	0:0:94:0:0:0	0:2:285:0:0:0
1770613	T	0:74:0:0:0:0	0:75:0:1:0:0	0:248:0:3:0:0
1770809	C	2:0:46:0:0:0	2:0:52:0:0:0	4:0:169:0:0:0
1770891	C	1:0:48:0:0:0	1:0:44:0:0:0	3:0:120:0:0:0
1771695	C	0:0:91:0:0:0	0:0:67:0:0:0	2:0:284:0:0:0
1772384	C	0:0:64:1:0:0	0:0:56:0:0:0	0:2:211:0:0:0
1773246	G	0:0:0:25:0:0	0:0:1:61:0:0	0:0:2:101:0:0
1773379	G	0:0:0:37:0:0	0:0:0:47:0:0	0:0:2:110:0:0
1773487	T	0:30:0:0:0:0	0:57:0:0:0:0	0:120:0:2:0:0
1773610	T	0:17:0:0:0:0	0:50:3:0:0:0	0:70:2:0:0:0
1775702	C	0:0:39:0:0:0	0:0:43:0:0:0	0:0:111:3:0:0
1776011	T	0:44:1:0:0:0	0:59:0:0:0:0	0:167:2:0:0:0
1777385	G	0:0:0:32:0:0	0:0:0:45:0:0	0:0:2:168:0:0
1778076	C	0:0:14:0:0:0	0:0:23:0:0:0	0:0:56:2:0:0
1778954	T	0:38:0:0:0:0	0:47:0:1:0:0	0:128:0:2:0:0
1790715	C	0:0:55:0:0:0	0:0:60:0:0:0	0:0:160:2:0:0
1791708	G	0:0:0:25:0:0	0:0:1:37:0:0	0:0:3:109:0:0
1793184	A	70:0:0:0:0:0	73:0:0:0:0:0	210:0:2:0:0:0
1793707	C	0:0:31:0:0:0	0:0:45:0:0:0	0:0:77:3:0:0
1793714	G	0:0:0:32:0:0	0:0:2:48:0:0	0:0:7:79:0:0
1794791	T	0:44:0:0:0:0	0:52:0:0:0:0	0:167:0:2:0:0
1794858	G	0:0:1:30:0:0	0:0:1:27:0:0	0:0:2:60:0:0
1795475	C	0:0:37:1:0:0	0:0:67:0:0:0	0:0:156:2:0:0
1795496	C	0:0:46:0:0:0	0:0:61:1:0:0	0:0:180:2:0:0
1795995	A	51:0:0:0:0:0	64:0:0:0:0:0	241:0:2:0:0:0
1796064	T	0:47:0:0:0:0	0:59:0:0:0:0	0:171:0:2:0:0
1796586	T	0:37:0:0:0:0	0:49:0:0:0:0	0:140:0:2:0:0
1796771	G	0:0:2:19:0:0	0:0:2:54:0:0	0:0:3:92:0:0
1797614	A	51:0:0:0:0:0	59:0:0:0:0:0	166:0:2:0:0:0
1798072	A	23:0:0:1:0:0	44:0:0:1:0:0	113:0:0:2:0:0
1798236	G	0:0:0:27:0:0	0:1:0:28:0:0	0:4:0:96:0:0
1801006	C	0:0:52:0:0:0	0:0:72:0:0:0	2:0:125:1:0:0
1803451	A	35:0:0:0:0:0	48:0:0:0:0:0	156:0:0:2:0:0
1803857	T	0:54:0:0:0:0	0:64:0:0:0:0	0:179:0:2:0:0
1805438	A	80:0:0:0:0:0	70:0:0:0:0:0	261:0:0:2:0:0
1806785	A	53:0:0:0:0:0	65:0:0:0:0:0	191:0:2:0:0:0
1807507	C	0:0:57:0:0:0	0:0:61:0:0:0	0:1:185:2:0:0
1808969	T	0:66:0:0:0:0	0:48:0:1:0:0	0:178:2:0:0:0
1809422	C	0:0:34:0:0:0	0:0:48:0:0:0	0:0:116:2:0:0
1810437	C	0:0:59:0:0:0	0:0:57:3:0:0	0:0:251:3:0:0
1810957	T	0:56:0:0:0:0	0:52:0:0:0:0	0:183:0:2:0:0
1811195	T	0:29:0:0:0:0	0:46:0:0:0:0	0:117:0:2:0:0
1813306	A	56:0:0:0:0:0	67:0:0:0:0:0	209:0:2:0:0:0
1816225	C	0:0:33:1:0:0	0:0:45:1:0:0	0:0:98:2:0:0
1816525	G	1:0:0:19:0:0	1:0:0:34:0:0	3:0:0:93:0:0
1818936	C	0:0:36:0:0:0	0:0:50:3:0:0	0:0:109:5:0:0
1819823	A	53:0:0:0:0:0	72:0:1:0:0:0	174:0:2:0:0:0
1820072	A	62:0:0:0:0:0	73:0:0:0:0:0	223:0:1:2:0:0
1820248	A	22:0:0:0:0:0	35:0:0:0:0:0	96:0:2:0:0:0
1820975	G	0:0:0:50:0:0	0:0:0:42:0:0	0:2:0:199:0:0
1823096	G	0:1:0:24:0:0	0:0:0:56:0:0	0:2:0:112:0:0
1823232	C	0:0:12:1:0:0	0:0:18:5:0:0	0:0:65:4:0:0
1825126	C	0:0:71:1:0:0	0:0:38:1:0:0	0:0:137:4:0:0
1825536	T	0:45:0:0:0:0	0:41:1:0:0:0	0:156:3:0:0:0
1826530	A	91:0:0:0:0:0	78:0:0:0:0:0	264:0:2:0:0:0
1827168	A	38:0:0:0:0:0	41:0:0:0:0:0	120:0:2:0:0:0
1827603	C	0:0:38:1:0:0	0:0:64:0:0:0	0:0:130:2:0:0
1830987	T	0:47:0:0:0:0	0:62:0:0:0:0	0:210:2:0:0:0
1831559	T	0:60:0:0:0:0	0:50:0:0:0:0	0:166:0:2:0:0
1833712	C	2:0:62:0:0:0	1:0:44:0:0:0	4:0:211:0:0:0
1834631	C	0:0:44:0:0:0	0:0:46:0:0:0	2:0:154:0:0:0
1835215	C	0:0:34:0:0:0	0:0:41:0:0:0	0:0:137:2:0:0
1835593	T	0:40:0:0:0:0	0:45:0:1:0:0	0:124:0:2:0:0
1836043	A	58:0:0:0:0:0	49:0:0:0:0:0	170:0:2:0:0:0
1836207	T	0:39:0:0:0:0	0:45:0:0:0:0	0:154:0:2:0:0
1838658	A	48:0:0:0:0:0	53:0:0:0:0:0	167:0:0:2:0:0
1840198	C	0:0:49:0:0:0	0:0:55:0:0:0	0:0:153:4:0:0
[truncated: 2,891 more rows]

## Sheet: patB_subsampled
#These data correspond to polymorphisms that were used to calculate sliding-window and gene-wise estimates of π, ϴ, and Tajima's D with PoPoolation for at least one sample from the patient.
#Note that the aforementioned calculations were performed on uniformally subsampled pileups of the data, effectively requiring a minimum coverage of 50 to be included in the analysis (see Methods).
#Counts for each base at each pos are based on a minimum base phred quality score of 20 and are in the format A:T:C:G:N:del
Position	Ref	B36
55	G	2:0:0:63:0:0
65	G	0:0:2:58:0:0
206	T	1:64:2:0:0:0
228	C	0:0:65:2:0:0
238	G	0:0:2:70:0:0
286	C	1:0:70:2:0:0
289	G	1:0:2:72:0:0
305	C	0:0:66:2:0:0
364	A	81:0:2:0:0:0
434	A	115:0:0:2:0:0
441	G	0:0:2:108:0:0
517	A	97:0:0:3:0:0
520	T	0:106:0:2:0:0
650	T	0:106:0:2:0:0
761	G	0:0:2:100:0:0
764	A	101:0:0:2:0:0
770	C	0:0:103:2:0:0
785	A	117:0:1:2:0:0
797	A	124:2:1:2:0:0
810	C	0:0:130:2:0:0
815	A	130:1:2:0:0:0
818	T	0:132:1:2:0:0
827	T	0:142:2:0:0:0
831	A	141:0:0:2:0:0
905	T	1:134:2:0:0:0
908	C	0:1:132:2:0:0
915	C	0:2:130:1:0:0
926	A	134:0:2:0:0:0
931	C	0:2:127:0:0:0
953	T	0:128:0:2:0:0
954	G	0:2:0:129:0:0
989	T	0:111:0:2:0:0
1002	G	0:2:0:116:0:0
1019	C	0:2:118:0:0:0
1031	A	115:0:0:2:0:0
1047	A	102:1:2:0:0:0
1097	A	101:0:0:2:0:0
1169	T	1:112:2:1:0:0
1197	T	0:115:0:2:0:0
1223	C	0:2:130:0:0:0
1227	G	0:0:2:130:0:0
1228	C	0:2:127:1:0:0
1249	A	114:0:0:2:0:0
1284	C	0:0:97:2:0:0
1310	C	0:2:88:1:0:0
1330	C	0:2:93:0:0:0
1358	A	83:2:0:0:0:0
2052	A	119:2:0:0:0:0
2084	C	2:0:119:1:0:0
2089	T	0:119:0:2:0:0
2099	T	2:116:1:0:0:0
2125	C	0:0:114:2:0:0
2153	A	120:0:0:2:0:0
2159	G	0:0:2:117:0:0
2172	G	0:0:2:113:0:0
2265	G	0:0:2:99:0:0
2272	T	1:107:2:0:0:0
2298	G	2:0:0:119:0:0
2404	T	0:112:2:1:0:0
2440	C	0:0:120:2:0:0
2524	A	98:0:2:0:0:0
2554	G	1:2:0:116:0:0
2580	G	0:2:1:117:0:0
2601	T	3:106:1:0:0:0
2717	T	1:84:0:2:0:0
2763	G	0:0:2:132:0:0
2816	T	0:143:2:0:0:0
2818	C	0:0:147:2:0:0
2859	A	96:0:2:1:0:0
2868	G	0:2:0:115:0:0
2916	T	2:124:0:0:0:0
2993	T	2:67:0:0:0:0
2999	A	60:0:2:0:0:0
3048	A	138:0:0:2:0:0
3143	G	2:1:0:126:0:0
3254	G	0:2:1:89:0:0
3354	G	2:0:0:132:0:0
3359	T	0:131:2:1:0:0
3441	T	0:128:2:0:0:0
3519	A	114:0:0:2:0:0
3541	G	0:0:2:113:0:0
3561	A	124:0:2:0:0:0
3567	A	129:0:2:0:0:0
3579	A	125:0:0:2:0:0
3584	T	0:120:2:0:0:0
3607	G	0:0:2:124:0:0
3642	T	0:119:0:3:0:0
3822	C	2:1:118:0:0:0
3858	C	0:0:126:2:0:0
3881	G	0:2:0:113:0:0
3923	C	0:0:108:2:0:0
3948	G	0:0:2:94:0:0
3963	C	3:0:106:0:0:0
3971	G	2:0:0:105:0:0
3973	G	2:0:0:105:0:0
4012	A	102:0:1:2:0:0
4017	T	0:106:2:0:0:0
4044	G	0:0:2:90:0:0
4088	T	0:85:0:2:0:0
4105	C	1:0:92:2:0:0
4149	A	114:2:0:0:0:0
4218	A	89:0:1:2:0:0
4445	T	0:111:2:0:0:0
4472	T	0:85:2:0:0:0
4488	T	0:102:2:0:0:0
4517	C	2:0:96:1:0:0
4731	G	2:0:0:105:0:0
4759	A	99:0:2:0:0:0
4764	G	0:1:2:108:0:0
4797	G	0:2:0:121:0:0
4833	G	0:0:3:117:0:0
4869	G	0:0:2:100:0:0
4891	G	2:0:0:104:0:0
4918	T	0:80:2:0:0:0
4950	G	0:0:2:90:0:0
5139	C	2:0:96:0:0:0
5178	T	0:99:0:2:0:0
5267	G	0:2:0:96:0:0
5272	A	94:2:0:0:0:0
5313	C	2:0:110:0:0:0
5347	G	0:0:3:55:0:0
5369	C	0:2:76:0:0:0
5386	G	0:0:2:92:0:0
5387	G	0:0:2:94:0:0
5453	G	0:0:2:120:0:0
5510	T	0:103:0:2:0:0
5528	G	0:0:2:119:0:0
5695	G	2:0:0:94:0:0
5706	T	0:90:2:0:0:0
5870	G	1:0:3:117:0:0
5873	A	101:0:2:0:0:0
5904	T	1:112:0:2:0:0
5956	A	103:0:2:0:0:0
5962	T	0:105:2:0:0:0
5980	G	0:2:0:122:0:0
6025	A	125:2:0:0:0:0
6065	G	0:2:0:136:0:0
6091	G	0:1:2:131:0:0
6117	G	0:2:0:136:0:0
6119	A	136:0:0:2:0:0
6139	G	0:0:2:117:0:0
6149	T	0:114:2:0:0:0
6195	G	2:1:1:136:0:0
6210	T	2:148:0:0:0:0
6246	A	146:0:2:0:0:0
6284	G	0:0:2:140:0:0
6305	G	0:0:2:143:0:0
6308	G	0:0:2:149:0:0
6322	G	1:0:2:146:0:0
6328	C	2:0:146:0:0:0
6354	A	142:2:0:0:0:0
6456	T	0:140:0:2:0:0
6458	G	1:3:1:142:0:0
6490	T	0:119:0:2:0:0
6492	T	0:118:2:0:0:0
6512	G	2:0:0:118:0:0
6514	G	0:2:0:116:0:0
6561	A	105:2:3:0:0:0
6570	A	120:2:1:0:0:0
6609	T	1:137:0:2:0:0
6621	A	120:2:0:0:0:0
6627	C	0:2:135:0:0:0
6681	T	2:103:0:0:0:0
6694	C	0:2:103:0:0:0
6705	A	106:2:0:0:0:0
6822	T	0:131:0:2:0:0
6834	A	113:0:2:0:0:0
6839	G	0:0:2:119:0:0
6944	T	0:97:2:1:0:0
6955	G	2:0:0:102:0:0
6966	G	0:2:0:105:0:0
7015	G	0:0:2:107:0:0
7075	T	1:109:0:2:0:0
7093	T	0:117:0:2:0:0
7111	C	0:2:115:0:0:0
7112	A	110:0:2:0:0:0
7123	C	2:0:110:0:0:0
7134	T	0:80:0:2:0:0
7158	A	73:2:0:1:0:0
7198	C	0:0:106:2:0:0
7233	G	0:0:2:118:0:0
7242	A	115:0:2:0:0:0
7381	G	0:0:2:101:0:0
7384	A	106:0:0:2:0:0
7395	G	2:0:0:109:0:0
7449	C	0:2:99:1:0:0
7452	G	0:0:2:99:0:0
7459	G	2:1:1:90:0:0
7463	G	0:2:0:105:0:0
7465	T	0:83:2:0:0:0
7485	T	0:93:2:0:0:0
7537	A	111:1:2:0:0:0
7644	A	98:0:1:2:0:0
7665	G	0:0:2:96:0:0
7780	T	0:63:2:0:0:0
7872	C	0:0:114:2:0:0
7873	C	0:0:112:2:0:0
7877	C	2:0:112:0:0:0
7906	T	0:107:0:2:0:0
7990	C	0:1:126:3:0:0
8026	A	131:2:0:0:0:0
8031	T	0:120:2:0:0:0
8054	T	0:122:2:0:0:0
8122	T	1:116:0:2:0:0
8168	A	125:0:0:2:0:0
8175	C	0:0:126:2:0:0
8188	T	0:133:0:2:0:0
8205	A	145:0:2:0:0:0
8225	T	1:147:0:3:0:0
8263	A	149:0:2:0:0:0
8332	A	140:0:3:0:0:0
8336	G	0:0:2:138:0:0
8423	G	0:0:2:96:0:0
8427	C	0:0:99:2:0:0
8451	G	0:2:0:96:0:0
8482	T	0:118:2:0:0:0
8563	T	0:130:0:2:0:0
8588	G	0:0:2:140:0:0
8668	C	1:2:112:1:0:0
8709	G	2:0:0:113:0:0
8824	A	102:0:2:0:0:0
8911	A	114:0:2:0:0:0
9018	C	2:0:116:0:0:0
9039	A	102:2:0:0:0:0
9046	A	97:0:0:2:0:0
9058	A	95:2:0:0:0:0
9108	C	1:2:108:0:0:0
9111	C	1:0:107:2:0:0
9228	A	105:0:3:0:0:0
9298	C	0:2:76:0:0:0
9326	G	2:0:0:99:0:0
9377	A	100:0:2:0:0:0
9438	T	1:76:2:1:0:0
9469	T	0:101:0:2:0:0
9622	T	0:77:2:0:0:0
9700	G	0:0:2:98:0:0
9713	G	0:0:3:98:0:0
9723	G	1:2:0:101:0:0
9975	T	0:73:0:2:0:0
10110	A	56:0:2:0:0:0
10262	T	0:77:3:0:0:0
10343	G	2:0:0:96:0:0
10536	T	0:134:2:0:0:0
10578	T	0:135:2:0:0:0
10632	T	0:135:3:0:0:0
10656	G	0:1:2:119:0:0
10658	G	0:2:1:125:0:0
10670	G	0:0:2:107:0:0
10685	G	0:1:3:108:0:0
10776	T	0:126:2:0:0:0
11939	G	0:2:1:93:0:0
11992	G	2:0:0:82:0:0
12037	T	0:91:0:2:0:0
12118	A	67:0:0:2:0:0
12167	C	0:2:70:0:0:0
12298	A	109:0:1:2:0:0
12511	C	0:2:93:0:0:0
12595	T	2:119:1:1:0:0
12628	C	0:0:111:2:0:0
12647	C	0:2:121:0:0:0
12667	A	118:0:2:0:0:0
12778	A	104:0:0:2:0:0
12812	G	1:0:2:128:0:0
12817	A	121:1:0:2:0:0
12831	A	130:0:0:2:0:0
12883	G	0:2:2:110:0:0
12898	T	0:107:1:2:0:0
12918	G	0:0:2:96:0:0
13152	G	0:0:2:97:0:0
13216	A	96:0:2:0:0:0
13248	A	106:2:0:0:0:0
13252	C	0:0:113:2:0:0
13266	A	113:0:0:3:0:0
13272	C	0:0:127:2:0:0
13406	C	2:0:110:0:0:0
13411	A	116:0:2:1:0:0
13436	T	0:97:2:0:0:0
13518	G	2:0:0:132:0:0
13551	T	4:149:0:0:0:0
13822	G	1:0:3:115:0:0
13933	C	0:0:120:3:0:0
13970	T	0:121:3:0:0:0
14109	A	136:0:2:0:0:0
14115	C	0:0:147:2:0:0
14122	A	134:0:0:2:0:0
14163	T	0:113:2:0:0:0
14182	T	0:97:0:3:0:0
14358	A	98:0:0:2:0:0
14412	T	0:64:0:2:0:0
14483	A	110:0:2:1:0:0
14511	G	2:0:0:117:0:0
14556	C	1:0:132:2:0:0
14564	G	0:2:1:134:0:0
14566	A	128:0:2:1:0:0
14581	G	2:0:0:128:0:0
14588	A	130:2:0:0:0:0
14596	G	2:0:0:136:0:0
14605	A	135:0:0:2:0:0
14660	G	0:0:2:93:0:0
14789	A	110:2:0:0:0:0
14792	A	118:0:0:2:0:0
14930	T	2:99:1:0:0:0
14954	T	0:112:2:0:0:0
15007	A	77:0:2:0:0:0
15046	G	0:0:2:94:0:0
15064	C	2:0:113:0:0:0
15093	G	0:0:2:127:0:0
15186	T	2:121:0:1:0:0
15206	A	115:0:2:0:0:0
15226	C	1:2:126:0:0:0
15228	C	0:0:132:2:0:0
15264	T	0:129:2:0:0:0
15353	T	0:82:2:0:0:0
15406	C	0:0:121:2:0:0
15413	A	120:0:0:2:0:0
15474	C	0:1:140:2:0:0
15486	C	0:0:134:2:0:0
15501	A	140:2:0:0:0:0
15570	A	95:0:3:0:0:0
15580	G	2:0:0:99:0:0
15591	T	0:94:2:0:0:0
15605	C	0:2:94:0:0:0
15680	G	0:0:2:101:0:0
15716	C	0:2:120:1:0:0
15745	G	0:0:2:142:0:0
15747	T	0:136:0:3:0:0
15791	T	0:133:2:1:0:0
15796	T	2:140:1:0:0:0
15820	T	2:133:0:0:0:0
15919	T	0:95:0:2:0:0
15954	T	0:131:0:2:0:0
16029	G	0:0:2:109:0:0
16033	T	0:100:2:0:0:0
16076	G	0:0:2:100:0:0
16083	A	99:0:0:2:0:0
16119	C	130:0:0:2:0:0
16153	C	0:3:124:0:0:0
16226	C	0:0:107:2:0:0
16230	T	1:108:2:0:0:0
16235	T	0:113:2:2:0:0
16263	T	0:91:0:2:0:0
16280	G	2:0:1:113:0:0
16311	A	117:0:0:2:0:0
16355	G	0:1:2:111:0:0
16368	T	0:103:0:3:0:0
16540	G	2:0:0:98:0:0
16645	C	0:2:91:0:0:0
16684	A	109:0:2:0:0:0
16699	T	0:112:2:0:0:0
16738	C	2:0:118:0:0:0
16757	C	0:2:107:1:0:0
16790	T	2:123:0:2:0:0
16892	G	0:0:2:100:0:0
16898	A	98:0:2:0:0:0
16930	G	2:0:0:104:0:0
16954	T	0:100:0:2:0:0
16956	T	0:101:0:2:0:0
16976	G	0:0:2:114:0:0
16981	C	0:0:107:3:0:0
17010	A	113:0:0:2:0:0
17089	A	109:0:2:0:0:0
17107	C	0:0:94:2:0:0
17114	G	0:2:0:101:0:0
17177	A	106:0:2:0:0:0
17185	C	0:1:115:2:0:0
17213	T	0:131:2:0:0:0
17227	T	0:101:0:2:0:0
17301	C	2:0:117:0:0:0
17310	A	113:1:0:2:0:0
17370	T	0:116:0:2:0:0
17380	G	2:0:3:120:0:0
17401	C	0:0:137:2:0:0
17418	C	0:2:125:0:0:0
17472	G	2:0:0:131:0:0
17488	G	0:0:3:119:0:0
17497	C	0:2:120:0:0:0
17672	C	0:0:95:2:0:0
17687	A	86:0:2:0:0:0
17694	G	0:2:0:104:0:0
17703	T	0:93:0:2:0:0
17731	C	2:0:102:0:0:0
18133	C	2:0:99:0:0:0
18144	C	0:0:113:2:0:0
18169	G	1:0:2:121:0:0
18181	G	0:0:2:118:0:0
18218	T	0:103:3:1:0:0
18244	C	2:0:111:0:0:0
18314	G	0:0:2:129:0:0
18379	A	99:2:0:0:0:0
18381	C	0:0:104:2:0:0
18428	C	0:1:111:2:0:0
18441	T	0:90:0:2:0:0
18646	A	130:0:0:2:0:0
18667	A	121:0:2:0:0:0
18671	A	116:0:2:0:0:0
18698	C	2:0:117:0:0:0
18737	A	95:0:2:0:0:0
18861	C	0:2:128:0:0:0
18870	A	128:2:0:0:0:0
18880	G	2:1:0:134:0:0
18939	G	2:1:1:140:0:0
19014	C	0:0:120:2:0:0
19024	A	111:0:2:1:0:0
19028	T	0:128:0:2:0:0
19075	T	0:108:0:2:0:0
19192	G	0:0:2:108:0:0
19223	C	0:0:124:2:0:0
19292	G	2:0:0:111:0:0
19295	T	0:102:2:0:0:0
19298	G	0:0:2:111:0:0
19301	G	0:0:2:112:0:0
19336	C	0:3:99:1:0:0
19365	G	1:0:2:99:0:0
19537	A	99:0:2:0:0:0
19543	G	0:2:0:107:0:0
19631	C	2:0:58:0:0:0
19709	C	0:1:115:2:0:0
19741	A	96:0:3:0:0:0
19788	C	0:2:98:0:0:0
19956	C	0:0:93:2:0:0
19992	A	93:0:0:2:0:0
20016	A	87:0:2:0:0:0
20105	A	109:0:2:0:0:0
20108	C	0:0:115:2:0:0
20157	C	0:0:114:2:0:0
20161	A	115:2:2:0:0:0
20276	C	0:2:111:0:0:0
20347	T	0:86:0:2:0:0
20368	A	71:0:3:0:0:0
20369	C	2:0:104:0:0:0
20371	C	0:0:123:2:0:0
20413	T	0:122:2:0:0:0
20506	T	0:93:0:2:0:0
20573	C	0:2:137:1:0:0
20627	G	0:2:0:103:0:0
20629	G	0:3:1:102:0:0
20689	T	0:99:2:0:0:0
20714	T	0:120:0:2:0:0
20760	C	0:0:128:3:0:0
20789	C	2:0:117:0:0:0
20801	T	0:107:2:0:0:0
20810	G	0:1:2:126:0:0
20814	A	126:0:0:2:0:0
20840	G	0:0:2:121:0:0
20919	A	110:0:0:2:0:0
20935	A	128:2:2:0:0:0
20953	A	137:1:2:0:0:0
20961	G	2:0:0:127:0:0
20971	G	0:2:0:124:0:0
21052	A	124:0:2:0:0:0
21162	G	0:0:2:83:0:0
21207	C	0:0:144:2:0:0
21257	G	0:0:2:110:0:0
21276	A	109:2:0:0:0:0
21292	G	0:0:2:124:0:0
21304	T	1:94:0:2:0:0
21308	G	0:2:1:113:0:0
21387	A	93:1:0:2:0:0
21466	A	112:1:0:2:0:0
21513	T	0:109:0:2:0:0
21548	T	1:117:1:2:0:0
21632	T	0:69:0:2:0:0
21992	C	0:0:64:2:0:0
22079	T	1:101:2:0:0:0
22098	G	0:0:2:118:0:0
22121	G	1:0:2:133:0:0
22122	G	0:0:2:139:0:0
22134	A	102:0:2:1:0:0
22137	T	2:118:0:1:0:0
22164	G	0:0:3:127:0:0
22165	C	0:0:122:2:0:0
22166	A	118:0:2:0:0:0
22296	A	102:0:2:1:0:0
22307	C	0:2:107:0:0:0
22398	T	0:77:0:2:0:0
22409	T	0:66:1:2:0:0
22530	G	0:2:0:118:0:0
22577	A	97:0:1:3:0:0
22598	T	0:111:2:0:0:0
22659	G	1:1:2:131:0:0
22700	A	120:0:2:0:0:0
22748	T	0:128:2:0:0:0
22785	T	0:102:2:0:0:0
22788	T	0:101:2:0:0:0
22814	A	96:2:0:0:0:0
22937	G	2:0:0:111:0:0
22938	A	105:2:0:0:0:0
22939	G	0:0:2:111:0:0
22964	A	114:0:2:0:0:0
22978	A	104:0:0:2:0:0
23012	A	99:0:2:1:0:0
23044	G	0:0:3:97:0:0
23079	C	0:0:98:2:0:0
23128	C	0:0:107:2:0:0
23328	C	0:1:127:2:0:0
23346	T	0:114:2:1:0:0
23356	C	0:1:119:3:0:0
23361	T	0:114:0:2:0:0
23373	G	0:0:2:117:0:0
23375	C	0:0:120:3:0:0
23384	A	101:0:2:0:0:0
23389	C	0:0:107:2:0:0
23403	G	0:0:2:121:0:0
23406	C	0:0:124:2:0:0
23489	C	0:0:142:2:0:0
23521	C	0:0:114:2:0:0
23571	T	0:112:0:4:0:0
23587	G	2:0:0:129:0:0
23624	C	0:2:118:1:0:0
23647	C	0:2:126:0:0:0
23654	C	0:0:126:2:0:0
23690	C	0:0:129:2:0:0
23694	A	127:0:0:2:0:0
23705	G	2:0:0:135:0:0
23882	C	0:0:125:2:0:0
23889	T	0:101:0:2:0:0
23898	C	0:2:115:0:0:0
23921	C	0:0:125:3:0:0
23949	A	138:2:0:0:0:0
23971	T	2:130:0:0:0:0
24032	A	95:0:2:0:0:0
24035	G	2:0:1:100:0:0
24112	C	0:0:99:2:0:0
24183	T	0:100:3:0:0:0
24190	C	2:0:98:0:0:0
24212	C	0:0:108:2:0:0
24329	G	0:0:2:51:0:0
24345	C	0:0:114:2:0:0
24362	G	0:0:2:110:0:0
24415	G	0:0:2:87:0:0
24485	C	2:0:51:0:0:0
24648	T	0:105:0:2:0:0
24764	G	0:0:2:92:0:0
24957	C	0:2:118:0:0:0
24966	G	2:1:0:104:0:0
24972	T	2:100:1:1:0:0
24987	A	100:0:2:0:0:0
25022	T	0:104:0:3:0:0
25138	C	0:2:110:0:0:0
25144	A	112:0:0:2:0:0
25147	T	2:109:1:0:0:0
25151	C	0:0:115:2:0:0
25161	T	0:125:2:0:0:0
25164	T	0:130:2:0:0:0
25169	A	125:2:0:0:0:0
25266	T	2:105:0:1:0:0
25302	A	98:0:0:2:0:0
25361	T	1:99:2:0:0:0
25922	G	2:0:0:106:0:0
25971	A	106:0:0:3:0:0
26272	C	0:0:97:2:0:0
26288	C	0:0:100:2:0:0
26305	C	0:2:106:1:0:0
26328	G	0:2:0:114:0:0
26343	C	0:0:119:2:0:0
26470	C	2:1:118:0:0:0
26502	A	134:0:0:2:0:0
26543	C	2:0:128:0:0:0
26570	G	0:0:2:107:0:0
26596	A	95:0:3:0:0:0
26605	T	0:88:2:0:0:0
26650	G	0:0:3:100:0:0
26671	T	0:75:2:0:0:0
26825	G	2:0:0:117:0:0
26837	A	94:0:0:2:0:0
27050	T	0:113:1:2:0:0
27052	C	0:0:124:2:0:0
27183	T	0:57:0:3:0:0
27204	C	0:2:89:0:0:0
27291	C	0:0:103:2:0:0
27439	C	0:0:114:2:0:0
27617	C	2:0:90:0:0:0
27652	T	2:63:0:0:0:0
27723	C	5:0:73:1:0:0
27727	C	0:1:107:2:0:0
27750	G	2:0:0:121:0:0
27755	A	125:0:2:0:0:0
27788	C	0:3:115:0:0:0
27894	C	2:0:112:0:0:0
27920	A	128:0:0:2:0:0
27934	G	0:0:3:142:0:0
28100	G	0:0:2:70:0:0
28259	G	0:2:0:78:0:0
28398	C	0:2:99:0:0:0
28407	T	0:98:0:2:0:0
28516	A	68:0:1:2:0:0
28590	A	91:0:0:2:0:0
28621	G	0:0:2:104:0:0
28708	G	0:0:2:99:0:0
28735	A	113:1:3:0:0:0
28809	G	0:0:2:87:0:0
28904	T	0:110:0:2:0:0
28924	G	0:0:3:124:0:0
29011	A	134:0:2:0:0:0
29135	T	0:100:3:1:0:0
29170	A	112:0:0:2:0:0
29343	G	2:0:0:112:0:0
29477	A	106:0:2:0:0:0
29552	C	2:1:148:0:0:0
29803	A	140:0:2:0:0:0
29851	A	105:0:2:0:0:0
30023	A	91:0:2:0:0:0
30068	T	0:87:0:2:0:0
30101	A	100:0:2:0:0:0
30103	G	0:0:2:98:0:0
30218	C	0:0:111:2:0:0
30480	A	78:0:2:0:0:0
30506	T	1:102:0:2:0:0
30618	T	0:121:0:2:0:0
30640	T	0:119:2:0:0:0
30703	G	0:1:2:104:0:0
30733	G	2:0:0:81:0:0
30790	A	68:1:2:0:0:0
30812	T	0:71:0:2:0:0
30820	G	0:0:2:87:0:0
30858	C	0:0:99:2:0:0
30939	C	0:2:107:0:0:0
30964	G	0:0:2:111:0:0
31196	A	96:0:0:2:0:0
31220	A	112:0:0:2:0:0
31297	C	2:0:94:0:0:0
31402	C	0:0:104:2:0:0
31436	C	0:1:84:2:0:0
31469	C	2:0:69:0:0:0
31504	T	2:90:0:2:0:0
31548	A	87:0:2:1:0:0
31562	A	97:0:0:2:0:0
31577	T	2:97:0:0:0:0
31715	G	2:0:0:100:0:0
31726	C	0:0:67:2:0:0
32151	G	0:0:2:105:0:0
32164	A	92:0:0:2:0:0
32220	T	2:103:1:0:0:0
32229	A	110:0:2:0:0:0
32231	C	0:0:115:2:0:0
32236	A	114:2:0:0:0:0
32282	G	0:0:2:120:0:0
32457	A	69:0:0:2:0:0
32735	A	124:0:2:0:0:0
32774	A	113:0:0:2:0:0
32825	A	80:0:2:0:0:0
32882	G	0:0:2:114:0:0
32912	C	2:0:98:0:0:0
33019	C	2:0:116:0:0:0
33028	C	2:0:123:0:0:0
33127	G	0:0:2:110:0:0
33153	A	101:2:1:0:0:0
33292	T	0:111:2:0:0:0
33396	A	100:0:2:0:0:0
33411	T	0:108:0:2:0:0
33422	A	105:0:2:0:0:0
33433	G	0:0:2:107:0:0
33447	G	0:0:2:104:0:0
33476	G	0:0:2:86:0:0
33494	G	0:2:0:103:0:0
34373	A	88:0:2:0:0:0
34405	C	0:2:107:1:0:0
34421	A	112:0:0:2:0:0
34508	A	115:0:3:0:0:0
34551	A	70:0:2:0:0:0
34581	T	1:107:0:2:0:0
34599	T	0:103:0:2:0:0
34668	A	113:0:3:0:0:0
34694	G	1:0:2:120:0:0
34702	G	0:0:2:118:0:0
34707	C	2:0:116:0:0:0
34819	G	2:0:0:110:0:0
34847	G	0:2:0:122:0:0
34874	T	1:123:0:2:0:0
34930	A	117:0:0:2:0:0
34931	A	123:0:0:2:0:0
34954	G	0:0:2:119:0:0
34989	T	0:126:1:2:0:0
35012	T	0:129:2:0:0:0
35052	A	140:0:1:2:0:0
35071	G	2:0:0:137:0:0
35075	T	0:126:2:0:0:0
35089	G	0:2:1:128:0:0
35093	G	0:3:0:131:0:0
35166	A	112:2:0:0:0:0
35172	T	0:120:0:2:0:0
35186	C	0:2:125:0:0:0
35188	G	0:3:0:128:0:0
35190	G	2:0:0:129:0:0
35233	T	2:114:0:1:0:0
35236	G	0:3:0:129:0:0
35252	C	2:0:131:0:0:0
35344	A	103:0:2:0:0:0
35418	A	114:0:1:2:0:0
35425	C	2:0:121:0:0:0
35458	G	0:0:2:106:0:0
35508	C	0:0:141:2:0:0
35742	C	2:0:116:1:0:0
35763	T	2:115:1:0:0:0
35813	G	1:0:2:118:0:0
35855	G	0:0:2:120:0:0
35888	A	100:0:3:0:0:0
36098	G	0:0:2:111:0:0
36334	C	0:0:77:2:0:0
36483	T	1:102:0:2:0:0
36608	T	0:108:2:1:0:0
36614	A	108:0:2:0:0:0
36659	G	0:0:2:118:0:0
36714	G	0:2:0:122:0:0
36724	A	118:0:1:2:0:0
36736	G	0:0:2:130:0:0
36977	C	0:2:91:1:0:0
37067	C	0:0:115:2:0:0
37168	G	0:0:2:110:0:0
37182	G	2:0:0:111:0:0
37224	T	3:93:0:0:0:0
37245	G	2:0:0:93:0:0
37277	T	2:83:0:0:0:0
37289	G	0:0:2:100:0:0
37338	G	0:2:0:117:0:0
37364	C	2:0:132:0:0:0
37386	C	0:0:137:3:0:0
37421	A	124:0:0:2:0:0
37444	C	0:2:129:0:0:0
37445	A	115:1:0:2:0:0
37532	G	2:0:0:125:0:0
37760	C	0:0:140:2:0:0
37774	C	0:0:135:2:0:0
37803	C	0:0:140:2:0:0
37867	G	0:0:2:134:0:0
37893	T	0:134:0:2:0:0
37914	T	0:129:0:2:0:0
37916	C	0:2:125:0:0:0
37924	C	1:0:121:2:0:0
37967	G	0:0:2:123:0:0
37994	C	0:1:136:2:0:0
38017	A	127:1:0:2:0:0
38057	T	0:129:1:2:0:0
38112	C	0:2:80:0:0:0
38113	C	0:0:81:2:0:0
38203	C	2:0:136:0:0:0
38256	T	0:105:0:2:0:0
38296	C	2:0:98:0:0:0
38331	A	95:2:0:0:0:0
38443	C	0:2:136:0:0:0
38467	C	1:0:125:2:0:0
38495	A	99:0:2:0:0:0
38513	C	0:0:121:2:0:0
38551	C	2:0:115:1:0:0
38582	T	2:121:0:0:0:0
38603	A	125:0:2:0:0:0
38675	G	0:2:0:129:0:0
38696	A	118:0:2:0:0:0
38700	T	0:111:0:2:0:0
38707	C	0:1:106:2:0:0
38716	A	105:0:2:0:0:0
38731	A	92:2:0:0:0:0
38784	G	0:0:3:74:0:0
38825	C	0:2:96:0:0:0
39141	A	91:0:2:0:0:0
39143	A	85:0:1:2:0:0
39207	T	0:73:1:2:0:0
39215	A	72:1:2:0:0:0
39238	T	0:65:0:2:0:0
39324	C	0:0:97:2:0:0
39332	G	2:0:0:101:0:0
39361	T	0:75:0:2:0:0
39450	C	0:2:81:2:0:0
39620	G	2:0:0:69:0:0
39742	A	96:0:0:2:0:0
39751	C	2:0:101:0:0:0
39780	T	0:88:0:2:0:0
40004	G	2:0:0:115:0:0
40013	A	126:2:0:1:0:0
40070	C	2:0:128:0:0:0
40085	A	119:0:2:1:0:0
40105	A	118:0:0:2:0:0
40138	A	107:0:2:0:0:0
40151	C	0:0:106:2:0:0
40153	G	0:2:0:103:0:0
40180	C	0:1:100:2:0:0
40192	G	2:0:0:80:0:0
40353	T	0:90:0:2:0:0
40367	A	111:3:0:0:0:0
40551	G	0:0:2:84:0:0
40703	A	91:0:0:2:0:0
40942	G	2:0:0:101:0:0
41015	C	0:0:82:2:0:0
41082	C	0:0:94:2:0:0
41095	C	0:0:104:2:0:0
41144	A	100:0:0:2:0:0
41147	G	0:2:0:104:0:0
41151	C	0:2:99:1:0:0
41374	T	0:136:2:0:0:0
41381	G	1:0:2:133:0:0
41389	C	0:0:131:2:0:0
41490	G	0:1:2:119:0:0
41526	G	0:0:2:103:0:0
41561	G	0:0:2:107:0:0
41568	C	0:0:98:2:0:0
41573	C	2:0:93:0:0:0
41744	C	0:2:113:0:0:0
41747	T	0:107:2:0:0:0
41757	G	0:0:2:118:0:0
41767	A	127:0:0:2:0:0
41821	C	0:0:92:2:0:0
42024	A	101:0:0:2:0:0
42066	T	0:87:0:2:0:0
42113	A	84:0:2:0:0:0
42258	T	0:85:1:2:0:0
42499	C	0:2:82:0:0:0
42759	T	0:95:2:0:0:0
42791	T	1:95:0:2:0:0
42841	A	96:0:0:2:0:0
42856	C	2:1:109:0:0:0
42908	A	103:0:0:2:0:0
43062	T	0:87:2:0:0:0
43143	C	0:0:82:2:0:0
43244	A	85:1:2:1:0:0
43651	G	0:0:2:107:0:0
43660	T	0:95:2:0:0:0
43707	T	0:89:2:1:0:0
43819	C	0:2:121:0:0:0
43827	A	116:0:2:0:0:0
43926	C	0:0:115:2:0:0
43934	C	0:0:98:2:0:0
43947	A	86:0:2:1:0:0
44049	C	0:0:104:2:0:0
44184	G	0:0:2:114:0:0
44206	G	0:0:2:74:0:0
44238	T	0:89:2:0:0:0
44241	T	0:97:0:2:0:0
44259	T	0:65:0:4:0:0
44294	G	0:2:0:89:0:0
44469	T	2:93:0:0:0:0
44482	G	2:0:0:110:0:0
44500	T	0:97:0:2:0:0
44604	T	1:122:0:2:0:0
44804	A	126:0:0:2:0:0
44817	A	131:0:2:0:0:0
44838	T	0:126:3:0:0:0
44845	C	0:0:129:2:0:0
44848	C	0:0:130:2:0:0
44859	C	0:0:130:3:0:0
45018	A	87:0:2:0:0:0
45025	T	0:87:0:3:0:0
45041	G	0:1:2:93:0:0
45046	A	98:0:2:0:0:0
45049	G	0:0:2:100:0:0
45051	G	0:2:0:105:0:0
45115	C	0:0:117:2:0:0
45125	T	2:111:0:0:0:0
45164	G	0:0:2:135:0:0
45169	T	0:131:0:2:0:0
45222	T	2:107:1:1:0:0
45228	A	109:0:1:2:0:0
45245	C	0:2:110:0:0:0
45380	C	1:2:123:0:0:0
45399	G	1:0:2:115:0:0
45403	T	0:123:0:2:0:0
45435	A	128:0:2:0:0:0
45535	T	0:94:0:2:0:0
45566	T	2:109:1:0:0:0
45610	C	0:2:146:1:0:0
45642	A	138:0:2:0:0:0
45727	T	0:123:3:1:0:0
45743	G	0:0:2:136:0:0
45776	A	162:0:1:2:0:0
45791	C	0:0:162:2:0:0
45816	A	150:0:2:1:0:0
45875	C	0:2:134:0:0:0
45906	A	123:2:0:0:0:0
45945	G	2:0:0:121:0:0
45949	G	0:0:2:123:0:0
45974	A	113:0:0:2:0:0
45987	A	103:0:0:2:0:0
46014	T	0:122:3:0:0:0
46051	A	132:2:0:0:0:0
46095	T	1:138:2:0:0:0
46098	A	140:0:2:0:0:0
46133	G	2:0:0:136:0:0
46165	A	115:0:2:2:0:0
46203	A	95:0:0:2:0:0
46583	A	112:0:0:2:0:0
46694	G	0:2:0:89:0:0
46740	T	0:78:0:2:0:0
46917	T	0:126:0:2:0:0
47044	A	106:0:0:2:0:0
47113	T	0:128:0:3:0:0
47115	A	131:2:1:0:0:0
47159	G	0:0:2:159:0:0
47183	T	2:146:0:0:0:0
47187	A	153:1:0:4:0:0
47366	T	0:99:0:2:0:0
47429	G	0:1:2:118:0:0
47438	A	119:0:0:2:0:0
47452	G	1:0:2:126:0:0
47550	C	0:0:109:2:0:0
47588	C	1:0:121:2:0:0
47610	T	0:100:1:2:0:0
47635	T	0:120:0:2:0:0
47692	T	0:118:2:1:0:0
47800	G	2:0:0:112:0:0
47812	C	0:0:91:2:0:0
47825	A	101:0:0:2:0:0
47855	A	97:1:0:2:0:0
47919	A	102:1:2:1:0:0
48001	G	0:2:0:136:0:0
48027	T	2:132:0:0:0:0
48080	A	121:0:0:2:0:0
48261	G	0:0:2:116:0:0
48268	C	0:0:121:2:0:0
48388	T	2:102:0:0:0:0
48429	A	97:0:2:0:0:0
48447	A	87:0:2:0:0:0
48799	T	1:93:0:2:0:0
48866	G	2:0:0:108:0:0
48872	G	0:0:2:108:0:0
48883	A	107:2:1:0:0:0
49079	C	0:0:116:2:0:0
49088	C	0:0:111:2:0:0
49101	T	0:113:0:2:0:0
49111	G	0:0:2:112:0:0
49166	T	0:88:2:0:0:0
49214	G	0:0:2:111:0:0
49237	C	1:0:106:2:0:0
49340	G	0:2:0:102:0:0
49365	C	0:0:97:2:0:0
49430	G	0:0:2:125:0:0
49564	A	91:0:2:1:0:0
49629	A	98:0:2:1:0:0
49741	T	0:104:0:2:0:0
49759	T	0:96:2:0:0:0
49771	C	0:2:103:1:0:0
49887	T	0:97:2:0:0:0
49921	G	0:2:0:123:0:0
49926	T	0:126:2:1:0:0
50097	T	0:95:0:2:0:0
50109	G	2:1:0:95:0:0
50130	C	0:0:92:2:0:0
50151	G	0:0:2:87:0:0
50218	C	0:0:131:2:0:0
50221	G	0:0:2:133:0:0
50241	A	138:0:0:2:0:0
50255	A	133:0:2:0:0:0
50298	T	0:116:2:1:0:0
50325	T	2:137:1:0:0:0
50330	C	0:0:130:2:0:0
50355	G	0:0:2:131:0:0
50409	A	102:0:0:2:0:0
50426	G	2:1:0:95:0:0
50462	C	0:0:103:2:0:0
50475	T	0:107:0:2:0:0
50563	C	2:2:146:0:0:0
50568	A	135:0:0:2:0:0
50642	A	93:0:0:2:0:0
50645	A	84:0:3:0:0:0
50663	G	0:0:2:94:0:0
50680	C	0:0:101:2:0:0
50745	G	0:0:2:103:0:0
50748	T	0:95:2:0:0:0
50773	C	0:0:105:2:0:0
50774	G	0:0:2:109:0:0
50785	T	0:107:1:2:0:0
50871	G	0:2:0:110:0:0
50897	G	0:0:2:107:0:0
50956	A	94:0:2:0:0:0
50995	A	109:0:0:2:0:0
51067	T	0:97:2:0:0:0
51080	C	0:2:109:1:0:0
51195	T	0:108:0:2:0:0
51241	G	0:0:2:109:0:0
51385	T	0:118:0:2:0:0
51437	G	0:2:0:89:0:0
51439	A	88:0:0:2:0:0
51578	C	2:1:111:0:0:0
51582	T	0:109:0:2:0:0
51595	G	1:2:0:117:0:0
51668	C	0:2:124:0:0:0
51669	A	120:0:0:2:0:0
51902	A	110:0:2:1:0:0
51908	A	110:0:2:0:0:0
51990	T	0:121:0:2:0:0
52035	G	1:0:2:131:0:0
52088	T	0:111:2:0:0:0
52268	A	106:0:2:0:0:0
52271	G	1:0:2:109:0:0
52279	C	0:2:108:0:0:0
52600	T	0:96:2:1:0:0
52606	A	96:2:0:0:0:0
52610	T	0:93:2:0:0:0
52635	G	0:2:0:96:0:0
52874	A	114:0:0:2:0:0
52935	A	102:2:1:1:0:0
52941	T	0:99:2:1:0:0
52964	T	0:89:1:2:0:0
52984	G	0:0:2:103:0:0
53035	T	2:91:1:0:0:0
53044	G	0:2:0:86:0:0
53052	C	0:2:102:0:0:0
53118	T	0:127:0:2:0:0
53168	C	2:0:110:0:0:0
53730	G	0:2:1:102:0:0
53745	A	107:1:1:2:0:0
53790	A	108:0:2:0:0:0
53838	T	0:107:2:0:0:0
53907	C	0:0:137:2:0:0
53929	A	114:0:2:0:0:0
53942	C	0:2:113:1:0:0
53953	C	0:2:108:1:0:0
53967	G	0:0:2:117:0:0
53975	A	110:0:0:2:0:0
54043	C	3:0:127:0:0:0
54072	A	120:0:2:0:0:0
54138	G	0:1:2:118:0:0
54177	T	2:111:1:0:0:0
54182	A	112:0:2:1:0:0
54188	G	0:0:2:118:0:0
54189	T	0:116:0:2:0:0
54190	C	0:0:120:2:0:0
54192	A	111:1:0:2:0:0
54196	G	0:2:0:110:0:0
54222	T	0:123:2:0:0:0
54246	C	0:1:103:2:0:0
54315	T	0:98:2:0:0:0
54468	T	2:111:0:1:0:0
54525	A	114:2:0:0:0:0
54531	A	116:0:2:0:0:0
54634	G	1:0:2:123:0:0
54659	G	0:1:3:127:0:0
54725	G	0:2:0:118:0:0
54801	A	133:0:0:3:0:0
55009	G	0:2:1:129:0:0
55075	G	0:2:0:102:0:0
55097	C	2:0:116:1:0:0
55215	T	1:84:0:3:0:0
55257	G	1:2:0:119:0:0
55405	T	2:78:0:1:0:0
55429	G	0:0:5:71:0:0
55778	G	0:0:2:76:0:0
55795	G	0:2:0:93:0:0
55828	G	0:0:2:101:0:0
55884	G	0:1:3:138:0:0
55911	C	0:0:146:2:0:0
55938	G	0:0:2:129:0:0
55943	G	2:0:0:122:0:0
55953	C	0:2:120:0:0:0
55987	A	91:0:2:1:0:0
56022	C	2:0:114:0:0:0
56066	A	124:0:2:0:0:0
56101	A	103:0:2:0:0:0
56123	A	110:0:2:0:0:0
56187	T	1:107:0:2:0:0
56231	G	0:0:2:101:0:0
56257	G	0:0:2:101:0:0
56289	G	0:2:2:99:0:0
56295	T	1:96:2:0:0:0
56299	G	0:0:2:94:0:0
56407	A	95:0:2:0:0:0
56480	T	1:100:2:0:0:0
56559	C	0:2:100:0:0:0
56601	G	0:2:0:101:0:0
56611	G	3:0:0:81:0:0
56859	A	95:0:2:0:0:0
56867	G	0:0:2:126:0:0
56880	G	0:0:2:121:0:0
56883	G	0:0:2:121:0:0
56960	C	2:0:63:0:0:0
57086	G	2:1:0:111:0:0
57101	T	0:113:0:2:0:0
57131	T	0:117:0:2:0:0
57177	C	0:2:109:0:0:0
57614	C	0:0:111:2:0:0
57616	A	98:0:0:3:0:0
57620	A	97:0:0:3:0:0
57770	C	0:0:111:2:0:0
57808	C	0:0:81:2:0:0
57944	G	0:0:4:52:0:0
57945	C	0:0:62:2:0:0
57954	T	0:64:2:0:0:0
57971	T	0:80:0:2:0:0
58266	G	0:0:2:123:0:0
58300	G	0:1:2:133:0:0
58317	C	0:0:131:2:0:0
58375	G	0:0:2:95:0:0
58431	C	0:0:126:2:0:0
58438	G	1:2:0:122:0:0
58444	G	0:0:2:123:0:0
58466	G	0:2:0:116:0:0
58662	C	0:1:100:2:0:0
58692	C	0:0:107:2:0:0
58788	C	0:1:111:2:0:0
58904	G	0:2:1:88:0:0
59298	G	2:1:1:105:0:0
59326	A	114:0:0:2:0:0
59424	A	115:0:2:0:0:0
59519	C	0:0:102:2:0:0
59539	A	82:0:2:0:0:0
59581	G	0:2:0:90:0:0
59664	G	0:0:2:101:0:0
59707	T	0:93:1:2:0:0
59840	A	107:2:0:0:0:0
60003	C	0:2:110:0:0:0
60088	C	0:2:140:0:0:0
60125	G	0:2:1:126:0:0
60147	T	3:126:0:0:0:0
60161	G	1:0:2:137:0:0
60176	T	0:133:2:0:0:0
60191	T	1:137:0:2:0:0
60196	A	136:1:2:0:0:0
60280	T	0:129:2:0:0:0
60284	C	0:1:127:2:0:0
60426	A	127:0:2:0:0:0
60444	A	121:0:2:2:0:0
60489	C	0:0:125:2:0:0
60492	T	0:122:2:0:0:0
60499	T	0:109:2:3:0:0
60510	T	0:108:3:0:0:0
60531	G	0:0:2:108:0:0
60534	G	0:2:0:110:0:0
60543	G	0:2:0:105:0:0
60572	T	0:79:0:2:0:0
60575	G	0:0:2:80:0:0
60582	C	0:2:82:0:0:0
60841	G	2:0:0:71:0:0
60905	G	2:0:0:63:0:0
60994	G	0:0:2:51:0:0
61146	A	85:0:2:0:0:0
61193	A	102:2:0:1:0:0
61197	C	0:0:113:2:0:0
61212	A	114:2:1:0:0:0
61226	C	0:2:121:0:0:0
61242	C	0:0:119:2:0:0
61249	G	0:0:2:107:0:0
61273	C	1:1:88:2:0:0
61392	A	132:0:2:0:0:0
61411	A	136:1:2:0:0:0
61412	A	139:0:0:2:0:0
61413	C	0:2:142:0:0:0
61417	T	0:145:2:0:0:0
61544	G	0:0:2:96:0:0
61556	T	2:95:0:0:0:0
61617	T	0:111:2:0:0:0
61629	A	106:0:0:3:0:0
61638	G	2:0:0:110:0:0
61708	G	0:2:0:103:0:0
61744	G	2:1:0:92:0:0
61795	A	62:0:0:2:0:0
61819	T	0:93:3:0:0:0
62151	C	0:2:68:1:0:0
62198	A	110:1:0:2:0:0
62205	G	0:2:0:116:0:0
62260	G	0:0:2:112:0:0
62278	G	0:2:0:107:0:0
62283	G	0:2:0:116:0:0
62289	A	115:2:0:0:0:0
62326	G	2:0:0:123:0:0
62439	G	2:0:0:89:0:0
62559	G	0:2:0:99:0:0
62564	G	2:0:0:95:0:0
62595	C	0:0:101:2:0:0
62664	T	0:132:0:3:0:0
62694	G	2:0:0:153:0:0
62699	T	2:138:0:0:0:0
62703	G	0:0:2:144:0:0
62752	A	144:0:2:0:0:0
62753	G	0:1:2:148:0:0
62774	A	130:2:1:0:0:0
62838	A	149:0:0:2:0:0
62839	A	144:0:2:1:0:0
62846	G	0:0:2:153:0:0
62849	A	148:0:0:2:0:0
62908	C	0:2:168:0:0:0
62945	C	0:3:132:0:0:0
62960	G	0:0:2:133:0:0
62964	A	130:0:2:1:0:0
62968	T	0:131:2:0:0:0
63222	A	121:0:1:2:0:0
63237	C	0:0:112:2:0:0
63313	T	0:73:0:2:0:0
63399	G	0:0:2:80:0:0
63405	A	94:2:0:0:0:0
63411	T	0:84:1:2:0:0
63431	T	0:115:0:2:0:0
63445	G	0:0:2:115:0:0
63448	A	113:0:2:0:0:0
63462	C	1:3:119:0:0:0
63473	G	0:0:2:117:0:0
63482	T	0:105:0:2:0:0
63503	T	0:108:1:3:0:0
63540	C	0:2:122:1:0:0
63546	T	0:103:0:2:0:0
63629	A	98:0:2:0:0:0
63704	A	88:0:2:0:0:0
63757	A	117:0:0:2:0:0
63784	C	2:0:136:0:0:0
63791	G	0:0:2:129:0:0
63806	A	117:1:2:0:0:0
63869	A	116:0:0:2:0:0
63886	C	0:1:136:2:0:0
63951	G	2:0:0:150:0:0
63985	T	0:108:0:2:0:0
63992	C	0:1:123:2:0:0
64020	C	0:1:126:3:0:0
64088	G	0:2:0:129:0:0
64093	T	0:118:2:0:0:0
64170	A	100:0:0:2:0:0
64181	T	2:104:0:0:0:0
64229	C	0:2:147:0:0:0
64285	A	113:0:0:2:0:0
64438	G	3:0:0:127:0:0
64445	C	0:2:130:1:0:0
64447	A	134:0:0:2:0:0
64456	G	1:2:0:127:0:0
64481	T	0:125:2:0:0:0
64525	C	0:1:116:3:0:0
64548	G	0:0:2:121:0:0
64583	C	0:0:140:2:0:0
64608	C	0:0:135:2:0:0
64691	T	1:142:0:2:0:0
64698	A	131:0:2:0:0:0
64730	T	0:116:2:1:0:0
64759	T	0:98:0:2:0:0
64841	A	89:0:0:2:0:0
64873	C	0:0:117:2:0:0
64896	A	132:0:0:2:0:0
64916	C	0:0:128:2:0:0
64967	A	133:0:3:0:0:0
65010	C	0:0:98:2:0:0
65057	A	67:0:2:0:0:0
65194	A	139:0:2:0:0:0
65200	C	0:0:147:2:0:0
65234	C	0:0:143:2:0:0
65252	C	1:1:133:2:0:0
65293	C	2:0:105:0:0:0
65390	C	0:0:124:2:0:0
65564	A	103:0:2:1:0:0
65567	G	0:0:2:111:0:0
65728	G	0:0:2:120:0:0
65758	T	0:128:1:2:0:0
65771	G	2:0:2:122:0:0
65795	T	1:89:2:0:0:0
65802	T	0:95:0:2:0:0
65926	G	0:0:2:87:0:0
66136	C	0:0:95:2:0:0
66239	G	0:0:2:108:0:0
66248	C	0:2:102:0:0:0
66318	T	0:107:0:2:0:0
66369	T	0:117:2:0:0:0
66399	A	127:0:3:0:0:0
66513	A	93:0:2:0:0:0
66519	G	0:0:2:99:0:0
66655	C	0:2:93:2:0:0
66948	C	2:0:90:0:0:0
67045	T	1:92:0:2:0:0
67079	G	0:2:0:94:0:0
67121	A	105:0:2:0:0:0
67191	T	2:86:0:0:0:0
67197	T	0:81:0:2:0:0
67250	G	0:0:2:82:0:0
67326	C	2:1:88:0:0:0
67360	T	2:97:0:0:0:0
67403	A	78:0:2:0:0:0
67410	C	2:0:82:0:0:0
67427	G	0:0:2:110:0:0
67458	G	0:2:0:102:0:0
67532	G	0:0:2:76:0:0
67572	T	0:88:0:2:0:0
67665	T	2:90:0:0:0:0
67965	G	0:3:1:117:0:0
68007	G	2:0:0:100:0:0
68063	A	84:0:1:2:0:0
68130	A	119:0:0:2:0:0
68198	A	96:0:2:1:0:0
68236	C	1:2:79:0:0:0
68238	A	79:0:0:2:0:0
68256	T	0:76:2:0:0:0
68316	A	128:0:2:0:0:0
68350	G	0:0:2:141:0:0
68644	C	0:0:129:2:0:0
68646	T	0:125:1:2:0:0
68677	G	0:0:2:135:0:0
68704	T	0:117:2:0:0:0
68804	G	0:0:2:126:0:0
68968	T	0:97:0:2:0:0
69051	G	2:0:0:142:0:0
69139	T	0:110:1:2:0:0
69143	T	2:105:0:1:0:0
69174	G	2:0:0:104:0:0
69202	G	0:0:2:120:0:0
69232	C	0:0:121:2:0:0
69243	A	107:0:2:0:0:0
69340	A	114:0:2:0:0:0
69359	G	0:0:2:119:0:0
69367	T	0:115:2:0:0:0
69544	G	2:0:0:90:0:0
69617	G	0:2:0:117:0:0
69639	C	0:0:96:2:0:0
69698	C	0:0:113:2:0:0
69882	A	123:2:0:0:0:0
69907	T	2:120:0:0:0:0
70091	C	2:0:127:0:0:0
70103	A	118:0:1:2:0:0
70149	C	1:2:92:1:0:0
70234	A	129:0:0:2:0:0
70254	G	0:2:0:132:0:0
70286	T	0:122:0:2:0:0
70299	G	0:1:2:107:0:0
70300	A	104:2:1:0:0:0
70462	G	0:0:2:125:0:0
70479	C	3:0:126:1:0:0
70538	T	1:105:0:2:0:0
70563	G	0:0:2:116:0:0
70571	A	106:0:3:0:0:0
70632	G	2:0:0:126:0:0
70639	T	0:124:2:1:0:0
70669	A	136:1:2:0:0:0
70758	A	116:0:2:0:0:0
70860	C	0:1:123:2:0:0
70888	T	0:117:0:2:0:0
70912	A	117:0:0:3:0:0
70913	A	121:0:2:0:0:0
70921	T	0:123:2:0:0:0
70927	T	0:121:2:0:0:0
70934	A	117:1:2:1:0:0
70960	A	110:0:0:3:0:0
70986	G	2:0:0:117:0:0
71012	G	0:0:2:119:0:0
71074	C	0:0:105:2:0:0
71084	C	0:2:98:0:0:0
71104	A	97:0:1:2:0:0
71117	T	0:94:2:1:0:0
71185	A	122:2:0:0:0:0
71285	A	100:0:2:0:0:0
71332	G	0:0:2:74:0:0
71538	C	0:0:90:2:0:0
71906	T	0:120:0:2:0:0
71920	T	0:115:1:2:0:0
71937	G	0:0:2:130:0:0
71974	G	1:0:2:146:0:0
71995	G	2:0:0:150:0:0
72097	A	118:2:0:0:0:0
72161	C	0:0:93:3:0:0
72219	G	2:0:0:109:0:0
72297	C	2:0:104:0:0:0
72341	T	0:88:0:2:0:0
72362	C	0:2:129:0:0:0
72374	A	132:1:0:2:0:0
72509	A	123:0:0:2:0:0
72510	T	0:126:2:1:0:0
72522	A	123:0:0:2:0:0
72527	C	0:2:116:0:0:0
72530	C	0:2:105:0:0:0
72584	A	139:0:2:0:0:0
72632	T	0:131:0:2:0:0
72686	T	0:125:2:1:0:0
72710	T	0:119:2:0:0:0
72747	C	2:0:120:0:0:0
72751	A	95:0:3:0:0:0
72772	C	2:0:124:0:0:0
72782	C	0:0:139:2:0:0
72835	G	1:0:2:123:0:0
72850	G	2:0:0:131:0:0
72853	G	0:0:2:124:0:0
72965	C	0:0:125:2:0:0
72997	G	0:0:2:123:0:0
73037	T	0:88:1:2:0:0
73064	G	0:2:0:131:0:0
73088	A	124:0:2:0:0:0
73304	G	2:1:1:133:0:0
73384	C	0:2:131:0:0:0
73402	T	1:132:2:0:0:0
73410	C	1:0:144:2:0:0
73419	T	0:141:0:2:0:0
73490	G	0:0:2:118:0:0
73602	T	2:82:1:0:0:0
73623	T	0:118:0:3:0:0
73651	C	1:2:124:1:0:0
73658	T	2:123:0:0:0:0
73664	T	0:124:1:2:0:0
73683	A	135:0:3:0:0:0
73692	T	0:137:2:0:0:0
73706	A	133:2:1:0:0:0
73745	A	121:0:2:0:0:0
73796	T	0:143:0:2:0:0
73853	T	0:139:2:0:0:0
73875	T	0:129:0:3:0:0
73880	A	128:0:2:0:0:0
73886	G	0:0:2:120:0:0
73921	G	0:0:2:114:0:0
74158	A	132:0:2:0:0:0
74160	T	0:127:0:2:0:0
74169	C	0:0:140:2:0:0
74206	C	0:0:133:2:0:0
74214	T	0:132:0:2:0:0
74219	G	2:0:0:131:0:0
74226	C	2:0:109:0:0:0
74233	T	0:104:2:0:0:0
74415	C	0:0:132:2:0:0
74421	A	132:0:0:2:0:0
74435	G	0:0:2:131:0:0
74639	T	0:119:0:2:0:0
74665	G	2:1:1:128:0:0
74671	C	2:0:130:0:0:0
74702	T	0:102:2:0:0:0
74731	C	0:0:104:2:0:0
74745	C	2:0:103:0:0:0
74750	A	105:0:2:0:0:0
74757	G	2:0:0:106:0:0
74769	C	1:0:109:2:0:0
74831	G	3:0:0:101:0:0
74837	G	0:2:0:95:0:0
74884	G	0:0:2:100:0:0
74890	G	0:2:0:102:0:0
74938	G	0:2:0:123:0:0
74983	G	0:0:2:119:0:0
75049	T	0:108:2:1:0:0
75318	C	0:2:95:0:0:0
75409	C	2:0:125:0:0:0
75492	C	0:0:100:2:0:0
75502	G	0:0:2:102:0:0
75509	A	104:0:0:2:0:0
75551	C	0:2:110:0:0:0
75563	A	113:2:0:0:0:0
75593	T	0:125:0:2:0:0
75608	T	1:119:2:0:0:0
75630	C	0:0:143:2:0:0
75632	C	2:0:141:1:0:0
75684	G	0:2:1:147:0:0
75708	A	121:0:2:1:0:0
75744	C	0:0:105:2:0:0
75750	C	0:0:99:2:0:0
75757	C	0:0:109:2:0:0
75763	A	94:0:1:2:0:0
75796	T	1:95:2:0:0:0
75859	A	103:0:3:0:0:0
75901	A	130:0:2:0:0:0
75998	T	0:98:2:0:0:0
76042	A	81:0:0:2:0:0
76080	C	0:0:107:2:0:0
76148	A	88:0:0:2:0:0
76149	G	0:0:2:87:0:0
76165	T	1:80:0:2:0:0
76262	A	100:0:2:0:0:0
76290	T	0:99:0:2:0:0
76363	A	103:0:0:2:0:0
76386	C	0:0:113:2:0:0
76409	T	0:121:0:2:0:0
76417	G	0:0:2:130:0:0
76437	T	0:129:0:3:0:0
76571	G	2:0:0:81:0:0
76590	C	0:0:92:2:0:0
76779	C	0:0:99:2:0:0
76785	G	0:0:3:99:0:0
76820	G	0:0:2:112:0:0
76851	C	0:0:116:2:0:0
76863	T	0:89:0:2:0:0
76868	T	0:68:2:0:0:0
76945	A	100:2:0:0:0:0
76963	G	0:0:2:108:0:0
76987	G	0:0:2:118:0:0
77021	C	1:0:125:2:0:0
77057	A	141:0:2:2:0:0
77067	C	0:0:134:2:0:0
77077	A	127:0:2:0:0:0
77082	T	0:119:0:2:0:0
77106	C	0:1:123:2:0:0
77108	T	1:116:1:2:0:0
77132	T	2:111:0:1:0:0
77134	T	2:111:0:0:0:0
77153	G	3:0:0:111:0:0
77308	G	0:0:2:92:0:0
77314	A	83:0:2:0:0:0
77376	G	0:0:2:112:0:0
77392	T	0:96:0:2:0:0
77498	T	1:89:0:2:0:0
77626	C	0:0:96:2:0:0
77745	G	0:0:2:71:0:0
77890	T	0:98:0:3:0:0
77965	A	91:1:2:0:0:0
77994	C	0:0:87:2:0:0
78043	T	1:102:0:2:0:0
78105	G	2:0:0:92:0:0
78197	C	0:2:91:0:0:0
78233	G	0:2:0:74:0:0
78290	C	0:1:106:2:0:0
78298	A	102:0:0:2:0:0
78358	C	2:0:81:1:0:0
78485	T	0:94:2:0:0:0
78557	C	0:2:119:0:0:0
78642	G	0:0:2:93:0:0
78684	G	0:0:2:111:0:0
78718	G	0:0:2:124:0:0
78740	T	0:115:2:0:0:0
78761	C	0:2:113:1:0:0
78784	T	0:106:2:1:0:0
78789	C	0:2:112:0:0:0
78793	G	0:0:2:118:0:0
78811	C	0:0:132:2:0:0
78816	T	0:120:3:0:0:0
78827	G	3:0:0:126:0:0
78855	G	0:2:0:114:0:0
78860	G	0:0:2:119:0:0
78890	T	0:95:0:2:0:0
83347	G	0:0:2:64:0:0
83391	C	0:0:50:2:0:0
83517	C	0:2:109:0:0:0
83520	G	0:0:2:109:0:0
83528	G	0:2:0:116:0:0
83547	C	0:2:136:0:0:0
83558	T	0:130:0:2:0:0
83596	G	0:0:2:128:0:0
83660	G	0:0:2:115:0:0
83718	T	0:126:0:2:0:0
83813	C	0:2:105:0:0:0
83830	T	0:94:0:4:0:0
84003	A	159:0:2:0:0:0
84011	T	2:159:0:0:0:0
84020	T	0:149:0:2:0:0
84047	A	148:1:1:2:0:0
84054	T	0:150:2:0:0:0
84312	T	0:123:2:0:0:0
84354	A	107:0:2:0:0:0
84454	T	0:108:0:2:0:0
84494	A	117:0:2:0:0:0
84767	G	0:0:2:108:0:0
84787	C	0:2:101:0:0:0
84800	T	0:105:2:0:0:0
84834	A	112:0:2:0:0:0
84925	C	0:0:116:2:0:0
84953	A	119:0:2:0:0:0
84969	T	0:107:2:0:0:0
85023	A	121:0:3:1:0:0
85043	C	0:0:112:2:0:0
85077	G	2:0:0:113:0:0
85078	A	103:0:0:2:0:0
85092	A	103:0:0:2:0:0
85115	C	2:0:113:0:0:0
85205	G	2:0:1:136:0:0
85229	A	133:0:2:1:0:0
85317	C	2:0:91:0:0:0
85545	G	2:0:0:101:0:0
85646	A	66:0:0:2:0:0
85653	C	0:0:66:2:0:0
85731	G	0:0:2:70:0:0
85922	G	0:0:2:119:0:0
85990	C	1:0:105:2:0:0
86040	A	90:0:2:0:0:0
86168	C	1:2:118:0:0:0
86210	G	2:0:0:91:0:0
86219	A	82:0:2:0:0:0
86253	T	0:109:0:2:0:0
86269	G	0:1:2:112:0:0
86270	C	0:0:104:2:0:0
86387	A	107:0:0:2:0:0
86397	C	0:0:123:2:0:0
86416	T	0:126:2:0:0:0
86436	T	0:132:2:0:0:0
86456	A	123:0:2:0:0:0
86544	G	1:0:2:123:0:0
86569	G	2:0:0:120:0:0
86608	G	0:1:2:134:0:0
86609	G	2:1:0:131:0:0
86750	G	0:2:0:93:0:0
86830	C	0:0:75:2:0:0
86871	T	0:105:2:0:0:0
86894	T	1:104:2:0:0:0
86943	A	94:1:1:3:0:0
87050	G	2:0:1:69:0:0
87123	T	2:109:0:0:0:0
87301	A	107:0:2:1:0:0
87308	A	114:0:0:2:0:0
87320	G	0:2:0:112:0:0
87329	T	0:110:2:1:0:0
87373	A	123:0:2:0:0:0
87399	C	0:2:118:0:0:0
87402	T	0:121:2:0:0:0
87410	G	0:2:0:105:0:0
87447	T	1:85:2:0:0:0
87567	G	1:0:2:104:0:0
87584	T	0:95:2:0:0:0
87634	A	119:0:2:0:0:0
87650	T	2:112:0:0:0:0
87659	A	121:0:1:2:0:0
87682	A	121:0:0:2:0:0
87684	G	0:2:0:128:0:0
87752	C	0:0:132:2:0:0
87768	C	0:0:127:2:0:0
87789	C	0:0:122:2:0:0
88273	G	0:0:2:104:0:0
88289	G	0:0:2:104:0:0
88312	G	2:0:1:103:0:0
88350	C	2:0:105:1:0:0
88356	G	0:2:0:118:0:0
88394	C	0:0:93:3:0:0
88480	A	108:2:1:0:0:0
88491	G	2:0:0:115:0:0
88511	T	0:113:0:2:0:0
88631	T	2:82:0:0:0:0
88636	C	0:2:96:0:0:0
88665	T	0:95:0:2:0:0
88818	G	0:0:2:80:0:0
88879	G	0:0:2:93:0:0
88933	A	61:0:3:1:0:0
88938	C	0:2:75:0:0:0
89015	G	0:2:0:102:0:0
89016	T	0:95:1:2:0:0
89078	C	0:2:104:0:0:0
89101	T	0:102:0:2:0:0
89143	C	0:0:97:2:0:0
89182	T	0:95:2:0:0:0
89382	C	0:0:87:2:0:0
89594	A	135:0:1:2:0:0
89605	G	0:2:1:134:0:0
89609	A	124:0:2:0:0:0
89681	T	0:125:0:2:0:0
89805	T	0:92:2:0:0:0
89891	A	81:2:0:0:0:0
89955	G	0:0:2:83:0:0
90042	T	0:84:2:1:0:0
90189	T	0:87:0:2:0:0
90349	C	1:0:45:4:0:0
90484	G	0:0:2:108:0:0
90532	G	3:0:0:97:0:0
90538	A	102:0:2:0:0:0
90603	T	0:77:0:2:0:0
90632	A	80:0:0:2:0:0
90653	T	0:91:2:0:0:0
90778	G	2:0:0:76:0:0
90785	C	2:0:90:0:0:0
90832	G	0:0:2:92:0:0
90834	A	83:0:2:0:0:0
90849	G	0:0:3:90:0:0
91073	A	74:0:2:0:0:0
91094	T	0:88:2:0:0:0
91106	G	0:0:2:91:0:0
91123	T	0:73:1:2:0:0
91145	T	0:55:0:3:0:0
91158	C	0:0:65:2:0:0
91325	T	1:82:0:2:0:0
91331	A	90:2:0:1:0:0
91721	T	0:90:3:0:0:0
91870	C	0:0:54:2:0:0
92123	C	2:0:105:0:0:0
92216	T	0:54:0:4:0:0
92222	C	0:1:94:2:0:0
92282	G	0:0:2:96:0:0
92312	T	0:92:2:0:0:0
92319	G	0:2:0:98:0:0
92339	A	101:0:2:0:0:0
92395	T	0:76:0:2:0:0
92950	T	0:94:1:2:0:0
92971	A	89:0:0:2:0:0
93015	A	54:0:0:2:0:0
93055	T	0:60:2:0:0:0
93145	C	1:0:87:2:0:0
93262	T	1:94:2:0:0:0
93347	C	0:0:109:2:0:0
93381	G	2:0:0:96:0:0
93466	C	2:0:95:0:0:0
93476	T	0:93:1:2:0:0
93509	T	0:75:0:2:0:0
93601	A	82:0:0:2:0:0
93730	A	111:0:2:1:0:0
93740	A	111:0:2:0:0:0
93839	G	1:2:0:122:0:0
93859	T	0:118:0:2:0:0
93947	A	89:0:0:2:0:0
93996	T	2:88:0:0:0:0
94009	T	0:99:2:0:0:0
94052	G	0:0:2:109:0:0
94074	T	0:112:0:2:0:0
94224	A	59:0:2:0:0:0
94342	G	0:0:2:110:0:0
94367	G	0:0:2:125:0:0
94371	A	122:0:2:0:0:0
94419	A	112:0:0:2:0:0
94452	A	114:0:1:2:0:0
94517	T	0:87:2:0:0:0
94525	C	2:0:76:0:0:0
94649	G	2:1:0:90:0:0
94756	A	68:2:0:0:0:0
94774	C	2:0:92:0:0:0
95130	A	101:0:2:0:0:0
95195	T	0:61:0:2:0:0
95438	C	2:0:112:0:0:0
95447	T	0:118:2:2:0:0
95490	A	105:0:1:2:0:0
95511	T	0:94:0:2:0:0
95515	T	0:104:1:2:0:0
95558	T	1:97:0:2:0:0
95572	A	92:0:2:0:0:0
95612	A	86:0:2:1:0:0
95685	A	96:1:2:0:0:0
95778	C	0:0:110:2:0:0
95797	T	0:78:0:2:0:0
95803	G	0:0:2:85:0:0
95807	T	0:82:0:2:0:0
95834	G	0:0:2:83:0:0
95836	C	0:0:77:2:0:0
95881	A	82:0:2:0:0:0
96052	G	0:2:0:89:0:0
96054	A	89:0:2:0:0:0
96148	C	1:0:91:2:0:0
96181	C	3:0:91:0:0:0
96221	C	0:1:102:2:0:0
96234	T	0:104:2:0:0:0
96365	A	82:0:2:0:0:0
96387	T	0:107:0:2:0:0
96423	A	96:1:0:2:0:0
96459	A	97:0:0:2:0:0
96472	C	0:0:113:2:0:0
96475	C	1:0:113:2:0:0
96489	A	96:0:2:0:0:0
96592	C	0:2:118:0:0:0
96632	A	108:0:2:0:0:0
96699	T	0:94:2:0:0:0
96763	G	1:0:2:98:0:0
96802	A	98:0:0:2:0:0
96816	T	0:106:2:0:0:0
96881	A	115:0:0:3:0:0
96930	T	1:118:0:2:0:0
97012	C	2:0:126:1:0:0
97029	A	107:2:0:1:0:0
97053	T	0:107:1:2:0:0
97103	A	109:1:2:0:0:0
97109	G	2:0:0:124:0:0
97216	A	105:0:1:2:0:0
97222	G	2:0:0:111:0:0
97224	C	3:0:114:0:0:0
97254	G	2:1:0:123:0:0
97287	G	0:2:0:118:0:0
97290	G	0:2:0:118:0:0
97314	A	115:2:0:0:0:0
97354	T	0:121:0:2:0:0
97366	A	147:1:2:0:0:0
97368	C	0:0:148:2:0:0
97405	A	145:0:2:0:0:0
97410	T	1:134:2:0:0:0
97415	A	130:0:2:0:0:0
97436	A	119:0:2:0:0:0
97440	A	126:0:2:0:0:0
97466	C	0:2:142:0:0:0
97545	G	0:0:2:116:0:0
97562	G	0:0:2:94:0:0
97770	T	1:108:0:2:0:0
97949	C	0:0:104:2:0:0
97973	G	0:2:1:102:0:0
97996	A	89:0:3:0:0:0
98032	A	101:0:2:0:0:0
98065	C	2:0:112:0:0:0
98080	T	0:105:0:2:0:0
98205	A	109:0:0:2:0:0
98208	T	0:100:0:3:0:0
98222	T	0:100:0:2:0:0
98239	C	0:0:110:2:0:0
98281	T	0:98:0:2:0:0
98315	C	0:0:84:2:0:0
98566	C	0:0:120:2:0:0
98621	T	0:85:1:2:0:0
98635	C	0:2:93:0:0:0
98661	G	0:0:2:80:0:0
98668	T	0:74:0:2:0:0
98716	G	0:2:0:99:0:0
98725	C	0:1:97:2:0:0
98728	T	0:100:2:0:0:0
98746	A	110:0:2:0:0:0
98798	T	0:86:2:0:0:0
98927	T	2:110:0:0:0:0
98945	A	113:0:0:2:0:0
99005	C	0:0:54:2:0:0
99219	T	0:74:2:0:0:0
99689	G	0:0:2:99:0:0
99863	C	0:2:83:0:0:0
99923	C	0:0:59:3:0:0
99947	C	0:2:73:0:0:0
100166	G	0:0:2:80:0:0
100169	A	84:0:0:2:0:0
100192	T	0:111:2:0:0:0
100211	T	2:122:0:0:0:0
100216	G	0:2:0:124:0:0
100365	G	2:1:0:94:0:0
100426	T	0:89:0:2:0:0
100442	G	0:2:0:105:0:0
100651	G	3:0:0:105:0:0
100655	T	0:98:0:2:0:0
100742	A	86:0:2:1:0:0
100781	T	0:80:0:2:0:0
100849	T	0:101:2:0:0:0
101142	A	108:0:2:0:0:0
101160	G	0:0:2:119:0:0
101313	A	115:0:2:1:0:0
101327	C	0:1:122:2:0:0
101384	C	0:0:94:2:0:0
101421	A	87:0:2:1:0:0
101493	T	0:85:0:2:0:0
101501	G	0:0:2:107:0:0
101505	G	2:0:0:110:0:0
101533	T	0:80:0:2:0:0
101643	T	0:115:2:0:0:0
101722	C	0:0:102:2:0:0
101817	T	0:95:0:2:0:0
101833	C	0:0:92:2:0:0
101872	G	2:0:0:97:0:0
101930	A	87:0:0:2:0:0
101940	T	2:77:0:0:0:0
101999	G	0:0:2:80:0:0
102194	G	2:0:0:80:0:0
102202	C	0:0:79:2:0:0
102225	C	0:0:88:2:0:0
102239	G	0:0:2:86:0:0
102261	G	0:0:2:84:0:0
102274	C	0:0:75:2:0:0
102534	G	0:0:2:83:0:0
102547	G	0:0:2:91:0:0
102613	A	89:0:2:0:0:0
102630	T	1:87:0:2:0:0
102631	G	0:0:2:89:0:0
102660	T	0:90:0:2:0:0
102664	C	0:0:90:2:0:0
102675	C	0:0:92:2:0:0
102747	C	0:0:96:2:0:0
102761	T	0:98:0:2:0:0
102768	T	0:106:2:0:0:0
102813	C	0:0:110:2:0:0
102865	G	0:1:2:100:0:0
102944	C	0:0:101:2:0:0
102962	G	2:1:0:111:0:0
102979	C	0:1:109:2:0:0
103039	C	0:0:110:2:0:0
103137	G	0:0:2:96:0:0
103160	G	2:0:0:106:0:0
103213	C	0:0:122:2:0:0
103366	C	0:0:57:3:0:0
103509	G	0:0:2:126:0:0
103534	T	2:133:1:0:0:0
103586	G	1:0:2:133:0:0
103588	G	2:0:0:132:0:0
103609	A	125:1:2:0:0:0
106796	T	0:107:0:2:0:0
106810	C	1:0:103:2:0:0
106872	C	0:2:114:1:0:0
106920	G	0:0:2:105:0:0
106934	A	107:0:2:0:0:0
106939	T	0:103:1:2:0:0
106945	A	110:0:2:0:0:0
107006	A	141:0:0:2:0:0
107038	T	0:137:1:2:0:0
107039	T	0:137:2:0:0:0
107069	G	2:0:0:123:0:0
107122	C	2:0:95:0:0:0
107174	C	2:0:92:0:0:0
107229	C	2:1:128:0:0:0
107310	A	117:1:2:1:0:0
107339	G	0:2:0:129:0:0
107427	G	2:0:0:122:0:0
107455	A	129:0:2:0:0:0
107467	A	127:0:2:0:0:0
107471	G	2:0:0:131:0:0
107549	G	2:0:1:112:0:0
107569	T	0:115:2:0:0:0
107609	A	106:0:2:0:0:0
107637	T	0:115:0:2:0:0
107705	A	134:0:0:2:0:0
107727	A	122:0:1:3:0:0
107791	C	0:2:131:0:0:0
107798	A	126:2:0:1:0:0
107817	T	0:130:0:2:0:0
107871	C	2:0:119:0:0:0
107901	T	0:108:0:2:0:0
107906	C	1:0:111:2:0:0
108074	T	1:113:0:2:0:0
108076	C	0:0:117:2:0:0
108220	A	119:2:0:0:0:0
108251	C	2:0:130:0:0:0
108272	T	2:113:0:0:0:0
108307	T	0:114:3:0:0:0
108317	T	0:123:0:2:0:0
108363	C	1:1:114:2:0:0
108380	T	0:104:0:2:0:0
108387	G	2:0:0:99:0:0
108408	G	0:2:0:109:0:0
108458	G	2:0:0:103:0:0
108500	A	104:0:2:2:0:0
108578	G	0:1:2:114:0:0
108610	A	107:0:2:0:0:0
108681	T	0:117:2:2:0:0
108696	A	121:0:0:2:0:0
108845	G	0:0:2:102:0:0
108876	T	0:72:2:0:0:0
108897	A	84:0:2:0:0:0
108916	A	98:2:1:0:0:0
108922	T	0:99:0:2:0:0
108958	C	0:0:138:2:0:0
109018	T	0:130:0:2:0:0
109051	T	0:99:1:2:0:0
109057	C	0:0:103:2:0:0
109077	G	0:2:0:112:0:0
109135	T	0:115:2:0:0:0
109154	C	0:1:110:2:0:0
109287	T	0:117:0:2:0:0
109295	G	0:0:2:118:0:0
109302	G	0:0:2:118:0:0
109327	A	132:0:2:1:0:0
109729	T	0:121:0:2:0:0
109736	G	0:2:1:132:0:0
109741	C	0:0:111:2:0:0
109807	G	0:0:2:102:0:0
109854	C	0:0:101:2:0:0
109931	A	101:0:1:2:0:0
109938	A	103:0:2:0:0:0
109973	C	0:0:112:2:0:0
109986	C	0:2:104:0:0:0
110157	A	121:0:1:2:0:0
110227	T	0:98:2:0:0:0
110303	A	105:0:2:1:0:0
110368	A	101:0:2:0:0:0
110390	C	0:0:113:2:0:0
110424	T	0:101:3:0:0:0
110425	A	91:0:2:0:0:0
110430	A	93:0:2:0:0:0
110431	C	0:0:102:2:0:0
110480	G	2:0:0:86:0:0
110642	A	108:0:3:0:0:0
110692	A	107:0:0:2:0:0
110728	C	0:2:76:0:0:0
110830	C	0:0:125:2:0:0
110838	G	0:0:2:129:0:0
110848	T	0:127:0:2:0:0
110865	T	0:118:0:2:0:0
110979	A	90:0:2:0:0:0
110995	A	79:0:2:0:0:0
111040	C	0:0:107:2:0:0
111192	C	0:0:134:2:0:0
111199	T	2:120:0:0:0:0
111212	A	116:0:0:2:0:0
111221	G	1:0:2:85:0:0
111350	G	0:0:2:97:0:0
111360	T	0:91:2:0:0:0
111366	A	90:0:0:2:0:0
111387	G	0:0:2:110:0:0
111511	A	132:0:2:1:0:0
111547	C	0:3:127:0:0:0
111582	G	0:0:2:108:0:0
111603	G	1:0:2:103:0:0
111604	T	0:103:2:0:0:0
111679	G	2:0:0:96:0:0
111721	C	0:0:125:2:0:0
111744	G	2:0:0:146:0:0
111826	G	2:0:0:129:0:0
111865	T	2:129:1:0:0:0
111922	T	0:112:2:0:0:0
112016	C	2:0:91:1:0:0
112068	T	0:89:2:0:0:0
112084	T	0:95:1:2:0:0
112142	T	0:88:2:0:0:0
112239	G	0:2:0:99:0:0
112244	C	0:0:85:2:0:0
112252	T	0:77:0:2:0:0
112295	G	0:0:2:88:0:0
112475	C	0:0:103:2:0:0
112526	C	2:0:114:1:0:0
112575	A	100:0:2:0:0:0
112590	T	0:85:0:2:0:0
112596	A	86:0:2:0:0:0
112617	G	2:0:0:102:0:0
112632	G	0:0:2:111:0:0
112638	A	94:0:0:2:0:0
112683	T	0:102:0:2:0:0
112684	T	2:95:0:0:0:0
112789	A	81:0:0:2:0:0
112800	C	2:0:84:0:0:0
112803	G	0:0:2:86:0:0
112985	G	2:0:0:100:0:0
113014	C	0:0:113:2:0:0
113031	T	0:96:0:2:0:0
113115	C	0:0:111:2:0:0
113144	G	0:0:2:106:0:0
113261	T	0:100:2:0:0:0
113371	A	92:0:2:0:0:0
113430	G	2:0:0:101:0:0
113542	C	0:0:134:2:0:0
113569	A	137:0:2:0:0:0
113587	T	0:130:2:2:0:0
113614	T	0:91:2:0:0:0
113691	C	0:1:73:2:0:0
113697	C	0:1:50:7:0:0
113835	G	0:2:0:91:0:0
113868	A	100:0:0:2:0:0
113982	C	0:0:119:2:0:0
114043	A	109:0:2:0:0:0
114047	C	0:0:117:2:0:0
114079	A	104:0:0:2:0:0
114110	G	2:0:0:116:0:0
114193	A	99:0:2:0:0:0
114201	A	87:0:2:0:0:0
114241	T	0:110:0:2:0:0
114251	T	0:110:2:0:0:0
114257	A	88:0:2:0:0:0
114331	A	113:0:0:2:0:0
114426	G	0:2:0:99:0:0
[truncated: 62,706 more rows]

## Sheet: patC_subsampled
#These data correspond to polymorphisms that were used to calculate sliding-window and gene-wise estimates of π, ϴ, and Tajima's D with PoPoolation for at least one sample from the patient.
#Note that the aforementioned calculations were performed on uniformally subsampled pileups of the data, effectively requiring a minimum coverage of 50 to be included in the analysis (see Methods).
#Counts for each base at each pos are based on a minimum base phred quality score of 20 and are in the format A:T:C:G:N:del
Position	Ref	C-1	C11
358	G	0:0:0:84:0:0	0:2:0:60:0:0
390	C	0:0:128:0:0:0	2:0:96:0:0:0
444	A	118:0:0:0:0:0	92:0:2:0:0:0
457	G	0:0:0:113:0:0	2:0:1:89:0:0
629	C	0:0:97:0:0:0	0:0:67:2:0:0
649	C	0:0:109:0:0:0	1:2:88:0:0:0
682	T	0:96:0:0:0:0	0:83:0:2:0:0
683	T	0:104:0:0:0:0	0:85:2:0:0:0
684	G	0:0:0:103:0:0	0:2:0:91:0:0
688	C	0:0:111:0:0:0	0:2:88:0:0:0
741	T	0:118:0:0:0:0	0:103:0:2:0:0
784	T	0:124:0:0:0:0	0:102:1:2:0:0
806	T	0:128:0:0:0:0	2:102:0:1:0:0
846	T	0:133:0:0:0:0	0:120:0:2:0:0
888	C	0:0:143:0:0:0	0:0:125:3:0:0
895	C	0:0:140:0:0:0	1:0:119:2:0:0
938	C	0:0:137:0:0:0	0:1:107:2:0:0
940	C	0:0:135:0:0:0	0:2:103:0:0:0
942	C	0:0:131:0:0:0	0:2:98:0:0:0
964	T	0:115:0:0:0:0	0:104:0:2:0:0
1014	C	0:0:127:0:0:0	2:0:91:0:0:0
1154	T	0:95:0:0:0:0	2:105:0:1:0:0
1157	A	88:0:0:0:0:0	92:0:2:0:0:0
1177	G	0:0:0:97:0:0	0:2:0:89:0:0
1223	C	0:0:99:0:0:0	0:0:88:2:0:0
1303	G	0:0:0:94:0:0	0:2:0:76:0:0
1449	G	0:0:0:47:0:0	2:0:0:50:0:0
2059	C	0:0:146:0:0:0	0:2:106:2:0:0
2076	G	0:0:0:138:0:0	0:2:0:105:0:0
2108	A	122:0:0:0:0:0	105:0:0:2:0:0
2398	T	0:120:0:0:0:0	0:108:2:0:0:0
2446	T	0:113:0:0:0:0	0:109:2:0:0:0
2454	G	0:0:1:110:0:0	0:0:2:102:0:0
2562	A	125:0:0:0:0:0	97:2:0:0:0:0
2582	T	0:120:0:0:0:0	0:96:0:2:0:0
2590	C	0:0:116:0:0:0	0:0:100:2:0:0
2600	G	0:0:0:115:0:0	0:0:2:97:0:0
2604	C	0:0:103:0:0:0	0:2:81:0:0:0
3002	A	122:0:0:0:0:0	72:0:2:1:0:0
3025	A	135:0:0:0:0:0	92:0:2:0:0:0
3027	T	0:142:0:0:0:0	0:101:2:0:0:0
3086	T	0:112:0:0:0:0	0:98:2:0:0:0
3146	A	128:0:0:0:0:0	109:0:2:0:0:0
3316	T	0:141:1:0:0:0	2:110:0:0:0:0
3327	T	0:142:0:0:0:0	0:120:0:2:0:0
3328	G	0:0:0:147:0:0	2:0:0:122:0:0
3396	T	0:135:0:0:0:0	0:131:2:0:0:0
3522	T	0:126:0:0:0:0	1:83:2:0:0:0
3544	A	139:0:0:0:0:0	88:2:1:0:0:0
3596	G	0:0:0:146:0:0	2:0:0:89:0:0
3627	G	0:0:0:125:0:0	1:0:2:80:0:0
3629	T	0:121:1:0:0:0	0:79:2:0:0:0
3642	T	0:115:0:1:0:0	0:77:2:0:0:0
3742	G	0:0:0:130:0:0	0:0:2:108:0:0
3775	A	137:0:0:0:0:0	100:0:0:2:0:0
3778	T	0:129:0:0:0:0	2:96:0:0:0:0
3808	C	0:0:130:0:0:0	0:0:98:2:0:0
3813	T	0:130:0:1:0:0	0:82:2:2:0:0
3821	A	134:0:0:0:0:0	96:3:0:1:0:0
3838	G	1:0:0:129:0:0	0:0:2:98:0:0
3877	G	0:0:0:107:0:0	0:2:0:73:0:0
3889	T	0:110:0:0:0:0	2:80:0:0:0:0
3930	G	0:0:0:96:0:0	0:0:2:88:0:0
4019	G	0:0:0:95:0:0	1:0:2:97:0:0
4025	T	0:95:0:0:0:0	0:87:3:1:0:0
4026	G	0:0:0:96:0:0	0:0:2:92:0:0
4150	G	0:0:0:118:0:0	0:0:2:102:0:0
4410	C	0:0:102:0:0:0	0:0:75:2:0:0
4485	A	103:0:0:0:0:0	95:0:1:2:0:0
4497	T	0:103:0:0:0:0	1:86:2:0:0:0
4505	G	0:0:0:106:0:0	0:0:2:98:0:0
5136	A	93:0:0:0:0:0	92:1:2:0:0:0
5147	T	0:84:0:0:0:0	0:83:0:2:0:0
5174	G	0:0:0:94:0:0	2:0:0:97:0:0
5218	C	0:0:102:0:0:0	0:2:100:0:0:0
5248	C	0:0:109:0:0:0	0:0:89:2:0:0
5268	A	98:0:0:0:0:0	77:2:0:0:0:0
5335	G	0:0:0:102:0:0	0:0:2:85:0:0
5345	T	0:87:0:0:0:0	0:76:0:2:0:0
5538	T	0:114:0:0:0:0	0:85:0:2:0:0
5555	G	0:0:0:117:0:0	2:0:0:100:0:0
5568	A	108:0:0:0:0:0	91:0:0:2:0:0
5577	C	0:0:107:0:0:0	0:3:96:0:0:0
5601	A	101:0:0:0:0:0	88:0:2:1:0:0
5659	G	0:0:0:96:0:0	2:0:0:79:0:0
5769	C	0:0:109:0:0:0	0:0:83:2:0:0
5792	T	0:108:0:0:0:0	0:82:2:0:0:0
5802	A	104:0:0:0:0:0	72:0:0:2:0:0
5820	T	0:116:0:0:0:0	0:85:2:0:0:0
5850	T	0:121:0:0:0:0	3:76:0:0:0:0
5927	C	0:0:99:0:0:0	0:0:68:2:0:0
6056	A	125:0:0:0:0:0	119:1:0:2:0:0
6086	A	133:0:0:0:0:0	115:1:0:2:0:0
6095	G	0:0:0:138:0:0	0:2:0:109:0:0
6109	G	0:0:0:137:0:0	0:0:2:99:0:0
6143	C	0:0:98:0:0:0	1:2:70:0:0:0
6163	C	0:0:107:0:0:0	0:2:77:0:0:0
6228	A	131:0:0:0:0:0	98:0:2:1:0:0
6259	C	0:0:132:0:0:0	0:1:118:2:0:0
6266	C	0:0:129:0:0:0	0:2:113:0:0:0
6292	G	0:0:0:132:0:0	0:4:0:135:0:0
6335	C	0:0:142:0:0:0	0:1:120:2:0:0
6364	G	0:0:0:127:0:0	0:2:0:106:0:0
6384	C	0:0:132:0:0:0	2:0:101:2:0:0
6440	A	117:0:1:0:0:0	102:2:0:0:0:0
6447	C	0:0:129:0:0:0	0:2:111:0:0:0
6489	G	0:0:0:131:0:0	0:0:2:90:0:0
6505	G	0:0:0:127:0:0	0:2:0:92:0:0
6527	A	137:0:0:0:0:0	99:1:0:2:0:0
6598	C	0:0:141:0:0:0	0:2:115:0:0:0
6643	A	110:0:0:0:0:0	96:0:0:2:0:0
6666	A	117:0:0:0:0:0	107:0:2:0:0:0
6711	C	0:0:127:0:0:0	0:0:100:2:0:0
6737	A	121:0:0:0:0:0	96:2:0:0:0:0
6794	A	130:0:0:0:0:0	76:0:2:0:0:0
7053	A	119:0:0:0:0:0	89:2:0:0:0:0
7156	C	0:0:106:0:0:0	0:2:58:0:0:0
7171	C	0:0:106:0:0:0	2:0:65:0:0:0
7223	T	0:114:0:1:0:0	2:75:0:0:0:0
7349	A	111:0:0:0:0:0	96:2:0:0:0:0
7380	A	115:0:0:0:0:0	89:0:2:1:0:0
7460	C	0:0:102:0:0:0	0:0:65:3:0:0
7461	C	0:0:97:0:0:0	0:2:67:0:0:0
7890	C	0:0:108:0:0:0	2:1:86:0:0:0
7965	C	0:0:88:0:0:0	0:0:75:2:0:0
8029	C	0:0:114:0:0:0	0:2:84:0:0:0
8103	T	0:110:0:0:0:0	0:88:2:0:0:0
8189	G	0:0:0:132:0:0	0:0:2:89:0:0
8223	G	0:0:0:141:0:0	0:2:0:96:0:0
8322	T	0:117:0:0:0:0	1:101:2:0:0:0
8410	T	0:79:0:0:0:0	0:70:0:2:0:0
8411	C	0:0:83:0:0:0	0:2:68:0:0:0
8416	T	0:76:0:0:0:0	0:76:0:2:0:0
8436	T	0:93:0:0:0:0	0:84:0:2:0:0
8517	G	0:0:0:119:0:0	2:0:0:99:0:0
8622	C	0:0:117:0:0:0	0:0:96:2:0:0
8635	C	0:0:120:0:0:0	0:0:97:2:0:0
8678	G	0:0:0:115:0:0	0:0:2:106:0:0
8681	C	0:1:115:0:0:0	2:0:97:0:0:0
8697	G	0:0:0:108:0:0	2:0:0:89:0:0
8701	A	100:0:0:0:0:0	76:1:0:2:0:0
8765	C	0:0:89:0:0:0	0:2:76:0:0:0
8810	A	79:0:0:0:0:0	75:0:0:2:0:0
8817	A	79:0:0:0:0:0	88:1:2:0:0:0
8821	A	82:0:0:0:0:0	87:0:2:0:0:0
8875	A	102:0:0:0:0:0	101:0:0:2:0:0
8910	C	0:0:118:0:0:0	2:0:110:0:0:0
8946	T	0:101:0:0:0:0	0:87:0:2:0:0
9070	C	0:0:100:0:0:0	2:0:79:0:0:0
9172	T	0:82:0:0:0:0	0:60:0:2:0:0
9228	A	103:0:0:0:0:0	92:2:0:0:0:0
9244	T	0:90:0:0:0:0	2:80:0:0:0:0
9312	C	0:0:90:0:0:0	2:0:78:0:0:0
9473	G	0:0:0:105:0:0	1:2:0:77:0:0
9607	A	70:0:0:0:0:0	63:0:2:0:0:0
9622	T	0:73:0:0:0:0	2:69:0:0:0:0
9634	C	0:0:89:0:0:0	2:0:75:0:0:0
9715	A	97:0:0:0:0:0	72:0:0:2:0:0
9723	G	0:0:0:93:0:0	0:2:0:74:0:0
9792	A	90:0:0:0:0:0	78:1:0:2:0:0
9797	C	0:0:88:0:0:0	2:0:75:0:0:0
10322	C	0:0:71:0:0:0	0:0:58:2:0:0
10503	A	67:0:0:0:0:0	70:0:0:2:0:0
10550	T	0:85:0:1:0:0	0:87:1:2:0:0
10621	C	0:0:96:0:0:0	0:0:82:2:0:0
10624	C	0:0:104:0:0:0	2:0:90:0:0:0
10658	G	0:0:0:108:0:0	1:0:2:83:0:0
10664	A	88:0:0:0:0:0	64:0:2:0:0:0
10775	C	0:0:114:0:0:0	0:0:93:2:0:0
12050	G	0:1:0:86:0:0	0:2:1:94:0:0
12073	T	0:76:0:1:0:0	0:90:2:0:0:0
12075	G	0:0:0:83:0:0	0:0:2:97:0:0
12137	C	0:0:78:0:0:0	2:0:76:0:0:0
12241	A	83:0:0:0:0:0	62:0:0:3:0:0
12248	A	87:0:0:0:0:0	68:0:0:2:0:0
12564	A	101:0:0:0:0:0	99:0:0:2:0:0
12584	C	0:0:105:0:0:0	1:0:86:2:0:0
12639	T	0:100:0:0:0:0	2:83:0:0:0:0
12651	T	0:95:0:0:0:0	2:84:0:0:0:0
12668	C	0:0:113:0:0:0	0:0:103:2:0:0
12694	A	116:0:0:0:0:0	100:0:0:2:0:0
12729	A	98:0:0:0:0:0	79:0:2:0:0:0
12795	C	0:0:81:0:0:0	0:1:80:2:0:0
12850	T	0:81:0:0:0:0	0:108:1:2:0:0
12858	G	0:0:0:84:0:0	0:1:2:107:0:0
12974	G	0:0:0:87:0:0	0:2:0:73:0:0
13139	T	0:88:0:0:0:0	0:95:0:2:0:0
13171	G	0:0:0:97:0:0	0:0:2:92:0:0
13220	A	106:0:0:0:0:0	102:0:0:3:0:0
13317	T	0:116:0:0:0:0	1:82:2:0:0:0
13342	A	134:0:0:0:0:0	96:1:0:2:0:0
13355	C	0:0:137:0:0:0	0:0:100:2:0:0
13397	A	114:0:0:0:0:0	96:0:2:0:0:0
13401	G	0:0:0:112:0:0	0:2:0:98:0:0
13460	A	86:0:0:0:0:0	83:0:2:0:0:0
13464	G	0:0:0:87:0:0	0:0:2:89:0:0
13481	C	0:0:88:0:0:0	0:2:94:0:0:0
13499	T	0:89:0:0:0:0	0:83:0:2:0:0
13544	T	0:122:0:0:0:0	0:112:0:3:0:0
13550	T	0:126:0:0:0:0	2:117:0:0:0:0
13554	T	0:127:0:0:0:0	0:121:2:1:0:0
13772	T	0:94:0:0:0:0	0:78:0:2:0:0
13786	G	0:0:0:95:0:0	0:0:2:81:0:0
13790	T	0:93:0:0:0:0	0:82:0:2:0:0
13982	T	0:113:1:0:0:0	0:98:0:2:0:0
13992	G	0:0:0:124:0:0	2:0:0:94:0:0
14145	G	0:0:0:131:0:0	0:0:3:85:0:0
14183	G	0:0:0:101:0:0	0:0:2:60:0:0
14300	A	98:0:0:0:0:0	74:2:0:0:0:0
14304	T	0:92:0:0:0:0	0:73:2:0:0:0
14542	G	0:0:0:130:0:0	0:1:2:103:0:0
14621	T	0:118:0:0:0:0	0:100:2:0:0:0
14927	T	0:89:0:0:0:0	0:108:1:2:0:0
14940	C	0:0:100:0:0:0	2:0:113:0:0:0
14980	C	0:0:76:0:0:0	0:2:64:0:0:0
15198	C	0:0:132:0:0:0	2:0:113:1:0:0
15205	G	0:0:0:127:0:0	0:2:0:113:0:0
15221	T	0:135:0:0:0:0	0:108:0:2:0:0
15237	C	0:0:137:0:0:0	0:0:106:2:0:0
15324	G	0:0:0:111:0:0	0:2:0:85:0:0
15445	A	110:0:0:0:0:0	77:0:2:0:0:0
15486	C	0:0:116:0:0:0	1:2:97:0:0:0
15747	T	0:114:0:0:0:0	2:109:1:1:0:0
15772	A	117:0:0:0:0:0	111:2:0:0:0:0
15805	A	93:0:0:0:0:0	93:0:3:0:0:0
15946	G	0:0:0:85:0:0	0:0:2:98:0:0
16017	A	110:0:0:0:0:0	98:0:2:0:0:0
16160	G	0:0:0:88:0:0	0:0:2:86:0:0
16266	G	0:0:0:100:0:0	0:0:2:67:0:0
16320	A	94:0:0:0:0:0	87:0:2:0:0:0
16386	A	70:0:0:0:0:0	57:0:0:2:0:0
16465	C	0:0:88:0:0:0	1:2:61:0:0:0
16509	T	0:112:0:0:0:0	0:65:3:0:0:0
16686	C	0:0:94:0:0:0	0:2:73:0:0:0
16797	G	0:0:0:122:0:0	0:0:2:89:0:0
16902	C	0:1:130:0:0:0	2:0:72:0:0:0
16946	T	0:138:0:1:0:0	1:78:2:1:0:0
16952	G	0:0:0:132:0:0	0:0:2:84:0:0
17041	T	0:93:0:0:0:0	2:103:0:0:0:0
17048	C	0:0:97:0:0:0	0:0:98:2:0:0
17088	A	110:0:0:0:0:0	92:0:2:0:0:0
17155	T	0:95:0:0:0:0	2:77:0:0:0:0
17168	G	0:0:0:121:0:0	0:0:2:83:0:0
17449	A	113:0:0:0:0:0	88:0:2:0:0:0
17457	G	0:0:0:111:0:0	0:1:2:95:0:0
17461	G	0:0:0:114:0:0	0:0:2:84:0:0
17673	C	0:0:64:0:0:0	0:2:61:0:0:0
17778	G	0:0:0:68:0:0	0:0:2:60:0:0
18195	G	0:0:0:78:0:0	0:0:2:63:0:0
18237	T	0:93:0:0:0:0	0:64:0:2:0:0
18251	A	92:0:0:0:0:0	64:0:2:0:0:0
18259	T	0:90:0:0:0:0	0:75:0:2:0:0
18278	A	87:0:0:0:0:0	87:0:2:0:0:0
18446	A	102:0:0:0:0:0	59:1:0:3:0:0
18533	T	0:98:0:0:0:0	0:83:3:0:0:0
18536	A	100:0:0:0:0:0	71:0:2:0:0:0
18576	G	0:0:0:110:0:0	2:0:0:74:0:0
18585	C	0:0:112:0:0:0	0:2:74:1:0:0
18926	T	0:99:0:0:0:0	0:93:0:2:0:0
18968	A	100:0:0:0:0:0	79:1:0:3:0:0
19014	C	0:0:103:0:0:0	0:0:74:2:0:0
19036	G	0:0:0:102:0:0	2:0:0:82:0:0
19179	T	0:71:0:0:0:0	0:77:2:0:0:0
19242	T	0:79:0:0:0:0	0:61:0:2:0:0
19456	T	0:78:0:0:0:0	0:87:2:1:0:0
19463	G	0:0:0:85:0:0	0:0:2:99:0:0
19475	T	0:89:0:0:0:0	0:84:2:0:0:0
19483	A	91:0:0:0:0:0	82:0:0:2:0:0
19503	A	91:0:0:0:0:0	65:0:2:0:0:0
19635	C	0:0:67:1:0:0	2:0:63:0:0:0
19872	G	0:0:0:92:0:0	2:0:0:68:0:0
20259	G	0:0:4:54:0:0	0:1:3:46:0:0
20285	T	0:102:0:0:0:0	2:90:0:0:0:0
20368	A	75:0:1:0:0:0	67:0:2:0:0:0
20380	A	103:0:0:0:0:0	94:0:2:0:0:0
20421	G	0:0:0:112:0:0	0:0:2:72:0:0
20444	C	0:0:108:0:0:0	2:0:73:0:0:0
20580	C	0:0:124:0:0:0	0:0:102:2:0:0
20582	A	125:0:0:0:0:0	100:2:0:0:0:0
20610	A	124:0:0:0:0:0	101:3:0:1:0:0
20631	A	115:0:0:0:0:0	77:0:2:0:0:0
20640	G	0:0:0:110:0:0	2:0:0:91:0:0
20742	T	0:110:0:0:0:0	0:88:2:1:0:0
20793	A	84:0:1:0:0:0	85:2:0:0:0:0
20803	C	0:0:98:0:0:0	0:1:104:2:0:0
20805	G	0:0:0:101:0:0	0:2:0:105:0:0
20812	A	101:0:0:0:0:0	97:0:1:2:0:0
20837	A	96:0:0:0:0:0	112:0:0:2:0:0
20916	A	103:0:0:0:0:0	97:0:0:2:0:0
20931	A	104:0:0:1:0:0	96:0:2:0:0:0
21000	T	0:78:0:0:0:0	0:72:0:2:0:0
21075	G	0:0:0:101:0:0	0:0:2:117:0:0
21120	A	86:0:0:0:0:0	81:0:0:2:0:0
21142	A	76:0:0:1:0:0	76:0:0:2:0:0
21203	G	0:1:0:83:0:0	0:2:0:86:0:0
21217	C	0:0:95:0:0:0	0:2:95:0:0:0
21263	A	74:0:0:0:0:0	74:0:0:2:0:0
21282	C	0:0:98:0:0:0	2:0:95:0:0:0
21339	A	95:0:0:0:0:0	78:0:2:0:0:0
21385	C	0:0:94:0:0:0	2:0:67:0:0:0
21402	A	90:0:0:1:0:0	75:0:2:0:0:0
21462	A	94:0:0:0:0:0	86:0:2:1:0:0
21511	G	0:0:0:105:0:0	0:0:2:102:0:0
21529	G	0:0:0:96:0:0	1:0:2:89:0:0
21690	C	0:0:59:0:0:0	0:0:48:2:0:0
22054	G	0:0:0:67:0:0	0:0:2:48:0:0
22118	T	0:87:0:0:0:0	0:66:0:2:0:0
22234	C	0:0:74:0:0:0	0:0:63:2:0:0
22275	A	84:0:0:0:0:0	73:0:2:0:0:0
22673	T	0:95:0:0:0:0	0:55:1:2:0:0
22721	T	0:89:0:0:0:0	0:50:2:0:0:0
22822	G	0:0:0:107:0:0	0:1:2:65:0:0
22999	A	95:0:1:0:0:0	77:0:0:2:0:0
23000	T	1:95:0:0:0:0	0:74:2:1:0:0
23119	G	0:0:0:100:0:0	2:0:0:83:0:0
23155	T	0:109:0:0:0:0	0:74:2:0:0:0
23305	G	0:0:0:121:0:0	0:0:3:105:0:0
23336	A	118:0:0:0:0:0	106:0:2:1:0:0
23397	C	0:0:92:0:0:0	0:2:91:0:0:0
23550	T	0:85:0:1:0:0	0:91:2:0:0:0
23565	C	0:0:95:0:0:0	2:0:95:0:0:0
23577	G	0:0:0:93:0:0	2:1:0:103:0:0
23599	G	0:0:0:95:0:0	2:0:0:109:0:0
23615	C	0:0:98:0:0:0	3:0:104:0:0:0
23627	G	0:0:0:97:0:0	2:0:0:107:0:0
23636	C	0:0:103:0:0:0	0:0:112:2:0:0
23639	A	96:0:0:0:0:0	110:0:2:0:0:0
23705	G	0:0:0:121:0:0	0:0:2:110:0:0
23721	A	118:0:0:0:0:0	100:0:0:2:0:0
23929	C	0:0:101:0:0:0	0:2:94:0:0:0
23953	T	0:108:0:0:0:0	0:96:0:2:0:0
23979	G	0:0:0:106:0:0	0:2:0:84:0:0
24014	C	0:0:117:0:0:0	0:0:83:2:0:0
24358	T	0:90:1:0:0:0	0:67:2:1:0:0
24396	T	0:80:0:0:0:0	0:64:0:2:0:0
24451	T	0:54:0:0:0:0	2:56:0:0:0:0
24613	G	0:0:0:84:0:0	2:0:0:74:0:0
24636	C	0:0:85:0:0:0	1:0:58:2:0:0
24666	C	0:0:91:0:0:0	0:2:94:0:0:0
24785	G	0:0:0:71:0:0	1:1:2:53:0:0
24931	C	0:0:85:0:0:0	0:0:90:2:0:0
24956	A	87:0:0:0:0:0	110:0:2:0:0:0
24992	T	0:85:0:0:0:0	0:115:2:0:0:0
25181	G	0:0:0:125:0:0	2:0:0:111:0:0
25241	C	0:0:101:0:0:0	1:0:105:2:0:0
25254	A	103:0:0:0:0:0	107:0:0:2:0:0
25294	G	0:0:0:98:0:0	1:0:2:83:0:0
25407	C	0:0:101:0:0:0	2:0:95:0:0:0
25415	G	0:0:0:105:0:0	0:0:2:94:0:0
26164	G	0:0:0:88:0:0	0:1:2:73:0:0
26320	T	0:89:0:0:0:0	0:64:2:1:0:0
26341	G	0:0:1:79:0:0	0:1:2:55:0:0
26486	A	97:0:0:0:0:0	89:1:1:2:0:0
26522	C	0:0:93:0:0:0	2:0:79:0:0:0
26607	A	76:0:1:0:0:0	55:2:1:1:0:0
26731	C	0:0:71:0:0:0	0:0:60:2:0:0
26851	A	64:0:0:0:0:0	49:0:2:0:0:0
27036	T	0:93:0:0:0:0	0:75:0:2:0:0
27098	T	0:59:0:0:0:0	2:59:0:0:0:0
27163	C	0:0:70:0:0:0	2:0:60:0:0:0
27295	G	0:0:0:89:0:0	0:0:2:62:0:0
27412	G	0:0:0:86:0:0	0:0:2:69:0:0
27439	C	0:0:85:0:0:0	0:0:77:2:0:0
27604	G	0:0:0:74:0:0	0:2:0:71:0:0
27733	A	83:0:0:0:0:0	69:0:2:0:0:0
27736	A	81:0:0:0:0:0	70:0:2:0:0:0
27896	G	0:0:0:102:0:0	0:2:0:85:0:0
27955	T	0:109:0:0:0:0	0:122:0:2:0:0
28037	C	0:0:100:0:0:0	0:1:85:2:0:0
28156	A	89:0:0:0:0:0	81:0:0:2:0:0
28157	T	0:90:0:0:0:0	0:79:0:2:0:0
28192	T	0:96:0:0:0:0	0:81:3:0:0:0
28324	G	0:1:0:91:0:0	0:0:2:89:0:0
28336	A	86:0:0:0:0:0	83:2:0:1:0:0
28377	G	0:0:0:81:0:0	2:0:0:91:0:0
28545	T	0:88:0:0:0:0	0:65:1:2:0:0
28551	T	0:87:0:0:0:0	2:54:0:0:0:0
28647	G	0:0:0:88:0:0	0:0:2:67:0:0
28994	C	0:0:106:0:0:0	2:0:94:0:0:0
29024	C	0:0:96:0:0:0	1:2:88:0:0:0
29039	G	0:0:0:87:0:0	0:2:0:68:0:0
29152	G	0:0:0:107:0:0	1:0:2:76:0:0
29275	G	0:0:0:107:0:0	0:3:0:82:0:0
29303	C	0:0:109:0:0:0	2:0:79:0:0:0
29513	T	0:104:0:0:0:0	2:78:0:0:0:0
29532	C	0:0:108:0:0:0	0:2:79:0:0:0
29545	G	0:0:0:110:0:0	0:0:2:89:0:0
29779	G	0:0:0:117:0:0	0:2:0:80:0:0
29782	C	0:0:114:0:0:0	1:2:77:0:0:0
29971	G	0:1:0:110:0:0	2:0:0:72:0:0
29975	A	103:0:0:0:0:0	65:0:2:2:0:0
30145	C	0:0:108:0:0:0	0:0:90:2:0:0
30162	T	0:112:0:0:0:0	0:91:0:2:0:0
30171	T	0:105:0:0:0:0	0:91:2:0:0:0
30216	C	0:0:97:0:0:0	0:2:91:0:0:0
30238	A	102:0:0:0:0:0	102:0:2:0:0:0
30267	G	0:0:0:99:0:0	0:1:2:92:0:0
30292	C	0:0:101:0:0:0	1:2:95:0:0:0
30631	T	0:85:0:0:0:0	0:80:2:0:0:0
30731	C	0:0:98:0:0:0	0:2:79:0:0:0
30762	A	83:0:0:0:0:0	80:0:0:2:0:0
30769	C	0:0:89:0:0:0	0:0:77:2:0:0
30778	C	0:0:81:0:0:0	0:2:78:0:0:0
30800	A	71:0:0:0:0:0	78:0:0:2:0:0
30825	T	0:53:0:0:0:0	0:56:0:2:0:0
30952	A	92:0:0:0:0:0	77:2:0:1:0:0
31021	A	107:0:1:0:0:0	97:2:0:0:0:0
31049	G	0:0:0:121:0:0	2:0:0:97:0:0
31286	A	92:0:0:0:0:0	66:0:0:2:0:0
31334	A	92:0:0:0:0:0	82:0:0:2:0:0
31505	G	0:0:0:91:0:0	0:2:0:82:0:0
31526	A	95:0:0:0:0:0	83:0:0:2:0:0
31579	C	0:0:115:0:0:0	0:0:108:2:0:0
31587	G	0:0:0:120:0:0	2:0:1:107:0:0
31596	A	119:0:0:0:0:0	101:0:2:0:0:0
31694	C	0:0:118:0:0:0	0:0:90:2:0:0
31782	A	71:0:0:0:0:0	48:0:0:2:0:0
32108	C	0:0:127:0:0:0	0:1:92:2:0:0
32130	C	0:0:122:0:0:0	0:0:100:2:0:0
32332	C	0:0:98:0:0:0	2:0:83:0:0:0
32399	C	0:0:100:0:0:0	0:0:69:2:0:0
32684	A	106:0:1:0:0:0	79:0:3:0:0:0
32842	G	0:0:0:95:0:0	0:0:2:71:0:0
32931	T	0:69:0:0:0:0	0:72:0:2:0:0
33010	C	0:0:86:0:0:0	0:0:76:2:0:0
33033	T	0:102:0:0:0:0	0:69:0:2:0:0
33035	G	0:0:0:116:0:0	2:0:1:82:0:0
33094	A	121:0:0:0:0:0	84:0:2:1:0:0
33307	C	0:0:102:0:0:0	0:0:71:2:0:0
33403	C	0:0:112:0:0:0	2:0:77:0:0:0
33434	G	0:0:0:113:0:0	0:2:0:72:0:0
33443	A	98:0:0:0:0:0	66:0:0:2:0:0
34397	C	2:0:76:0:0:0	3:0:73:0:0:0
34454	A	101:0:0:0:0:0	74:0:0:2:0:0
34559	G	0:0:0:86:0:0	0:0:2:91:0:0
34597	T	0:93:0:0:0:0	3:92:1:0:0:0
34714	C	0:0:123:0:0:0	0:0:113:2:0:0
34743	T	0:105:0:0:0:0	0:88:2:0:0:0
34814	T	0:103:0:0:0:0	1:94:0:2:0:0
34825	G	1:0:0:112:0:0	0:1:2:94:0:0
34842	G	0:0:0:116:0:0	0:2:0:101:0:0
34864	A	119:0:0:0:0:0	104:0:2:0:0:0
34874	T	0:118:0:0:0:0	1:101:0:2:0:0
34928	G	0:0:0:154:0:0	0:2:0:122:0:0
34940	C	0:0:153:0:0:0	0:2:124:0:0:0
34943	C	0:0:146:0:0:0	1:2:122:0:0:0
34953	T	0:153:0:0:0:0	2:125:0:0:0:0
35028	G	0:0:0:167:0:0	0:0:2:137:0:0
35065	G	0:0:0:151:0:0	0:0:2:128:0:0
35067	A	138:0:0:1:0:0	120:0:0:2:0:0
35124	A	133:0:0:0:0:0	104:2:1:0:0:0
35145	C	0:0:108:0:0:0	0:1:82:2:0:0
35199	T	0:139:0:0:0:0	0:141:0:2:0:0
35217	T	0:149:0:0:0:0	2:128:0:0:0:0
35219	A	144:0:0:0:0:0	114:0:2:0:0:0
35240	G	0:0:0:159:0:0	2:0:1:116:0:0
35275	C	0:0:164:0:0:0	0:0:132:3:0:0
35319	T	0:134:0:0:0:0	0:94:1:2:0:0
35325	A	134:0:0:0:0:0	91:0:2:0:0:0
35335	G	0:0:0:135:0:0	2:1:0:85:0:0
35421	A	122:0:0:0:0:0	94:2:0:0:0:0
35439	A	135:0:0:0:0:0	89:2:0:0:0:0
35463	T	0:137:0:0:0:0	0:82:2:0:0:0
35495	C	0:0:150:0:0:0	0:0:96:2:0:0
35518	C	0:0:158:0:0:0	2:0:102:0:0:0
35560	C	0:0:137:0:0:0	0:2:94:0:0:0
35564	A	133:0:0:0:0:0	98:0:1:2:0:0
35578	C	0:0:145:0:0:0	1:2:96:0:0:0
35583	C	0:0:132:0:0:0	1:2:91:0:0:0
35628	G	0:0:0:114:0:0	1:2:0:84:0:0
35715	T	0:77:0:0:0:0	0:68:2:1:0:0
35745	C	0:0:129:0:0:0	2:0:88:0:0:0
35832	T	0:118:0:0:0:0	0:76:0:2:0:0
35854	C	0:0:107:0:0:0	2:0:85:0:0:0
35879	C	0:0:99:0:0:0	0:2:81:0:0:0
35905	G	0:0:0:93:0:0	2:0:0:79:0:0
36064	C	0:0:84:0:0:0	0:2:59:1:0:0
36117	T	0:100:0:1:0:0	0:73:0:2:0:0
36780	C	0:0:84:0:0:0	0:0:107:2:0:0
36783	C	0:0:81:0:0:0	0:0:110:2:0:0
36805	A	77:0:0:0:0:0	79:1:0:2:0:0
36886	T	0:113:0:0:0:0	0:81:2:0:0:0
36896	C	1:0:115:0:0:1	2:0:82:0:0:0
36917	T	0:114:0:1:0:0	0:69:0:3:0:0
36949	G	0:0:0:127:0:0	0:0:2:94:0:0
37155	G	0:0:0:113:0:0	2:0:1:107:0:0
37179	C	0:0:116:0:0:0	0:0:99:2:0:0
37195	G	0:0:0:103:0:0	2:0:0:83:0:0
37282	A	83:0:0:0:0:0	60:0:0:2:0:0
37313	A	95:0:1:0:0:0	69:0:2:0:0:0
37326	T	0:93:0:1:0:0	0:68:0:2:0:0
37470	T	0:97:0:0:0:0	0:82:0:2:0:0
37547	G	0:0:0:104:0:0	0:0:2:89:0:0
37891	T	0:114:0:0:0:0	0:79:1:2:0:0
37908	T	0:97:0:0:0:0	0:68:0:2:0:0
38199	C	1:0:116:0:0:0	0:0:67:2:0:0
38432	G	0:0:0:89:0:0	0:2:0:68:0:0
38442	C	0:0:112:0:0:0	2:0:80:0:0:0
38589	A	111:0:0:0:0:0	104:0:2:0:0:0
38592	A	107:0:0:0:0:0	100:0:2:0:0:0
38606	A	116:0:0:0:0:0	91:0:0:2:0:0
38702	A	102:0:0:0:0:0	96:0:2:0:0:0
38737	A	94:0:0:0:0:0	110:0:2:0:0:0
38779	G	0:0:0:85:0:0	0:2:0:100:0:0
38784	G	0:0:0:72:0:0	2:0:0:74:0:0
38804	A	48:0:0:0:0:0	50:0:2:0:0:0
38820	T	0:73:0:0:0:0	0:67:2:0:0:0
38828	C	0:0:73:0:0:0	2:0:74:0:0:0
38930	C	0:0:77:0:0:0	2:0:87:0:0:0
38932	G	0:0:0:77:0:0	1:0:2:91:0:0
39058	A	99:0:0:0:0:0	139:0:0:2:0:0
39062	A	94:0:0:0:0:0	140:2:0:1:0:0
39066	C	0:0:40:13:0:0	0:0:74:6:0:0
39090	T	0:31:0:0:0:0	0:68:0:2:0:0
39195	C	0:0:52:0:0:0	0:2:81:1:0:0
39377	G	0:0:0:64:0:0	0:2:0:58:0:0
39547	G	0:0:0:67:0:0	0:0:2:55:0:0
39717	C	0:0:101:0:0:0	2:0:85:0:0:0
39817	C	0:0:114:0:0:0	0:2:81:0:0:0
40288	G	0:0:0:95:0:0	0:0:2:85:0:0
40303	G	0:0:0:112:0:0	0:2:0:91:0:0
40310	A	120:0:0:0:0:0	91:2:0:0:0:0
40353	T	0:92:0:0:0:0	0:52:0:2:0:0
40419	A	90:0:0:0:0:0	63:0:2:0:0:0
40452	G	0:0:0:94:0:0	0:2:0:71:0:0
40946	G	0:0:0:67:0:0	0:2:0:61:0:0
40955	A	62:0:0:0:0:0	51:0:2:0:0:0
41111	T	0:96:0:1:0:0	0:66:0:2:0:0
41177	A	101:0:0:0:0:0	73:0:2:0:0:0
41186	A	90:0:0:0:0:0	66:0:2:0:0:0
41410	T	0:106:0:0:0:0	0:79:1:2:0:0
41416	G	0:0:0:106:0:0	0:0:2:83:0:0
41418	A	104:0:0:0:0:0	82:2:1:0:0:0
41431	T	0:108:0:0:0:0	0:77:0:2:0:0
41432	C	0:0:112:0:0:0	0:0:84:2:0:0
42014	G	0:0:0:94:0:0	0:0:2:71:0:0
42051	C	0:0:90:0:0:0	2:0:67:1:0:0
42129	C	0:0:61:0:0:0	0:2:66:0:0:0
42445	G	0:0:0:90:0:0	2:0:0:71:0:0
42854	T	0:83:0:0:0:0	0:81:0:2:0:0
42904	G	0:0:0:104:0:0	0:0:2:82:0:0
43162	G	0:0:0:86:0:0	0:2:0:53:0:0
43604	G	0:0:0:101:0:0	0:0:2:67:0:0
43605	C	0:0:99:0:0:0	0:2:66:0:0:0
43640	T	0:82:0:0:0:0	0:57:0:2:0:0
43857	A	112:0:0:0:0:0	74:0:0:2:0:0
44103	A	98:0:0:0:0:0	103:0:0:2:0:0
44175	G	0:0:0:104:0:0	0:0:2:79:0:0
44299	A	87:2:0:0:0:0	59:0:0:2:0:0
44349	G	0:0:0:123:0:0	2:0:0:99:0:0
44369	C	0:0:116:0:0:0	0:2:88:0:0:0
44385	A	105:0:0:0:0:0	83:1:3:1:0:0
44486	G	0:0:0:109:0:0	0:0:2:76:0:0
44550	T	0:82:0:0:0:0	0:58:0:2:0:0
44561	G	0:0:0:93:0:0	0:2:1:75:0:0
44782	C	0:0:104:0:0:0	2:1:90:0:0:0
44789	T	0:108:0:0:0:0	0:98:2:0:0:0
44883	T	0:114:0:0:0:0	0:81:1:2:0:0
44982	C	0:0:127:0:0:0	0:0:86:2:0:0
45029	A	119:0:0:0:0:0	82:2:0:0:0:0
45032	A	111:0:0:0:0:0	79:0:0:2:0:0
45068	T	0:99:0:0:0:0	0:90:0:2:0:0
45096	G	0:0:0:95:0:0	0:2:0:88:0:0
45110	T	0:93:0:0:0:0	0:95:0:2:0:0
45161	A	107:1:0:0:0:0	88:0:2:0:0:0
45201	A	112:0:0:0:0:0	71:0:2:0:0:0
45273	A	130:0:0:0:0:0	83:0:0:2:0:0
45337	T	0:109:0:0:0:0	0:71:2:2:0:0
45394	C	0:0:129:0:0:0	0:0:97:2:0:0
45421	T	0:115:0:0:0:0	2:102:0:0:0:0
45441	T	0:120:0:0:0:0	0:112:0:2:0:0
45452	G	0:0:0:125:0:0	2:0:0:125:0:0
45472	G	0:0:0:131:0:0	0:2:0:120:0:0
45549	T	0:111:0:1:0:0	0:71:0:2:0:0
45566	T	0:134:0:0:0:0	0:98:2:0:0:0
45596	C	0:0:153:0:0:0	0:0:110:2:0:0
45705	T	0:120:0:0:0:0	1:92:2:0:0:0
45736	T	0:121:0:0:0:0	1:100:0:2:0:0
45762	T	0:127:0:1:0:0	0:113:0:2:0:0
45763	C	0:0:128:1:0:0	0:2:113:2:0:0
45766	G	0:0:0:130:0:0	0:0:2:119:0:0
45782	G	0:0:0:118:0:0	0:0:2:114:0:0
45785	A	117:0:0:1:0:0	117:0:2:0:0:0
45878	G	0:0:0:129:0:0	0:0:2:106:0:0
46030	C	0:0:129:0:0:0	0:2:92:0:0:0
46039	C	0:0:129:0:0:0	2:0:98:1:0:0
46391	A	117:0:0:0:0:0	80:0:4:0:0:0
46729	C	0:0:99:0:0:0	2:0:65:0:0:0
46879	C	0:0:122:0:0:0	0:2:87:0:0:0
46943	A	114:0:0:0:0:0	92:0:0:2:0:0
46988	C	0:0:120:0:0:0	0:0:92:2:0:0
47203	C	0:0:145:0:0:0	2:1:111:0:0:0
47369	G	0:0:0:106:0:0	0:0:2:76:0:0
47378	T	0:102:0:0:0:0	0:69:1:2:0:0
47409	G	0:0:0:115:0:0	0:0:2:86:0:0
47453	G	0:0:0:102:0:0	2:0:0:79:0:0
47625	A	88:0:0:0:0:0	80:0:0:2:0:0
47640	T	0:110:0:0:0:0	1:79:0:2:0:0
47641	T	0:110:0:0:0:0	0:82:2:0:0:0
47691	T	0:114:0:1:0:0	0:78:0:2:0:0
47788	T	0:122:0:1:0:0	0:76:0:2:0:0
47815	G	0:0:0:127:0:0	0:0:2:66:0:0
47819	A	113:0:0:0:0:0	61:0:0:2:0:0
47820	G	0:0:0:128:0:0	2:0:0:66:0:0
47865	A	130:0:0:0:0:0	100:2:0:1:0:0
47916	G	0:0:0:100:0:0	0:0:2:105:0:0
47986	G	0:0:0:111:0:0	0:0:2:97:0:0
48014	C	0:0:123:0:0:0	0:0:99:2:0:0
48020	G	0:0:0:124:0:0	0:0:2:109:0:0
48027	T	0:126:0:0:0:0	0:112:3:0:0:0
48050	G	0:0:0:143:0:0	2:0:0:104:0:0
48068	G	0:0:0:148:0:0	0:2:0:106:0:0
48233	T	0:92:0:0:0:0	0:98:0:2:0:0
48271	C	0:0:95:0:0:0	0:0:92:2:0:0
48305	G	0:0:0:94:0:0	2:0:0:96:0:0
48466	T	0:90:0:0:0:0	0:75:0:2:0:0
48878	A	91:0:0:0:0:0	86:0:2:0:0:0
48883	A	104:0:0:0:0:0	87:0:0:2:0:0
48887	G	0:0:0:104:0:0	2:0:0:89:0:0
49067	C	0:0:97:0:0:0	0:0:70:2:0:0
49076	G	0:0:0:105:0:0	0:2:0:66:0:0
49102	G	0:0:0:115:0:0	1:0:2:64:0:0
49115	T	0:108:0:0:0:0	0:68:0:2:0:0
49124	G	0:0:0:106:0:0	1:0:2:57:0:0
49223	C	0:0:100:0:0:0	0:0:90:2:0:0
49568	G	0:0:0:111:0:0	2:0:0:98:0:0
49591	A	114:0:0:0:0:0	103:0:2:0:0:0
49592	T	0:115:0:0:0:0	0:101:0:2:0:0
49629	A	97:0:1:0:0:0	72:0:0:2:0:0
49857	G	0:0:0:112:0:0	0:0:2:84:0:0
50248	G	0:0:0:93:0:0	0:1:2:87:0:0
50251	C	0:0:91:0:0:0	0:0:87:2:0:0
50269	C	0:0:91:0:0:0	0:2:92:0:0:0
50275	T	0:82:0:0:0:0	0:88:2:0:0:0
50321	G	0:0:0:102:0:0	0:1:2:98:0:0
50356	T	0:95:0:0:0:0	1:79:0:2:0:0
50531	G	0:0:0:82:0:0	0:0:2:67:0:0
50537	A	81:0:0:0:0:0	62:0:0:2:0:0
50632	C	0:0:105:0:0:0	2:0:102:0:0:0
50695	A	95:0:0:0:0:0	78:2:0:0:0:0
50803	T	0:82:0:0:0:0	0:85:2:0:0:0
50815	G	0:0:0:100:0:0	0:0:2:101:0:0
50835	G	0:0:0:111:0:0	2:0:0:101:0:0
50896	A	106:0:0:0:0:0	88:0:2:1:0:0
50942	G	0:0:0:106:0:0	0:0:2:106:0:0
50954	G	0:0:0:97:0:0	2:1:0:101:0:0
50955	T	0:96:0:0:0:0	0:87:0:2:0:0
50977	T	0:90:0:0:0:0	0:98:2:0:0:0
50999	G	0:0:0:92:0:0	0:0:2:93:0:0
51021	T	0:86:0:0:0:0	0:86:2:0:0:0
51065	A	105:0:0:0:0:0	76:0:0:2:0:0
51096	G	0:0:0:120:0:0	0:2:0:88:0:0
51379	C	0:0:93:0:0:0	0:2:81:0:0:0
51423	G	0:0:0:91:0:0	2:0:0:76:0:0
51641	G	0:0:0:120:0:0	0:2:0:71:0:0
51664	T	0:115:0:0:0:0	0:77:0:2:0:0
51677	G	0:0:0:119:0:0	2:0:0:87:0:0
51681	T	0:125:0:0:0:0	0:88:2:0:0:0
51703	G	0:0:0:125:0:0	0:0:2:90:0:0
51900	A	103:0:0:0:0:0	91:0:0:2:0:0
51987	T	0:123:0:0:0:0	0:96:2:0:0:0
52037	T	0:96:0:0:0:0	2:78:0:0:0:0
52106	C	0:0:102:0:0:0	0:0:60:2:0:0
52232	G	0:0:0:78:0:0	2:0:0:70:0:0
52282	G	0:0:0:115:0:0	0:0:2:76:0:0
52304	C	0:0:94:1:0:0	0:0:68:2:0:0
52416	A	66:0:0:0:0:0	54:0:2:0:0:0
52422	C	0:0:87:0:0:0	0:2:77:2:0:0
52521	A	91:0:0:0:0:0	67:0:2:0:0:0
52527	G	0:0:0:107:0:0	0:1:2:73:0:0
52547	C	0:0:102:0:0:0	0:0:63:2:0:0
52655	T	0:71:0:0:0:0	0:50:2:0:0:0
52895	C	0:0:84:0:0:0	0:0:78:2:0:0
52984	G	0:0:0:98:0:0	0:0:2:82:0:0
52993	A	92:0:0:0:0:0	67:0:1:2:0:0
53028	T	0:87:0:0:0:0	0:56:0:2:0:0
53112	G	0:0:0:83:0:0	0:0:2:81:0:0
53736	T	0:106:0:0:0:0	0:76:0:2:0:0
53741	A	106:0:0:0:0:0	81:0:0:2:0:0
53775	G	0:0:0:96:0:0	0:0:2:79:0:0
53805	A	96:0:0:0:0:0	74:0:2:0:0:0
53822	G	0:0:0:98:0:0	2:0:0:72:0:0
53937	A	115:0:0:0:0:0	86:0:2:0:0:0
54012	C	0:0:138:0:0:0	0:3:94:0:0:0
54075	T	0:136:0:0:0:0	0:97:1:3:0:0
54143	G	0:0:0:108:0:0	0:0:2:71:0:0
54156	C	0:0:112:0:0:0	0:2:84:0:0:0
54177	T	0:98:0:0:0:0	0:78:2:0:0:0
54333	C	0:0:119:0:0:0	0:2:81:0:0:0
54379	C	0:0:115:0:0:0	2:0:61:0:0:0
54398	A	116:0:0:0:0:0	60:0:0:2:0:0
54421	G	0:0:0:124:0:0	0:0:2:87:0:0
54459	T	0:103:0:0:0:0	2:78:0:0:0:0
54501	T	0:88:0:1:0:0	0:80:0:2:0:0
54525	A	101:0:0:0:0:0	81:0:2:0:0:0
54597	T	0:117:0:0:0:0	0:93:2:0:0:0
54622	G	0:0:0:111:0:0	0:2:0:100:0:0
54623	G	0:0:0:108:0:0	0:2:1:95:0:0
54769	T	0:132:0:0:0:0	0:89:0:2:0:0
54773	T	0:130:0:0:0:0	0:99:0:2:0:0
54788	A	146:0:0:0:0:0	95:3:0:0:0:0
54794	A	139:0:0:0:0:0	92:0:2:0:0:0
54815	G	0:0:0:134:0:0	2:0:0:103:0:0
54848	A	111:0:0:0:0:0	93:0:0:2:0:0
54952	C	0:0:99:0:0:0	0:0:75:2:0:0
54997	G	0:0:0:106:0:0	0:2:0:84:0:0
55060	T	0:99:0:0:0:0	0:61:0:2:0:0
55240	T	0:84:0:1:0:0	0:68:2:0:0:0
55411	T	0:73:0:0:0:0	0:50:0:2:0:0
55429	G	0:0:4:73:0:0	0:0:2:49:0:0
55820	T	0:85:0:0:0:0	0:83:0:2:0:0
55905	G	0:0:0:100:0:0	2:0:0:81:0:0
55966	C	0:0:99:0:0:0	0:0:83:2:0:0
56061	G	0:0:0:118:0:0	0:0:2:104:0:0
56079	G	0:0:0:111:0:0	2:1:0:109:0:0
56093	G	0:0:0:107:0:0	0:2:0:96:0:0
56104	G	0:0:0:93:0:0	2:0:0:95:0:0
56125	C	0:0:90:0:0:0	0:0:84:2:0:0
56157	T	0:84:0:1:0:0	0:67:2:0:0:0
56305	G	0:0:0:104:0:0	0:0:2:57:0:0
56406	C	0:0:98:0:0:0	0:0:78:2:0:0
56424	G	0:0:0:99:0:0	0:0:2:87:0:0
56448	G	0:0:0:93:0:0	0:0:2:68:0:0
56483	C	0:0:93:0:0:0	0:2:70:0:0:0
56521	T	0:86:0:0:0:0	2:65:0:1:0:0
56545	T	0:100:0:0:0:0	0:75:2:0:0:0
56620	T	0:77:0:0:0:0	0:51:2:0:0:0
56627	T	0:78:0:0:0:0	0:60:0:2:0:0
56845	A	100:0:1:0:0:0	82:0:2:0:0:0
56854	A	86:0:0:0:0:0	72:0:2:0:0:0
56878	G	0:0:0:107:0:0	0:0:2:89:0:0
56879	C	0:0:106:0:0:0	2:0:89:0:0:0
56912	T	0:103:0:0:0:0	0:76:2:0:0:0
56919	C	0:0:104:0:0:0	0:0:74:2:0:0
57070	T	0:73:0:0:0:0	0:64:2:0:0:0
57154	A	74:0:0:0:0:0	63:0:0:2:0:0
57497	G	0:0:0:92:0:0	0:0:2:87:0:0
57535	T	0:104:0:0:0:0	2:76:1:0:0:0
57546	T	0:109:0:0:0:0	0:89:0:2:0:0
57553	T	0:106:0:0:0:0	0:82:0:2:0:0
58306	A	126:0:0:0:0:0	105:0:0:2:0:0
58324	A	104:0:0:0:0:0	96:0:2:0:0:0
58445	T	0:111:0:0:0:0	0:93:0:2:0:0
58446	G	0:0:0:117:0:0	0:0:2:103:0:0
58474	A	115:0:0:0:0:0	102:0:2:0:0:0
58635	C	0:0:88:0:0:0	0:0:74:3:0:0
58700	A	100:0:0:0:0:0	91:2:0:0:0:0
58709	C	0:0:105:0:0:0	2:0:100:0:0:0
58731	A	86:0:0:0:0:0	92:2:0:0:0:0
58926	C	0:0:82:0:0:0	0:0:67:2:0:0
59159	A	130:0:0:0:0:0	94:0:2:0:0:0
59170	A	120:0:0:0:0:0	91:2:0:0:0:0
59261	A	89:0:0:0:0:0	65:0:2:0:0:0
59303	A	85:0:0:0:0:0	66:0:1:2:0:0
59305	C	0:0:90:0:0:0	0:0:73:2:0:0
59416	T	0:109:0:1:0:0	0:88:2:0:0:0
59560	G	0:0:0:91:0:0	0:0:2:68:0:0
59610	A	90:0:0:0:0:0	71:0:2:0:0:0
59846	G	0:0:0:96:0:0	1:0:2:82:0:0
59902	G	0:0:0:73:0:0	0:2:0:71:0:0
59912	C	0:0:72:0:0:0	0:0:65:2:0:0
60048	G	0:0:0:94:0:0	0:0:2:77:0:0
60079	C	0:0:101:0:0:0	0:1:87:2:0:0
60125	G	0:1:0:107:0:0	0:0:2:105:0:0
60126	T	0:93:0:0:0:0	0:94:1:2:0:0
60149	T	0:93:0:0:0:0	0:100:0:2:0:0
60154	A	96:0:0:0:0:0	105:1:2:0:0:0
60210	A	115:0:0:0:0:0	110:0:2:0:0:0
60234	C	0:0:119:0:0:0	2:0:106:0:0:0
60267	A	120:0:0:0:0:0	95:2:0:0:0:0
60283	C	0:0:121:0:0:0	1:2:97:0:0:0
60370	G	0:0:0:103:0:0	0:2:0:87:0:0
60384	A	90:0:0:0:0:0	78:0:2:0:0:0
60413	C	0:0:103:0:0:0	0:0:66:2:0:0
60769	A	106:0:0:0:0:0	64:1:0:2:0:0
61054	A	82:0:0:0:0:0	71:0:2:0:0:0
61141	T	0:113:0:0:0:0	2:77:1:0:0:0
61198	T	0:101:0:0:0:0	2:79:0:0:0:0
61364	C	0:0:118:0:0:0	2:0:89:0:0:0
61392	A	141:0:0:0:0:0	96:0:0:2:0:0
61411	A	147:0:0:0:0:0	107:0:2:0:0:0
61413	C	0:0:149:0:0:0	0:0:110:3:0:0
61419	A	142:0:0:0:0:0	101:0:2:0:0:0
61870	T	0:102:0:0:0:0	0:99:2:0:0:0
62018	C	0:0:78:0:0:0	0:0:67:2:0:0
62255	G	0:0:0:143:0:0	0:0:2:113:0:0
62289	A	135:0:0:0:0:0	101:2:1:1:0:0
62347	T	0:126:0:0:0:0	0:100:2:0:0:0
62388	A	104:0:0:0:0:0	86:0:0:2:0:0
62400	A	101:0:1:0:0:0	99:0:2:0:0:0
62421	T	0:82:0:0:0:0	0:87:0:2:0:0
62484	G	0:0:0:107:0:0	0:0:2:85:0:0
62606	A	138:0:0:0:0:0	93:2:0:0:0:0
62686	C	0:0:133:0:0:0	0:0:91:2:0:0
62737	G	0:0:0:135:0:0	0:2:0:122:0:0
62816	C	0:1:147:0:0:0	0:1:116:2:0:0
62975	A	162:0:0:0:0:0	128:0:0:2:0:0
62984	A	161:0:0:0:0:0	116:0:0:2:0:0
62996	A	158:0:0:0:0:0	117:0:2:0:0:0
62997	C	0:0:162:0:0:0	0:2:116:0:0:0
63208	C	0:0:164:0:0:0	0:0:110:2:0:0
63522	A	110:0:1:0:0:0	85:0:3:0:0:0
63637	C	0:0:131:0:0:0	0:2:73:0:0:0
63659	G	0:0:0:132:0:0	2:0:0:80:0:0
63741	C	0:0:99:0:0:0	0:0:92:2:0:0
63773	T	0:104:0:0:0:0	0:104:2:0:0:0
63819	C	0:1:116:0:0:0	1:2:113:0:0:0
63882	T	0:149:0:0:0:0	0:124:0:2:0:0
63919	A	156:0:0:0:0:0	128:0:0:2:0:0
63962	C	0:0:137:0:0:0	0:2:123:2:0:0
63974	C	0:0:145:0:0:0	0:0:123:2:0:0
64006	T	0:135:0:0:0:0	0:108:0:2:0:0
64015	A	129:0:0:0:0:0	110:0:2:0:0:0
64016	A	121:0:1:0:0:0	107:0:2:0:0:0
64049	A	120:0:0:0:0:0	113:0:0:3:0:0
64081	G	0:0:0:109:0:0	2:0:0:102:0:0
64094	C	0:0:109:0:0:0	0:0:93:2:0:0
64207	T	0:135:0:0:0:0	2:140:0:0:0:0
64244	A	132:0:0:0:0:0	118:0:0:2:0:0
64253	G	0:0:0:114:0:0	0:0:2:96:0:0
64421	A	121:0:1:0:0:0	83:2:0:0:0:0
64620	G	0:0:0:137:0:0	2:0:0:104:0:0
64679	C	0:0:128:0:0:0	0:0:107:2:0:0
64740	G	0:0:0:104:0:0	0:0:2:76:0:0
64806	G	0:0:0:115:0:0	0:1:2:81:0:0
64847	G	0:0:0:108:0:0	0:2:0:81:0:0
64851	G	0:0:0:102:0:0	1:0:3:74:0:0
64904	G	0:0:0:128:0:0	3:0:0:90:0:0
64934	T	0:114:0:0:0:0	0:74:1:2:0:0
64935	G	0:0:0:120:0:0	0:2:0:80:0:0
65242	C	0:0:105:0:0:0	0:3:89:0:0:0
65278	C	0:0:91:0:0:0	0:0:98:2:0:0
65292	A	91:0:0:0:0:0	72:2:1:0:0:0
65337	A	121:0:0:0:0:0	108:2:0:0:0:0
65338	A	113:0:0:0:0:0	106:0:2:1:0:0
65374	T	0:119:0:0:0:0	0:113:2:0:0:0
65396	A	109:0:0:0:0:0	109:0:2:0:0:0
65413	A	104:0:0:0:0:0	90:2:0:1:0:0
65622	C	0:0:62:0:0:0	0:0:70:2:0:0
65644	G	0:0:0:85:0:0	0:2:0:94:0:0
65735	G	0:0:0:97:0:0	0:0:2:65:0:0
65773	G	0:0:0:104:0:0	0:0:2:83:0:0
65812	G	0:0:0:95:0:0	0:0:2:66:0:0
65917	C	0:0:68:0:0:0	0:0:64:2:0:0
65930	T	0:66:0:0:0:0	0:59:0:2:0:0
66330	T	0:75:0:0:0:0	0:78:0:2:0:0
66398	G	0:0:0:121:0:0	0:2:0:78:0:0
66567	A	63:0:1:0:0:0	67:0:1:2:0:0
67092	A	93:0:0:0:0:0	75:2:1:0:0:0
67098	C	0:0:98:0:0:0	0:1:75:2:0:0
67126	C	0:0:100:0:0:0	2:0:83:0:0:0
67138	T	0:102:0:0:0:0	0:87:0:2:0:0
67170	A	99:0:0:0:0:0	74:0:2:0:0:0
67290	T	0:85:0:0:0:0	0:73:2:0:0:0
67377	A	75:0:0:0:0:0	57:0:2:0:0:0
67386	C	0:0:81:0:0:0	0:0:51:3:0:0
67496	G	0:0:0:84:0:0	0:0:2:81:0:0
67568	G	0:0:0:74:0:0	0:0:2:66:0:0
67945	G	0:0:0:91:0:0	1:0:2:89:0:0
68110	G	0:0:0:94:0:0	2:0:1:70:0:0
68237	T	0:63:0:0:0:0	0:70:2:0:0:0
68271	C	0:0:84:0:0:0	0:0:97:2:0:0
68294	T	0:78:0:0:0:0	0:106:0:2:0:0
68299	G	0:0:0:91:0:0	0:0:2:110:0:0
68672	T	0:102:0:0:0:0	0:93:2:1:0:0
68718	A	81:0:0:0:0:0	64:0:2:0:0:0
68757	T	0:111:0:0:0:0	0:79:2:0:0:0
68781	C	0:0:93:0:0:0	0:0:80:2:0:0
68800	A	77:0:0:0:0:0	64:0:2:0:0:0
68953	C	0:0:105:0:0:0	0:2:76:1:0:0
69007	A	132:0:0:0:0:0	92:0:0:2:0:0
69017	T	0:139:0:0:0:0	0:95:2:0:0:0
69076	G	0:0:0:103:0:0	2:0:0:94:0:0
69128	C	0:0:120:0:0:0	2:0:108:0:0:0
69131	T	0:124:0:0:0:0	0:101:1:2:0:0
69319	G	0:0:0:112:0:0	0:0:2:83:0:0
69348	G	0:0:0:122:0:0	2:0:0:80:0:0
69376	A	102:0:0:0:0:0	79:0:1:2:0:0
69391	C	0:0:111:0:0:0	0:0:102:2:0:0
69426	G	0:0:0:109:0:0	2:0:0:91:0:0
69580	G	0:0:0:106:0:0	0:0:2:82:0:0
69625	T	0:115:0:0:0:0	0:86:2:1:0:0
69754	C	0:0:115:0:0:0	0:0:76:2:0:0
69787	T	0:110:0:0:0:0	0:77:2:1:0:0
69855	C	0:0:124:0:0:0	0:2:94:0:0:0
69870	G	0:0:0:127:0:0	0:2:0:101:0:0
69907	T	0:127:0:0:0:0	0:97:2:1:0:0
69931	A	105:0:0:0:0:0	69:1:0:2:0:0
70097	T	0:112:0:0:0:0	0:70:0:2:0:0
70215	C	0:0:111:0:0:0	1:0:83:2:0:0
70349	T	0:80:0:0:0:0	0:66:2:0:0:0
70415	T	0:126:0:0:0:0	0:76:0:3:0:0
70462	G	0:0:0:121:0:0	2:0:0:82:0:0
70572	C	0:0:123:0:0:0	0:0:94:2:0:0
70574	A	118:0:0:0:0:0	87:0:2:0:0:0
70616	T	0:126:0:0:0:0	0:98:0:2:0:0
70672	C	0:0:121:0:0:0	0:0:108:2:0:0
70747	C	0:0:118:0:0:0	0:2:108:0:0:0
70754	A	115:0:0:0:0:0	109:0:2:0:0:0
70942	G	0:0:0:102:0:0	2:0:0:99:0:0
70950	G	0:0:0:110:0:0	0:0:2:110:0:0
70961	A	110:0:0:0:0:0	104:1:2:0:0:0
71044	G	0:0:0:97:0:0	0:0:2:84:0:0
71122	A	88:0:0:0:0:0	63:0:0:2:0:0
71130	C	0:0:84:0:0:0	0:0:66:2:0:0
71161	A	72:0:0:0:0:0	71:0:1:3:0:0
71865	C	0:0:89:0:0:0	0:0:81:2:0:0
71878	G	0:0:0:92:0:0	0:2:0:75:0:0
71919	T	0:105:0:0:0:0	0:89:3:0:0:0
71933	A	103:0:0:0:0:0	100:2:0:0:0:0
71956	C	0:0:114:0:0:0	0:0:96:2:0:0
71980	A	129:0:0:0:0:0	105:0:0:2:0:0
72005	C	0:0:121:0:0:0	0:2:94:0:0:0
72015	G	0:0:0:94:0:0	2:0:0:67:0:0
72016	T	0:88:0:0:0:0	0:66:0:3:0:0
72129	A	90:0:0:0:0:0	71:3:1:0:0:0
72306	A	83:0:0:0:0:0	67:0:2:0:0:0
72335	G	0:0:0:89:0:0	3:0:0:68:0:0
72427	G	0:0:0:116:0:0	0:0:2:101:0:0
72432	A	114:0:0:0:0:0	99:0:2:0:0:0
72551	G	0:0:0:101:0:0	0:0:2:78:0:0
72572	T	0:112:0:0:0:0	0:82:2:0:0:0
72746	G	0:0:0:100:0:0	0:0:2:81:0:0
72750	A	97:0:0:0:0:0	77:0:2:0:0:0
72810	T	0:101:0:0:0:0	0:86:2:0:0:0
72815	G	0:0:0:109:0:0	0:0:2:91:0:0
72891	T	0:113:0:0:0:0	0:78:0:2:0:0
72938	A	143:0:0:0:0:0	95:1:0:3:0:0
72946	C	0:0:146:0:0:0	0:0:109:2:0:0
73018	C	0:0:113:0:0:0	1:0:86:2:0:0
73054	C	0:0:131:0:0:0	0:2:97:0:0:0
73113	C	0:0:109:0:0:0	0:0:70:2:0:0
73114	G	0:0:0:113:0:0	0:0:2:70:0:0
73275	C	0:0:136:0:0:0	2:0:108:0:0:0
73280	T	0:130:0:0:0:0	0:100:0:2:0:0
73372	C	0:0:157:0:0:0	2:0:111:0:0:0
73376	T	0:145:0:0:0:0	0:103:0:2:0:0
73541	C	0:0:126:0:0:0	0:2:86:0:0:0
73565	T	0:125:0:0:0:0	0:76:0:2:0:0
73635	C	0:0:136:0:0:0	0:0:91:2:0:0
73655	T	0:151:0:0:0:0	0:110:2:0:0:0
73665	T	0:141:0:0:0:0	2:105:0:0:0:0
73666	G	0:0:0:141:0:0	0:0:2:105:0:0
73679	T	0:147:0:0:0:0	0:109:0:2:0:0
73695	C	0:0:148:0:0:0	0:2:112:1:0:0
73793	T	0:147:0:0:0:0	0:92:2:0:0:0
73815	C	0:0:138:0:0:0	0:2:84:2:0:0
73844	A	119:0:0:0:0:0	75:0:2:0:0:0
73867	C	1:0:143:0:0:0	0:0:94:2:0:0
73870	G	0:0:0:154:0:0	0:0:2:90:0:0
73925	C	0:0:129:0:0:0	0:0:81:2:0:0
73996	G	0:0:0:116:0:0	2:0:0:87:0:0
74176	G	0:0:0:113:0:0	0:2:0:89:0:0
74179	G	0:0:0:122:0:0	0:0:2:84:0:0
74228	A	92:0:0:0:0:0	89:0:2:1:0:0
74261	T	0:87:0:0:0:0	2:68:0:0:0:0
74393	T	0:87:0:0:0:0	0:72:2:0:0:0
74470	G	0:0:0:107:0:0	0:0:2:84:0:0
74482	G	0:0:0:120:0:0	0:0:2:90:0:0
74491	G	0:0:0:123:0:0	2:0:0:91:0:0
74657	A	111:0:0:0:0:0	95:0:0:2:0:0
74664	C	0:0:124:0:0:0	0:0:109:2:0:0
74685	A	120:0:0:0:0:0	102:0:0:2:0:0
74695	G	0:0:0:122:0:0	0:2:0:89:0:0
74740	A	108:0:0:0:0:0	88:0:1:2:0:0
74811	A	94:0:0:0:0:0	77:0:0:2:0:0
74859	C	0:0:94:0:0:0	2:0:67:0:0:0
74950	C	0:0:116:0:0:0	0:2:88:0:0:0
75002	G	0:0:0:110:0:0	0:0:2:77:0:0
75010	C	0:0:122:0:0:0	2:0:76:0:0:0
75076	C	0:0:117:0:0:0	0:0:85:3:0:0
75096	G	0:0:0:92:0:0	0:0:2:89:0:0
75370	A	90:0:0:0:0:0	68:0:0:2:0:0
75391	G	0:0:0:101:0:0	0:0:2:70:0:0
75605	G	0:0:0:99:0:0	2:0:0:94:0:0
75642	C	0:0:106:0:0:0	0:2:93:0:0:0
75754	G	0:0:0:86:0:0	0:0:2:79:0:0
76060	G	0:0:0:101:0:0	0:0:2:75:0:0
76241	C	0:0:92:0:0:0	0:0:66:2:0:0
76244	T	0:86:0:0:0:0	0:59:2:0:0:0
76265	T	0:88:0:0:0:0	0:65:0:2:0:0
76386	C	0:0:98:0:0:0	2:0:84:0:0:0
76411	G	0:1:0:94:0:0	0:1:3:61:0:0
76458	C	0:0:93:0:0:0	2:0:72:0:0:0
76560	C	0:0:79:0:0:0	0:0:57:2:0:0
76707	C	0:0:76:0:0:0	1:0:58:2:0:0
76759	A	72:0:0:0:0:0	50:1:0:2:0:0
76878	T	0:96:0:0:0:0	0:89:2:0:0:0
76911	G	0:0:0:93:0:0	0:0:2:81:0:0
76955	C	0:0:109:0:0:0	2:0:92:0:0:0
77059	T	0:120:0:0:0:0	0:95:2:0:0:0
77071	G	0:0:0:121:0:0	0:1:2:94:0:0
77076	C	0:0:118:0:0:0	0:0:98:2:0:0
77186	G	0:0:0:104:0:0	2:0:0:87:0:0
77190	A	107:0:0:0:0:0	99:0:2:0:0:0
77240	G	0:0:0:126:0:0	0:0:2:92:0:0
77243	A	129:0:0:0:0:0	89:0:2:0:0:0
77508	G	0:0:0:94:0:0	0:0:2:93:0:0
77540	T	0:101:0:0:0:0	0:80:2:0:0:0
77546	G	0:0:0:107:0:0	0:0:2:81:0:0
77567	T	0:91:0:0:0:0	1:70:1:2:0:0
77584	G	0:0:0:83:0:0	0:0:2:80:0:0
77789	T	0:79:0:2:0:0	0:70:0:3:0:0
77844	G	0:0:0:100:0:0	0:0:2:82:0:0
77982	G	0:1:0:93:0:0	0:0:2:68:0:0
78007	A	89:0:0:0:0:0	68:0:1:2:0:0
78038	G	0:0:0:93:0:0	0:0:2:58:0:0
78121	T	0:92:0:0:0:0	0:51:2:0:0:0
78217	G	0:0:0:95:0:0	0:2:0:65:0:0
78439	A	131:0:0:0:0:0	81:0:0:2:0:0
78446	C	0:0:128:0:0:0	0:0:84:2:0:0
78509	C	0:0:115:0:0:0	2:0:86:0:0:0
78526	C	0:0:124:0:0:0	2:0:85:0:0:0
78584	T	0:117:0:0:0:0	2:73:0:0:0:0
78646	G	0:0:0:98:0:0	2:0:0:58:0:0
78647	C	0:0:91:0:0:0	0:0:54:2:0:0
78660	G	0:0:0:95:0:0	0:0:2:60:0:0
78713	G	0:0:0:133:0:0	0:0:2:87:0:0
78808	A	121:0:0:0:0:0	86:0:1:3:0:0
78890	T	0:92:0:0:0:0	2:63:0:0:0:0
83562	G	0:0:0:114:0:0	2:0:0:92:0:0
83707	A	100:0:0:0:0:0	90:2:0:0:0:0
83718	T	0:107:0:0:0:0	1:94:1:2:0:0
83776	G	0:0:0:87:0:0	0:2:0:64:0:0
83779	C	0:0:86:0:0:0	2:0:57:0:0:0
84084	T	0:115:0:0:0:0	0:89:2:1:0:0
84215	G	0:0:0:78:0:0	0:0:2:56:0:0
84248	C	0:0:78:0:0:0	2:0:82:0:0:0
84309	T	0:94:0:0:0:0	0:94:2:0:0:0
84340	G	0:0:0:104:0:0	0:1:2:81:0:0
84349	G	0:0:0:109:0:0	0:2:0:87:0:0
84427	G	0:0:0:109:0:0	0:0:2:103:0:0
84449	G	0:0:0:93:0:0	0:0:2:92:0:0
84465	C	0:0:94:0:0:0	0:2:83:2:0:0
84467	T	0:90:0:0:0:0	0:78:3:0:0:0
84539	G	0:0:0:74:0:0	2:0:1:56:0:0
84762	A	114:0:0:0:0:0	91:0:0:3:0:0
84776	A	107:0:0:0:0:0	106:0:0:2:0:0
84855	T	0:96:0:0:0:0	1:88:0:2:0:0
85106	C	0:0:98:0:0:0	0:2:76:0:0:0
85453	G	0:0:0:62:0:0	0:2:0:56:0:0
85548	T	0:93:0:0:0:0	0:76:0:2:0:0
85549	G	0:0:0:92:0:0	0:0:2:79:0:0
85752	C	0:0:47:5:0:0	0:0:46:9:0:0
85822	G	0:0:0:84:0:0	0:2:0:58:0:0
85958	T	0:93:0:0:0:0	0:59:0:2:0:0
86008	C	0:0:98:0:0:0	0:2:77:0:0:0
86037	C	0:0:107:0:0:0	0:0:71:2:0:0
86054	A	102:0:0:0:0:0	69:2:0:0:0:0
86169	C	0:0:98:0:0:0	0:2:70:0:0:0
86178	T	0:96:0:0:0:0	2:69:0:1:0:0
86222	T	0:70:0:0:0:0	0:52:0:2:0:0
86390	A	88:0:0:0:0:0	70:0:3:1:0:0
86424	C	0:0:108:0:0:0	0:1:88:2:0:0
86444	G	0:0:0:109:0:0	0:0:2:87:0:0
86543	C	0:0:85:0:0:0	0:0:95:2:0:0
86579	G	0:0:0:74:0:0	1:0:2:81:0:0
86612	T	0:64:0:0:0:0	1:47:2:0:0:0
86626	G	0:0:0:76:0:0	1:0:2:68:0:0
86651	A	68:0:0:0:0:0	70:0:2:0:0:0
86708	C	0:0:89:0:0:0	0:0:88:2:0:0
86719	T	0:78:0:0:0:0	1:74:0:2:0:0
86965	C	0:0:70:0:0:0	2:1:80:0:0:0
87086	A	76:0:0:0:0:0	56:0:0:2:0:0
87099	T	0:96:0:0:0:0	0:67:2:0:0:0
87123	T	0:74:0:0:0:0	0:72:0:2:0:0
87379	T	0:121:0:1:0:0	0:98:0:2:0:0
87385	A	126:0:0:0:0:0	101:0:2:0:0:0
87414	T	0:125:0:0:0:0	2:97:0:1:0:0
87449	T	0:101:0:0:0:0	0:63:0:2:0:0
87559	T	0:76:0:0:0:0	0:68:2:0:0:0
87598	G	0:0:0:100:0:0	0:0:2:83:0:0
87621	G	0:0:0:114:0:0	0:2:2:98:0:0
87623	T	0:113:0:0:0:0	2:102:0:1:0:0
87669	C	0:0:117:0:0:0	2:0:110:0:0:0
88245	G	0:0:0:92:0:0	1:0:2:73:0:0
88285	T	0:80:0:0:0:0	0:66:0:2:0:0
88500	A	104:0:0:0:0:0	85:0:0:2:0:0
88510	C	0:0:107:0:0:0	0:0:83:2:0:0
88649	T	0:91:0:0:0:0	0:70:2:0:0:0
88701	C	0:0:90:0:0:0	0:0:78:2:0:0
88734	T	0:75:0:0:0:0	0:67:0:2:0:0
88960	C	0:0:74:0:0:0	2:0:83:0:0:0
89091	G	0:0:0:89:0:0	0:2:1:57:0:0
89147	G	0:0:0:94:0:0	0:2:0:74:0:0
89220	A	90:0:0:0:0:0	79:0:0:2:0:0
89268	G	0:0:0:94:0:0	0:2:1:66:0:0
89286	C	0:0:95:0:0:0	2:0:85:1:0:0
89309	G	0:0:0:85:0:0	1:1:2:81:0:0
89369	C	0:0:88:0:0:0	0:0:85:2:0:0
89477	G	0:0:0:87:0:0	0:2:0:60:0:0
89656	C	0:0:96:0:0:0	0:0:96:2:0:0
89692	C	0:0:98:0:0:0	0:0:90:2:0:0
89780	A	88:0:0:0:0:0	71:0:0:2:0:0
90223	G	0:0:0:64:0:0	2:0:0:54:0:0
90482	T	0:96:0:0:0:0	0:76:0:2:0:0
90597	G	0:0:1:63:0:0	2:0:0:49:0:0
90831	G	0:0:0:95:0:0	2:0:0:57:0:0
91260	T	0:66:0:0:0:0	0:59:0:2:0:0
92629	T	0:88:0:0:0:0	0:58:2:0:0:0
92942	G	0:0:0:79:0:0	2:0:0:69:0:0
92966	C	0:0:79:0:0:0	2:0:66:0:0:0
93229	T	0:79:0:0:0:0	0:70:2:0:0:0
93307	T	0:95:0:0:0:0	0:90:2:0:0:0
93481	A	83:0:0:0:0:0	59:0:0:2:0:0
93655	C	0:0:104:0:0:0	0:0:86:2:0:0
93673	A	108:0:0:0:0:0	81:0:2:0:0:0
93683	T	0:88:0:0:0:0	2:81:0:0:0:0
93773	T	0:92:0:0:0:0	0:68:2:0:0:0
93866	T	0:105:0:0:0:0	0:70:0:2:0:0
94427	A	89:0:0:0:0:0	96:0:2:0:0:0
94446	G	0:0:0:100:0:0	2:0:0:89:0:0
94450	G	0:0:0:107:0:0	1:2:0:87:0:0
94473	A	91:0:0:0:0:0	72:0:2:0:0:0
94538	T	0:71:0:0:0:0	0:51:2:0:0:0
94564	T	0:76:0:0:0:0	0:57:2:0:0:0
94565	A	80:0:1:0:0:0	59:0:2:0:0:0
94576	T	0:67:0:0:0:0	0:53:0:2:0:0
94937	C	0:0:73:1:0:0	0:0:62:2:0:0
95157	C	0:0:82:0:0:0	0:2:62:0:0:0
95233	T	0:86:0:0:0:0	0:61:2:0:0:0
95494	G	0:0:0:101:0:0	0:2:0:83:0:0
95509	G	0:0:0:98:0:0	2:0:0:86:0:0
95530	C	0:0:101:0:0:0	0:1:78:2:0:0
95706	A	71:0:0:0:0:0	48:0:2:0:0:0
95880	A	73:0:0:0:0:0	63:0:2:0:0:0
96249	C	0:0:95:0:0:0	0:0:61:2:0:0
96405	C	0:0:121:0:0:0	0:0:62:2:0:0
96465	C	1:0:129:0:0:0	0:2:93:0:0:0
96490	C	0:0:137:0:0:0	2:0:87:0:0:0
96527	A	109:1:0:0:0:0	94:2:0:0:0:0
96595	G	0:0:0:87:0:0	2:0:0:59:0:0
96712	C	0:0:97:0:0:0	0:0:62:2:0:0
96799	C	0:0:113:0:0:0	2:0:108:0:0:0
96813	C	0:0:123:0:0:0	0:0:100:2:0:0
96869	T	0:120:0:0:0:0	2:96:0:0:0:0
96875	G	0:0:0:118:0:0	0:0:2:102:0:0
96963	T	0:106:0:0:0:0	2:106:0:0:0:0
96977	A	99:0:0:0:0:0	115:0:0:2:0:0
97033	G	0:0:0:113:0:0	0:0:2:115:0:0
97101	A	135:0:0:0:0:0	107:1:0:2:0:0
97115	A	132:0:0:0:0:0	107:0:0:2:0:0
97143	G	0:0:0:128:0:0	0:0:2:88:0:0
97148	A	111:0:0:0:0:0	64:0:2:0:0:0
97171	T	0:90:0:0:0:0	0:53:0:3:0:0
97176	G	0:0:0:105:0:0	0:3:0:57:0:0
97273	T	0:110:0:0:0:0	0:84:2:1:0:0
97283	A	109:0:0:0:0:0	89:0:2:0:0:0
97338	C	0:0:132:0:0:0	0:0:99:2:0:0
97372	A	154:0:0:0:0:0	107:0:0:2:0:0
97471	A	127:0:0:0:0:0	90:2:0:0:0:0
97526	C	0:0:139:0:0:0	0:2:80:0:0:0
97537	A	138:0:0:0:0:0	84:2:0:0:0:0
97600	G	0:0:0:103:0:0	0:2:0:60:0:0
97782	A	148:0:0:0:0:0	93:0:2:0:0:0
97797	C	0:0:153:0:0:0	0:1:85:2:0:0
97835	G	0:0:0:145:0:0	0:0:2:92:0:0
97968	T	0:113:0:0:0:0	0:79:2:0:0:0
98000	G	0:0:0:114:0:0	2:0:1:74:0:0
98053	A	89:0:0:0:0:0	93:0:2:0:0:0
98066	G	0:0:0:86:0:0	0:2:0:90:0:0
98067	G	0:0:0:86:0:0	0:0:2:86:0:0
98190	A	120:0:0:0:0:0	96:0:0:2:0:0
98342	A	59:0:0:0:0:0	49:0:2:0:0:0
98519	T	0:92:0:0:0:0	0:79:2:0:0:0
98546	G	0:0:0:119:0:0	0:0:2:96:0:0
98596	C	0:0:87:0:0:0	2:1:80:0:0:0
98616	G	0:0:0:91:0:0	0:0:2:68:0:0
98621	T	0:85:0:0:0:0	0:66:2:0:0:0
98710	A	96:0:0:0:0:0	95:0:0:2:0:0
98745	A	97:0:0:0:0:0	80:0:2:0:0:0
98748	G	0:0:0:101:0:0	0:2:0:78:0:0
98847	C	0:0:91:0:0:0	0:2:73:0:0:0
98906	A	84:0:0:0:0:0	87:0:0:2:0:0
98909	G	0:0:0:82:0:0	0:1:2:79:0:0
99688	C	0:0:74:0:0:0	0:2:65:0:0:0
99732	T	0:113:0:0:0:0	0:82:0:2:0:0
99797	C	0:0:70:0:0:0	0:0:68:2:0:0
99808	C	0:0:57:0:0:0	0:0:52:2:0:0
100025	G	0:0:0:81:0:0	0:0:2:68:0:0
100063	T	0:70:0:0:0:0	1:73:2:0:0:0
100247	A	115:0:0:0:0:0	95:0:2:0:0:0
100389	G	0:0:0:83:0:0	0:0:2:53:0:0
100628	A	98:0:0:0:0:0	87:0:0:2:0:0
100631	C	0:0:104:0:0:0	0:0:93:2:0:0
100809	A	109:0:0:0:0:0	75:2:0:0:0:0
101151	T	0:118:0:0:0:0	1:81:2:0:0:0
101448	C	0:0:92:0:0:0	0:0:57:2:0:0
101598	G	0:0:0:58:0:0	0:2:0:48:0:0
101753	G	0:0:0:62:0:0	0:0:2:60:0:0
101860	G	0:0:0:87:0:0	0:0:2:72:0:0
101877	A	86:1:0:0:0:0	71:0:0:2:0:0
102231	T	0:77:0:0:0:0	0:53:0:2:0:0
102271	G	0:0:0:81:0:0	0:2:0:66:0:0
102272	G	0:0:0:85:0:0	0:0:2:63:0:0
102329	G	0:0:0:80:0:0	0:2:0:70:0:0
102345	T	0:85:0:0:0:0	0:71:0:2:0:0
102537	T	0:91:0:0:0:0	0:48:2:0:0:0
102626	G	0:0:0:143:0:0	0:0:2:105:0:0
102660	T	0:137:0:0:0:0	0:100:0:2:0:0
102677	T	0:128:0:0:0:0	0:94:2:0:0:0
102734	G	0:0:0:111:0:0	0:0:2:75:0:0
102808	A	124:0:0:0:0:0	72:0:2:0:0:0
102847	G	0:0:0:115:0:0	2:0:0:73:0:0
102913	C	0:0:110:0:0:0	0:2:84:0:0:0
102956	T	0:117:0:0:0:0	0:90:0:2:0:0
102975	A	89:0:0:0:0:0	67:0:0:2:0:0
103032	A	94:0:0:0:0:0	66:0:0:2:0:0
103052	T	0:92:0:0:0:0	0:61:0:2:0:0
103136	C	0:0:106:0:0:0	0:0:65:2:0:0
103277	A	112:0:0:0:0:0	92:0:2:0:0:0
103308	C	0:0:100:0:0:0	0:2:91:0:0:0
103499	C	0:0:89:0:0:0	1:0:76:2:0:0
103557	G	0:0:0:111:0:0	1:0:2:101:0:0
103600	A	103:0:1:0:0:0	92:0:0:2:0:0
106752	G	0:0:0:122:0:0	2:1:0:136:0:0
106781	G	0:0:0:125:0:0	0:2:0:120:0:0
106805	T	0:122:0:0:0:0	1:97:1:2:0:0
106807	T	0:120:0:0:0:0	1:97:2:0:0:0
106843	A	118:0:0:0:0:0	110:0:1:3:0:0
106858	T	0:122:0:0:0:0	0:105:2:0:0:0
106859	A	122:0:0:0:0:0	111:2:0:0:0:0
106865	C	0:0:121:0:0:0	0:0:107:2:0:0
106960	C	0:0:108:0:0:0	3:0:105:0:0:0
107010	G	0:0:0:112:0:0	0:2:0:114:0:0
107016	T	0:104:0:0:0:0	1:106:1:2:0:0
107047	A	101:0:0:0:0:0	101:0:1:2:0:0
107101	G	0:0:0:108:0:0	1:0:2:86:0:0
107241	G	0:0:0:99:0:0	0:2:0:95:0:0
107242	A	95:0:0:0:0:0	96:0:2:0:0:0
107283	T	0:104:0:0:0:0	1:84:3:0:0:0
107329	A	106:0:0:0:0:0	92:0:2:0:0:0
107346	A	108:0:0:0:0:0	76:0:1:2:0:0
107394	C	0:0:118:0:0:0	0:0:103:2:0:0
107543	T	0:115:0:0:0:0	0:93:0:2:0:0
107583	A	121:0:0:0:0:0	90:0:2:0:0:0
107655	T	0:152:0:1:0:0	0:87:2:0:0:0
107657	C	0:0:162:0:0:0	0:1:89:2:0:0
107667	A	150:0:0:0:0:0	88:2:0:0:0:0
107682	G	0:0:0:158:0:0	0:2:1:92:0:0
107702	T	0:156:0:0:0:0	0:103:0:2:0:0
107710	A	150:0:0:0:0:0	118:0:2:1:0:0
107769	G	0:0:0:134:0:0	0:2:0:122:0:0
107775	T	0:135:0:0:0:0	1:111:2:0:0:0
107802	G	0:0:0:136:0:0	0:2:0:99:0:0
107817	T	0:142:0:0:0:0	0:97:2:1:0:0
107818	C	0:0:145:0:0:0	0:0:96:2:0:0
107821	C	0:0:145:0:0:0	0:2:97:0:0:0
107865	C	0:0:148:0:0:0	1:1:102:2:0:0
107871	C	0:0:137:0:0:0	0:2:99:0:0:0
107958	T	0:141:0:0:0:0	0:114:0:2:0:0
108022	G	0:0:0:124:0:0	0:0:2:122:0:0
108093	A	143:0:0:0:0:0	95:0:2:1:0:0
108252	T	0:105:0:0:0:0	0:92:0:2:0:0
108280	T	0:113:0:0:0:0	1:97:0:2:0:0
108300	G	0:0:0:130:0:0	0:2:0:115:0:0
108504	G	0:0:0:104:0:0	0:0:2:82:0:0
108586	T	0:101:0:0:0:0	0:80:2:0:0:0
108588	G	0:0:0:96:0:0	0:2:0:76:0:0
108628	C	0:0:102:0:0:0	0:0:94:2:0:0
108657	A	101:0:0:0:0:0	99:0:2:0:0:0
108721	T	0:137:0:0:0:0	0:102:0:2:0:0
108758	G	0:0:0:132:0:0	2:0:0:96:0:0
108814	C	0:0:113:0:0:0	0:2:76:0:0:0
108920	T	0:114:0:0:0:0	0:66:0:2:0:0
108924	A	109:0:0:0:0:0	70:0:2:0:0:0
108937	T	0:115:0:0:0:0	0:69:0:2:0:0
108939	G	0:0:0:127:0:0	0:2:0:67:0:0
109067	G	0:0:0:103:0:0	0:2:0:74:0:0
109079	T	0:104:0:0:0:0	0:78:2:1:0:0
109129	C	0:0:132:0:0:0	1:0:88:2:0:0
109137	T	0:121:0:0:0:0	0:88:0:2:0:0
109139	T	0:123:0:0:0:0	0:90:2:0:0:0
109143	C	0:0:132:0:0:0	3:0:86:0:0:0
109147	C	0:0:135:0:0:0	0:0:84:2:0:0
109162	T	0:93:0:0:0:0	2:57:0:0:0:0
109276	T	0:127:0:0:0:0	1:88:0:2:0:0
109302	G	0:0:0:129:0:0	2:0:0:92:0:0
109336	G	0:0:0:128:0:0	2:0:0:92:0:0
109461	G	0:0:0:127:0:0	0:0:2:99:0:0
109467	G	0:0:0:130:0:0	0:0:2:106:0:0
109545	G	0:0:0:95:0:0	0:1:2:85:0:0
110050	T	0:110:0:0:0:0	0:75:2:0:0:0
110183	G	0:0:0:119:0:0	0:0:2:68:0:0
110405	C	0:0:121:0:0:0	0:2:79:0:0:0
110406	G	0:0:0:123:0:0	0:2:0:74:0:0
110419	C	1:0:106:0:0:0	0:0:68:2:0:0
110632	T	0:98:0:0:0:0	0:66:2:1:0:0
110779	T	0:124:0:0:0:0	0:84:2:0:0:0
110879	G	0:0:0:128:0:0	2:0:0:94:0:0
111061	C	0:0:111:0:0:0	0:0:80:2:0:0
111065	G	0:0:0:110:0:0	0:0:2:79:0:0
111153	A	72:0:0:0:0:0	71:0:2:0:0:0
111154	T	0:80:0:0:0:0	2:71:0:0:0:0
111177	G	0:0:0:117:0:0	0:0:2:100:0:0
111480	G	0:0:0:121:0:0	3:0:0:102:0:0
111486	A	112:0:0:0:0:0	99:0:0:2:0:0
111521	T	0:112:0:0:0:0	0:103:0:2:0:0
111536	C	0:0:123:0:0:0	0:0:88:2:0:0
111576	A	115:0:0:0:0:0	81:0:0:3:0:0
111593	T	0:116:0:0:0:0	2:77:0:0:0:0
111634	T	0:77:0:0:0:0	1:64:2:0:0:0
111772	G	0:0:0:119:0:0	1:0:2:102:0:0
111776	C	0:0:121:0:0:0	0:0:97:2:0:0
112105	T	0:86:0:0:0:0	0:56:2:0:0:0
112188	G	0:0:0:82:0:0	0:0:2:73:0:0
112439	A	82:0:0:0:0:0	85:0:2:0:0:0
112520	G	0:0:0:120:0:0	0:0:2:106:0:0
112528	C	0:0:120:0:0:0	2:0:100:0:0:0
112532	A	119:0:0:0:0:0	96:3:0:0:0:0
112554	G	0:0:0:104:0:0	0:2:0:87:0:0
112566	C	0:0:108:0:0:0	1:0:84:2:0:0
112572	G	0:0:0:106:0:0	0:0:3:79:0:0
112576	G	0:0:0:106:0:0	0:1:2:76:0:0
112612	A	90:0:0:0:0:0	67:2:0:0:0:0
112669	G	0:0:0:79:0:0	2:0:0:62:0:0
112833	C	0:0:96:0:0:0	0:2:76:0:0:0
112880	C	0:0:79:0:0:0	2:0:72:0:0:0
112889	G	0:0:1:69:0:0	0:0:2:60:0:0
113013	C	0:0:97:0:0:0	0:0:84:2:0:0
113559	T	0:104:0:0:0:0	0:86:2:1:0:0
113734	G	0:0:0:76:0:0	0:2:0:65:0:0
113862	A	81:0:0:0:0:0	71:2:0:2:0:0
113977	G	0:0:0:102:0:0	0:0:2:87:0:0
113999	G	0:0:0:98:0:0	0:0:2:94:0:0
114032	C	0:0:98:0:0:0	1:0:81:2:0:0
114053	T	0:108:0:0:0:0	0:93:2:0:0:0
114115	A	100:0:0:0:0:0	96:1:2:0:0:0
114127	C	0:0:106:0:0:0	0:0:97:2:0:0
114133	A	102:0:0:0:0:0	93:0:2:0:0:0
114444	G	0:0:0:83:0:0	0:0:2:68:0:0
114499	C	0:0:88:0:0:0	0:0:71:2:0:0
114509	A	83:0:0:0:0:0	72:0:0:2:0:0
114831	A	70:0:0:0:0:0	55:0:2:0:0:0
114938	C	0:0:106:0:0:0	2:0:80:0:0:0
114988	T	0:112:0:0:0:0	2:83:1:0:0:0
115009	C	0:0:89:0:0:0	0:2:63:0:0:0
115036	A	92:0:0:0:0:0	67:0:2:0:0:0
115108	A	71:0:0:0:0:0	67:0:2:1:0:0
115111	C	0:0:76:0:0:0	0:0:78:2:0:0
115358	G	0:0:0:110:0:0	0:0:2:87:0:0
115359	G	0:0:0:108:0:0	0:0:2:88:0:0
115374	C	0:0:111:0:0:0	0:0:89:2:0:0
115382	T	0:101:0:0:0:0	0:86:2:0:0:0
115409	T	0:98:0:0:0:0	0:81:0:2:0:0
115518	T	0:43:0:0:0:0	0:51:2:0:0:0
115769	C	0:0:105:0:0:0	0:0:61:2:0:0
115770	G	0:0:0:99:0:0	0:0:2:65:0:0
115803	C	0:0:93:0:0:0	2:0:81:0:0:0
115843	T	0:97:0:0:0:0	2:75:0:0:0:0
115849	C	0:0:105:0:0:0	1:2:71:0:0:0
115874	T	0:102:0:0:0:0	0:78:0:3:0:0
116049	G	0:0:0:81:0:0	0:2:0:56:0:0
116069	G	0:0:0:67:0:0	0:0:2:56:0:0
116254	T	0:76:0:0:0:0	0:51:2:0:0:0
116489	A	94:0:0:1:0:0	81:0:0:3:0:0
116751	G	0:0:0:72:0:0	0:2:0:64:0:0
116764	T	0:77:0:0:0:0	3:56:0:0:0:0
116956	A	97:0:0:0:0:0	89:0:0:2:0:0
116965	A	100:0:0:0:0:0	91:2:0:0:0:0
117003	A	96:0:0:0:0:0	83:0:0:2:0:0
117133	G	0:0:0:112:0:0	2:0:0:66:0:0
117228	A	97:0:0:0:0:0	71:0:0:2:0:0
117387	A	98:0:0:0:0:0	62:1:2:0:0:0
117422	T	0:107:0:0:0:0	0:82:0:2:0:0
117425	C	0:0:111:0:0:0	2:0:88:0:0:0
117478	A	95:0:0:0:0:0	87:0:2:0:0:0
117517	T	0:117:0:0:0:0	0:99:2:0:0:0
117796	C	0:0:81:0:0:0	0:0:62:2:0:0
117871	C	0:0:69:0:0:0	2:0:51:0:0:0
117914	G	0:0:0:89:0:0	0:0:2:63:0:0
118055	A	84:0:0:1:0:0	55:0:0:2:0:0
118142	T	0:84:1:2:0:0	0:61:0:2:0:0
118162	T	0:77:0:0:0:0	0:54:2:1:0:0
118222	C	0:0:114:0:0:0	0:0:79:2:0:0
118234	G	0:0:0:121:0:0	0:0:2:81:0:0
118236	C	0:0:111:0:0:0	1:0:74:2:0:0
118245	C	0:0:103:0:0:0	2:0:69:0:0:0
118329	C	0:0:100:0:0:0	0:0:67:2:0:0
118441	T	0:93:0:0:0:0	0:91:0:2:0:0
118527	G	0:0:0:123:0:0	2:0:0:105:0:0
118548	G	0:0:0:109:0:0	0:0:2:90:0:0
118837	G	0:0:0:89:0:0	2:0:1:88:0:0
118923	T	0:76:0:0:0:0	0:79:0:2:0:0
118931	T	0:83:0:0:0:0	0:78:0:2:0:0
118980	G	0:0:0:99:0:0	0:0:2:79:0:0
119131	T	0:85:0:0:0:0	0:76:0:2:0:0
119168	G	0:0:0:72:0:0	0:0:2:94:0:0
119218	T	0:103:0:0:0:0	0:104:2:0:0:0
119234	G	0:0:0:114:0:0	0:1:2:111:0:0
119244	T	0:109:0:0:0:0	2:108:0:0:0:0
119322	A	117:0:0:0:0:0	97:0:0:2:0:0
119354	C	0:0:125:0:0:0	2:0:100:0:0:0
119419	T	0:109:0:0:0:0	0:94:2:0:0:0
119439	G	0:0:0:107:0:0	0:0:2:79:0:0
119440	T	0:102:0:0:0:0	0:67:0:2:0:0
119499	C	0:0:144:0:0:0	0:0:94:2:0:0
119506	T	0:135:0:0:0:0	0:92:2:0:0:0
119616	C	0:0:98:0:0:0	2:0:64:0:0:0
119941	G	0:0:0:119:0:0	0:2:1:99:0:0
119993	G	0:0:0:117:0:0	0:0:2:75:0:0
120021	G	0:0:0:109:0:0	0:2:0:62:0:0
120109	C	0:0:130:0:0:0	2:0:87:0:0:0
120122	A	130:0:0:0:0:0	102:0:0:2:0:0
120138	A	140:0:0:0:0:0	100:0:0:2:0:0
120153	G	0:0:0:129:0:0	0:2:1:95:0:0
120248	G	0:0:0:115:0:0	0:0:2:81:0:0
120256	T	0:104:0:0:0:0	0:64:0:2:0:0
120269	G	0:0:0:115:0:0	0:0:2:64:0:0
120278	T	0:120:0:0:0:0	0:80:3:0:0:0
120291	A	92:0:1:0:0:0	55:0:2:0:0:0
120509	G	0:0:0:128:0:0	0:0:2:85:0:0
120568	T	0:81:0:0:0:0	0:64:2:0:0:0
120670	G	0:0:0:70:0:0	0:0:2:68:0:0
120725	G	0:0:0:70:0:0	0:2:0:51:0:0
120792	A	84:0:0:0:0:0	64:0:0:2:0:0
120834	T	0:126:0:0:0:0	0:103:2:0:0:0
120880	G	0:0:0:133:0:0	0:0:2:95:0:0
120898	T	0:116:0:0:0:0	0:87:3:0:0:0
121088	C	0:0:103:0:0:0	0:0:85:2:0:0
121139	C	0:0:86:0:0:0	2:0:80:1:0:0
121142	C	0:0:86:0:0:0	0:0:79:2:0:0
121231	C	0:0:95:0:0:0	0:0:70:2:0:0
121434	T	0:89:0:0:0:0	0:80:2:1:0:0
121608	T	0:59:0:0:0:0	0:58:2:0:0:0
122071	T	0:89:0:0:0:0	0:72:0:2:0:0
122329	A	111:0:0:0:0:0	83:0:3:0:0:0
122337	T	0:114:0:0:0:0	0:91:2:0:0:0
122359	G	0:0:0:110:0:0	0:2:0:99:0:0
122427	C	0:0:117:0:0:0	0:0:93:2:0:0
122431	A	114:0:0:1:0:0	90:3:1:0:0:0
122441	C	0:0:115:0:0:0	0:2:101:0:0:0
122464	C	0:0:112:0:0:0	2:0:94:0:0:0
122629	T	0:120:0:0:0:0	2:72:0:0:0:0
122766	C	0:0:101:0:0:0	2:0:85:0:0:0
122923	A	89:0:0:0:0:0	74:0:3:0:0:0
122954	C	0:0:130:0:0:0	0:0:90:2:0:0
122960	T	0:118:0:0:0:0	0:86:2:0:0:0
122983	G	0:0:0:123:0:0	0:2:0:98:0:0
122988	C	0:0:117:0:0:0	0:2:95:0:0:0
123010	T	0:108:0:0:0:0	0:90:2:0:0:0
123106	T	0:90:0:0:0:0	0:81:2:0:0:0
123110	T	0:92:0:0:0:0	0:83:0:2:0:0
123125	T	0:99:0:0:0:0	0:83:2:0:0:0
123228	C	0:0:117:0:0:0	0:0:90:2:0:0
123232	A	113:0:0:0:0:0	90:1:2:0:0:0
123252	G	0:0:0:113:0:0	0:0:2:92:0:0
123255	T	0:115:0:0:0:0	0:98:2:1:0:0
123308	T	0:119:0:0:0:0	0:82:2:0:0:0
123393	T	0:118:1:0:0:0	0:81:1:2:0:0
123467	G	0:0:0:123:0:0	0:0:2:72:0:0
123497	G	0:0:0:105:0:0	2:0:0:69:0:0
123571	T	0:149:0:0:0:0	0:81:0:2:0:0
123725	C	0:0:158:0:0:0	0:0:86:2:0:0
123729	C	0:0:158:0:0:0	0:0:90:2:0:0
123789	C	0:0:136:0:0:0	2:0:102:1:0:0
123817	T	0:138:0:0:0:0	0:95:0:3:0:0
123820	T	0:151:0:0:0:0	0:104:0:2:0:0
123823	A	150:0:0:0:0:0	101:0:0:2:0:0
124006	A	105:0:0:0:0:0	66:3:0:0:0:0
124090	T	0:108:0:0:0:0	0:81:1:2:0:0
124163	C	0:0:109:0:0:0	0:2:88:0:0:0
124217	C	0:0:112:0:0:0	0:2:99:0:0:0
124379	T	0:120:0:0:0:0	0:89:2:0:0:0
124393	T	0:109:0:0:0:0	0:87:0:2:0:0
124841	G	0:0:0:89:0:0	0:0:2:62:0:0
124891	C	0:0:84:0:0:0	0:2:53:0:0:0
125427	C	0:0:112:0:0:0	0:2:75:1:0:0
125440	A	109:0:0:0:0:0	75:0:0:2:0:0
125451	C	0:0:110:0:0:0	0:0:68:2:0:0
125466	T	0:107:0:0:0:0	0:72:0:2:0:0
125798	G	0:0:0:108:0:0	0:0:2:85:0:0
126038	C	0:0:88:0:0:0	1:2:69:0:0:0
126120	T	0:94:0:0:0:0	0:80:0:2:0:0
126146	C	0:0:92:0:0:0	2:1:86:1:0:0
126147	C	0:0:91:0:0:0	0:0:89:2:0:0
126176	C	0:0:84:0:0:0	0:0:74:2:0:0
126198	G	0:0:0:93:0:0	2:0:0:57:0:0
126254	G	0:0:0:110:0:0	2:0:0:75:0:0
126265	A	96:0:1:0:0:0	69:0:2:1:0:0
126294	C	0:0:99:0:0:0	0:0:106:2:0:0
126352	T	0:90:0:0:0:0	1:77:2:0:0:0
126393	G	0:0:0:91:0:0	0:0:2:83:0:0
126640	T	0:99:0:0:0:0	0:65:2:0:0:0
126881	T	0:94:0:0:0:0	0:59:0:2:0:0
127603	C	0:0:77:0:0:0	0:0:49:2:0:0
127764	G	0:0:0:93:0:0	0:0:2:75:0:0
127860	G	0:0:0:65:0:0	0:0:2:65:0:0
128203	G	0:0:0:71:0:0	1:0:2:61:0:0
128717	T	0:77:0:0:0:0	2:57:0:1:0:0
128753	C	0:0:94:0:0:0	0:0:71:2:0:0
128769	G	0:0:0:103:0:0	2:0:1:65:0:0
128897	T	0:78:0:0:0:0	2:71:1:0:0:0
129010	A	86:0:0:0:0:0	63:0:0:2:0:0
129087	A	70:0:0:0:0:0	57:0:2:0:0:0
129153	C	0:0:106:0:0:0	0:2:79:0:0:0
129157	C	0:0:107:0:0:0	2:1:76:0:0:0
129209	G	0:0:0:83:0:0	0:0:2:63:0:0
129393	T	0:71:0:1:0:0	0:62:0:2:0:0
129444	C	0:0:79:0:0:0	0:0:64:2:0:0
129877	G	0:0:0:86:0:0	2:0:0:80:0:0
130175	C	0:0:92:0:0:0	2:0:83:0:0:0
130240	T	0:71:0:0:0:0	0:60:0:2:0:0
130923	A	88:0:0:0:0:0	83:0:0:2:0:0
130947	T	0:118:0:0:0:0	0:91:2:0:0:0
130955	G	0:1:0:120:0:0	0:0:2:90:0:0
130981	A	99:0:0:0:0:0	65:0:1:2:0:0
131045	A	78:0:0:0:0:0	74:2:0:0:0:0
131088	G	0:0:0:106:0:0	2:0:1:101:0:0
133037	C	0:0:83:0:0:0	0:0:77:2:0:0
133064	C	0:0:79:0:0:0	0:0:71:2:0:0
133102	T	0:79:0:0:0:0	2:67:0:2:0:0
133155	C	0:0:88:0:0:0	0:0:79:2:0:0
133249	A	70:0:0:0:0:0	69:0:0:2:0:0
133338	G	0:0:0:89:0:0	0:2:0:89:0:0
133371	C	0:0:62:0:0:0	0:0:64:2:0:0
133497	C	0:0:88:1:0:0	2:0:78:0:0:0
133518	T	0:97:0:0:0:0	0:84:2:0:0:0
133697	G	0:0:0:116:0:0	0:0:3:81:0:0
134081	C	0:0:98:0:0:0	2:0:66:0:0:0
134096	C	0:0:120:0:0:0	0:2:83:0:0:0
134117	T	0:102:0:1:0:0	0:79:0:2:0:0
134285	C	0:0:92:0:0:0	0:0:62:2:0:0
134522	G	0:0:0:106:0:0	2:0:0:79:0:0
135348	C	0:0:104:0:0:0	3:0:82:0:0:0
135381	A	109:0:0:0:0:0	89:0:2:0:0:0
135488	C	0:0:100:0:0:0	1:0:67:2:0:0
135632	A	104:0:1:0:0:0	77:0:2:1:0:0
135655	A	108:0:0:0:0:0	87:0:2:0:0:0
135694	T	0:100:0:0:0:0	2:91:0:0:0:0
135786	C	1:0:114:0:0:0	0:2:89:0:0:0
135829	C	0:0:148:0:0:0	0:2:117:0:0:0
135891	G	0:0:0:154:0:0	0:0:2:108:0:0
135893	T	0:155:0:0:0:0	2:111:0:0:0:0
135895	A	154:0:0:0:0:0	103:0:2:0:0:0
135906	G	0:0:0:156:0:0	0:0:2:112:0:0
136344	T	0:129:0:0:0:0	2:90:0:0:0:0
136460	G	0:0:0:125:0:0	2:0:2:109:0:0
136483	C	0:0:124:0:0:0	0:0:103:3:0:0
136497	A	113:0:0:0:0:0	113:0:0:2:0:0
136523	G	0:0:0:113:0:0	2:0:1:101:0:0
136527	C	0:0:107:0:0:0	1:2:96:1:0:0
136654	T	0:101:0:0:0:0	1:79:2:0:0:0
136686	G	0:0:0:96:0:0	2:0:1:70:0:0
136731	C	0:0:117:0:0:0	2:1:99:0:0:0
136740	T	0:127:0:0:0:0	0:114:0:2:0:0
136787	G	0:0:0:119:0:0	2:0:0:101:0:0
136798	C	0:0:113:0:0:0	0:0:93:2:0:0
136837	C	0:0:107:0:0:0	2:0:81:0:0:0
136884	G	0:0:0:127:0:0	2:1:0:132:0:0
136953	T	0:128:0:0:0:0	0:111:0:2:0:0
136970	A	131:0:0:0:0:0	114:0:3:0:0:0
137034	T	0:123:0:0:0:0	0:116:2:0:0:0
137147	G	0:0:0:126:0:0	0:0:2:125:0:0
137228	T	0:148:0:0:0:0	0:103:0:2:0:0
137470	G	0:0:0:105:0:0	0:0:2:103:0:0
137502	C	0:0:114:0:0:0	2:0:102:0:0:0
137510	C	0:0:119:0:0:0	2:0:104:0:0:0
137612	C	0:0:133:0:0:0	2:1:98:0:0:0
137615	C	0:0:133:0:0:0	3:0:93:0:0:0
137628	G	0:1:0:134:0:0	2:0:0:92:0:0
137633	G	0:0:0:131:0:0	0:2:0:105:0:0
137675	G	0:0:0:160:0:0	2:1:0:106:0:0
137800	T	0:106:0:0:0:0	0:88:0:2:0:0
137896	C	0:0:84:0:0:0	0:2:75:0:0:0
137955	T	0:129:0:0:0:0	0:77:0:3:0:0
137979	C	0:0:131:0:0:0	0:0:91:2:0:0
138027	A	131:0:0:0:0:0	99:0:2:0:0:0
138028	C	0:0:132:0:0:0	2:0:100:0:0:0
138146	T	0:121:0:0:0:0	0:87:2:1:0:0
138282	T	0:77:0:0:0:0	2:51:0:0:0:0
138316	A	80:0:1:0:0:0	58:0:0:2:0:0
138398	C	0:0:139:0:0:0	0:0:90:2:0:0
138503	A	89:0:0:0:0:0	55:0:0:2:0:0
138731	T	0:111:0:0:0:0	0:69:2:0:0:0
138898	G	0:0:0:107:0:0	2:0:0:58:0:0
139057	T	0:78:0:0:0:0	0:53:0:2:0:0
139281	G	1:0:0:104:0:0	0:0:2:85:0:0
139340	C	0:0:114:0:0:0	0:0:90:2:0:0
139363	T	0:106:0:0:0:0	0:81:0:2:0:0
139504	G	0:0:0:113:0:0	2:0:0:74:0:0
139649	C	0:0:115:0:0:0	2:0:72:0:0:0
139651	C	0:0:114:0:0:0	0:0:79:2:0:0
140386	A	97:0:0:1:0:0	78:0:2:0:0:0
140398	A	112:0:0:0:0:0	77:0:2:0:0:0
140427	C	0:1:133:0:0:0	0:2:82:0:0:0
140596	C	0:0:115:0:0:0	1:0:94:2:0:0
140733	A	83:0:0:0:0:0	65:0:3:1:0:0
140739	C	0:0:121:0:0:0	0:0:102:2:0:0
140760	C	0:0:127:0:0:0	0:0:116:2:0:0
140791	T	0:109:0:1:0:0	0:85:2:0:0:0
140814	A	81:0:0:0:0:0	61:0:0:2:0:0
140862	T	0:60:0:0:0:0	2:55:0:0:0:0
140916	A	95:0:0:0:0:0	87:0:2:0:0:0
140918	C	0:0:100:0:0:0	0:0:89:2:0:0
140934	A	55:0:0:4:0:0	51:0:0:2:0:0
140984	C	0:0:103:0:0:0	0:2:88:0:0:0
140991	A	101:0:0:0:0:0	84:2:0:0:0:0
141211	T	0:89:0:0:0:0	0:76:0:2:0:0
141282	C	0:0:118:0:0:0	0:0:102:2:0:0
141310	C	0:0:129:0:0:0	2:0:106:0:0:0
141330	A	121:0:0:0:0:0	106:0:3:0:0:0
141363	A	128:0:0:0:0:0	117:2:0:0:0:0
141440	G	0:0:0:131:0:0	2:0:0:90:0:0
141483	T	0:122:0:1:0:0	0:76:2:0:0:0
141654	A	123:0:0:0:0:0	93:0:0:2:0:0
141715	G	0:0:0:139:0:0	0:0:2:107:0:0
141859	C	0:0:119:0:0:0	2:0:99:0:0:0
141872	G	0:0:0:120:0:0	2:0:0:106:0:0
141884	T	0:113:0:0:0:0	0:101:2:0:0:0
141899	A	118:0:0:0:0:0	108:0:0:2:0:0
141901	C	0:0:120:0:0:0	2:0:115:0:0:0
141944	A	124:0:0:0:0:0	114:0:0:2:0:0
141982	G	0:0:0:152:0:0	2:0:1:102:0:0
141983	G	0:0:0:152:0:0	2:0:0:99:0:0
141988	A	146:0:0:0:0:0	95:0:2:0:0:0
142019	G	0:0:0:135:0:0	0:2:0:99:0:0
142041	G	0:0:0:119:0:0	2:1:0:119:0:0
142078	C	0:0:102:0:0:0	0:0:111:2:0:0
142134	G	0:0:0:93:0:0	0:1:2:77:0:0
142251	C	0:0:143:0:0:0	0:0:106:2:0:0
142275	C	0:0:131:0:0:0	2:1:111:0:0:0
142328	T	0:112:0:0:0:0	0:103:2:0:0:0
142660	T	0:102:0:0:0:0	0:63:0:2:0:0
142702	T	0:108:0:0:0:0	1:90:1:2:0:0
142997	C	0:0:76:0:0:0	0:2:62:0:0:0
143173	A	69:0:0:0:0:0	67:0:0:2:0:0
143388	C	0:0:100:0:0:0	0:0:69:2:0:0
143422	A	74:0:0:0:0:0	60:0:0:2:0:0
143469	C	0:0:79:0:0:0	0:1:83:2:0:0
143539	C	0:0:97:1:0:0	0:0:97:2:0:0
143865	T	0:115:0:0:0:0	0:62:2:0:0:0
144314	T	0:76:0:0:0:0	1:63:2:0:0:0
144322	G	0:0:0:84:0:0	0:2:0:73:0:0
144323	C	0:0:88:0:0:0	0:0:74:2:0:0
144793	A	88:0:0:0:0:0	58:0:0:2:0:0
144796	T	0:99:0:0:0:0	0:69:2:0:0:0
144973	G	0:0:0:107:0:0	0:0:2:86:0:0
144979	G	0:0:0:106:0:0	2:0:0:80:0:0
145035	A	118:0:0:0:0:0	92:0:0:2:0:0
145246	T	0:80:0:0:0:0	0:57:0:2:0:0
145403	T	0:64:0:0:0:0	0:55:0:2:0:0
145425	C	0:0:74:0:0:0	0:2:64:0:0:0
145591	C	0:0:83:0:0:0	0:2:57:0:0:0
145675	T	0:87:0:0:0:0	0:79:0:2:0:0
145741	G	0:0:0:111:0:0	0:2:0:96:0:0
145807	G	0:0:0:110:0:0	2:0:0:74:0:0
145879	C	0:0:80:0:0:0	2:0:67:0:0:0
145934	T	0:73:0:0:0:0	0:48:0:2:0:0
146003	T	0:92:0:0:0:0	0:86:0:2:0:0
146038	G	0:0:0:108:0:0	1:0:2:103:0:0
146142	A	91:0:1:0:0:0	74:1:2:0:0:0
146331	C	0:0:114:0:0:0	2:0:80:0:0:0
146438	A	80:0:1:0:0:0	55:0:1:2:0:0
146482	C	0:0:74:0:0:0	0:0:65:2:0:0
146515	C	0:0:71:0:0:0	0:2:71:0:0:0
146698	G	0:0:0:88:0:0	2:0:0:65:0:0
146759	G	0:0:0:89:0:0	0:0:2:62:0:0
146826	G	0:0:0:98:0:0	2:0:0:84:0:0
146945	T	0:84:0:0:0:0	0:76:0:2:0:0
146970	T	0:89:0:0:0:0	0:65:0:2:0:0
147095	T	0:99:0:0:0:0	0:64:2:0:0:0
147133	C	0:0:111:0:0:0	0:2:72:0:0:0
147188	G	0:0:0:90:0:0	1:0:2:77:0:0
147236	G	0:0:0:97:0:0	0:2:0:97:0:0
147239	G	0:0:0:99:0:0	0:0:2:96:0:0
147269	A	113:0:0:0:0:0	84:2:0:0:0:0
147404	T	0:82:0:0:0:0	0:63:2:1:0:0
147557	T	0:84:0:0:0:0	0:70:0:2:0:0
147581	T	0:78:0:0:0:0	0:60:0:2:0:0
147623	A	77:0:0:0:0:0	63:0:2:0:0:0
147676	C	0:0:78:0:0:0	0:0:64:2:0:0
147717	C	0:0:76:0:0:0	1:0:48:2:0:0
147950	T	0:132:0:0:0:0	0:88:0:2:0:0
148156	G	0:0:0:76:0:0	0:2:0:58:0:0
148214	C	0:0:99:0:0:0	0:2:76:0:0:0
148288	C	0:0:106:0:0:0	0:0:57:2:0:0
148702	C	0:0:116:0:0:0	0:2:74:0:0:0
148827	A	93:0:0:0:0:0	74:0:2:0:0:0
148870	A	107:0:0:0:0:0	86:0:2:0:0:0
149178	A	105:0:0:0:0:0	79:0:0:2:0:0
151299	A	85:0:0:0:0:0	63:0:3:0:0:0
151449	C	0:0:103:0:0:0	2:0:91:0:0:0
151455	T	0:94:0:0:0:0	0:88:2:0:0:0
151524	A	96:0:0:0:0:0	62:0:0:2:0:0
151650	C	0:0:90:0:0:0	0:0:80:2:0:0
151824	C	0:0:91:0:0:0	0:2:62:0:0:0
151892	A	73:0:0:0:0:0	61:2:0:0:0:0
151908	G	0:0:0:74:0:0	0:2:0:73:0:0
152114	A	80:0:0:0:0:0	78:0:2:0:0:0
152402	G	0:0:0:73:0:0	0:0:2:64:0:0
152441	G	0:0:0:92:0:0	2:0:0:67:0:0
152453	T	0:101:0:0:0:0	0:72:0:2:0:0
152523	A	91:0:1:0:0:0	50:0:0:2:0:0
152684	G	0:0:0:82:0:0	0:0:2:72:0:0
152699	G	0:0:0:88:0:0	0:2:0:70:0:0
152805	G	0:0:0:125:0:0	0:0:2:80:0:0
152811	A	122:0:0:0:0:0	76:0:2:0:0:0
152827	C	0:0:128:0:0:0	0:0:76:2:0:0
152868	A	109:0:0:0:0:0	76:0:2:0:0:0
152977	G	0:0:0:107:0:0	2:0:0:92:0:0
153098	G	0:0:0:130:0:0	0:0:2:96:0:0
153114	T	0:122:0:0:0:0	0:87:2:0:0:0
153162	A	116:0:0:0:0:0	84:0:2:0:0:0
153170	C	0:0:124:0:0:0	1:0:79:2:0:0
153251	C	0:0:132:0:0:0	2:0:97:0:0:0
153279	G	0:0:0:132:0:0	0:1:2:96:0:0
153320	A	88:0:1:0:0:0	60:0:2:0:0:0
153338	A	118:0:0:0:0:0	94:0:0:2:0:0
153406	G	0:0:0:121:0:0	1:0:2:128:0:0
153442	A	117:0:1:0:0:0	102:0:1:2:0:0
153543	C	0:0:101:0:0:0	2:0:72:0:0:0
153609	G	0:0:0:122:0:0	0:0:2:79:0:0
153621	G	0:0:0:129:0:0	2:0:0:76:0:0
153651	A	115:0:0:0:0:0	65:0:2:0:0:0
153906	T	0:77:0:0:0:0	0:71:2:0:0:0
153989	C	0:0:121:0:0:0	0:0:93:2:0:0
154058	T	0:78:0:0:0:0	0:70:0:2:0:0
154365	T	0:125:0:0:0:0	0:90:0:2:0:0
154435	G	0:0:0:104:0:0	0:0:2:98:0:0
154578	C	0:0:120:0:0:0	2:0:84:0:0:0
154588	A	116:0:0:0:0:0	83:0:0:2:0:0
154601	A	106:0:0:0:0:0	84:2:0:0:0:0
154608	C	0:0:116:0:0:0	2:0:91:0:0:0
154628	G	0:0:0:119:0:0	0:1:2:86:0:0
154658	C	0:0:126:0:0:0	0:0:87:2:0:0
154676	A	120:0:0:0:0:0	80:1:0:2:0:0
154692	C	0:0:90:0:0:0	2:0:48:0:0:0
154798	C	0:0:96:0:0:0	0:1:76:3:0:0
154908	C	1:0:104:0:0:0	0:0:80:2:0:0
154920	G	0:0:0:116:0:0	0:0:2:90:0:0
155029	T	0:68:0:1:0:0	0:53:0:2:0:0
155039	G	0:0:0:84:0:0	0:2:1:67:0:0
155144	C	0:0:83:0:0:0	0:0:66:2:0:0
155208	G	0:0:0:89:0:0	0:2:0:75:0:0
155391	C	0:0:90:0:0:0	0:0:76:2:0:0
155404	A	88:0:0:0:0:0	69:2:0:0:0:0
155527	C	0:0:96:0:0:0	2:1:77:0:0:0
155580	C	0:0:102:0:0:0	2:1:67:0:0:0
155798	G	0:0:0:114:0:0	1:0:2:100:0:0
155835	A	92:0:0:0:0:0	81:0:2:0:0:0
155859	A	100:0:1:0:0:0	87:0:2:0:0:0
155880	G	0:0:0:106:0:0	0:0:2:80:0:0
155897	G	0:0:0:104:0:0	0:0:3:83:0:0
155950	C	0:0:104:0:0:0	0:0:77:2:0:0
156003	G	0:0:0:102:0:0	2:0:0:78:0:0
156079	A	101:0:0:0:0:0	112:0:2:0:0:0
156113	C	0:0:100:0:0:0	2:0:120:0:0:0
156140	C	0:0:106:0:0:0	0:0:103:2:0:0
156162	G	0:0:0:103:0:0	1:0:2:93:0:0
156167	A	101:0:0:0:0:0	83:0:2:0:0:0
156309	A	52:0:0:0:0:0	56:0:2:0:0:0
156413	C	0:0:80:0:0:0	0:0:84:2:0:0
156828	C	0:1:91:0:0:0	0:0:93:2:0:0
156844	C	0:0:93:0:0:0	0:0:86:2:0:0
156861	T	0:98:0:0:0:0	1:89:2:1:0:0
156874	G	0:0:0:102:0:0	0:0:2:100:0:0
156880	T	0:103:0:0:0:0	0:92:0:2:0:0
156888	A	104:0:0:0:0:0	103:0:0:2:0:0
156980	C	0:0:96:0:0:0	2:1:80:0:0:0
157047	T	0:80:0:0:0:0	0:65:2:0:0:0
157199	G	0:0:0:112:0:0	0:0:2:101:0:0
157281	T	0:98:0:0:0:0	2:86:0:1:0:0
157401	T	0:92:0:0:0:0	0:78:2:0:0:0
157426	C	0:0:92:0:0:0	0:0:80:2:0:0
157868	G	0:0:1:86:0:0	0:0:2:55:0:0
158046	T	0:96:0:1:0:0	0:87:2:0:0:0
158054	C	0:0:110:0:0:0	0:0:92:2:0:0
158073	A	116:0:0:0:0:0	101:0:2:1:0:0
158089	G	0:0:0:120:0:0	0:0:2:107:0:0
158107	C	0:0:138:0:0:0	0:2:99:0:0:0
158197	T	0:106:0:0:0:0	0:49:0:2:0:0
158291	T	0:105:0:0:0:0	0:91:0:2:0:0
158370	G	0:0:0:126:0:0	0:0:2:78:0:0
158516	G	0:0:0:110:0:0	0:2:0:70:0:0
158584	G	0:0:0:122:0:0	0:2:0:78:0:0
158613	G	0:0:0:127:0:0	0:0:2:92:0:0
158641	C	0:0:119:0:0:0	2:0:84:0:0:0
158644	G	0:0:0:117:0:0	2:0:1:84:0:0
158729	G	0:0:0:119:0:0	0:0:2:86:0:0
158730	G	0:0:0:118:0:0	0:0:2:85:0:0
158741	A	103:0:0:0:0:0	69:0:0:2:0:0
158751	C	0:0:115:0:0:0	2:0:72:1:0:0
158831	C	0:0:94:0:0:0	0:0:79:2:0:0
158892	C	0:0:96:0:0:0	0:0:65:2:0:0
158896	C	0:0:96:0:0:0	0:0:68:2:0:0
158907	T	0:89:0:0:0:0	0:65:0:2:0:0
159064	T	0:97:0:0:0:0	2:74:0:0:0:0
159204	T	0:86:0:0:0:0	0:71:0:2:0:0
159490	T	0:104:0:0:0:0	0:79:2:0:0:0
159510	T	0:96:0:0:0:0	1:75:2:0:0:0
159512	G	0:0:0:101:0:0	1:0:2:78:0:0
159552	T	0:97:0:0:0:0	0:74:2:0:0:0
159642	C	0:0:99:0:0:0	0:2:88:0:0:0
159657	A	93:0:0:0:0:0	81:0:3:1:0:0
159709	T	0:76:0:0:0:0	0:59:0:2:0:0
159772	C	1:0:92:0:0:0	2:0:76:0:0:0
160072	G	0:0:0:93:0:0	0:0:2:81:0:0
160187	T	0:85:0:0:0:0	0:62:1:2:0:0
160275	C	0:0:73:0:0:0	2:0:80:0:0:0
160443	A	108:0:0:0:0:0	87:0:2:0:0:0
160516	C	0:0:110:0:0:0	0:2:97:0:0:0
160885	G	0:0:0:94:0:0	0:0:2:55:0:0
160948	A	100:0:0:0:0:0	69:0:0:2:0:0
161186	C	0:0:92:0:0:0	0:0:63:2:0:0
161250	G	0:0:0:68:0:0	0:0:2:58:0:0
161446	T	0:66:0:0:0:0	2:50:1:0:0:0
161902	G	0:0:0:85:0:0	0:2:0:61:0:0
162255	T	0:73:0:0:0:0	0:53:2:0:0:0
162335	C	0:0:88:0:0:0	2:0:58:0:0:0
162495	A	103:0:0:0:0:0	79:0:0:2:0:0
162544	C	0:0:80:0:0:0	0:0:65:2:0:0
162670	T	0:70:0:0:0:0	2:64:0:0:0:0
162693	A	66:0:0:0:0:0	54:0:3:0:0:0
162758	C	0:0:69:0:0:0	0:0:49:2:0:0
162987	C	0:0:85:0:0:0	2:0:70:1:0:0
162996	T	0:81:0:0:0:0	0:61:2:0:0:0
163006	C	0:0:80:0:0:0	0:0:70:2:0:0
163192	A	71:0:0:0:0:0	50:2:0:0:0:0
163410	A	90:0:0:0:0:0	68:1:0:2:0:0
163474	C	0:0:85:0:0:0	0:0:73:2:0:0
163760	T	0:82:0:1:0:0	0:69:2:0:0:0
163869	T	0:78:0:0:0:0	2:50:0:0:0:0
164902	C	0:0:97:0:0:0	0:0:75:2:0:0
164932	G	0:0:0:94:0:0	0:0:2:77:0:0
165014	G	0:0:0:86:0:0	3:0:0:74:0:0
165040	T	0:104:0:0:0:0	0:75:0:2:0:0
165215	C	0:0:94:0:0:0	0:0:73:2:0:0
165326	A	103:0:0:0:0:0	75:0:2:1:0:0
165342	C	0:0:98:0:0:0	0:2:74:0:0:0
165348	C	0:0:102:0:0:0	2:0:67:0:0:0
165387	T	0:92:0:0:0:0	0:66:0:2:0:0
165389	G	0:0:0:92:0:0	2:1:0:61:0:0
165468	C	0:0:60:0:0:0	0:0:67:2:0:0
165618	T	0:91:0:0:0:0	0:88:0:2:0:0
165667	C	0:0:100:0:0:0	0:1:87:2:0:0
165683	A	101:0:0:0:0:0	89:0:3:0:0:0
165694	G	0:0:0:96:0:0	0:2:0:90:0:0
165783	A	115:0:0:0:0:0	84:0:2:0:0:0
165835	A	94:0:0:0:0:0	81:0:0:2:0:0
165846	T	0:107:0:1:0:0	0:91:0:2:0:0
165948	C	0:0:92:0:0:0	2:0:58:0:0:0
166025	G	0:0:0:77:0:0	0:0:2:50:0:0
166231	C	0:0:94:0:0:0	0:0:73:3:0:0
166472	G	0:0:0:71:0:0	2:0:1:59:0:0
166567	C	0:0:76:0:0:0	0:0:75:2:0:0
166614	T	0:86:0:0:0:0	0:63:2:0:0:0
166623	T	0:95:0:0:0:0	0:71:1:2:0:0
166636	T	0:97:0:0:0:0	0:58:0:2:0:0
166757	T	0:79:0:0:0:0	0:63:0:2:0:0
166787	C	0:0:91:0:0:0	0:0:76:2:0:0
166963	G	0:0:0:130:0:0	0:0:2:108:0:0
166992	T	0:126:0:0:0:0	0:124:0:2:0:0
167083	G	0:0:0:125:0:0	2:0:0:93:0:0
167194	G	0:0:0:131:0:0	1:0:2:101:0:0
167261	A	130:0:0:0:0:0	100:2:0:0:0:0
167289	A	132:0:0:0:0:0	104:0:2:0:0:0
167294	A	131:0:0:0:0:0	102:0:2:0:0:0
167353	A	116:0:0:0:0:0	112:2:0:0:0:0
167410	T	0:111:0:0:0:0	2:107:0:0:0:0
167440	A	121:0:0:0:0:0	95:0:2:1:0:0
167461	T	0:124:0:0:0:0	2:93:2:0:0:0
167467	C	0:0:132:0:0:0	0:0:104:2:0:0
167482	A	132:0:0:0:0:0	101:0:2:1:0:0
167515	A	115:0:0:0:0:0	81:2:0:0:0:0
167595	G	0:0:0:103:0:0	0:0:2:80:0:0
167596	A	98:0:0:0:0:0	82:0:0:3:0:0
167653	T	0:105:0:0:0:0	0:84:0:2:0:0
167716	G	0:0:0:104:0:0	0:2:0:94:0:0
167725	C	0:0:107:0:0:0	0:0:99:2:0:0
167859	T	0:96:0:0:0:0	1:54:0:2:0:0
168936	A	59:0:0:0:0:0	49:0:2:0:0:0
169444	C	0:0:94:0:0:0	0:2:86:0:0:0
169560	C	0:0:82:0:0:0	0:0:70:2:0:0
169566	C	0:0:76:0:0:0	0:0:68:2:0:0
169875	G	0:0:0:83:0:0	0:0:2:62:0:0
169930	T	0:91:0:0:0:0	0:71:1:3:0:0
169977	A	106:0:0:0:0:0	97:0:0:2:0:0
169982	G	0:0:0:109:0:0	0:0:2:99:0:0
170147	A	103:0:0:0:0:0	86:0:2:0:0:0
170151	C	0:0:98:0:0:0	0:0:87:2:0:0
170323	C	0:0:78:0:0:0	0:0:50:2:0:0
170551	C	0:0:104:0:0:0	2:0:96:0:0:0
170598	T	0:102:0:0:0:0	2:100:0:0:0:0
170630	T	0:77:1:0:0:0	0:71:0:2:0:0
170644	A	90:0:0:0:0:0	79:0:2:0:0:0
170870	A	118:0:0:0:0:0	117:0:2:0:0:0
170883	T	0:112:0:0:0:0	1:100:0:2:0:0
170934	T	0:97:0:1:0:0	0:78:0:2:0:0
170944	G	0:0:0:93:0:0	2:0:0:79:0:0
171056	A	76:0:0:0:0:0	64:0:0:2:0:0
171219	C	0:0:122:0:0:0	0:0:112:2:0:0
171245	C	0:0:113:0:0:0	2:0:96:0:0:0
171272	A	93:0:0:0:0:0	81:0:0:2:0:0
171295	T	0:91:0:0:0:0	0:79:0:2:0:0
171667	G	0:0:0:120:0:0	2:0:0:90:0:0
171820	C	0:0:109:0:0:0	0:0:65:2:0:0
171863	A	113:0:0:0:0:0	70:0:2:1:0:0
171885	C	0:0:123:0:0:0	0:0:83:2:0:0
171941	C	0:0:106:0:0:0	0:0:81:2:0:0
171995	G	0:0:0:125:0:0	0:2:0:100:0:0
172108	C	0:0:119:0:0:0	0:0:66:2:0:0
172121	A	121:0:0:0:0:0	71:0:0:2:0:0
172476	A	99:0:0:0:0:0	89:2:0:1:0:0
172606	T	0:113:0:0:0:0	0:70:2:0:0:0
173072	T	0:89:0:0:0:0	0:71:0:2:0:0
173121	T	0:105:0:0:0:0	0:83:2:0:0:0
173260	T	0:82:0:0:0:0	0:58:2:0:0:0
173364	G	0:0:0:108:0:0	0:0:2:79:0:0
173507	G	0:0:0:108:0:0	2:0:1:86:0:0
173610	T	0:94:0:0:0:0	0:49:0:2:0:0
173709	T	0:84:0:0:0:0	0:71:0:2:0:0
173802	G	0:0:0:117:0:0	0:0:3:80:0:0
173832	T	0:115:0:0:0:0	0:92:2:0:0:0
173844	G	0:0:0:124:0:0	0:0:2:97:0:0
174369	C	0:0:94:0:0:0	1:0:68:2:0:0
174438	A	66:0:0:0:0:0	73:0:0:2:0:0
174857	A	113:0:0:0:0:0	101:1:2:0:0:0
175030	G	0:0:0:102:0:0	0:2:0:62:0:0
175046	A	97:0:0:0:0:0	57:0:2:0:0:0
175128	A	102:0:0:0:0:0	78:1:0:2:0:0
175235	T	0:98:0:0:0:0	0:66:2:0:0:0
175250	G	0:0:0:102:0:0	0:0:2:77:0:0
175314	A	75:0:0:0:0:0	56:0:0:2:0:0
175387	C	0:0:97:0:0:0	0:2:81:0:0:0
175397	G	0:0:0:109:0:0	0:2:0:99:0:0
175529	A	104:0:0:0:0:0	77:0:2:0:0:0
175582	T	0:99:0:0:0:0	0:73:0:2:0:0
175620	T	0:111:0:0:0:0	0:74:1:2:0:0
175678	T	0:121:0:0:0:0	2:96:0:0:0:0
176055	T	0:92:0:0:0:0	0:97:2:0:0:0
176079	A	86:0:0:0:0:0	102:0:1:2:0:0
176083	C	0:0:89:0:0:0	2:0:101:1:0:0
176177	A	100:0:0:0:0:0	48:2:0:0:0:0
176233	C	0:0:115:0:0:0	0:0:63:2:0:0
176280	G	0:0:0:109:0:0	0:2:0:78:0:0
176288	C	0:0:111:0:0:0	2:1:79:0:0:0
176296	G	0:0:0:107:0:0	0:0:2:71:0:0
176307	C	0:0:103:0:0:0	0:0:74:2:0:0
176310	A	97:0:0:1:0:0	73:0:2:0:0:0
181192	G	0:0:0:103:0:0	0:0:2:77:0:0
181251	G	0:0:0:103:0:0	2:1:0:85:0:0
181261	G	0:0:0:100:0:0	0:0:2:83:0:0
181397	G	0:0:0:117:0:0	2:0:0:84:0:0
181417	A	88:0:0:0:0:0	68:2:1:1:0:0
181420	T	0:81:0:0:0:0	0:63:2:1:0:0
181461	A	67:0:0:0:0:0	66:0:2:0:0:0
181547	C	0:0:99:0:0:0	0:0:74:2:0:0
181587	G	0:0:0:102:0:0	0:2:0:65:0:0
181682	G	0:0:0:75:0:0	0:0:2:54:0:0
182248	G	0:0:0:87:0:0	0:0:2:74:0:0
182325	C	0:0:113:0:0:0	0:0:77:2:0:0
182639	G	0:0:0:96:0:0	0:2:0:68:0:0
182766	C	0:0:66:0:0:0	0:0:49:2:0:0
183134	C	0:0:93:0:0:0	0:0:83:2:0:0
183683	A	80:0:0:0:0:0	65:1:0:2:0:0
183692	T	1:73:0:1:0:0	0:66:0:2:0:0
183732	T	0:76:0:0:0:0	2:72:0:0:0:0
183990	C	0:0:101:0:0:0	0:2:81:0:0:0
184018	G	0:0:0:91:0:0	1:0:2:73:0:0
184237	G	0:0:0:79:0:0	0:2:0:69:0:0
184440	T	0:104:0:0:0:0	0:65:1:2:0:0
184562	C	0:0:76:0:0:0	0:0:59:2:0:0
184604	T	0:115:0:0:0:0	2:93:0:0:0:0
184629	A	118:0:0:0:0:0	85:0:0:2:0:0
184727	A	120:0:0:0:0:0	85:0:2:0:0:0
184860	T	0:115:0:0:0:0	0:81:0:2:0:0
185090	C	0:0:129:0:0:0	0:0:109:2:0:0
185102	C	0:0:116:0:0:0	0:0:104:2:0:0
185129	C	0:0:111:0:0:0	0:0:94:2:0:0
185248	T	0:78:0:0:0:0	0:58:0:2:0:0
185363	G	0:0:0:100:0:0	0:0:2:66:0:0
185484	T	0:75:0:1:0:0	0:56:1:2:0:0
185501	C	0:0:78:0:0:0	2:0:56:0:0:0
186110	G	0:0:0:107:0:0	0:2:0:94:0:0
186151	T	0:108:0:0:0:0	0:75:0:2:0:0
186164	G	0:0:0:114:0:0	2:0:0:80:0:0
186243	A	103:0:0:0:0:0	75:0:2:0:0:0
186277	G	0:0:0:104:0:0	0:0:2:93:0:0
186285	A	94:0:0:0:0:0	96:0:2:0:0:0
186290	C	0:0:103:0:0:0	2:0:100:0:0:0
186368	C	0:0:79:0:0:0	0:0:76:2:0:0
186406	A	94:0:0:0:0:0	100:0:0:2:0:0
186447	A	97:0:0:0:0:0	85:0:2:0:0:0
186619	A	113:0:0:0:0:0	98:0:2:0:0:0
186882	G	0:0:0:103:0:0	0:2:1:88:0:0
186950	T	0:110:0:0:0:0	0:86:2:0:0:0
186958	C	0:0:109:0:0:0	0:0:92:2:0:0
186970	T	0:101:0:0:0:0	0:91:2:0:0:0
186999	C	0:0:95:0:0:0	1:0:63:2:0:0
187063	G	0:0:0:104:0:0	0:0:2:87:0:0
187192	C	0:0:133:0:0:0	0:2:98:1:0:0
187208	G	0:0:0:119:0:0	0:0:2:94:0:0
187255	G	0:0:0:100:0:0	0:0:2:60:0:0
187410	G	0:0:0:94:0:0	0:0:2:91:0:0
190828	C	0:0:78:0:0:0	0:0:76:2:0:0
[truncated: 37,558 more rows]

## Sheet: patD_subsampled
#These data correspond to polymorphisms that were used to calculate sliding-window and gene-wise estimates of π, ϴ, and Tajima's D with PoPoolation for at least one sample from the patient.
#Note that the aforementioned calculations were performed on uniformally subsampled pileups of the data, effectively requiring a minimum coverage of 50 to be included in the analysis (see Methods).
#Counts for each base at each pos are based on a minimum base phred quality score of 20 and are in the format A:T:C:G:N:del
Position	Ref	D0	D9	D11	D20
2155	C	0:0:55:0:0:0	0:0:59:0:0:0	0:0:92:0:0:0	2:0:93:0:0:0
2180	C	0:0:55:0:0:0	0:0:46:0:0:0	0:0:76:0:0:0	2:0:86:0:0:0
5347	G	1:1:2:53:0:0	0:0:0:50:0:0	0:0:0:54:0:0	0:0:4:73:0:0
5800	C	0:0:97:0:0:0	0:0:89:0:0:0	0:0:101:0:0:0	2:1:91:0:0:0
7238	G	0:0:1:114:0:0	0:0:0:80:0:0	0:1:0:93:0:0	2:0:0:127:0:0
20368	A	51:0:2:0:0:0	61:0:5:0:0:0	52:0:2:0:0:0	76:0:5:0:0:0
22540	G	0:0:0:85:0:0	0:0:0:68:0:0	0:0:0:68:0:0	0:2:0:68:0:0
26062	G	0:0:7:51:0:0	0:0:6:41:0:0	0:0:7:36:0:0	0:0:5:57:0:0
27723	C	1:0:38:0:0:0	3:0:48:0:0:0	2:0:50:0:0:0	5:0:59:0:0:0
29039	G	0:0:0:54:0:0	0:0:0:61:0:0	0:0:0:66:0:0	0:2:0:65:0:0
30382	C	0:0:46:1:0:0	0:0:42:0:0:0	0:0:43:2:0:0	0:0:57:2:0:0
31803	G	0:0:4:63:0:0	0:0:3:52:0:0	0:0:3:45:0:0	0:0:7:68:0:0
38159	G	0:0:0:103:0:1	0:0:0:77:0:0	0:0:0:80:0:0	2:0:0:110:0:0
39066	C	0:0:39:5:0:0	0:0:38:7:0:0	0:0:47:7:0:0	0:0:67:5:0:0
39492	A	43:0:0:0:0:0	40:0:0:0:0:0	48:0:0:0:0:0	48:0:2:0:0:0
44692	C	0:0:60:1:0:0	0:0:46:0:0:0	0:0:45:1:0:0	0:0:55:2:0:0
45090	G	0:0:0:62:0:0	0:0:0:67:0:0	0:0:0:82:0:0	0:0:2:106:0:0
46710	C	1:0:55:0:0:0	0:0:49:0:0:0	1:0:66:0:0:0	2:0:58:0:0:0
49717	G	0:0:0:93:0:0	0:0:0:64:0:0	0:0:0:89:0:0	0:2:0:92:0:0
50021	C	0:0:45:0:0:0	0:0:47:0:0:0	0:1:47:0:0:0	0:2:50:0:0:0
52680	G	0:0:0:67:0:0	0:0:1:60:0:0	0:0:0:57:0:0	0:0:2:95:0:0
54321	C	0:0:78:0:0:0	0:0:87:0:0:0	0:0:89:0:0:0	2:0:102:0:0:0
61306	T	0:88:0:0:0:0	0:81:0:0:0:0	0:87:0:0:0:0	0:117:2:0:0:0
69303	C	0:0:92:0:0:0	0:0:80:0:0:0	0:0:90:0:0:0	2:0:115:0:0:0
72178	G	0:1:0:54:0:0	0:2:0:64:0:0	0:0:0:50:0:0	0:3:0:59:0:0
72530	C	0:0:57:0:0:0	0:0:53:0:0:0	0:0:67:0:0:0	0:0:91:2:0:0
73057	C	0:0:90:0:0:0	0:0:93:0:0:0	0:0:85:0:0:0	2:0:98:0:0:0
73462	G	0:0:0:103:0:0	0:0:0:91:0:0	0:0:0:114:0:0	0:2:0:119:0:0
73822	G	0:0:0:110:0:0	0:0:0:114:0:0	0:0:0:95:0:0	0:2:0:160:0:0
73977	G	0:0:0:112:0:0	0:0:0:115:0:0	0:0:0:104:0:0	3:0:0:151:0:0
77756	T	0:48:0:0:0:0	0:63:0:0:0:0	0:75:0:0:0:0	0:87:0:2:0:0
77951	C	0:0:80:0:0:0	0:0:79:0:0:0	0:0:96:0:0:0	2:0:114:0:0:0
85752	C	0:0:46:2:0:0	0:0:36:3:0:0	0:0:44:4:0:0	0:0:51:7:0:0
93993	G	0:0:0:97:0:0	0:0:0:76:0:0	0:0:0:88:0:0	2:0:0:117:0:0
99828	G	0:0:4:32:0:0	0:0:4:36:0:0	0:0:2:54:0:0	1:0:5:44:0:0
99923	C	0:0:36:6:0:0	0:0:27:1:0:0	0:0:48:3:0:0	0:0:51:2:0:0
107096	C	0:0:57:0:0:0	0:0:77:0:0:0	0:0:67:0:0:0	2:0:71:0:0:0
108581	C	0:0:86:0:0:0	0:0:74:0:0:0	0:0:103:0:0:0	2:0:99:0:0:0
110583	G	0:0:1:77:0:0	0:0:0:78:0:0	1:0:0:77:0:0	0:2:0:73:0:0
119378	G	0:0:0:93:0:0	0:0:0:80:0:0	0:0:0:98:0:0	0:2:0:117:0:0
119935	G	0:0:0:73:0:0	0:2:0:79:0:0	0:0:0:84:0:0	0:2:0:81:0:0
121754	C	0:0:53:0:0:0	0:0:67:0:0:0	0:0:85:0:0:0	0:2:79:0:0:0
125313	T	0:45:0:6:0:0	0:45:0:1:0:0	0:37:0:5:0:0	0:54:0:3:0:0
126440	C	0:0:43:3:0:0	0:0:37:1:0:0	0:0:36:3:0:0	0:0:64:5:0:0
130426	G	0:0:0:41:0:0	0:0:0:41:0:0	0:0:0:39:0:0	0:0:2:51:0:0
138301	G	0:0:1:50:0:0	0:0:4:39:0:0	0:0:2:50:0:0	0:0:3:100:0:0
138549	G	0:0:0:30:0:0	0:0:2:41:0:0	0:0:0:41:0:0	0:0:4:68:0:0
138914	G	0:0:0:47:0:0	0:0:4:34:0:0	0:0:1:55:0:0	0:0:5:53:0:0
139084	A	47:0:0:3:0:0	38:0:0:2:0:0	48:0:0:5:0:0	53:0:0:4:0:0
140934	A	44:0:0:4:0:0	47:0:0:4:0:0	61:0:0:5:0:0	71:0:0:2:0:0
146146	G	0:0:0:60:0:0	0:0:0:50:0:0	0:0:0:75:0:0	0:2:0:71:0:0
146168	A	54:0:0:0:0:0	38:0:0:0:0:0	53:0:0:0:0:0	56:0:2:0:0:0
147055	G	0:0:0:35:0:0	0:0:2:40:0:0	0:0:1:57:0:0	0:0:2:51:0:0
153479	G	0:2:0:63:0:0	1:4:0:40:0:0	0:4:0:50:0:0	0:3:0:62:0:0
154560	C	0:0:76:0:0:0	0:0:89:0:0:0	0:0:95:0:0:0	0:2:112:0:0:0
154994	G	0:0:1:41:0:0	0:0:1:41:0:0	0:0:5:43:0:0	0:0:8:59:0:0
158257	C	2:0:68:0:0:0	1:0:49:0:0:0	0:0:60:0:0:0	2:0:80:0:0:0
158521	G	0:0:0:66:0:0	0:0:0:61:0:0	0:0:0:81:0:0	2:0:0:108:0:0
160480	G	0:0:0:71:0:0	0:0:0:83:0:0	0:0:0:86:0:0	0:2:0:74:0:0
161858	C	1:0:64:0:0:0	0:0:63:0:0:0	0:0:75:0:0:0	2:0:84:0:0:0
163065	C	2:0:75:0:0:0	0:0:59:0:0:0	2:0:63:0:0:0	2:0:71:0:0:0
163902	G	0:0:0:62:0:0	0:0:0:63:0:0	0:0:0:72:0:0	2:0:0:78:0:0
164333	G	0:0:3:45:0:0	0:0:4:47:0:0	0:0:4:52:0:0	0:0:4:73:0:0
164537	C	0:0:42:0:0:0	0:0:26:0:0:0	0:0:36:0:0:0	0:0:57:2:0:0
165652	G	0:0:0:100:0:0	0:0:0:77:0:0	0:0:0:95:0:0	2:0:0:111:0:0
165865	C	0:0:56:0:0:0	0:2:40:0:0:0	0:0:40:0:0:0	0:2:69:0:0:0
167959	G	0:0:0:27:0:0	0:0:0:37:0:0	0:0:2:51:0:0	0:0:2:49:0:0
169103	C	0:0:43:0:0:0	0:0:40:0:0:0	0:0:49:0:0:0	2:0:52:0:0:0
170176	G	0:0:0:77:0:0	0:0:0:61:0:0	0:0:0:87:0:0	2:0:0:96:0:0
170987	C	0:0:96:0:0:0	0:0:66:0:0:0	0:0:81:0:0:0	0:2:104:0:0:0
171979	G	0:0:0:94:0:0	0:0:0:86:0:0	0:0:0:95:0:0	2:1:0:118:0:0
172811	T	0:53:0:1:0:0	0:43:0:0:0:0	0:36:0:2:0:0	0:50:0:2:0:0
173675	C	0:0:36:1:0:0	0:0:39:3:0:0	0:0:35:1:0:0	0:0:55:2:0:0
174222	C	0:0:81:0:0:0	0:0:69:0:0:0	0:0:66:0:0:0	2:0:91:0:0:0
174461	C	2:0:48:0:0:0	5:0:39:0:0:0	5:0:44:0:0:0	5:0:58:0:0:0
176199	T	0:90:0:0:0:0	0:74:0:0:0:0	0:61:0:0:0:0	0:89:0:2:0:0
176779	G	0:0:0:54:0:0	0:0:0:47:0:0	0:0:0:46:0:0	0:2:0:59:0:0
181235	C	0:0:71:0:0:0	0:0:79:0:0:0	0:0:73:0:0:0	0:2:81:0:0:0
181441	C	0:0:87:0:0:0	0:0:74:0:0:0	0:0:85:0:0:0	2:0:99:0:0:0
184965	A	73:0:0:0:0:0	69:0:0:1:0:0	64:0:0:0:0:0	106:0:0:5:0:0
185967	G	0:0:0:37:0:0	0:0:2:23:0:0	0:0:0:49:0:0	0:0:3:68:0:0
193042	A	39:0:0:0:0:0	38:0:2:0:0:0	28:0:2:0:0:0	60:0:2:0:0:0
194490	G	0:3:0:69:0:0	0:0:0:50:0:0	0:1:0:54:0:0	0:2:0:88:0:0
202712	A	48:0:0:1:0:0	53:0:4:0:0:0	58:0:4:0:0:0	68:0:2:0:0:0
211587	C	0:0:69:0:0:0	0:0:79:0:0:0	0:0:77:0:0:0	0:2:81:0:0:0
214214	G	0:0:3:39:0:0	0:0:2:40:0:0	0:0:5:42:0:0	0:0:6:67:0:0
224982	C	0:0:46:2:0:0	0:0:27:2:0:0	0:0:57:3:0:0	0:0:48:2:0:0
226125	T	0:101:0:0:0:0	0:86:0:0:0:0	0:92:0:0:0:0	0:123:2:0:0:0
229264	C	0:0:36:5:0:0	0:0:44:6:0:0	0:0:33:5:0:0	0:0:61:3:0:0
231257	G	0:0:0:50:0:0	0:0:0:65:0:0	0:0:0:44:0:0	0:0:2:61:0:0
232252	C	0:0:51:1:0:0	0:0:46:1:0:0	0:0:46:0:0:0	0:0:56:2:0:0
233140	G	0:0:0:66:0:0	0:0:0:70:0:0	0:0:0:95:0:0	2:0:0:101:0:0
235236	G	0:0:0:74:0:0	0:1:0:62:0:0	0:0:0:63:0:0	0:3:0:90:0:0
235830	G	0:0:0:77:0:0	0:0:0:84:0:0	0:0:0:107:0:0	0:2:0:113:0:0
236122	A	79:0:0:0:0:0	73:0:0:0:0:0	74:0:0:0:0:0	86:0:2:0:0:0
240173	G	0:0:0:69:0:0	0:0:0:61:0:0	0:0:0:78:0:0	0:2:0:85:0:0
242140	T	0:43:0:0:0:0	0:42:0:1:0:0	0:50:0:0:0:0	0:56:0:2:0:0
243899	G	0:0:0:73:0:0	0:0:0:67:0:0	0:0:0:81:0:0	0:2:0:102:0:0
243999	C	0:0:58:3:0:0	0:0:35:0:0:0	0:0:38:1:0:0	0:0:66:3:0:0
246359	C	0:0:82:0:0:0	0:0:78:0:0:0	0:0:78:0:0:0	2:0:121:0:0:0
250511	C	0:0:54:1:0:0	0:0:38:2:0:0	0:0:37:1:0:0	0:0:58:5:0:0
255857	G	1:0:0:44:0:0	3:0:0:49:0:0	3:0:0:53:0:0	2:1:0:61:0:0
256416	C	1:0:80:0:0:0	1:0:64:0:0:0	1:0:70:0:0:0	4:0:84:0:0:0
258673	A	60:0:0:0:0:0	47:0:1:0:0:0	43:0:2:0:0:0	69:0:2:0:0:0
259022	C	0:0:45:2:0:0	0:0:35:0:0:0	0:0:31:2:0:0	0:0:50:2:0:0
259459	G	0:0:3:30:0:0	0:0:2:35:0:0	0:0:3:37:0:0	0:0:4:52:0:0
262451	G	0:1:0:57:0:0	0:1:0:56:0:0	0:0:0:84:0:0	0:2:0:72:0:0
263944	G	0:0:2:40:0:0	0:0:4:50:0:0	0:0:2:44:0:0	0:0:3:53:0:0
264290	A	44:0:0:4:0:0	41:0:0:5:0:0	57:0:0:7:0:0	51:0:0:2:0:0
266664	G	2:0:0:45:0:0	3:0:0:38:0:0	3:0:0:59:0:0	2:0:0:49:0:0
268729	A	89:0:0:0:0:0	84:0:0:0:0:0	85:0:0:0:0:0	94:0:0:2:0:0
274855	C	0:0:49:0:0:0	0:0:49:3:0:0	0:0:43:3:0:0	0:0:57:7:0:0
275673	C	3:0:41:0:0:0	3:0:45:0:0:0	3:0:46:0:0:0	3:0:59:0:0:0
280728	G	0:0:0:41:0:0	0:0:0:56:0:0	0:1:0:54:0:0	0:2:0:51:0:0
282579	G	0:0:5:46:0:0	0:0:5:41:0:0	0:0:4:32:0:0	0:0:4:51:0:0
284430	T	0:50:0:0:0:0	0:43:0:0:0:0	0:44:0:0:0:0	0:53:0:2:0:0
286248	C	0:0:54:0:0:0	0:0:44:0:0:0	0:0:53:0:0:0	2:0:68:0:0:0
286578	A	42:0:0:0:0:0	30:0:0:0:0:0	39:0:0:0:0:0	53:0:2:0:0:0
290682	C	0:0:71:0:0:0	0:0:77:0:0:0	0:0:76:0:0:0	0:2:82:0:0:0
293130	G	0:0:0:71:0:0	0:0:0:63:0:0	0:0:0:65:0:0	0:2:0:87:0:0
298110	C	0:0:83:0:0:0	0:0:108:0:0:0	0:0:96:0:0:0	0:2:118:0:0:0
298996	T	0:52:0:0:0:0	0:48:0:0:0:0	0:61:0:1:0:0	0:69:0:2:0:0
300170	T	0:51:0:0:0:0	0:60:0:0:0:0	0:64:0:0:0:0	0:65:2:0:0:0
301842	C	0:0:63:1:0:0	0:0:47:1:0:0	0:0:56:2:0:0	0:0:70:2:0:0
304197	C	0:0:59:0:0:0	0:0:73:0:0:0	0:0:91:0:0:0	2:0:74:0:0:0
305313	C	0:0:95:0:0:0	0:0:97:0:0:0	0:0:114:0:0:0	0:2:112:0:0:0
305860	G	0:0:0:104:0:0	0:0:0:70:0:0	0:0:0:60:0:0	0:2:0:107:0:0
310887	T	0:60:0:0:0:0	0:70:0:0:0:0	0:79:0:1:0:0	0:79:0:2:0:0
315268	C	0:0:60:0:0:0	0:0:58:0:0:0	0:0:75:0:0:0	2:0:85:0:0:0
315546	G	0:0:0:50:0:0	0:0:0:38:0:0	0:0:0:48:0:0	2:0:0:66:0:0
319325	C	0:0:46:1:0:0	0:0:65:0:0:0	0:0:53:0:0:0	0:0:79:2:0:0
320233	G	0:0:0:43:0:0	0:0:0:51:0:0	0:0:0:67:0:0	0:2:0:61:0:0
321968	C	0:0:76:0:0:0	0:0:63:0:0:0	0:0:59:0:0:0	2:0:107:0:0:0
322074	G	0:0:0:67:0:0	0:0:0:51:0:0	0:0:0:63:0:0	0:2:0:78:0:0
326680	G	0:0:0:42:0:0	0:0:0:48:0:0	0:0:1:35:0:0	0:0:2:62:0:0
329478	G	0:0:0:78:0:0	0:0:0:84:0:0	0:0:0:90:0:0	0:2:0:120:0:0
332721	C	0:0:37:6:0:0	0:0:40:6:0:0	0:0:45:7:0:0	0:0:51:8:0:0
349294	G	0:0:0:27:0:0	0:0:0:32:0:0	1:0:0:50:0:0	2:0:0:48:0:0
358838	A	47:0:0:0:0:0	43:0:0:1:0:0	47:0:0:0:0:0	60:0:0:2:0:0
359015	G	0:0:1:44:0:0	0:0:0:44:0:0	0:0:2:40:0:0	0:0:2:62:0:0
359616	C	0:0:85:0:0:0	0:0:87:0:0:0	0:0:128:0:0:0	0:2:101:0:0:0
360286	T	0:51:0:5:0:0	0:46:0:4:0:0	0:52:0:2:0:0	0:64:0:5:0:0
364086	C	0:0:62:0:0:0	0:0:62:0:0:0	0:0:53:0:0:0	0:2:76:0:0:0
377149	G	0:0:0:121:0:0	0:0:0:99:0:0	0:0:0:87:0:0	0:2:0:130:0:0
380924	G	0:1:0:59:0:0	0:1:0:48:0:0	0:0:0:53:0:0	0:2:0:67:0:0
384668	G	0:0:3:26:0:0	0:0:9:33:0:0	0:0:4:38:0:0	0:0:4:46:0:0
384734	T	0:31:0:0:0:0	0:27:0:0:0:0	0:56:0:0:0:0	0:54:0:2:0:0
386885	G	0:0:1:49:0:0	0:0:3:26:0:0	0:0:2:38:0:0	0:0:4:59:0:0
391413	C	1:0:60:0:0:0	1:0:37:0:0:0	0:0:52:0:0:0	2:0:96:0:0:0
394000	G	0:1:0:69:0:0	0:0:0:61:0:0	0:0:0:57:0:0	0:2:0:77:0:0
395803	G	0:0:9:47:0:0	0:0:2:46:0:0	0:0:8:37:0:0	0:0:7:54:0:0
397611	G	0:0:0:54:0:0	0:0:0:52:0:0	0:0:0:57:0:0	0:2:0:63:0:0
404235	G	0:0:0:76:0:0	0:0:0:87:0:0	0:0:0:79:0:0	2:0:0:94:0:0
409006	C	0:0:57:1:0:0	0:0:39:1:0:0	0:0:59:0:0:0	0:0:62:2:0:0
409675	G	1:0:0:27:0:0	4:0:0:34:0:0	3:0:0:40:0:0	8:0:0:42:0:0
410124	A	57:0:0:0:0:0	30:0:0:0:0:0	65:0:0:0:0:0	63:0:0:2:0:0
410946	G	0:0:0:76:0:0	0:0:0:72:0:0	0:0:0:77:0:0	2:0:0:113:0:0
418581	G	0:0:0:90:0:0	0:0:0:69:0:0	0:0:0:80:0:0	1:0:0:95:0:0
419357	G	0:0:0:79:0:0	0:0:0:84:0:0	0:0:0:77:0:0	0:0:2:109:0:0
438251	C	0:0:38:0:0:0	0:0:30:0:0:0	0:0:54:0:0:0	0:0:58:2:0:0
441775	C	0:0:82:0:0:0	0:0:69:0:0:0	0:0:81:0:0:0	2:0:103:0:0:0
442916	C	0:0:81:0:0:0	0:0:73:0:0:0	0:0:77:0:0:0	2:0:97:0:0:0
443210	T	0:50:0:0:0:0	0:39:0:0:0:0	0:41:0:1:0:0	0:56:0:2:0:0
443894	C	0:0:63:0:0:0	0:0:62:0:0:0	0:0:63:0:0:0	2:0:78:0:0:0
444854	G	0:0:0:64:0:0	0:0:1:40:0:0	0:0:0:47:0:0	0:0:2:71:0:0
445885	T	1:40:1:0:0:0	0:46:0:0:0:0	0:44:0:0:0:0	0:76:2:0:0:0
447388	G	0:0:0:75:0:0	0:0:0:84:0:0	0:0:0:64:0:0	2:0:0:92:0:0
452613	A	43:0:0:0:0:0	38:0:2:0:0:0	44:0:4:0:0:0	45:0:5:0:0:0
458178	C	0:0:33:1:0:0	0:0:40:0:0:0	0:0:37:1:0:0	0:0:50:2:0:0
460744	A	49:0:0:0:0:0	43:0:2:0:0:0	42:0:6:0:0:0	50:0:6:0:0:0
461103	G	0:1:0:36:0:0	0:0:0:38:0:0	0:3:0:33:0:0	0:2:0:53:0:0
462457	T	0:62:0:0:0:0	0:46:0:0:0:0	0:78:0:0:0:0	0:76:0:2:0:0
464272	C	0:0:36:3:0:0	0:0:34:4:0:0	0:0:42:4:0:0	0:0:46:4:0:0
477530	G	0:0:0:47:0:0	0:0:0:51:0:0	0:0:0:39:0:0	0:0:2:51:0:0
477570	G	0:0:0:76:0:0	0:0:0:69:0:0	0:0:0:74:0:0	0:2:0:93:0:0
479040	G	0:0:0:64:0:0	0:0:0:64:0:0	0:0:0:60:0:0	2:0:0:71:0:0
479955	G	0:0:3:47:0:0	0:0:2:41:0:0	0:0:0:34:0:0	0:0:4:70:0:0
486016	G	0:0:0:76:0:0	0:0:0:93:0:0	0:0:0:101:0:0	0:2:0:118:0:0
486608	G	0:0:0:116:0:0	0:0:0:110:0:0	0:0:0:91:0:0	0:2:0:141:0:0
487589	T	0:51:0:0:0:0	0:63:0:0:0:0	0:65:0:0:0:0	0:63:0:2:0:0
492799	G	0:0:0:87:0:0	0:0:0:84:0:0	0:0:0:81:0:0	0:2:0:107:0:0
492973	C	0:0:50:1:0:0	0:0:32:2:0:0	0:0:33:3:0:0	0:0:68:4:0:0
493910	C	0:0:37:1:0:0	0:0:39:0:0:0	0:0:44:0:0:0	0:0:54:2:0:0
501743	G	0:0:3:53:0:0	0:0:3:43:0:0	0:0:4:48:0:0	0:0:6:65:0:0
507493	C	0:0:86:0:0:0	0:0:72:0:0:0	0:0:68:0:0:0	2:0:82:0:0:0
507607	C	0:0:47:0:0:0	0:0:37:0:0:0	0:0:47:0:0:0	0:2:63:0:0:0
512607	G	0:0:1:35:0:0	0:0:1:39:0:0	0:0:1:49:0:0	0:0:2:52:0:0
514235	G	0:0:0:52:0:0	0:0:0:55:0:0	0:0:0:63:0:0	2:0:0:65:0:0
516424	C	0:0:50:0:0:0	1:0:41:0:0:0	0:0:51:0:0:0	2:0:63:0:0:0
516514	T	0:66:0:0:0:0	0:64:1:0:0:0	0:55:0:0:0:0	0:93:2:0:0:0
517418	G	0:0:1:49:0:0	0:0:4:48:0:0	0:0:1:49:0:0	0:0:4:54:0:0
517835	G	0:0:1:60:0:0	0:0:0:55:0:0	0:0:1:48:0:0	0:0:2:70:0:0
524195	C	0:0:57:0:0:0	0:0:45:0:0:0	0:0:42:0:0:0	0:0:63:2:0:0
526937	C	0:0:32:2:0:0	0:0:26:0:0:0	0:0:33:1:0:0	0:0:49:2:0:0
532400	C	0:0:72:0:0:0	0:0:76:0:0:0	0:0:64:0:0:0	2:0:103:0:0:0
533940	G	0:0:1:61:0:0	0:0:0:60:0:0	0:0:2:55:0:0	0:0:3:62:0:0
534247	G	0:1:0:58:0:0	0:0:0:45:0:0	0:0:0:76:0:0	0:2:0:88:0:0
536129	G	0:0:1:68:0:0	0:0:0:68:0:0	0:0:0:53:0:0	0:0:2:83:0:0
536685	T	0:27:0:2:0:0	0:34:0:2:0:0	0:37:0:1:0:0	0:50:0:2:0:0
540342	A	53:0:0:0:0:0	44:0:0:0:0:0	45:0:0:0:0:0	59:0:2:0:0:0
541575	G	0:0:2:46:0:0	0:0:2:58:0:0	0:0:2:47:0:0	0:0:3:79:0:0
545521	C	0:0:92:0:0:0	0:0:80:0:0:0	0:0:90:0:0:0	0:2:96:0:0:0
548193	G	0:0:2:33:0:0	0:0:0:35:0:0	0:0:1:52:0:0	0:0:3:51:0:0
548500	A	49:0:0:0:0:0	35:0:0:0:0:0	68:0:0:0:0:0	74:0:0:2:0:0
548786	C	0:0:54:0:0:0	0:0:44:0:0:0	0:0:53:0:0:0	0:2:89:0:0:0
549129	C	0:0:69:0:0:0	0:0:46:0:0:0	0:0:77:0:0:0	2:0:94:0:0:0
549559	C	0:0:47:3:0:0	0:0:34:1:0:0	0:0:51:0:0:0	0:0:46:6:0:0
550349	C	0:0:40:0:0:0	1:0:42:0:0:0	2:0:41:0:0:0	2:0:63:0:0:0
550967	G	0:0:0:36:0:0	0:0:0:46:0:0	0:1:0:40:0:0	0:2:0:62:0:0
551337	C	0:0:36:0:0:0	0:0:43:2:0:0	0:0:43:3:0:0	0:0:48:4:0:0
552499	C	0:0:57:0:0:0	0:0:61:0:0:0	0:0:66:0:0:0	2:0:48:0:0:0
565138	C	0:0:45:3:0:0	0:0:48:4:0:0	0:0:52:2:0:0	0:0:51:2:0:0
566071	C	0:3:33:0:0:0	0:3:55:0:0:0	0:1:38:0:0:0	0:2:53:0:0:0
566124	C	0:0:37:1:0:0	0:0:32:3:0:0	0:0:39:3:0:0	0:0:47:4:0:0
571272	T	0:89:0:0:0:0	0:67:0:0:0:0	0:96:0:0:0:0	0:99:2:0:0:0
571356	C	0:0:48:1:0:0	0:0:43:1:0:0	0:0:43:1:0:0	0:0:51:2:0:0
574953	C	0:0:32:0:0:0	0:0:40:2:0:0	0:0:49:6:0:0	0:0:50:2:0:0
575776	C	0:0:74:0:0:0	1:0:72:0:0:0	0:0:75:0:0:0	0:2:83:0:0:0
575886	T	0:67:0:0:0:0	0:41:0:0:0:0	0:45:0:0:0:0	0:76:0:2:0:0
578797	G	0:0:4:28:0:0	0:0:3:25:0:0	0:0:7:23:0:0	0:0:9:41:0:0
579640	G	0:0:0:66:0:0	0:0:0:50:0:0	0:0:0:70:0:0	0:2:0:95:0:0
580461	G	0:0:0:92:0:0	0:0:0:81:0:0	0:0:0:96:0:0	0:2:0:110:0:0
583920	G	0:0:0:35:0:0	0:0:1:35:0:0	0:0:1:48:0:0	0:0:2:48:0:0
590487	G	0:0:0:60:0:0	0:0:0:52:0:0	0:0:0:61:0:0	2:0:0:78:0:0
591170	C	3:0:43:0:0:0	8:0:38:0:0:0	5:0:41:0:0:0	8:0:49:0:0:0
591244	T	0:37:0:2:0:0	0:52:0:6:0:0	0:45:0:5:0:0	0:54:0:4:0:0
594435	G	0:0:0:67:0:0	0:0:0:72:0:0	0:0:0:67:0:0	2:0:0:96:0:0
598497	C	0:0:74:0:0:0	0:0:71:0:0:0	0:0:80:0:0:0	2:0:97:0:0:0
599370	C	0:0:38:5:0:0	0:0:36:1:0:0	0:0:53:2:0:0	0:0:60:4:0:0
603137	G	0:0:0:52:0:0	0:0:0:43:0:0	0:0:0:38:0:0	0:2:0:67:0:0
605186	G	0:1:0:89:0:0	0:0:0:73:0:0	0:0:0:95:0:0	0:2:0:99:0:0
606058	G	0:0:0:42:0:0	0:0:0:54:0:0	0:0:0:55:0:0	0:2:0:77:0:0
621221	C	0:0:38:0:0:0	0:0:28:0:0:0	0:0:65:0:0:0	2:0:56:0:0:0
642672	G	0:0:2:47:0:0	0:0:1:44:0:0	0:0:4:44:0:0	0:0:5:49:0:0
644491	T	0:43:0:5:0:0	0:33:0:1:0:0	0:44:0:5:0:0	0:60:0:3:0:0
646205	G	7:0:0:36:0:0	3:0:0:42:0:0	3:0:0:43:0:0	4:0:0:47:0:0
646594	G	0:0:0:57:0:0	0:0:0:64:0:0	0:0:0:77:0:0	2:0:0:87:0:0
648397	G	0:0:2:46:0:0	0:0:2:45:0:0	0:0:1:43:0:0	0:0:3:48:0:0
649955	C	0:0:42:4:0:0	0:0:45:2:0:0	0:1:51:2:0:0	0:0:53:5:0:0
655140	G	0:3:0:56:0:0	0:4:0:34:0:0	1:2:0:49:0:0	0:3:0:59:0:0
655180	C	0:0:52:2:0:0	0:0:40:2:0:0	0:0:50:2:0:0	0:0:69:2:0:0
656036	C	0:0:81:0:0:0	0:0:75:0:0:0	0:0:79:0:0:0	2:0:117:0:0:0
657036	G	0:2:0:50:0:0	0:3:0:56:0:0	0:3:0:45:0:0	0:2:0:68:0:0
659327	T	0:49:0:0:0:0	0:57:0:0:0:0	0:49:0:0:0:0	0:55:0:2:0:0
660107	C	1:0:42:1:0:0	0:0:45:0:0:0	0:0:39:2:0:0	0:0:64:3:0:0
661151	T	0:77:0:0:0:0	0:77:0:0:0:0	0:70:0:0:0:0	0:92:2:0:0:0
668966	C	0:0:68:0:0:0	0:0:68:0:0:0	0:0:76:0:0:0	0:2:91:0:0:0
670756	C	0:0:35:3:0:0	0:0:38:1:0:0	0:0:36:1:0:0	0:0:57:4:0:0
676868	A	34:0:2:0:0:0	35:0:3:0:0:0	42:0:3:0:0:0	54:0:3:0:0:0
677372	T	0:84:0:0:0:0	0:72:0:0:0:0	0:64:0:0:0:0	0:88:2:0:0:0
683923	C	1:0:53:0:0:0	0:0:40:0:0:0	1:0:52:0:0:0	2:0:53:0:0:0
684418	G	0:0:0:52:0:0	0:0:1:41:0:0	0:0:0:53:0:0	0:0:2:68:0:0
686225	A	73:0:0:0:0:0	67:0:0:0:0:0	72:0:0:0:0:0	93:0:2:0:0:0
687649	G	0:0:5:30:0:0	0:0:1:43:0:0	0:0:1:37:0:0	0:0:3:59:0:0
692059	C	3:0:43:0:0:0	2:0:46:0:0:0	3:0:37:0:0:0	2:0:51:0:0:0
692369	C	0:0:59:0:0:0	0:0:48:0:0:0	0:0:59:0:0:0	0:2:85:0:0:0
694022	G	0:0:0:51:0:0	0:0:0:61:0:0	0:0:0:71:0:0	2:0:0:81:0:0
694151	C	0:0:49:0:0:0	1:0:65:0:0:0	2:0:81:0:0:0	2:0:70:0:0:0
696729	C	0:0:42:3:0:0	0:0:39:1:0:0	0:0:38:2:0:0	0:0:53:3:0:0
697774	G	0:0:3:46:0:0	0:0:1:44:0:0	0:0:1:53:0:0	0:0:3:56:0:0
703146	C	0:0:60:0:0:0	0:0:63:0:0:0	0:0:60:0:0:0	0:2:69:0:0:0
703823	C	0:0:66:0:0:0	0:0:61:0:0:0	0:0:58:0:0:0	2:0:91:0:0:0
705188	T	0:46:0:0:0:0	0:56:1:0:0:0	0:46:0:0:0:0	0:52:2:0:0:0
708871	G	0:0:1:35:0:0	0:0:0:32:0:0	0:0:0:44:0:0	0:0:2:54:0:0
709284	C	0:0:33:1:0:0	0:0:34:4:0:0	0:0:55:1:0:0	0:0:57:3:0:0
709323	G	0:0:0:43:0:0	0:0:2:31:0:0	0:0:1:51:0:0	0:0:3:56:0:0
709791	A	48:0:4:0:0:0	47:0:2:0:0:0	39:0:1:0:0:0	55:0:2:0:0:0
716521	G	0:0:0:36:0:0	0:0:3:43:0:0	0:0:0:52:0:0	0:0:2:60:0:0
718357	G	0:0:0:53:0:0	0:0:0:51:0:0	0:0:0:72:0:0	2:0:0:84:0:0
720735	C	0:0:71:0:0:0	0:0:70:0:0:0	0:0:75:0:0:0	0:2:97:0:0:0
721219	G	0:0:0:37:0:0	0:0:2:48:0:0	0:0:0:45:0:0	0:0:2:56:0:0
722073	G	0:0:0:52:0:0	0:1:0:85:0:0	0:0:0:57:0:0	0:2:0:73:0:0
729837	G	0:1:0:52:0:0	0:1:0:48:0:0	0:3:0:47:0:0	0:4:0:52:0:0
736851	G	7:0:0:61:0:0	4:0:0:50:0:0	2:0:0:50:0:0	4:0:0:67:0:0
745668	C	0:0:32:0:0:0	0:0:28:1:0:0	0:0:35:1:0:0	0:0:57:2:0:0
747017	G	0:0:0:28:0:0	0:0:0:38:0:0	0:0:0:35:0:0	2:0:0:48:0:0
751555	G	0:0:3:52:0:0	0:0:2:48:0:0	0:0:0:57:0:0	0:0:4:60:0:0
756556	C	0:0:67:0:0:0	1:0:47:0:0:0	2:0:52:0:0:0	3:0:72:0:0:0
756908	G	0:0:0:71:0:0	0:0:0:74:0:0	0:0:0:85:0:0	2:0:0:79:0:0
761610	G	0:0:0:92:0:0	0:0:0:96:0:0	0:0:0:96:0:0	2:1:0:98:0:0
761867	C	0:0:68:1:0:0	0:0:46:2:0:0	0:0:51:0:0:0	0:0:60:2:0:0
769902	C	0:0:47:0:0:0	1:0:56:0:0:0	0:0:64:0:0:0	2:0:61:0:0:0
771708	C	0:0:41:0:0:0	0:0:50:0:0:0	2:0:38:0:0:0	2:0:69:0:0:0
777399	G	0:0:2:24:0:0	0:0:3:31:0:0	0:0:4:39:0:0	0:0:4:49:0:0
781051	G	0:0:0:78:0:0	0:0:0:79:0:0	0:0:0:99:0:0	2:0:0:138:0:0
783081	C	0:0:82:0:0:0	0:0:81:0:0:0	0:0:88:0:0:0	2:1:103:0:0:0
784102	C	0:0:52:1:0:0	0:0:35:4:0:0	0:0:32:3:0:0	0:0:48:5:0:0
784296	G	0:0:1:57:0:0	0:0:4:52:0:0	0:0:0:56:0:0	0:0:4:57:0:0
785538	G	0:0:0:100:0:0	0:0:0:93:0:0	0:0:0:86:0:0	0:2:0:131:0:0
786200	C	0:0:92:0:0:0	0:0:73:0:0:0	0:0:68:0:0:0	2:0:85:0:0:0
786860	G	0:2:0:42:0:0	0:2:0:42:0:0	0:3:0:61:0:0	0:2:0:53:0:0
788275	C	0:0:67:0:0:0	0:0:69:0:0:0	0:0:103:0:0:0	2:0:114:0:0:0
790188	G	0:3:0:49:0:0	0:4:0:52:0:0	0:4:0:43:0:0	0:4:0:58:0:0
791861	G	0:0:0:77:0:0	0:1:0:58:0:0	1:0:0:77:0:0	2:0:0:80:0:0
793877	C	0:0:64:0:0:0	0:0:86:0:0:0	0:0:76:0:0:0	2:0:74:0:0:0
794061	C	0:0:48:3:0:0	0:0:36:1:0:0	0:0:45:3:0:0	0:0:51:3:0:0
794951	G	0:0:2:40:0:0	0:0:2:33:0:0	0:0:2:24:0:0	0:0:3:52:0:0
797423	C	0:0:41:0:0:0	0:0:40:2:0:0	0:0:62:1:0:0	0:0:62:2:0:0
800997	C	6:0:43:0:0:0	2:0:54:0:0:0	1:0:40:0:0:0	3:0:54:0:0:0
805922	G	0:0:0:57:0:0	0:0:0:52:0:0	0:0:1:59:0:0	0:0:2:74:0:0
806736	C	0:0:57:0:0:0	1:0:54:0:0:0	3:0:68:0:0:0	2:0:75:0:0:0
806739	C	0:0:56:0:0:0	0:0:53:0:0:0	0:0:69:0:0:0	2:0:73:0:0:0
807474	C	2:0:85:0:0:0	0:0:88:0:0:0	0:1:78:0:0:0	2:0:88:0:0:0
813360	G	0:0:0:74:0:0	0:0:0:79:0:0	0:0:0:83:0:0	0:2:0:93:0:0
813415	G	0:0:0:49:0:0	0:0:0:53:0:0	0:0:0:54:0:0	0:0:2:65:0:0
822175	C	0:0:52:0:0:0	0:0:47:0:0:0	0:0:52:0:0:0	0:0:49:2:0:0
823709	T	0:89:0:0:0:0	0:81:0:0:0:0	0:87:0:0:0:0	0:81:2:0:0:0
834215	G	0:0:0:113:0:0	0:0:0:94:0:0	0:0:0:93:0:0	2:0:0:112:0:0
843160	G	0:0:0:59:0:0	0:0:0:75:0:0	0:0:0:69:0:0	0:2:0:87:0:0
852177	C	1:1:83:0:0:0	2:0:77:0:0:0	0:0:73:0:0:0	6:0:116:0:0:0
852192	G	0:0:0:104:0:0	0:0:0:96:0:0	0:0:0:104:0:0	0:2:0:129:0:0
853164	G	0:0:3:49:0:0	0:0:3:37:0:0	0:0:3:54:0:0	0:0:4:46:0:0
857868	T	0:82:0:0:0:0	0:82:0:0:0:0	0:97:0:0:0:0	0:95:0:2:0:0
858016	G	0:0:0:70:0:0	0:0:0:69:0:0	0:0:0:89:0:0	2:0:0:108:0:0
861731	C	0:1:40:0:0:0	0:1:44:0:0:0	0:5:43:0:0:0	0:2:50:0:0:0
862541	G	0:0:0:67:0:0	0:1:0:56:0:0	0:0:0:53:0:0	0:2:0:88:0:0
863597	C	0:0:36:0:0:0	0:0:50:0:0:0	0:0:43:0:0:0	2:0:55:0:0:0
864761	G	0:0:2:50:0:0	0:0:1:31:0:0	0:0:2:47:0:0	0:0:7:59:0:0
865868	G	0:2:0:37:0:0	0:1:0:34:0:0	0:4:0:44:0:0	0:4:0:54:0:0
866086	T	0:67:0:0:0:0	0:54:0:0:0:0	0:65:0:0:0:0	0:82:2:0:0:0
870101	T	0:49:0:0:0:0	0:43:0:6:0:0	0:60:0:0:0:0	0:69:0:3:0:0
871332	C	0:0:70:0:0:0	0:0:44:0:0:0	0:0:70:0:0:0	0:2:72:0:0:0
878230	C	1:0:81:0:0:0	1:0:82:0:0:0	0:0:96:0:0:0	2:0:100:0:0:0
880693	A	107:0:0:0:0:0	73:0:0:0:0:0	109:0:0:1:0:0	120:0:0:2:0:0
880710	C	0:0:91:0:0:0	0:0:60:0:0:0	0:0:94:0:0:0	2:0:96:0:0:0
881978	C	0:0:60:0:0:0	0:0:57:0:0:0	0:0:56:0:0:0	2:0:80:0:0:0
882409	G	0:0:3:32:0:0	0:0:5:19:0:0	0:0:1:36:0:0	0:0:7:48:0:0
884639	G	0:0:0:95:0:0	0:0:0:97:0:0	0:0:0:98:0:0	2:0:0:117:0:0
886074	T	0:66:0:0:0:0	0:80:0:0:0:0	0:72:0:0:0:0	0:105:2:0:0:0
886529	G	0:0:1:33:0:0	0:0:1:33:0:0	0:0:3:35:0:0	0:0:3:58:0:0
893124	G	0:0:0:57:0:0	1:0:0:62:0:0	3:0:0:59:0:0	5:0:0:80:0:0
896314	A	42:0:0:0:0:0	37:0:0:0:0:0	52:0:0:0:0:0	58:0:0:2:0:0
899108	G	0:0:0:79:0:0	0:0:0:67:0:0	0:0:0:72:0:0	0:2:0:85:0:0
900310	C	0:1:82:0:0:0	0:0:92:0:0:0	0:0:95:0:0:0	2:0:121:0:0:0
900448	C	0:0:104:0:0:0	0:0:101:0:0:0	1:0:102:0:0:0	0:2:141:0:0:0
903085	A	32:0:1:0:0:0	35:0:4:0:0:0	57:0:1:0:0:0	57:0:2:0:0:0
904406	C	0:0:82:0:0:0	0:0:89:0:0:0	0:0:103:0:0:0	0:2:107:0:0:0
904498	C	0:0:84:0:0:0	0:0:75:0:0:0	0:0:83:0:0:0	2:0:82:0:0:0
906253	G	0:2:0:40:0:0	0:2:0:25:0:0	0:5:0:38:0:0	0:3:0:62:0:0
906278	G	0:1:0:72:0:0	0:0:0:67:0:0	0:0:0:69:0:0	0:2:0:116:0:0
912604	C	0:0:46:1:0:0	0:0:55:2:0:0	0:0:50:1:0:0	0:0:61:2:0:0
914897	G	0:0:3:64:0:0	0:0:1:45:0:0	0:0:1:63:0:0	0:0:2:75:0:0
916843	G	0:0:3:43:0:0	0:0:0:33:0:0	0:0:1:46:0:0	0:0:2:68:0:0
931028	C	0:0:46:0:0:0	0:0:48:0:0:0	1:0:42:0:0:0	2:0:53:0:0:0
931379	G	0:0:1:45:0:0	0:0:3:41:0:0	0:0:7:40:0:0	0:0:4:47:0:0
946329	T	0:36:0:3:0:0	0:40:0:0:0:0	0:50:0:1:0:0	0:64:0:2:0:0
946798	T	0:92:0:0:0:0	0:88:0:0:0:0	0:114:0:0:0:0	0:131:2:0:0:0
955369	C	0:0:69:0:0:0	0:0:71:0:0:0	0:0:99:0:0:0	2:0:100:0:0:0
955923	C	0:0:41:0:0:0	0:0:50:0:0:0	0:0:49:0:0:0	2:0:67:0:0:0
958693	C	0:0:46:6:0:0	0:0:47:1:0:0	0:0:66:2:0:0	0:0:66:3:0:0
961204	C	0:0:44:3:0:0	0:0:43:1:0:0	0:0:51:3:0:0	0:0:59:2:0:0
968101	G	0:0:0:34:0:0	0:0:3:47:0:0	0:0:4:48:0:0	0:0:2:61:0:0
970823	T	0:49:0:2:0:0	0:44:0:2:0:0	0:55:0:0:0:0	0:53:0:2:0:0
973134	G	0:0:0:44:0:0	0:0:0:61:0:0	0:0:0:63:0:0	1:1:0:60:0:0
973386	C	0:0:41:5:0:0	0:0:31:7:0:0	0:0:48:4:0:0	0:0:47:3:0:0
975003	C	0:0:71:0:0:0	1:0:79:0:0:0	0:0:74:0:0:0	0:2:107:0:0:0
979938	C	0:0:82:0:0:0	0:0:80:0:0:0	1:0:106:0:0:0	2:0:107:0:0:0
980092	C	0:0:35:1:0:0	0:0:33:3:0:0	0:0:52:1:0:0	0:0:60:3:0:0
981541	G	0:0:2:54:0:0	0:0:3:48:0:0	0:0:4:48:0:0	1:0:7:72:0:0
988754	G	0:1:0:45:0:0	0:0:0:42:0:0	0:0:0:47:0:0	0:2:0:52:0:0
989272	G	0:0:0:45:0:0	0:0:2:57:0:0	0:0:1:48:0:0	0:0:3:69:0:0
992245	G	0:0:0:31:0:0	0:0:1:47:0:0	0:0:0:48:0:0	0:0:3:64:0:0
992979	C	0:0:96:0:0:0	0:0:103:0:0:0	0:0:103:0:0:0	0:2:108:0:0:0
995416	T	0:91:0:0:0:0	0:85:0:0:0:0	0:69:0:0:0:0	2:103:0:0:0:0
995455	C	0:4:38:0:0:0	0:2:47:0:0:0	0:4:38:0:0:0	0:2:50:0:0:0
995478	C	0:0:53:0:0:0	0:0:69:0:0:0	0:0:55:0:0:0	2:0:66:0:0:0
997362	C	0:0:85:0:0:0	0:0:111:0:0:0	0:0:100:0:0:0	2:0:116:0:0:0
1001598	C	0:0:69:0:0:0	0:0:57:0:0:0	0:0:72:0:0:0	0:0:84:2:0:0
1002819	C	0:2:54:0:0:0	0:3:69:0:0:0	0:4:75:0:0:0	0:6:72:0:0:0
1003982	C	0:0:44:2:0:0	0:0:26:4:0:0	0:0:40:4:0:0	0:0:62:5:0:0
1005974	C	0:0:59:0:0:0	0:0:48:0:0:0	0:0:48:0:0:0	1:0:77:2:0:0
1006828	G	0:0:4:30:0:0	0:0:7:30:0:0	0:0:2:42:0:0	0:0:4:49:0:0
1009390	G	0:1:0:51:0:0	0:0:0:66:0:0	0:0:0:46:0:0	2:0:0:71:0:0
1010295	G	0:0:0:89:0:0	0:0:0:92:0:0	0:0:0:87:0:0	0:2:0:90:0:0
1013171	G	0:0:2:50:0:0	0:0:2:32:0:0	0:0:1:51:0:0	0:0:4:60:0:0
1014959	A	51:0:0:0:0:0	38:0:0:0:0:0	38:0:0:1:0:0	60:0:0:2:0:0
1015096	G	0:0:0:104:0:0	0:0:0:98:0:0	0:0:0:106:0:0	2:0:0:118:0:0
1015814	G	1:0:0:53:0:0	0:0:0:55:0:0	0:0:0:60:0:0	0:0:2:67:0:0
1016559	C	0:0:94:0:0:0	0:0:70:0:0:0	0:0:86:0:0:0	0:2:99:0:0:0
1018404	G	0:0:1:41:0:0	0:0:3:45:0:0	0:0:1:60:0:0	0:0:4:50:0:0
1022477	C	0:0:39:0:0:0	0:0:41:0:0:0	0:0:41:0:0:0	2:0:50:0:0:0
1022840	A	45:0:0:0:0:0	43:0:4:0:0:0	58:0:5:0:0:0	58:0:4:0:0:0
1030991	C	0:0:59:0:0:0	0:0:68:0:0:0	0:0:56:1:0:0	0:0:65:2:0:0
1033537	G	0:0:0:51:0:0	0:0:0:38:0:0	0:0:0:60:0:0	0:0:2:49:0:0
1036068	T	0:37:0:1:0:0	0:51:0:0:0:0	0:44:0:3:0:0	0:46:0:4:0:0
1038237	C	0:0:67:0:0:0	0:0:76:0:0:0	0:0:79:0:0:0	0:2:122:0:0:0
1043775	C	0:0:77:0:0:0	0:0:65:0:0:0	0:0:75:0:0:0	0:2:82:0:0:0
1045866	C	0:0:97:0:0:0	0:0:90:0:0:0	0:0:86:0:0:0	0:2:148:0:0:0
1047457	C	0:0:62:0:0:0	0:0:53:2:0:0	0:0:68:0:0:0	0:0:68:2:0:0
1048516	C	0:0:66:0:0:0	0:0:93:0:0:0	0:0:77:0:0:0	1:0:98:0:0:0
1048549	C	0:0:44:2:0:0	0:0:44:3:0:0	0:0:36:7:0:0	0:0:75:6:0:0
1048620	G	0:0:0:44:0:0	0:0:0:30:0:0	0:0:0:35:0:0	0:0:2:50:0:0
1051772	T	0:92:0:0:0:0	0:92:0:0:0:0	0:97:0:0:0:0	0:128:2:0:0:0
1062986	C	0:0:38:0:0:0	3:0:48:0:0:0	1:0:41:0:0:0	4:0:59:0:0:0
1063438	C	0:0:86:0:0:0	0:0:78:0:0:0	0:0:99:0:0:0	0:0:114:2:0:0
1068132	T	0:42:0:3:0:0	0:44:0:2:0:0	0:37:0:0:0:0	0:57:0:2:0:0
1069124	G	0:0:0:71:0:0	0:0:0:74:0:0	0:0:0:73:0:0	2:0:0:87:0:0
1069296	C	0:0:41:2:0:0	0:0:40:6:0:0	0:0:40:4:0:0	0:0:52:3:0:0
1077687	G	0:0:3:41:0:0	0:0:5:36:0:0	0:0:4:57:0:0	0:0:7:67:0:0
1080971	C	0:0:39:2:0:0	0:0:38:2:0:0	0:0:53:5:0:0	1:0:61:4:0:0
1086413	G	0:0:0:46:0:0	0:1:0:60:0:0	0:2:0:45:0:0	0:2:0:51:0:0
1086530	G	0:0:1:39:0:0	0:0:2:43:0:0	0:0:3:42:0:0	0:0:2:53:0:0
1087871	G	0:0:0:55:0:0	0:0:0:44:0:0	0:0:0:57:0:0	0:2:0:70:0:0
1094740	G	0:0:0:75:0:0	0:0:0:81:0:0	0:0:0:73:0:0	0:2:0:102:0:0
1100417	G	0:1:0:66:0:0	0:0:0:58:0:0	0:0:0:60:0:0	0:2:0:72:0:0
1103532	G	0:0:0:74:0:0	0:0:0:86:0:0	0:0:0:90:0:0	2:0:0:116:0:0
1109920	G	0:0:2:54:0:0	0:0:0:41:0:0	0:0:1:37:0:0	0:0:2:65:0:0
1115198	G	0:3:0:39:0:0	0:0:0:35:0:0	0:0:0:36:0:0	0:4:0:52:0:0
1116223	A	39:0:0:0:0:0	58:0:0:0:0:0	51:0:0:0:0:0	61:0:2:0:0:0
1119290	C	1:0:42:0:0:0	0:0:35:0:0:0	0:0:35:0:0:0	3:0:57:0:0:0
1124414	G	0:0:0:87:0:0	0:0:0:79:0:0	0:0:0:112:0:0	2:0:0:98:0:0
1125014	C	0:0:64:0:0:0	0:0:57:0:0:0	0:0:66:0:0:0	0:2:73:0:0:0
1126480	G	0:0:0:69:0:0	0:0:0:75:0:0	0:0:0:67:0:0	0:0:2:83:0:0
1129129	C	0:0:56:0:0:0	0:0:56:0:0:0	0:0:78:0:0:0	2:0:80:0:0:0
1136403	C	0:0:46:0:0:0	2:0:55:0:0:0	0:0:35:0:0:0	2:0:70:0:0:0
1140374	C	0:0:59:0:0:0	0:0:67:0:0:0	0:0:67:0:0:0	0:2:72:0:0:0
1140840	C	0:0:54:0:0:0	0:0:41:0:0:0	0:0:57:2:0:0	0:0:55:2:0:0
1148730	C	0:0:40:0:0:0	0:0:41:1:0:0	0:0:36:2:0:0	0:1:49:2:0:0
1151418	C	0:0:109:0:0:0	0:0:85:0:0:0	0:0:93:0:0:0	2:1:110:0:0:0
1153616	C	1:0:42:0:0:0	4:0:43:0:0:0	0:0:35:0:0:0	4:0:65:0:0:0
1155386	C	2:0:51:0:0:0	1:0:37:0:0:0	1:0:37:0:0:0	2:0:53:0:0:0
1157531	C	0:0:35:0:0:0	0:0:31:5:0:0	0:0:32:1:0:0	0:0:49:2:0:0
1165964	A	49:0:1:0:0:0	42:0:0:0:0:0	40:0:0:0:0:0	62:0:2:0:0:0
1167572	G	0:0:0:54:0:0	0:0:0:57:0:0	0:0:0:42:0:0	2:0:0:91:0:0
1172667	G	0:0:0:57:0:0	0:0:0:53:0:0	0:0:0:47:0:0	0:2:0:73:0:0
1179980	C	0:0:42:0:0:0	0:0:44:1:0:0	0:0:45:1:0:0	0:0:72:2:0:0
1180272	T	0:46:0:2:0:0	0:46:0:1:0:0	0:52:0:3:0:0	0:52:0:7:0:0
1182441	G	0:0:0:84:0:0	0:0:0:70:0:0	0:0:0:88:0:0	2:0:0:96:0:0
1182630	G	0:0:0:90:0:0	0:0:0:80:0:0	0:0:0:90:0:0	0:2:0:106:0:0
1185711	C	1:0:43:0:0:0	3:0:42:0:0:0	4:0:44:0:0:0	2:0:54:0:0:0
1186010	C	0:0:35:0:0:0	0:0:36:0:0:0	0:3:39:0:0:0	0:2:48:0:0:0
1187183	G	0:0:1:34:0:0	0:0:2:40:0:0	0:0:5:40:0:0	0:0:2:63:0:0
1195346	T	0:62:0:2:0:0	0:51:0:0:0:0	0:42:0:1:0:0	0:87:0:3:0:0
1197308	C	0:0:89:0:0:0	0:1:84:0:0:0	0:0:97:0:0:0	2:0:98:0:0:0
1199677	T	0:45:0:0:0:0	0:44:0:1:0:0	0:60:0:0:0:0	0:50:0:2:0:0
1200774	T	0:54:0:1:0:0	0:58:0:4:0:0	0:56:0:3:0:0	0:72:0:3:0:0
1202092	G	0:0:0:38:0:0	0:0:1:34:0:0	0:0:2:34:0:0	0:0:2:56:0:0
1203777	C	0:0:61:0:0:0	0:0:55:0:0:0	0:0:67:0:0:0	0:0:106:2:0:0
1206281	G	0:2:0:38:0:0	0:1:0:41:0:0	0:2:0:43:0:0	0:2:0:65:0:0
1206843	G	0:0:0:89:0:0	0:0:0:78:0:0	0:0:0:77:0:0	0:2:0:85:0:0
1207136	C	0:0:35:6:0:0	0:0:23:6:0:0	0:0:36:4:0:0	0:0:56:5:0:0
1207193	G	0:0:0:70:0:0	0:0:0:75:0:0	0:0:0:68:0:0	0:2:0:98:0:0
1215886	C	0:0:44:1:0:0	0:0:51:0:0:0	0:0:58:2:0:0	1:0:70:3:0:0
1220172	G	0:0:0:43:0:0	0:0:1:38:0:0	0:0:1:42:0:0	0:0:2:62:0:0
1223850	G	0:0:0:62:0:0	0:0:0:77:0:0	0:0:0:78:0:0	2:0:0:94:0:0
1230026	C	0:0:75:0:0:0	0:0:83:0:0:0	0:1:70:0:0:0	0:2:121:0:0:0
1232764	C	0:0:42:5:0:0	0:0:42:5:0:0	0:0:42:4:0:0	0:0:57:10:0:0
1237101	C	0:0:42:1:0:0	0:0:29:2:0:0	0:0:30:1:0:0	0:0:51:2:0:0
1238923	G	0:0:6:34:0:0	0:0:5:33:0:0	0:0:2:45:0:0	0:0:4:48:0:0
1242001	A	40:0:3:0:0:0	54:0:1:0:0:0	35:0:3:0:0:0	56:0:3:0:0:0
1244018	G	0:0:2:45:0:0	0:0:1:47:0:0	0:0:4:42:0:0	0:0:2:58:0:0
1247718	C	0:0:26:0:0:0	0:0:35:2:0:0	0:0:38:0:0:0	0:0:48:3:0:0
1247728	C	0:0:40:0:0:0	0:0:40:0:0:0	0:0:45:0:0:0	0:2:56:0:0:0
1248101	C	0:0:35:0:0:0	0:0:40:1:0:0	0:0:39:0:0:0	0:0:62:4:0:0
1250158	A	56:0:0:0:0:0	59:0:0:0:0:0	56:0:0:0:0:0	73:0:2:0:0:0
1254111	T	0:43:0:1:0:0	0:39:0:0:0:0	0:55:0:1:0:0	0:65:0:2:0:0
1255744	C	1:0:53:0:0:0	0:0:60:0:0:0	1:0:83:0:0:0	2:0:73:0:0:0
1255806	A	41:0:4:0:0:0	43:0:3:0:0:0	46:0:8:0:0:0	55:0:3:0:0:0
1257656	T	0:50:2:0:0:0	0:44:3:0:0:0	0:40:1:0:0:0	0:59:3:0:0:0
1259903	C	0:0:47:5:0:0	0:0:45:4:0:0	0:0:45:4:0:0	0:0:62:5:0:0
1260769	G	0:0:0:58:0:0	0:0:0:60:0:0	1:0:0:74:0:0	2:0:0:84:0:0
1264524	C	0:0:49:0:0:0	0:0:38:0:0:0	1:0:57:0:0:0	4:0:72:0:0:0
1265272	C	0:0:37:1:0:0	0:0:35:2:0:0	0:0:33:2:0:0	0:0:58:5:0:0
1265448	G	0:0:0:60:0:0	0:0:0:57:0:0	0:0:0:87:0:0	2:0:0:78:0:0
1266653	G	0:0:7:54:0:0	0:0:5:56:0:0	0:0:3:39:0:0	0:0:3:51:0:0
1267677	A	38:0:0:0:0:0	43:0:0:0:0:0	37:0:0:0:0:0	51:0:0:2:0:0
1270070	T	0:43:0:3:0:0	0:33:0:4:0:0	0:42:0:2:0:0	0:51:0:6:0:0
1270505	G	0:0:0:37:0:0	0:0:1:46:0:0	0:0:0:38:0:0	0:0:2:56:0:0
1271174	G	0:0:0:51:0:0	0:0:0:47:0:0	0:1:0:65:0:0	0:2:0:57:0:0
1271287	C	0:0:33:1:0:0	0:0:49:2:0:0	0:0:50:3:0:0	0:0:51:5:0:0
1275538	G	0:0:0:46:0:0	0:0:0:57:0:0	0:0:0:71:0:0	2:0:0:68:0:0
1279350	C	0:0:80:0:0:0	0:0:72:0:0:0	0:0:88:0:0:0	2:0:89:0:0:0
1280465	G	0:0:1:38:0:0	0:0:0:31:0:0	0:0:0:36:0:0	0:0:3:57:0:0
1285540	G	0:0:0:71:0:0	0:1:0:65:0:0	0:0:0:93:0:0	0:2:0:81:0:0
1288709	G	0:0:0:98:0:0	0:0:0:79:0:0	0:0:0:76:0:0	0:2:0:99:0:0
1290869	G	0:0:2:61:0:0	0:0:0:83:0:0	0:0:1:56:0:0	0:0:3:94:0:0
1293834	C	0:0:59:0:0:0	0:0:48:1:0:0	0:0:54:1:0:0	0:0:65:3:0:0
1294652	C	0:0:44:0:0:0	0:0:56:0:0:0	0:0:69:0:0:0	0:1:65:0:0:0
1295421	C	0:0:37:1:0:0	0:0:38:6:0:0	0:0:61:3:0:0	0:0:62:4:0:0
1298518	A	48:0:3:0:0:0	37:0:1:0:0:0	36:0:3:0:0:0	45:0:8:0:0:0
1301031	C	0:0:52:0:0:0	0:0:37:2:0:0	0:0:51:2:0:0	0:0:52:3:0:0
1304772	C	0:0:49:0:0:0	2:0:53:0:0:0	0:0:62:0:0:0	2:0:72:0:0:0
1307417	C	0:0:81:0:0:0	0:0:80:0:0:0	0:0:76:0:0:0	2:0:111:0:0:0
1307817	C	0:0:40:3:0:0	0:0:39:5:0:0	0:0:43:5:0:0	0:0:44:11:0:0
1308121	C	1:0:41:2:0:0	0:0:40:4:0:0	0:0:41:10:0:0	0:0:50:3:0:0
1308729	C	0:0:40:7:0:0	0:0:34:6:0:0	0:0:38:8:0:0	0:0:52:8:0:0
1309142	C	0:0:50:2:0:0	0:0:48:4:0:0	0:0:42:1:0:0	0:0:61:3:0:0
1311574	C	0:0:54:3:0:0	0:0:56:1:0:0	0:0:44:0:0:0	0:0:54:4:0:0
1313737	A	50:0:6:0:0:0	41:0:3:0:0:0	41:0:6:0:0:0	80:0:2:0:0:0
1313771	G	0:1:0:52:0:0	0:0:0:50:0:0	0:0:0:38:0:0	0:2:0:67:0:0
1315430	T	0:56:0:0:0:0	0:47:0:1:0:0	0:57:0:0:0:0	0:51:0:2:0:0
1318371	T	0:67:0:0:0:0	0:68:0:0:0:0	0:55:0:0:0:0	0:75:2:0:0:0
1324489	G	0:0:0:85:0:0	0:0:0:80:0:0	0:0:0:74:0:0	2:0:0:87:0:0
1325149	C	0:0:42:2:0:0	0:0:38:1:0:0	0:0:49:3:0:0	0:0:57:3:0:0
1327925	C	0:0:50:2:0:0	0:0:31:1:0:0	0:0:39:1:0:0	0:0:62:3:0:0
1328464	T	0:68:0:1:0:0	0:62:0:0:0:0	0:58:0:1:0:0	0:86:0:2:0:0
1329432	G	0:0:0:35:0:0	0:0:0:36:0:0	0:0:0:48:0:0	0:2:0:63:0:0
1333000	C	0:0:84:0:0:0	0:0:79:0:0:0	0:0:89:0:0:0	0:2:108:0:0:0
1336494	C	0:0:38:2:0:0	0:0:25:1:0:0	0:0:40:0:0:0	0:0:52:3:0:0
1343417	G	0:0:0:66:0:0	0:2:0:57:0:0	0:1:0:59:0:0	0:4:0:88:0:0
1344268	A	80:0:0:0:0:0	69:0:0:0:0:0	66:0:0:0:0:0	95:2:0:0:0:0
1355072	G	0:0:2:39:0:0	0:0:1:40:0:0	0:0:3:40:0:0	0:1:2:59:0:0
1359654	C	0:0:91:0:0:0	1:0:105:0:0:0	0:0:95:0:0:0	0:2:111:0:0:0
1360546	A	21:0:3:0:0:0	30:0:1:0:0:0	47:0:3:0:0:0	49:0:4:0:0:0
1360578	G	0:1:0:45:0:0	0:0:0:36:0:0	0:0:0:63:0:0	0:2:0:56:0:0
1361110	C	0:0:60:0:0:0	0:0:43:0:0:0	0:0:76:0:0:0	0:2:73:0:0:0
1367543	G	0:0:1:44:0:0	0:0:1:43:0:0	0:0:0:51:0:0	0:0:2:57:0:0
1367964	G	0:0:0:39:0:0	0:0:1:34:0:0	0:0:2:41:0:0	0:0:2:55:0:0
1374470	G	0:0:1:51:0:0	0:0:1:39:0:0	0:0:1:43:0:0	0:0:3:55:0:0
1375087	T	0:70:0:0:0:0	0:68:0:0:0:0	0:65:0:0:0:0	0:100:2:0:0:0
1375305	G	0:0:4:37:0:0	0:0:2:33:0:0	0:0:4:48:0:0	0:0:4:53:0:0
1376012	T	0:52:0:0:0:0	0:37:0:0:0:0	0:47:0:1:0:0	0:53:0:2:0:0
1379067	C	2:0:43:0:0:0	0:0:51:0:0:0	2:0:42:0:0:0	3:0:71:0:0:0
1380563	C	0:0:54:0:0:0	0:0:54:0:0:0	0:0:60:0:0:0	2:0:69:0:0:0
1384629	A	56:0:0:0:0:0	42:0:0:0:0:0	53:0:0:0:0:0	69:0:2:0:0:0
1391657	C	0:0:78:1:0:0	0:0:68:5:0:0	0:0:62:5:0:0	0:0:80:5:0:0
1393889	G	0:0:1:39:0:0	0:0:3:34:0:0	0:0:1:44:0:0	0:0:5:48:0:0
1402030	C	0:0:32:2:0:0	0:0:39:1:0:0	0:0:41:4:0:0	0:0:46:7:0:0
1403220	T	0:51:0:0:0:0	0:46:0:1:0:0	0:49:0:0:0:0	0:65:0:2:0:0
1407987	C	0:0:51:2:0:0	0:0:48:1:0:0	0:0:39:3:0:0	0:0:60:2:0:0
1408421	C	0:0:39:4:0:0	0:0:56:0:0:0	0:0:45:4:0:0	0:0:47:3:0:0
1412514	C	3:0:35:0:0:0	2:0:35:0:0:0	5:0:32:0:0:0	6:0:50:0:0:0
1413807	G	0:0:4:50:0:0	0:0:2:41:0:0	0:0:5:52:0:0	0:0:3:78:0:0
1422603	G	0:0:3:30:0:0	0:0:4:18:0:0	0:0:4:43:0:0	0:0:4:49:0:0
1423570	G	0:0:0:54:0:0	0:0:1:47:0:0	0:0:1:49:0:0	0:0:2:65:0:0
1424685	G	3:0:0:56:0:0	2:0:0:46:0:0	4:0:0:51:0:0	2:0:0:64:0:0
1424716	A	61:0:0:0:0:0	50:0:0:0:0:0	72:0:0:0:0:0	60:0:0:2:0:0
1429657	C	0:0:49:2:0:0	0:0:40:0:0:0	0:0:43:0:0:0	0:0:50:3:0:0
1433665	G	0:0:0:93:0:0	0:0:0:85:0:0	0:0:0:97:0:0	2:0:0:113:0:0
1437401	G	0:0:0:84:0:0	0:0:0:76:0:0	0:0:0:82:0:0	0:2:0:107:0:0
1438497	C	0:0:56:0:0:0	0:0:67:0:0:0	0:0:80:0:0:0	2:0:84:0:0:0
1440097	G	0:0:2:54:0:0	0:1:4:57:0:0	0:0:1:49:0:0	0:0:2:79:0:0
1441860	T	0:71:2:0:0:0	0:46:0:0:0:0	0:44:0:0:0:0	0:72:3:0:0:0
1443943	T	0:72:0:0:0:0	0:71:0:0:0:0	0:81:0:0:0:0	2:88:0:0:0:0
1449782	C	0:0:48:6:0:0	0:0:35:3:0:0	0:0:45:5:0:0	0:0:51:6:0:0
1456016	G	0:0:0:91:0:0	0:0:0:78:0:0	0:0:0:75:0:0	0:2:0:114:0:0
1461083	T	0:43:0:4:0:0	0:42:0:3:0:0	0:49:0:5:0:0	0:59:0:3:0:0
1463914	G	0:0:0:80:0:0	0:0:0:92:0:0	0:0:0:98:0:0	2:0:0:95:0:0
1465441	C	0:0:109:0:0:0	1:0:105:0:0:0	0:0:116:0:0:0	2:0:129:0:0:0
1467419	G	0:0:1:34:0:0	0:0:0:44:0:0	0:0:2:43:0:0	1:0:4:47:0:0
1467835	C	0:0:44:5:0:0	0:0:27:5:0:0	0:0:27:9:0:0	0:0:49:4:0:0
1470180	G	0:0:0:91:0:0	0:0:0:68:0:0	0:0:0:103:0:0	0:2:0:112:0:0
1470511	C	0:0:86:0:0:0	0:0:76:0:0:0	0:0:94:0:0:0	0:2:114:0:0:0
1478393	T	0:54:0:0:0:0	0:63:0:1:0:0	0:50:0:0:0:0	0:83:0:2:0:0
1480930	T	1:48:0:0:0:0	0:40:0:0:0:0	2:45:0:0:0:0	4:70:0:0:0:0
1480986	C	0:0:114:0:0:0	0:0:89:0:0:0	0:0:114:0:0:0	0:2:135:0:0:0
1481074	G	0:1:0:65:0:0	0:0:0:57:0:0	0:2:0:56:0:0	0:4:0:89:0:0
1481337	G	83:0:0:71:0:0	63:0:0:78:0:0	81:0:0:71:0:0	79:0:0:95:0:0
1481878	T	0:77:0:0:0:0	0:37:0:0:0:0	0:53:0:0:0:0	0:78:0:2:0:0
1482068	G	0:0:6:47:0:0	0:0:0:55:0:0	0:0:3:47:0:0	0:0:4:60:0:0
1486666	C	0:1:43:0:0:0	0:2:54:0:0:0	0:2:51:0:0:0	0:2:63:0:0:0
1487426	C	0:0:86:0:0:0	0:0:64:0:0:0	0:0:58:0:0:0	0:2:89:0:0:0
1487888	C	0:0:43:4:0:0	0:0:33:2:0:0	0:0:46:3:0:0	0:0:52:4:0:0
1491112	G	0:2:0:54:0:0	0:5:0:63:0:0	0:5:0:65:0:0	0:3:0:82:0:0
1491691	C	0:0:81:0:0:0	0:0:80:0:0:0	0:0:98:0:0:0	2:0:124:0:0:0
1493069	C	0:0:60:4:0:0	0:0:34:7:0:0	1:0:59:4:0:0	0:0:51:4:0:0
1496436	C	0:0:38:1:0:0	0:0:44:2:0:0	0:0:35:3:0:0	0:0:52:2:0:0
1496555	C	0:0:30:3:0:0	0:0:31:1:0:0	0:0:31:4:0:0	0:0:56:6:0:0
1497774	C	0:0:25:0:0:0	0:0:26:1:0:0	0:0:34:0:0:0	0:0:50:2:0:0
1499249	G	0:0:0:31:0:0	0:0:0:31:0:0	0:0:3:42:0:0	0:1:3:86:0:0
1502101	C	5:0:40:0:0:0	0:0:35:0:0:0	2:0:41:0:0:0	5:0:46:0:0:0
1509199	G	0:0:2:68:0:0	0:0:3:62:0:0	1:0:5:78:0:0	0:0:5:75:0:0
1509772	C	0:0:38:6:0:0	0:0:34:3:0:0	0:0:42:5:0:0	0:0:59:6:0:0
1513318	A	56:0:0:0:0:0	52:0:0:0:0:0	71:0:0:0:0:0	64:0:2:0:0:0
1515796	C	0:0:34:3:0:0	0:0:34:3:0:0	0:0:37:1:0:0	0:0:50:4:0:0
1520986	A	49:0:3:0:0:0	48:0:5:0:0:0	54:0:2:0:0:0	68:0:8:0:0:0
1521970	A	96:0:0:0:0:0	102:0:0:0:0:0	106:0:0:0:0:0	128:0:0:2:0:0
1522548	C	0:0:74:0:0:0	0:0:72:0:0:0	0:0:88:0:0:0	2:0:84:0:0:0
1523145	C	0:0:98:0:0:0	0:0:104:0:0:0	0:1:87:0:0:0	2:0:116:0:0:0
1523227	G	0:0:0:109:0:0	0:0:0:101:0:0	0:0:0:97:0:0	0:2:0:140:0:0
1526108	C	3:0:81:0:0:0	0:0:70:0:0:0	2:0:78:0:0:0	5:0:83:0:0:0
1532142	C	0:0:33:0:0:0	0:0:42:0:0:0	0:0:44:1:0:0	0:0:65:2:0:0
1536490	G	0:1:0:67:0:0	0:1:0:46:0:0	0:0:0:63:0:0	0:2:0:75:0:0
1539543	A	28:0:0:1:0:0	36:0:0:0:0:0	43:0:0:0:0:0	51:0:0:2:0:0
1545204	G	0:0:0:41:0:0	0:0:1:53:0:0	0:0:1:45:0:0	0:0:3:50:0:0
1546689	C	0:0:46:4:0:0	0:0:34:2:0:0	0:0:38:0:0:0	0:0:51:2:0:0
1548240	C	0:0:79:0:0:0	0:0:78:0:0:0	0:0:88:0:0:0	0:2:97:0:0:0
1549906	T	0:60:0:0:0:0	0:59:0:0:0:0	0:60:0:0:0:0	0:90:0:2:0:0
1551162	A	46:0:0:3:0:0	37:0:0:5:0:0	41:0:0:3:0:0	56:0:0:2:0:0
1552183	G	0:0:1:26:0:0	0:0:6:19:0:0	0:0:0:25:0:0	0:0:4:47:0:0
1556941	T	0:50:0:0:0:0	0:46:0:0:0:0	0:50:0:0:0:0	0:54:2:0:0:0
1559105	G	0:0:1:45:0:0	0:0:1:39:0:0	0:0:2:50:0:0	0:0:5:60:0:0
1559499	G	0:0:3:50:0:0	0:0:1:42:0:0	1:0:1:46:0:0	0:0:3:49:0:0
1564927	C	0:0:51:0:0:0	0:0:43:0:0:0	0:0:53:0:0:0	0:0:64:2:0:0
1566243	C	0:0:52:0:0:0	0:0:51:0:0:0	0:0:45:0:0:0	0:2:54:0:0:0
1570425	G	0:0:4:43:0:0	0:0:0:27:0:0	0:0:3:59:0:0	0:0:4:58:0:0
1571408	C	0:0:103:0:0:0	0:0:77:0:0:0	0:0:83:0:0:0	0:2:111:0:0:0
1577892	G	0:0:0:34:0:0	0:0:0:32:0:0	0:0:1:43:0:0	0:0:2:56:0:0
1578175	C	0:0:36:2:0:0	0:0:35:0:0:0	0:1:44:2:0:0	0:0:55:2:0:0
1583450	C	3:0:50:0:0:0	0:0:43:0:0:0	1:0:62:0:0:0	2:0:67:0:0:0
1584550	C	0:2:36:0:0:0	0:3:44:0:0:0	0:0:34:0:0:0	0:2:61:0:0:0
1588425	C	0:0:43:3:0:0	0:0:32:5:0:0	0:0:43:5:0:0	0:0:59:3:0:0
1588479	G	0:0:0:62:0:0	0:0:0:83:0:0	0:0:0:82:0:0	2:0:0:95:0:0
1590431	C	0:0:55:0:0:0	0:0:66:0:0:0	0:0:68:0:0:0	0:2:82:0:0:0
1590595	G	0:0:0:64:0:0	0:0:0:65:0:0	0:0:0:76:0:0	2:0:0:105:0:0
1591003	C	0:0:45:2:0:0	0:0:27:2:0:0	0:0:35:2:0:0	0:0:58:6:0:0
1593578	T	0:51:0:0:0:0	0:41:0:0:0:0	0:44:0:0:0:0	0:58:0:2:0:0
1596547	G	0:0:0:61:0:0	0:0:0:44:0:0	0:0:0:43:0:0	0:0:3:68:0:0
1596922	G	0:2:0:37:0:0	0:4:0:43:0:0	0:1:0:36:0:0	0:5:0:66:0:0
1599729	C	0:0:53:0:0:0	1:0:60:0:0:0	0:0:64:0:0:0	2:0:74:0:0:0
1599808	C	0:0:33:1:0:0	0:0:33:1:0:0	0:0:49:2:0:0	0:0:53:3:0:0
1601205	C	0:0:62:0:0:0	0:0:79:0:0:0	0:0:84:0:0:0	0:2:99:0:0:0
1602094	C	0:0:72:0:0:0	0:0:73:0:0:0	0:0:75:0:0:0	0:2:89:0:0:0
1602220	G	0:2:0:66:0:0	0:1:0:51:0:0	0:1:0:56:0:0	0:3:0:62:0:0
1611225	C	4:0:38:0:0:0	0:0:41:0:0:0	5:0:32:0:0:0	5:0:49:0:0:0
1615139	C	0:0:61:2:0:0	0:0:41:1:0:0	0:0:60:3:0:0	0:0:78:3:0:0
1615572	C	3:0:50:0:0:0	0:0:48:0:0:0	4:0:55:0:0:0	5:0:61:0:0:0
1616285	C	0:0:34:3:0:0	0:0:32:1:0:0	0:0:28:1:0:0	0:0:54:2:0:0
1621375	G	0:0:1:45:0:0	0:0:1:60:0:0	0:0:0:43:0:0	0:0:4:46:0:0
1622233	A	41:0:1:0:0:0	35:0:0:0:0:0	47:0:0:0:0:0	57:0:3:0:0:0
1622280	A	73:0:0:0:0:0	80:0:0:0:0:0	82:0:0:0:0:0	106:0:0:2:0:0
1622491	G	0:0:0:85:0:0	0:0:0:85:0:0	0:0:0:85:0:0	0:2:0:141:0:0
1625646	G	0:0:0:52:0:0	0:0:0:41:0:0	0:0:0:49:0:0	2:0:0:67:0:0
1626438	C	0:0:44:0:0:0	0:1:41:0:0:0	0:0:56:0:0:0	0:2:66:0:0:0
1628682	G	0:0:0:62:0:0	0:0:0:82:0:0	0:0:0:95:0:0	2:0:0:85:0:0
1629442	G	0:0:0:93:0:0	0:0:0:74:0:0	0:0:0:80:0:0	0:0:1:112:0:0
1643198	C	0:0:61:0:0:0	0:0:72:0:0:0	0:0:91:0:0:0	0:2:88:0:0:0
1644953	T	0:49:1:0:0:0	0:35:1:0:0:0	0:51:0:0:0:0	0:67:3:0:0:0
1645609	T	0:30:2:0:0:0	0:36:0:0:0:0	0:44:1:0:0:0	0:59:7:0:0:0
1647090	C	0:0:30:0:0:0	1:0:35:0:0:0	2:0:36:0:0:0	3:0:55:0:0:0
1647098	C	0:0:34:1:0:0	0:0:30:1:0:0	0:0:35:2:0:0	0:0:51:4:0:0
1651688	C	0:0:57:0:0:0	0:0:65:0:0:0	0:0:71:0:0:0	0:2:78:0:0:0
1652139	G	0:0:1:35:0:0	0:0:1:48:0:0	0:0:2:52:0:0	0:0:2:61:0:0
1652843	C	0:0:44:1:0:0	0:0:37:2:0:0	0:0:48:6:0:0	0:0:54:5:0:0
1653109	C	0:0:86:0:0:0	0:0:79:0:0:0	0:0:99:0:0:0	0:2:106:0:0:0
1657506	C	0:0:41:0:0:0	0:0:42:0:0:0	0:0:45:0:0:0	2:0:54:0:0:0
1658473	G	0:3:0:46:0:0	0:3:0:34:0:0	0:5:0:46:0:0	0:8:0:53:0:0
1659238	C	0:0:59:0:0:0	3:0:57:0:0:0	0:0:61:0:0:0	4:0:72:0:0:0
1660226	G	0:0:0:50:0:0	0:1:0:41:0:0	0:0:0:41:0:0	0:2:0:73:0:0
1662080	G	0:0:0:73:0:0	0:0:0:81:0:0	0:0:0:74:0:0	0:2:0:85:0:0
1662918	A	56:0:0:0:0:0	56:0:0:0:0:0	51:0:0:0:0:0	80:0:0:2:0:0
1662990	G	0:0:0:48:0:0	0:0:0:53:0:0	0:0:0:39:0:0	0:0:2:55:0:0
1672030	C	0:0:52:0:0:0	0:0:61:0:0:0	0:0:76:0:0:0	3:0:88:0:0:0
1672479	T	0:65:0:0:0:0	0:59:0:0:0:0	0:81:0:0:0:0	0:73:2:0:0:0
1676747	G	0:0:1:38:0:0	0:0:0:45:0:0	0:0:4:43:0:0	0:0:2:67:0:0
1677074	G	0:0:0:49:0:0	0:0:0:47:0:0	0:0:0:45:0:0	0:2:0:68:0:0
1683141	G	0:0:0:64:0:0	0:0:0:51:0:0	0:0:0:53:0:0	2:0:0:61:0:0
1684396	T	0:46:0:0:0:0	0:28:0:0:0:0	0:50:0:0:0:0	0:54:0:2:0:0
1686476	C	0:0:53:3:0:0	0:0:39:1:0:0	0:0:50:2:0:0	0:0:60:3:0:0
1692018	G	0:0:0:81:0:0	0:1:0:76:0:0	0:0:1:77:0:0	0:2:0:101:0:0
1692417	C	0:0:106:0:0:0	0:0:90:0:0:0	0:0:109:0:0:0	2:0:126:0:0:0
1696819	A	59:0:0:0:0:0	74:0:0:0:0:0	81:0:0:0:0:0	93:0:2:0:0:0
1698881	C	0:0:112:0:0:0	0:0:83:0:0:0	0:0:87:0:0:0	2:0:137:0:0:0
1700540	C	0:0:74:0:0:0	0:0:69:0:0:0	0:0:65:0:0:0	0:0:70:2:0:0
1700935	C	0:0:96:0:0:0	0:0:97:0:0:0	0:0:112:0:0:0	2:0:133:0:0:0
1703104	G	0:0:0:75:0:0	0:0:0:73:0:0	0:0:0:60:0:0	2:0:0:97:0:0
1703693	G	0:5:0:60:0:0	0:0:0:52:0:0	0:0:0:76:0:0	0:3:0:71:0:0
1704904	C	0:0:79:0:0:0	1:0:83:0:0:0	0:0:86:0:0:0	2:0:89:0:0:0
1706032	G	0:0:2:40:0:0	0:0:2:53:0:0	0:0:3:50:0:0	0:0:3:61:0:0
1710898	A	82:0:0:0:0:0	76:0:0:0:0:0	79:0:0:0:0:0	117:2:0:0:0:0
1711513	T	0:64:1:0:0:0	0:57:0:0:0:0	0:58:0:0:0:0	0:83:2:0:0:0
1711799	A	78:0:0:0:0:0	78:0:0:0:0:0	93:0:0:0:0:0	112:0:0:2:0:0
1717588	C	0:0:81:0:0:0	0:0:74:0:0:0	0:0:76:0:0:0	0:2:100:0:0:0
1719929	A	32:0:2:0:0:0	30:0:1:0:0:0	30:0:1:0:0:0	49:0:6:0:0:0
1722470	G	0:4:0:49:0:0	0:1:0:41:0:0	0:0:0:50:0:0	0:3:0:63:0:0
1723036	T	0:64:0:0:0:0	0:58:0:0:0:0	0:57:0:0:0:0	0:77:0:2:0:0
1729609	C	0:0:78:0:0:0	0:0:97:0:0:0	0:0:74:0:0:0	0:2:80:0:0:0
1731083	C	0:0:53:0:0:0	0:0:54:0:0:0	0:0:74:0:0:0	0:0:62:2:0:0
1731504	C	1:0:78:0:0:0	0:0:85:0:0:0	0:0:80:0:0:0	2:0:103:0:0:0
1731543	G	0:0:0:80:0:0	0:0:0:70:0:0	0:0:0:79:0:0	0:2:0:111:0:0
1733463	G	0:0:2:36:0:0	0:0:0:37:0:0	0:0:3:39:0:0	0:0:3:47:0:0
1737496	C	0:0:114:0:0:0	0:0:81:0:0:0	0:0:100:0:0:0	0:2:85:0:0:0
1740435	G	0:0:4:32:0:0	0:0:2:32:0:0	0:0:2:36:0:0	0:0:3:52:0:0
1740849	G	0:0:0:74:0:0	0:0:0:76:0:0	0:0:0:98:0:0	0:3:0:93:0:0
1742327	G	0:0:1:30:0:0	0:0:0:29:0:0	0:0:1:52:0:0	0:0:2:55:0:0
1742518	T	0:52:0:0:0:0	0:68:0:0:0:0	0:79:0:0:0:0	0:100:0:2:0:0
1744617	C	0:0:91:0:0:0	0:0:71:0:0:0	0:0:94:0:0:0	0:2:103:0:0:0
1748047	G	0:0:0:75:0:0	0:0:0:95:0:0	0:0:0:79:0:0	0:2:0:125:0:0
1748244	A	44:0:0:2:0:0	56:0:0:0:0:0	52:0:0:3:0:0	59:0:0:4:0:0
1756381	C	0:0:57:0:0:0	0:0:60:0:0:0	0:0:77:0:0:0	0:2:90:0:0:0
1757039	C	0:0:56:5:0:0	0:0:50:7:0:0	0:0:48:3:0:0	0:0:56:3:0:0
1758110	C	0:0:49:2:0:0	0:0:56:1:0:0	0:0:58:0:0:0	0:0:67:2:0:0
1759795	G	0:0:2:58:0:0	0:0:0:49:0:0	0:0:0:63:0:0	1:0:2:54:0:0
1763124	G	0:0:0:69:0:0	0:0:0:50:0:0	0:0:0:70:0:0	0:2:0:77:0:0
1764793	C	0:0:86:0:0:0	0:0:81:0:0:0	0:0:93:0:0:0	0:2:101:1:0:0
1765162	G	0:0:3:38:0:0	0:0:2:55:0:0	0:0:7:47:0:0	1:0:2:58:0:0
1766111	G	0:0:0:66:0:0	0:0:0:55:0:0	0:0:0:59:0:0	0:2:0:55:0:0
1770891	C	2:0:56:0:0:0	3:0:54:0:0:0	2:0:60:0:0:0	4:0:73:0:0:0
1777328	C	1:0:62:0:0:0	0:0:45:0:0:0	0:0:57:0:0:0	2:0:85:0:0:0
1791839	C	0:0:46:0:0:0	0:0:59:0:0:0	0:0:53:0:0:0	0:2:77:0:0:0
1794838	T	0:31:0:4:0:0	0:32:0:4:0:0	0:37:0:4:0:0	0:52:0:5:0:0
1797774	C	0:0:73:0:0:0	0:0:70:0:0:0	0:0:75:0:0:0	0:2:101:0:0:0
1802251	C	0:0:96:0:0:0	0:0:80:0:0:0	0:0:106:0:0:0	0:2:117:0:0:0
1804909	G	0:0:0:105:0:0	0:0:0:72:0:0	0:0:0:101:0:0	2:0:0:131:0:0
1808402	C	0:0:30:1:0:0	0:0:26:3:0:0	0:0:31:0:0:0	0:0:52:2:0:0
1808613	T	0:85:0:0:0:0	0:78:0:0:0:0	0:83:0:0:0:0	0:97:2:0:0:0
1811806	G	0:0:0:80:0:0	0:0:0:78:0:0	0:0:0:101:0:0	0:0:2:134:0:0
1812805	C	0:0:49:0:0:0	0:0:39:0:0:0	0:0:44:0:0:0	0:2:50:0:0:0
1819259	C	0:0:42:0:0:0	0:0:58:0:0:0	0:1:57:2:0:0	0:0:80:4:0:0
1820804	G	0:0:0:50:0:0	0:2:0:46:0:0	0:0:0:55:0:0	0:3:0:64:0:0
1823652	A	44:0:0:0:0:0	39:0:0:0:0:0	37:0:1:0:0:0	50:0:3:0:0:0
1823771	T	0:52:3:0:0:0	0:70:1:0:0:0	0:57:1:0:0:0	0:48:2:0:0:0
1824758	G	0:0:0:74:0:0	0:0:0:70:0:0	0:0:0:67:0:0	0:0:1:94:0:0
1825126	C	0:0:65:0:0:0	0:0:61:3:0:0	0:0:61:3:0:0	0:0:75:3:0:0
1831570	G	0:0:0:68:0:0	0:1:0:67:0:0	0:0:0:59:0:0	2:0:0:88:0:0
1831841	C	0:0:73:0:0:0	0:0:84:0:0:0	0:0:51:0:0:0	2:0:71:0:0:0
1835051	G	0:0:0:39:0:0	0:0:0:29:0:0	0:0:0:35:0:0	2:0:0:64:0:0
1836073	C	0:0:40:5:0:0	0:0:50:7:0:0	0:0:49:5:0:0	0:0:68:7:0:0
1836731	A	37:0:1:0:0:0	35:0:2:0:0:0	57:0:0:0:0:0	57:0:2:0:0:0
1837728	C	0:0:79:0:0:0	0:0:83:0:0:0	0:0:89:0:0:0	0:2:107:0:0:0
1843806	G	0:2:0:67:0:0	0:0:0:68:0:0	0:4:0:71:0:0	0:2:0:72:0:0
1844411	C	0:0:38:0:0:0	0:0:43:0:0:0	0:0:56:0:0:0	2:0:51:0:0:0
1844507	C	0:1:55:0:0:0	1:0:46:0:0:0	1:0:58:0:0:0	2:0:72:0:0:0
1844581	G	0:0:3:39:0:0	0:0:1:37:0:0	0:0:1:58:0:0	0:0:2:62:0:0
1846282	G	0:0:1:53:0:0	0:0:0:46:0:0	0:0:1:49:0:0	0:0:2:81:0:0
1847707	G	0:0:0:93:0:0	0:0:0:62:0:0	0:0:0:96:0:0	2:0:0:103:0:0
1847825	G	0:0:0:62:0:0	0:0:0:69:0:0	0:0:0:69:0:0	0:0:2:94:0:0
1853104	G	0:0:0:59:0:0	0:0:0:55:0:0	0:0:0:67:0:0	0:2:0:66:0:0
1861512	G	0:0:0:69:0:0	0:0:0:63:0:0	0:0:0:57:0:0	2:0:0:73:0:0
1868357	C	0:0:32:0:0:0	0:0:46:0:0:0	0:0:54:1:0:0	0:0:58:3:0:0
1868629	T	0:35:0:1:0:0	0:33:0:0:0:0	0:51:0:2:0:0	0:61:0:2:0:0
1870222	C	0:0:30:2:0:0	0:0:38:3:0:0	0:0:54:0:0:0	0:0:58:2:0:0
1878576	G	0:0:0:39:0:0	1:0:0:43:0:0	0:0:0:81:0:0	0:2:0:73:0:0
1879278	C	0:0:73:0:0:0	0:0:66:0:0:0	0:0:52:0:0:0	0:2:84:0:0:0
1882406	A	23:0:0:0:0:0	35:0:1:0:0:0	33:0:1:0:0:0	49:0:2:0:0:0
1886190	C	0:0:35:3:0:0	0:0:44:2:0:0	0:0:41:4:0:0	0:0:53:4:0:0
1888400	C	0:0:99:0:0:0	0:0:97:0:0:0	0:0:113:0:0:0	2:0:145:0:0:0
1888599	T	0:83:0:0:0:0	0:69:0:0:0:0	0:89:0:0:0:0	0:120:2:0:0:0
1888856	C	0:0:80:0:0:0	0:0:85:0:0:0	0:0:90:0:0:0	0:2:94:0:0:0
1890260	C	1:0:37:0:0:0	3:0:43:0:0:0	1:0:35:0:0:0	2:0:62:0:0:0
1890670	G	0:0:0:58:0:0	0:0:2:60:0:0	0:0:0:66:0:0	0:0:2:59:0:0
1892505	T	0:50:0:0:0:0	0:41:0:0:0:0	0:66:0:0:0:0	0:62:0:2:0:0
1895764	G	0:0:1:53:0:0	0:0:0:39:0:0	0:0:1:50:0:0	0:1:3:60:0:0
1896712	G	0:0:0:102:0:0	0:0:0:74:0:0	0:0:0:92:0:0	0:2:0:114:0:0
1899011	C	0:0:78:0:0:0	0:0:90:0:0:0	0:0:102:0:0:0	2:0:111:0:0:0
1904687	A	67:0:0:0:0:0	76:0:0:0:0:0	80:0:0:0:0:0	118:0:0:2:0:0
1904923	G	0:0:0:79:0:0	0:0:0:74:0:0	0:0:0:79:0:0	2:0:0:94:0:0
1904968	C	0:0:41:0:0:0	0:0:44:0:0:0	0:0:59:0:0:0	0:0:64:2:0:0
1905472	C	1:0:43:0:0:0	0:0:38:0:0:0	0:0:44:0:0:0	2:0:49:0:0:0
1911813	G	0:0:1:56:0:0	0:0:1:49:0:0	0:0:2:56:0:0	0:0:4:50:0:0
1912259	G	0:0:0:79:0:0	0:0:0:86:0:0	0:0:0:82:0:0	0:0:2:90:0:0
1921128	C	0:0:49:0:0:0	0:0:44:0:0:0	0:0:52:0:0:0	0:1:55:2:0:0
1921689	A	45:0:3:0:0:0	40:0:5:0:0:0	58:0:6:0:0:0	57:0:2:0:0:0
1922108	C	0:0:69:0:0:0	0:0:74:0:0:0	0:0:85:0:0:0	2:0:92:0:0:0
1922974	T	0:97:0:0:0:0	0:83:0:0:0:0	0:96:1:0:0:0	0:120:0:2:0:0
1923104	C	0:0:74:0:0:0	0:0:76:0:0:0	0:0:87:0:0:0	2:0:110:0:0:0
1930355	C	1:0:100:0:0:0	0:0:85:0:0:0	0:0:89:0:0:0	2:0:128:0:0:0
1931389	T	0:44:0:2:0:0	0:44:0:1:0:0	0:43:0:0:0:0	0:47:0:3:0:0
1935119	G	0:0:0:84:0:0	0:0:0:78:0:0	0:0:0:72:0:0	2:0:0:74:0:0
1935360	C	0:0:67:1:0:0	0:0:63:0:0:0	0:0:53:0:0:0	0:0:84:2:0:0
1936390	G	0:0:0:45:0:0	0:1:0:45:0:0	0:2:0:56:0:0	0:3:0:55:0:0
1945343	A	35:0:2:0:0:0	33:0:2:0:0:0	35:0:2:0:0:0	52:0:5:0:0:0
1945559	G	0:0:0:48:0:0	0:0:0:45:0:0	0:0:0:50:0:0	2:0:0:52:0:0
1952291	T	0:47:0:0:0:0	0:38:0:0:0:0	0:34:0:0:0:0	0:50:0:2:0:0
1952640	C	1:0:37:0:0:0	1:0:26:0:0:0	1:0:45:0:0:0	6:0:50:0:0:0
1956810	C	0:0:100:0:0:0	0:0:75:0:0:0	0:0:80:0:0:0	2:0:95:0:0:0
1957164	C	0:0:87:0:0:0	0:0:80:0:0:0	0:0:93:0:0:0	2:0:102:0:0:0
1958069	A	44:0:2:0:0:0	60:0:0:0:0:0	42:0:0:0:0:0	82:0:3:0:0:0
1958502	G	0:0:1:48:0:0	0:0:1:39:0:0	0:0:0:52:0:0	0:0:2:53:0:0
1964039	A	34:0:0:0:0:0	34:0:1:0:0:0	47:0:0:0:0:0	71:0:2:0:0:0
1964215	G	0:0:1:39:0:0	0:0:0:42:0:0	0:0:1:52:0:0	0:0:2:67:0:0
1964524	C	0:0:43:0:0:0	0:0:43:0:0:0	0:0:48:0:0:0	0:2:59:0:0:0
1972239	G	0:0:4:38:0:0	0:0:2:41:0:0	0:0:1:52:0:0	0:0:3:71:0:0
1974993	C	0:0:77:0:0:0	0:0:100:0:0:0	0:0:74:0:0:0	0:2:89:0:0:0
1975983	T	0:101:0:0:0:0	0:84:0:0:0:0	0:88:0:0:0:0	0:138:0:2:0:0
1977007	C	2:0:36:0:0:0	2:0:32:0:0:0	1:0:47:0:0:0	1:0:55:0:0:0
1977861	G	0:0:0:110:0:0	0:0:0:91:0:0	0:0:0:106:0:0	0:2:0:124:0:0
1979800	C	0:0:37:3:0:0	0:0:36:1:0:0	0:0:38:3:0:0	0:0:58:3:0:0
1985574	G	1:0:0:75:0:0	0:0:0:71:0:0	0:0:0:70:0:0	0:2:0:76:0:0
2002644	C	0:0:69:0:0:0	0:0:98:0:0:0	0:0:75:0:0:0	2:0:88:0:0:0
2002920	G	0:0:0:56:0:0	0:0:0:47:0:0	0:0:0:53:0:0	0:2:0:62:0:0
2011904	T	0:40:0:0:0:0	0:30:0:0:0:0	0:39:0:1:0:0	0:65:0:3:0:0
2012786	G	0:0:0:51:0:0	0:0:0:57:0:0	0:0:0:61:0:0	0:0:3:66:0:0
2012822	T	0:46:0:4:0:0	0:50:0:6:0:0	0:48:0:4:0:0	0:62:0:7:0:0
2013675	C	0:0:64:0:0:0	0:0:52:0:0:0	0:0:67:0:0:0	2:0:94:0:0:0
2031306	C	0:0:92:0:0:0	0:0:96:0:0:0	0:0:85:0:0:0	0:2:124:0:0:0
2036789	G	0:0:1:44:0:0	0:0:0:36:0:0	0:0:3:41:0:0	0:0:2:51:0:0
2037288	G	0:0:0:81:0:0	0:0:0:83:0:0	0:0:0:90:0:0	2:0:0:81:0:0
2037292	T	0:75:0:0:0:0	0:76:0:0:0:0	0:84:0:0:0:0	0:76:0:2:0:0
2037585	G	0:0:1:47:0:0	0:0:1:51:0:0	0:0:4:53:0:0	0:0:2:76:0:0
2053534	C	0:0:42:1:0:0	0:0:34:4:0:0	0:0:44:0:0:0	0:0:52:4:0:0
2058048	G	0:0:0:50:0:0	0:0:0:52:0:0	0:0:0:80:0:0	0:2:0:66:0:0
2063421	C	0:0:80:0:0:0	0:0:41:1:0:0	0:0:49:2:0:0	0:0:74:2:0:0
2065232	G	0:0:0:55:0:0	0:0:0:48:0:0	0:0:0:55:0:0	0:0:2:66:0:0
2067167	G	0:0:0:72:0:0	0:0:0:70:0:0	0:0:0:54:0:0	0:2:0:102:0:0
2068233	G	0:0:0:95:0:0	0:0:0:84:0:0	0:0:0:96:0:0	0:2:0:110:0:0
2069723	C	0:0:50:1:0:0	0:0:36:2:0:0	0:0:40:0:0:0	0:0:63:2:0:0
2070760	T	0:54:1:0:0:0	0:60:0:0:0:0	0:59:0:0:0:0	0:72:3:0:0:0
2071078	G	0:0:4:28:0:0	0:0:1:27:0:0	0:0:4:48:0:0	0:0:4:47:0:0
2071828	C	0:0:53:4:0:0	0:0:41:0:0:0	0:0:61:3:0:0	0:0:63:3:0:0
2073240	T	0:32:0:2:0:0	0:45:0:3:0:0	0:41:0:1:0:0	0:53:0:6:0:0
2074869	C	0:0:83:0:0:0	0:0:63:0:0:0	0:0:76:0:0:0	0:2:107:0:0:0
2075410	T	0:74:0:0:0:0	0:71:0:0:0:0	0:95:0:0:0:0	0:89:0:2:0:0
2075751	A	49:0:2:0:0:0	26:0:3:0:0:0	48:0:0:0:0:0	46:0:7:0:0:0
2078132	G	0:0:0:85:0:0	0:0:0:89:0:0	0:0:0:66:0:0	0:2:0:83:0:0
2081569	C	0:0:59:0:0:0	0:0:51:0:0:0	0:0:52:0:0:0	0:0:80:3:0:0
2082756	G	0:2:0:45:0:0	0:2:0:38:0:0	0:0:0:42:0:0	0:3:0:49:0:0
2090312	A	48:0:0:2:0:0	48:0:0:1:0:0	46:0:0:0:0:0	56:0:0:2:0:0
2091849	G	0:0:0:43:0:0	0:0:0:29:0:0	0:2:0:33:0:0	0:3:0:47:0:0
2092877	T	0:53:0:0:0:0	0:40:1:0:0:0	0:51:0:0:0:0	0:57:2:0:0:0
2096201	G	0:0:1:49:0:0	0:0:1:45:0:0	0:0:0:60:0:0	0:0:3:67:0:0
2097405	G	0:0:0:32:0:0	0:0:0:42:0:0	0:0:0:37:0:0	0:0:3:59:0:0
2098031	C	0:0:29:2:0:0	0:0:39:2:0:0	0:0:36:1:0:0	0:0:48:2:0:0
2100923	G	0:0:2:37:0:0	0:0:1:39:0:0	0:0:0:35:0:0	0:0:2:63:0:0
2102540	G	0:0:1:35:0:0	0:0:1:34:0:0	0:0:2:54:0:0	0:0:2:64:0:0
2104363	G	0:0:0:47:0:0	0:0:0:51:0:0	0:0:0:46:0:0	0:0:2:61:0:0
2109596	C	0:0:48:0:0:0	0:0:37:0:0:0	0:0:50:0:0:0	2:0:69:0:0:0
2111035	C	0:0:37:4:0:0	0:0:39:2:0:0	0:0:30:1:0:0	0:0:52:3:0:0
2112492	C	2:0:32:0:0:0	0:0:34:0:0:0	1:0:42:0:0:0	2:0:60:0:0:0
2117684	C	0:0:26:3:0:0	0:0:28:0:0:0	0:0:48:5:0:0	0:0:51:3:0:0
2117824	G	0:0:0:81:0:0	0:0:0:55:0:0	0:0:0:72:0:0	0:2:0:106:0:0
2122243	G	0:0:0:28:0:0	0:0:0:30:0:0	0:0:0:29:0:0	0:0:2:52:0:0
2127721	C	0:0:63:0:0:0	0:0:39:0:0:0	0:0:67:0:0:0	2:0:79:0:0:0
2130054	C	0:0:45:0:0:0	5:0:50:0:0:0	1:0:40:0:0:0	3:0:52:0:0:0
2133481	C	4:0:61:0:0:0	0:1:56:0:0:0	3:0:74:0:0:0	3:0:82:0:0:0
2133557	C	0:0:53:0:0:0	0:0:37:0:0:0	0:0:50:0:0:0	2:0:60:0:0:0
2134078	T	0:46:0:0:0:0	0:36:0:0:0:0	0:51:0:0:0:0	0:63:0:2:0:0
2137291	A	67:0:0:0:0:0	68:0:0:0:0:0	84:0:0:0:0:0	2:0:0:83:0:0
2137523	A	43:1:0:0:0:0	50:2:0:0:0:0	50:3:0:0:0:0	69:2:0:0:0:0
2140969	T	0:71:0:0:0:0	0:51:0:0:0:0	0:76:0:0:0:0	0:86:2:0:0:0
2143672	C	0:1:56:0:0:0	0:3:40:0:0:0	0:0:61:0:0:0	0:2:61:0:0:0
2144086	G	0:0:0:72:0:0	0:0:0:57:0:0	0:0:0:53:0:0	0:0:2:71:0:0
2145590	C	0:0:63:0:0:0	0:0:46:0:0:0	0:0:62:0:0:0	0:2:97:0:0:0
2145721	C	0:0:86:0:0:0	0:0:73:0:0:0	0:0:105:0:0:0	0:2:115:0:0:0
2146773	G	0:0:0:87:0:0	0:0:0:67:0:0	0:0:0:77:0:0	2:0:0:80:0:0
2154343	T	0:101:0:0:0:0	0:90:0:0:0:0	0:84:0:0:0:0	0:112:2:0:0:0
2154464	C	0:0:48:0:0:0	0:0:59:0:0:0	0:0:57:0:0:0	0:0:59:2:0:0
2157227	C	0:0:63:0:0:0	0:1:54:0:0:0	0:0:87:0:0:0	0:2:78:0:0:0
2158440	A	39:0:0:0:0:0	43:0:0:0:0:0	59:0:0:0:0:0	58:0:2:0:0:0
2161654	C	0:0:62:2:0:0	0:0:23:4:0:0	0:0:33:4:0:0	0:0:47:4:0:0
2171178	C	0:0:66:3:0:0	0:0:56:3:0:0	0:0:58:4:0:0	0:0:57:6:0:0
2172388	G	0:0:1:47:0:0	0:0:2:56:0:0	0:0:3:35:0:0	0:0:2:49:0:0
2173733	G	0:0:7:62:0:0	0:0:5:54:0:0	0:0:1:52:0:0	0:0:3:74:0:0
2175200	G	0:0:1:38:0:0	0:0:2:29:0:0	0:0:0:30:0:0	0:0:2:49:0:0
2176059	C	0:0:67:0:0:0	0:0:62:0:0:0	2:0:82:0:0:0	2:0:103:0:0:0
2184689	G	0:0:0:67:0:0	0:0:0:65:0:0	0:1:0:71:0:0	0:2:0:82:0:0
2188417	T	0:62:0:0:0:0	0:49:0:0:0:0	0:61:0:0:0:0	2:66:0:0:0:0
2191066	C	0:0:65:0:0:0	0:0:61:0:0:0	0:0:70:0:0:0	2:0:83:0:0:0
2198302	C	0:0:44:0:0:0	0:0:45:0:0:0	0:0:62:0:0:0	2:0:62:0:0:0
2200965	G	0:0:0:75:0:0	0:0:0:84:0:0	0:0:0:80:0:0	0:2:0:82:0:0
2203544	T	0:48:0:2:0:0	0:48:0:3:0:0	0:61:0:7:0:0	0:60:0:5:0:0
2209316	G	0:0:0:90:0:0	0:0:0:77:0:0	0:0:0:65:0:0	2:0:0:89:0:0
2212037	C	0:0:67:0:0:0	0:0:52:0:0:0	0:0:58:0:0:0	0:2:74:0:0:0
2213241	G	0:0:0:65:0:0	0:1:0:63:0:0	0:0:0:73:0:0	0:2:0:96:0:0
2216043	C	0:0:45:0:0:0	0:0:30:0:0:0	2:0:36:0:0:0	3:0:58:0:0:0
2217288	A	46:0:0:0:0:0	47:0:0:0:0:0	56:0:0:0:0:0	74:0:0:2:0:0
2218372	T	0:63:1:0:0:0	0:38:1:0:0:0	0:39:2:0:0:0	0:60:5:0:0:0
2221917	C	0:0:125:0:0:0	0:0:101:0:0:0	0:0:122:0:0:0	2:0:148:0:0:0
2225562	G	0:0:0:80:0:0	0:0:0:89:0:0	0:0:0:89:0:0	2:0:0:95:0:0
2236750	G	0:0:0:72:0:0	0:0:0:69:0:0	0:0:0:64:0:0	0:2:0:91:0:0
2246357	T	0:38:0:0:0:0	0:45:0:0:0:0	0:47:1:0:0:0	0:52:2:0:0:0
2246587	T	0:97:0:0:0:0	0:98:0:0:0:0	0:102:0:0:0:0	0:97:2:0:0:0
2247046	C	1:0:102:0:0:0	0:0:85:0:0:0	0:0:91:0:0:0	2:0:124:0:0:0
2250324	G	0:0:2:38:0:0	0:0:0:33:0:0	1:0:1:61:0:0	0:0:3:63:0:0
2253248	T	0:35:0:4:0:0	0:31:0:2:0:0	0:41:0:1:0:0	0:53:0:4:0:0
2253367	G	0:0:0:48:0:0	0:0:0:36:0:0	0:0:0:58:0:0	0:0:2:58:0:0
2253681	C	1:0:71:0:0:0	1:0:65:0:0:0	0:0:64:0:0:0	2:0:96:0:0:0
2253750	C	0:0:99:0:0:0	0:0:98:0:0:0	0:0:104:0:0:0	0:2:102:0:0:0
2254537	G	0:0:6:62:0:0	0:0:3:52:0:0	0:0:4:70:0:0	0:0:2:79:0:0
2255505	C	1:0:42:0:0:0	0:0:49:0:0:0	1:0:63:0:0:0	2:0:61:0:0:0
2266438	C	0:2:76:0:0:0	0:1:78:0:0:0	0:1:66:0:0:0	0:4:108:0:0:0
2266442	G	0:0:7:80:0:0	0:0:1:82:0:0	0:0:4:70:0:0	0:0:5:123:0:0
2266550	G	0:18:0:101:0:0	0:5:0:62:0:0	0:12:0:83:0:0	0:14:0:105:0:0
2266553	C	0:0:100:19:0:0	0:0:66:5:0:0	0:0:78:11:0:0	0:0:106:12:0:0
2266660	G	2:0:0:100:0:0	2:0:0:102:0:0	3:0:0:81:0:0	8:0:0:124:0:0
2266663	G	0:0:1:95:0:0	0:0:1:111:0:0	0:0:2:84:0:0	0:0:4:129:0:0
2266933	C	2:0:40:0:0:0	1:0:36:0:0:0	4:0:45:0:0:0	3:0:63:0:0:0
2267452	C	2:0:52:0:0:0	0:0:59:0:0:0	2:0:78:0:0:0	2:0:61:0:0:0
2270099	A	56:0:1:0:0:0	40:0:1:0:0:0	42:0:1:0:0:0	54:0:2:0:0:0
2272244	C	0:0:42:0:0:0	0:0:43:1:0:0	0:0:54:1:0:0	0:0:56:2:0:0
2272595	C	0:0:65:0:0:0	0:0:76:0:0:0	0:0:57:0:0:0	2:0:90:0:0:0
2274744	G	0:0:0:76:0:0	0:0:0:79:0:0	0:0:0:66:0:0	2:0:0:71:0:0
2276395	G	0:1:0:46:0:0	0:2:0:44:0:0	0:4:0:45:0:0	0:4:0:51:0:0
2281373	C	0:0:35:0:0:0	0:0:38:4:0:0	0:0:36:2:0:0	0:0:47:6:0:0
2285498	G	0:0:0:64:0:0	0:0:0:57:0:0	0:0:0:76:0:0	0:0:2:90:0:0
2290000	G	0:0:0:51:0:0	0:0:0:50:0:0	0:0:0:51:0:0	0:2:0:67:0:0
2291059	C	0:0:50:3:0:0	0:0:33:0:0:0	0:0:57:0:0:0	1:0:70:3:0:0
2293060	G	0:0:0:99:0:0	0:0:0:77:0:0	0:0:0:80:0:0	2:0:0:117:0:0
2298172	C	0:0:57:0:0:0	0:0:59:0:0:0	0:0:71:0:0:0	2:0:74:0:0:0
2298706	G	0:0:0:52:0:0	0:0:0:55:0:0	0:0:0:54:0:0	0:2:0:81:0:0
2303810	A	41:0:3:0:0:0	25:0:1:0:0:0	48:0:4:0:0:0	45:0:5:0:0:0
2305014	T	0:77:0:0:0:0	0:81:0:0:0:0	0:78:0:0:0:0	0:126:2:0:0:0
2312271	G	0:0:2:31:0:0	0:0:0:29:0:0	0:0:2:43:0:0	0:0:5:54:0:0
2314619	G	0:0:5:38:0:0	0:0:2:37:0:0	0:0:1:34:0:0	0:0:3:50:0:0
2317916	C	0:0:61:0:0:0	0:0:58:0:0:0	0:0:49:0:0:0	0:2:64:0:0:0
2324685	G	0:0:1:34:0:0	0:0:0:30:0:0	0:0:0:45:0:0	0:0:2:48:0:0
2325079	C	0:0:110:0:0:0	0:0:111:0:0:0	0:0:110:0:0:0	0:2:109:0:0:0
2326309	G	0:1:0:41:0:0	0:1:0:39:0:0	0:3:0:47:0:0	0:4:0:49:0:0
2326731	G	0:0:0:58:0:0	0:0:0:53:0:0	0:0:0:61:0:0	0:2:0:77:0:0
2327779	G	0:0:0:68:0:0	0:0:0:79:0:0	0:0:0:88:0:0	2:0:0:100:0:0
2332036	G	0:0:0:42:0:0	0:0:0:43:0:0	0:0:0:43:0:0	0:0:2:55:0:0
2333769	C	0:0:72:0:0:0	0:0:81:0:0:0	0:0:61:0:0:0	2:0:92:0:0:0
2334072	C	0:0:52:1:0:0	0:0:46:1:0:0	0:0:48:0:0:0	0:0:72:3:0:0
2342410	C	0:0:32:2:0:0	0:0:34:3:0:0	0:0:41:1:0:0	0:0:46:4:0:0
2349193	A	68:0:0:0:0:0	44:0:0:0:0:0	56:0:0:0:0:0	62:0:3:0:0:0
2369283	G	0:0:3:60:0:0	0:0:2:52:0:0	0:0:5:57:0:0	0:0:4:72:0:0
2370081	G	0:0:1:61:0:0	0:0:1:54:0:0	0:0:1:60:0:0	0:0:2:53:0:0
2373863	G	0:2:0:69:0:0	0:3:0:43:0:0	0:2:0:53:0:0	0:3:0:64:0:0
2378658	C	0:0:23:4:0:0	0:0:45:3:0:0	0:0:40:4:0:0	0:0:53:3:0:0
2380849	C	0:0:71:0:0:0	0:0:63:0:0:0	0:0:73:0:0:0	0:2:86:0:0:0
2384308	A	45:0:0:1:0:0	46:0:0:0:0:0	58:0:0:1:0:0	48:0:0:2:0:0
2385381	C	0:0:34:0:0:0	0:0:37:0:0:0	0:0:48:0:0:0	2:0:48:0:0:0
2390976	C	0:0:38:0:0:0	0:0:40:0:0:0	0:0:60:0:0:0	0:0:64:2:0:0
2391831	G	0:0:3:48:0:0	0:0:1:25:0:0	0:0:4:41:0:0	0:0:3:59:0:0
2393182	C	0:0:46:0:0:0	0:0:57:0:0:0	0:0:70:0:0:0	0:2:64:0:0:0
2394765	C	0:0:45:2:0:0	0:0:32:1:0:0	0:0:42:1:0:0	0:0:53:4:0:0
2394811	C	0:0:51:5:0:0	0:0:43:5:0:0	0:0:55:7:0:0	0:0:50:7:0:0
2395566	G	0:0:3:36:0:0	0:0:2:40:0:0	0:0:2:43:0:0	0:0:2:49:0:0
2396165	A	49:0:0:0:0:0	48:0:1:0:0:0	66:0:2:0:0:0	71:0:2:0:0:0
2396682	C	0:0:51:2:0:0	0:0:47:0:0:0	0:0:44:0:0:0	0:0:81:3:0:0
2397255	A	85:0:0:0:0:0	75:0:0:0:0:0	110:0:0:0:0:0	77:0:45:0:0:0
2398191	G	0:3:0:40:0:0	0:0:0:31:0:0	0:0:0:45:0:0	0:3:0:52:0:0
2402317	C	0:0:116:0:0:0	0:0:129:0:0:0	0:0:117:0:0:0	0:2:109:0:0:0
2403036	G	0:0:2:48:0:0	0:0:2:34:0:0	0:0:0:42:0:0	0:0:2:69:0:0
2403428	A	36:0:0:1:0:0	34:0:0:0:0:0	52:0:0:0:0:0	59:0:0:2:0:0
2404677	G	0:0:0:48:0:0	0:0:2:48:0:0	0:0:3:51:0:0	0:0:4:69:0:0
2405277	C	0:0:79:0:0:0	0:0:69:0:0:0	0:0:89:0:0:0	0:2:75:0:0:0
2406468	G	0:0:0:58:0:0	0:0:0:54:0:0	0:0:0:60:0:0	0:0:2:52:0:0
2409066	C	0:0:70:0:0:0	0:0:55:0:0:0	0:0:77:0:0:0	2:0:71:0:0:0
2409120	G	0:0:0:63:0:0	0:0:0:63:0:0	0:0:0:68:0:0	2:0:0:89:0:0
2414599	G	0:0:4:56:0:0	0:0:1:47:0:0	0:0:0:52:0:0	0:0:2:53:0:0
2417270	T	0:54:0:0:0:0	0:65:0:0:0:0	0:80:0:0:0:0	0:102:3:0:0:0
2418334	C	0:0:49:4:0:0	0:0:44:5:0:0	0:0:42:2:0:0	0:0:56:5:0:0
2426267	G	0:0:0:98:0:0	0:0:0:86:0:0	0:0:0:103:0:0	2:0:0:100:0:0
2426358	G	0:0:0:71:0:0	0:0:0:94:0:0	0:0:0:94:0:0	2:0:0:94:0:0
2428507	G	0:0:3:55:0:0	0:0:0:32:0:0	0:0:1:38:0:0	0:0:2:51:0:0
2429587	G	0:0:0:23:0:0	0:0:0:31:0:0	0:0:0:40:0:0	0:2:0:54:0:0
2433094	C	1:0:53:0:0:0	0:0:62:0:0:0	0:0:58:0:0:0	3:0:63:0:0:0
2440751	C	0:0:48:2:0:0	0:0:46:1:0:0	0:0:52:0:0:0	0:0:58:3:0:0
2445857	C	0:0:88:0:0:0	0:0:81:0:0:0	0:0:88:0:0:0	2:0:87:0:0:0
2447280	T	0:79:0:2:0:0	0:71:0:0:0:0	0:65:0:0:0:0	0:91:0:2:0:0
2448892	G	0:0:0:55:0:0	0:0:1:57:0:0	0:0:0:46:0:0	0:0:2:66:0:0
2452989	C	0:0:96:0:0:0	0:0:79:0:0:0	0:0:92:0:0:0	0:2:100:0:0:0
2454312	C	0:0:31:1:0:0	0:0:42:5:0:0	0:0:34:3:0:0	0:0:54:2:0:0
2466256	C	1:0:40:0:0:0	3:0:39:0:0:0	2:0:58:0:0:0	4:0:53:0:0:0
2466338	G	0:0:0:77:0:0	0:0:0:63:0:0	0:0:0:95:0:0	2:0:0:101:0:0
2470245	G	0:0:0:56:0:0	0:0:0:52:0:0	0:0:0:69:0:0	0:2:0:62:0:0
2472584	C	0:0:48:0:0:0	0:0:58:0:0:0	0:0:64:0:0:0	2:0:78:0:0:0
2476146	C	0:0:59:0:0:0	0:0:57:0:0:0	0:0:72:0:0:0	2:0:84:0:0:0
2477812	G	0:0:0:74:0:0	0:0:0:93:0:0	0:0:0:81:0:0	0:2:0:112:0:0
2488220	G	0:0:0:63:0:0	0:0:0:91:0:0	1:0:0:84:0:0	0:2:0:91:0:0
2488406	C	0:0:76:0:0:0	1:0:53:0:0:0	1:0:62:0:0:0	2:0:92:0:0:0
2491712	G	0:0:0:58:0:0	0:0:0:73:0:0	0:0:0:54:0:0	2:0:0:79:0:0
2492315	C	0:0:88:0:0:0	1:0:86:0:0:0	0:1:100:0:0:0	2:1:104:0:0:0
2508046	G	0:0:1:40:0:0	0:0:0:34:0:0	0:0:1:45:0:0	0:0:3:58:0:0
2513463	G	0:0:0:87:0:0	0:0:0:86:0:0	0:0:0:77:0:0	2:0:0:96:0:0
2519332	C	1:0:43:0:0:0	0:0:40:0:0:0	0:0:52:0:0:0	2:1:55:0:0:0
2519930	C	0:0:53:0:0:0	0:0:56:0:0:0	0:0:76:0:0:0	2:0:74:0:0:0
2527340	G	0:0:0:55:0:0	0:0:0:58:0:0	0:0:2:61:0:0	0:0:2:64:0:0
2529420	G	0:1:0:66:0:0	0:1:0:76:0:0	0:0:0:77:0:0	0:3:0:82:0:0
2531314	G	0:0:5:30:0:0	0:0:4:24:0:0	0:0:2:38:0:0	0:0:5:46:0:0
2536669	A	37:0:0:2:0:0	24:0:0:2:0:0	40:0:0:0:0:0	51:0:0:2:0:0
2539751	C	0:0:44:2:0:0	0:0:41:0:0:0	0:0:48:3:0:0	0:0:66:2:0:0
2552150	G	0:0:0:41:0:0	0:0:1:48:0:0	0:0:5:53:0:0	0:0:2:53:0:0
2556595	C	0:0:97:0:0:0	0:0:74:0:0:0	0:0:82:0:0:0	0:2:94:0:0:0
2556933	C	0:0:43:3:0:0	0:0:35:5:0:0	0:0:36:2:0:0	0:1:59:3:0:0
2558757	G	3:0:0:60:0:0	1:0:0:43:0:0	1:0:0:46:0:0	4:0:0:55:0:0
2560744	A	36:0:0:0:0:0	44:0:2:0:0:0	51:0:1:0:0:0	56:0:4:0:0:0
2562660	C	0:0:52:0:0:0	1:0:59:0:0:0	1:0:56:0:0:0	2:0:71:0:0:0
2565462	G	0:1:0:57:0:0	0:0:0:46:0:0	0:0:0:68:0:0	0:2:0:61:0:0
2566096	C	0:0:39:1:0:0	0:0:34:3:0:0	0:0:43:2:0:0	0:0:59:2:0:0
2568660	C	0:0:84:0:0:0	0:0:82:0:0:0	0:0:71:0:0:0	0:2:83:0:0:0
2568741	C	0:0:77:0:0:0	0:0:78:0:0:0	0:0:91:0:0:0	0:2:105:0:0:0
2568853	T	0:78:0:0:0:0	0:63:0:0:0:0	0:58:0:0:0:0	0:66:0:2:0:0
2571613	G	1:0:0:64:0:0	4:0:0:51:0:0	1:0:0:65:0:0	4:0:0:50:0:0
2572634	G	0:1:0:68:0:0	0:2:0:60:0:0	0:1:0:63:0:0	0:2:0:63:0:0
2574864	G	0:0:0:92:0:0	0:0:0:91:0:0	0:0:0:74:0:0	2:0:0:101:0:0
2577162	G	0:0:6:24:0:0	0:0:4:33:0:0	0:0:8:33:0:0	0:0:11:40:0:0
2584200	T	0:98:0:0:0:0	0:87:0:0:0:0	0:97:0:0:0:0	0:110:2:0:0:0
2585413	G	0:0:0:74:0:0	0:0:0:77:0:0	0:0:0:92:0:0	2:0:0:97:0:0
2586397	C	0:0:57:0:0:0	0:0:62:0:0:0	0:0:75:0:0:0	0:2:76:0:0:0
2590740	G	0:0:0:90:0:0	0:0:0:88:0:0	0:0:0:92:0:0	0:2:0:97:0:0
2591829	A	49:0:31:0:0:0	33:0:53:0:0:0	63:0:67:0:0:0	67:0:71:0:0:0
2593141	C	0:0:78:0:0:0	0:0:82:0:0:0	0:0:92:0:0:0	0:2:122:0:0:0
2595596	G	0:0:1:49:0:0	0:0:2:51:0:0	0:0:1:45:0:0	0:0:4:54:0:0
2597639	C	0:0:58:0:0:0	0:0:40:0:0:0	0:0:58:0:0:0	0:2:96:0:0:0
2600292	G	0:0:2:27:0:0	0:0:0:38:0:0	0:0:0:52:0:0	0:0:2:53:0:0
2602631	G	3:0:0:54:0:0	4:0:0:64:0:0	2:0:0:65:0:0	2:0:0:71:0:0
2604407	C	0:0:51:1:0:0	0:0:38:1:0:0	0:0:41:1:0:0	0:0:64:4:0:0
2607984	C	0:0:40:0:0:0	0:0:44:0:0:0	0:0:53:0:0:0	2:0:59:0:0:0
2620828	T	0:47:0:0:0:0	0:53:3:0:0:0	0:57:0:0:0:0	0:64:2:0:0:0
2623154	C	0:0:69:0:0:0	0:0:67:0:0:0	0:0:75:0:0:0	2:0:60:0:0:0
2623430	T	0:39:0:4:0:0	0:33:0:1:0:0	0:48:0:3:0:0	0:53:0:5:0:0
2627544	C	2:0:57:0:0:0	2:0:61:0:0:0	5:0:47:0:0:0	3:0:75:0:0:0
2640513	C	0:0:36:0:0:0	0:0:39:0:0:0	0:0:47:0:0:0	0:0:60:2:0:0
2642553	G	0:0:1:50:0:0	0:0:0:52:0:0	0:0:3:47:0:0	0:0:4:62:0:0
2644107	A	62:0:2:0:0:0	44:0:5:0:0:0	57:0:3:0:0:0	51:0:2:0:0:0
2645422	G	0:0:1:39:0:0	0:0:0:39:0:0	0:0:2:44:0:0	0:0:2:48:0:0
2646945	C	0:0:52:0:0:0	0:0:48:0:0:0	0:0:67:0:0:0	0:2:65:0:0:0
2649489	G	0:0:0:96:0:0	0:0:0:93:0:0	0:0:0:96:0:0	0:2:0:121:0:0
2651516	G	0:0:0:82:0:0	1:0:0:68:0:0	0:0:0:62:0:0	2:0:0:93:0:0
2653288	C	0:0:38:0:0:0	0:0:33:2:0:0	0:0:28:2:0:0	0:0:55:4:0:0
2657524	G	0:0:2:46:0:0	0:0:1:28:0:0	0:0:1:53:0:0	0:0:2:49:0:0
2659796	C	0:0:27:8:0:0	0:0:26:2:0:0	0:0:38:6:0:0	0:0:43:8:0:0
2662903	G	0:2:0:44:0:0	0:0:0:38:0:0	0:1:0:37:0:0	0:4:0:55:0:0
2663441	G	0:0:1:35:0:0	0:0:1:32:0:0	0:0:0:54:0:0	0:0:3:48:0:0
2664549	T	0:36:0:1:0:0	0:24:0:0:0:0	0:26:0:0:0:0	0:48:0:2:0:0
2668611	G	3:0:0:42:0:0	1:0:0:42:0:0	0:0:0:43:0:0	3:0:0:64:0:0
2675990	G	0:0:0:44:0:0	0:0:0:49:0:0	0:0:0:51:0:0	0:2:0:62:0:0
2678078	G	0:0:0:58:0:0	0:0:0:40:0:0	0:0:0:39:0:0	1:0:2:53:0:0
2678954	G	0:0:2:50:0:0	0:0:0:47:0:0	0:0:3:57:0:0	0:0:4:89:0:0
2681141	T	0:86:0:0:0:0	0:71:0:0:0:0	0:80:0:0:0:0	2:92:0:0:0:0
2682110	C	0:0:53:0:0:0	0:0:67:0:0:0	0:0:58:0:0:0	0:2:71:0:0:0
2685548	C	3:0:43:0:0:0	0:0:34:0:0:0	4:0:35:0:0:0	12:0:40:0:0:0
2686863	T	0:47:0:0:0:0	0:56:0:2:0:0	0:55:0:2:0:0	0:63:0:3:0:0
2688078	C	0:0:32:0:0:0	0:0:36:0:0:0	0:0:40:0:0:0	0:0:52:2:0:0
2694488	G	0:0:3:55:0:0	0:0:3:48:0:0	0:0:4:46:0:0	0:0:2:56:0:0
2695269	C	0:0:48:2:0:0	0:0:52:1:0:0	0:0:44:4:0:0	0:0:60:2:0:0
2696021	C	0:0:59:0:0:0	0:0:63:0:0:0	0:0:81:0:0:0	2:0:82:0:0:0
2696943	T	0:43:0:6:0:0	0:47:0:3:0:0	0:36:0:1:0:0	0:48:0:3:0:0
2697944	C	0:0:68:0:0:0	0:0:80:0:0:0	0:0:71:0:0:0	2:0:82:0:0:0
2702582	C	0:0:80:0:0:0	0:0:72:0:0:0	0:0:87:0:0:0	2:0:107:0:0:0
2704190	G	0:0:0:77:0:0	0:1:0:72:0:0	0:0:0:65:0:0	0:2:0:86:0:0
2704892	G	0:0:3:72:0:0	0:0:3:52:0:0	0:0:2:84:0:0	0:0:3:90:0:0
2705439	C	0:0:28:3:0:0	0:0:35:4:0:0	0:0:41:2:0:0	0:0:44:7:0:0
2706949	G	0:0:0:38:0:0	0:0:0:54:0:0	0:0:2:41:0:0	0:0:2:59:0:0
2710426	G	0:0:0:78:0:0	0:0:0:73:0:0	0:0:0:89:0:0	2:0:0:100:0:0
2713237	C	0:0:50:0:0:0	0:0:35:1:0:0	0:0:44:1:0:0	0:0:49:2:0:0
2714569	G	0:0:1:43:0:0	0:0:2:51:0:0	0:0:2:47:0:0	0:0:3:52:0:0
2719297	C	0:0:58:0:0:0	0:0:54:0:0:0	0:0:59:0:0:0	0:2:60:0:0:0
2722775	G	0:0:3:44:0:0	0:0:3:50:0:0	0:0:1:51:0:0	0:0:6:62:0:0
2725797	G	0:0:4:34:0:0	0:0:2:34:0:0	0:0:2:37:0:0	0:0:4:48:0:0
2726550	C	1:0:57:0:0:0	0:0:57:0:0:0	0:0:50:0:0:0	2:0:76:0:0:0
2730638	G	0:0:0:85:0:0	0:0:0:91:0:0	0:1:0:97:0:0	2:0:0:144:0:0
2732645	G	0:3:0:72:0:0	0:0:0:59:0:0	0:0:0:85:0:0	0:2:0:92:0:0
2732722	C	0:0:77:0:0:0	1:0:54:0:0:0	0:0:78:0:0:0	3:0:79:0:0:0
2735260	A	52:0:1:0:0:0	55:0:3:0:0:0	57:0:5:0:0:0	73:0:6:0:0:0
2741395	C	0:1:54:0:0:0	0:0:49:0:0:0	0:0:68:0:0:0	0:2:74:0:0:0
2746113	G	0:1:0:48:0:0	0:1:0:48:0:0	0:1:0:57:0:0	0:2:0:65:0:0
2747263	G	0:4:0:43:0:0	0:5:0:49:0:0	0:3:0:61:0:0	0:2:0:58:0:0
2747555	G	0:0:0:59:0:0	0:2:0:51:0:0	0:1:0:71:0:0	0:3:0:70:0:0
2755652	C	0:0:73:0:0:0	0:0:68:0:0:0	0:0:96:0:0:0	2:0:102:0:0:0
2760876	C	0:0:100:0:0:0	0:0:74:0:0:0	0:0:82:0:0:0	2:0:103:0:0:0
2761084	C	0:0:78:0:0:0	0:0:118:0:0:0	0:0:88:0:0:0	1:2:119:0:0:0
2761272	T	0:88:0:0:0:0	0:88:0:0:0:0	0:91:0:0:0:0	2:114:0:0:0:0
2766254	G	0:1:0:29:0:0	0:0:0:40:0:0	0:1:0:50:0:0	0:4:0:52:0:0
2766997	C	0:0:50:0:0:0	0:0:41:1:0:0	0:0:56:0:0:0	0:0:58:2:0:0
2767276	C	0:0:83:0:0:0	0:0:73:0:0:0	0:0:63:0:0:0	2:0:96:0:0:0
2767526	G	0:0:0:33:0:0	0:0:1:32:0:0	0:0:1:43:0:0	0:0:2:49:0:0
2769075	C	0:0:71:0:0:0	0:0:58:0:0:0	0:0:73:0:0:0	2:0:85:0:0:0
2770062	G	0:0:0:44:0:0	0:0:0:42:0:0	0:0:0:49:0:0	0:0:2:64:0:0
2770671	C	0:0:45:1:0:0	0:0:35:1:0:0	0:0:46:0:0:0	0:0:50:3:0:0
2775618	G	0:0:0:47:0:0	0:0:0:57:0:0	0:0:0:55:0:0	2:0:0:81:0:0
2778845	C	0:0:67:0:0:0	0:0:72:0:0:0	0:1:80:0:0:0	0:0:102:2:0:0
2780102	C	0:0:53:3:0:0	0:0:41:0:0:0	0:0:39:1:0:0	0:0:61:2:0:0
2781418	G	0:0:0:62:0:0	0:0:0:66:0:0	0:0:0:76:0:0	2:0:0:75:0:0
2782052	C	4:0:45:0:0:0	0:0:53:0:0:0	1:0:47:0:0:0	2:0:59:0:0:0
2782960	G	0:0:0:83:0:0	0:0:0:66:0:0	0:0:0:116:0:0	0:2:0:103:0:0
2783448	C	0:0:55:3:0:0	0:0:54:3:0:0	0:0:59:2:0:0	0:0:59:2:0:0
2789551	G	0:0:2:30:0:0	0:0:2:43:0:0	0:0:5:58:0:0	0:0:3:66:0:0
2790836	G	0:0:0:45:0:0	0:0:0:39:0:0	0:0:0:64:0:0	0:0:2:60:0:0
2793060	C	0:0:55:0:0:0	1:0:52:0:0:0	2:0:66:0:0:0	2:0:60:0:0:0
2793636	G	0:0:0:46:0:0	0:0:0:44:0:0	0:0:0:64:0:0	0:0:2:50:0:0
2794767	C	0:0:63:0:0:0	0:0:63:0:0:0	0:0:80:0:0:0	2:0:89:0:0:0
2797677	G	0:0:2:52:0:0	0:0:1:38:0:0	0:0:0:48:0:0	0:0:2:70:0:0
2798252	C	0:0:27:1:0:0	0:0:28:1:0:0	0:0:32:2:0:0	0:0:49:3:0:0
2799034	G	0:0:0:58:0:0	0:0:0:60:0:0	0:0:0:66:0:0	0:2:0:75:0:0
2799933	C	0:0:48:0:0:0	0:0:49:0:0:0	0:0:48:0:0:0	0:2:61:0:0:0
2814506	G	0:0:0:75:0:0	0:0:0:54:0:0	0:0:0:76:0:0	0:2:0:79:0:0
2814732	C	0:0:68:0:0:0	0:0:70:0:0:0	0:0:87:0:0:0	0:0:106:3:0:0
2818108	G	0:0:0:63:0:0	0:0:0:68:0:0	0:0:0:87:0:0	2:0:0:77:0:0
2819282	C	0:0:61:0:0:0	0:0:50:0:0:0	0:0:58:0:0:0	2:0:78:0:0:0
2819618	C	0:0:38:4:0:0	0:0:24:6:0:0	0:0:47:5:0:0	1:0:51:7:0:0
2820943	G	0:1:0:63:0:0	0:3:0:62:0:0	0:0:0:62:0:0	0:2:0:80:0:0
2825941	C	0:0:77:0:0:0	0:0:92:0:0:0	0:0:102:0:0:0	2:0:108:0:0:0
2826569	C	0:0:77:0:0:0	0:0:71:0:0:0	0:0:100:0:0:0	0:2:99:0:0:0
2831769	C	0:0:44:4:0:0	0:0:43:4:0:0	0:0:38:5:0:0	0:0:62:3:0:0
2831798	C	0:0:76:0:0:0	0:0:71:0:0:0	0:0:71:0:0:0	0:2:79:0:0:0
2833538	G	0:0:2:36:0:0	0:0:3:52:0:0	0:0:1:57:0:0	0:0:2:56:0:0
2834154	C	0:0:92:0:0:0	0:0:82:0:0:0	0:1:86:0:0:0	0:2:104:0:0:0
2843684	C	0:0:64:0:0:0	0:0:54:0:0:0	0:0:64:0:0:0	0:2:62:0:0:0
2847307	A	48:0:0:0:0:0	41:0:0:1:0:0	43:0:0:2:0:0	59:0:0:2:0:0
2851777	C	0:0:44:2:0:0	0:0:48:4:0:0	0:0:55:1:0:0	0:0:59:2:0:0
2853048	C	0:0:31:0:0:0	0:0:34:2:0:0	0:0:38:4:0:0	0:0:54:2:0:0
2853375	G	0:0:0:45:0:0	0:0:0:42:0:0	0:0:0:53:0:0	0:0:2:56:0:0
2855277	C	1:0:30:0:0:0	2:0:27:0:0:0	0:0:42:0:0:0	3:0:49:0:0:0
2856795	C	0:0:74:0:0:0	0:0:81:0:0:0	1:0:81:0:0:0	2:0:119:0:0:0
2866489	T	0:73:3:0:0:0	0:72:1:0:0:0	0:103:3:0:0:0	0:93:3:0:0:0
2867106	A	78:0:1:0:0:0	72:0:0:1:0:0	81:0:0:2:0:0	106:0:0:5:0:0
2867126	G	0:0:0:71:0:0	0:0:0:79:0:0	0:0:0:89:0:0	2:0:0:101:0:0
2867667	T	0:78:0:0:0:0	0:68:0:0:0:0	0:78:0:0:0:0	2:75:0:0:0:0
2867806	C	1:0:54:0:0:0	1:0:46:0:0:0	0:0:64:0:0:0	2:0:78:0:0:0
2869864	C	3:0:39:0:0:0	1:0:52:0:0:0	1:0:46:0:0:0	2:0:58:0:0:0
2880283	A	58:0:0:0:0:0	48:0:0:0:0:0	54:0:0:0:0:0	48:2:0:0:0:0
2880658	G	0:0:0:99:0:0	0:0:0:90:0:0	0:0:0:89:0:0	0:2:0:123:0:0
2886284	G	0:0:0:76:0:0	0:0:0:91:0:0	0:0:0:98:0:0	2:0:0:99:0:0
2890854	G	0:0:0:95:0:0	0:0:0:74:0:0	0:0:0:102:0:0	0:2:0:112:0:0
2891198	G	0:0:0:80:0:0	0:0:0:85:0:0	0:0:0:105:0:0	0:2:0:99:0:0
2893637	G	0:0:2:36:0:0	0:0:0:44:0:0	0:0:1:60:0:0	0:0:3:62:0:0
2895922	G	0:0:1:39:0:0	0:0:2:42:0:0	0:0:0:44:0:0	0:0:2:48:0:0
2901271	G	0:0:0:115:0:0	0:0:0:71:0:0	0:0:0:87:0:0	2:0:0:123:0:0
2903325	G	0:3:0:52:0:0	0:1:0:40:0:0	0:1:0:53:0:0	0:2:0:80:0:0
2904118	C	0:1:63:0:0:0	0:0:65:0:0:0	0:0:68:2:0:0	0:0:83:3:0:0
2909503	G	0:0:1:65:0:0	0:0:2:46:0:0	0:0:3:59:0:0	0:0:2:68:0:0
2909570	G	0:0:0:88:0:0	0:0:0:90:0:0	0:0:0:92:0:0	0:2:0:108:0:0
2913962	A	49:0:1:0:0:0	38:0:0:0:0:0	60:0:1:0:0:0	57:0:2:0:0:0
2916040	C	0:0:59:0:0:0	0:0:51:0:0:0	0:0:56:0:0:0	0:2:74:0:0:0
2918169	C	1:0:49:0:0:0	2:0:51:0:0:0	2:0:49:0:0:0	2:0:59:0:0:0
2919104	A	58:0:4:0:0:0	47:0:2:0:0:0	45:0:2:0:0:0	61:0:3:0:0:0
2927150	C	0:0:68:0:0:0	0:0:75:0:0:0	0:0:73:0:0:0	0:2:92:0:0:0
2928603	C	1:0:38:0:0:0	1:0:36:0:0:0	4:0:42:0:0:0	2:0:58:0:0:0
2929337	C	0:0:27:1:0:0	0:0:46:0:0:0	0:0:41:2:0:0	0:0:60:3:0:0
2930526	C	0:0:44:1:0:0	0:0:45:1:0:0	0:0:45:1:0:0	0:0:65:2:0:0
2930752	G	0:0:0:60:0:0	0:0:0:59:0:0	0:0:0:72:0:0	0:2:0:91:0:0
2933912	C	0:0:44:0:0:0	0:0:51:0:0:0	0:0:54:0:0:0	0:0:55:2:0:0
2937421	C	0:0:35:0:0:0	1:0:36:0:0:0	0:0:42:0:0:0	2:0:61:0:0:0
2939846	C	0:0:45:0:0:0	0:0:50:0:0:0	0:0:40:0:0:0	2:0:50:0:0:0
2940762	G	0:0:2:46:0:0	0:0:4:39:0:0	0:0:3:46:0:0	0:0:2:57:0:0
2942224	C	0:0:98:0:0:0	0:0:84:0:0:0	0:0:111:0:0:0	0:2:123:0:0:0
2946582	C	0:0:42:0:0:0	0:0:45:0:0:0	1:0:57:0:0:0	2:0:51:0:0:0
2947949	C	0:0:37:2:0:0	0:0:39:0:0:0	0:0:43:3:0:0	0:0:55:5:0:0
2948656	T	0:61:0:0:0:0	0:57:0:0:0:0	0:85:0:0:0:0	2:69:0:0:0:0
2949866	C	0:0:56:0:0:0	0:0:46:0:0:0	0:0:56:0:0:0	0:2:73:0:0:0
2950099	G	0:0:0:55:0:0	0:0:1:33:0:0	0:0:0:43:0:0	0:0:2:59:0:0
2951729	G	0:0:0:73:0:0	0:0:0:68:0:0	0:0:0:81:0:0	2:0:0:92:0:0
2952296	G	0:0:0:75:0:0	0:0:0:65:0:0	0:0:0:87:0:0	2:0:0:91:0:0
2953805	C	0:0:29:1:0:0	0:0:29:3:0:0	0:0:47:2:0:0	0:0:50:2:0:0
2956584	A	53:0:1:0:0:0	53:0:0:0:0:0	56:0:0:0:0:0	79:0:2:0:0:0
2957668	G	0:0:0:74:0:0	0:1:0:67:0:0	0:0:0:66:0:0	0:2:0:86:0:0
2957850	T	0:53:0:1:0:0	0:39:0:0:0:0	0:48:0:3:0:0	0:61:0:5:0:0
2965061	C	0:0:45:0:0:0	1:0:40:0:0:0	1:0:41:0:0:0	4:0:61:0:0:0
2987307	G	0:0:2:47:0:0	0:0:1:32:0:0	0:0:1:35:0:0	0:0:2:54:0:0
2992012	C	0:0:28:0:0:0	0:0:32:5:0:0	0:0:24:4:0:0	0:0:56:2:0:0
2994729	C	0:0:35:0:0:0	0:0:27:1:0:0	0:0:35:1:0:0	0:0:51:3:0:0
2996206	C	0:0:71:0:0:0	1:0:72:0:0:0	0:0:79:0:0:0	3:0:82:0:0:0
3004221	C	0:0:68:0:0:0	0:0:78:0:0:0	0:0:69:0:0:0	0:2:104:0:0:0
3004768	C	0:0:63:0:0:0	0:0:38:0:0:0	0:0:45:0:0:0	0:2:58:0:0:0
3005028	G	0:0:0:44:0:0	0:0:0:35:0:0	0:0:0:38:0:0	0:3:0:61:0:0
3006726	G	0:0:0:39:0:0	0:0:0:34:0:0	0:0:0:52:0:0	2:0:0:54:0:0
3006745	G	0:2:0:43:0:0	0:0:0:46:0:0	0:1:0:49:0:0	0:2:0:56:0:0
3009113	A	70:0:0:0:0:0	76:0:0:0:0:0	90:0:0:0:0:0	94:2:0:0:0:0
3010596	C	0:0:15:2:0:0	0:0:23:1:0:0	0:0:36:1:0:0	0:0:42:8:0:0
3014368	G	0:0:2:41:0:0	0:0:5:39:0:0	0:0:2:53:0:0	0:0:3:74:0:0
3015993	G	0:0:0:40:0:0	0:0:6:30:0:0	0:0:2:33:0:0	0:0:3:47:0:0
3024336	G	0:4:0:60:0:0	0:0:0:45:0:0	0:2:0:52:0:0	0:3:0:68:0:0
3025600	C	0:0:116:0:0:0	1:0:105:0:0:0	0:0:110:0:0:0	0:1:127:0:0:0
3025967	C	0:0:110:0:0:0	0:0:102:0:0:0	0:0:97:0:0:0	2:0:144:0:0:0
3029063	G	0:0:5:41:0:0	0:0:3:32:0:0	0:0:3:49:0:0	0:0:2:49:0:0
3035674	G	3:0:0:52:0:0	3:1:0:49:0:0	3:0:0:60:0:0	3:0:0:68:0:0
3037505	C	0:0:44:0:0:0	0:0:32:0:0:0	0:0:39:0:0:0	2:0:48:0:0:0
3038280	G	0:0:5:30:0:0	0:0:0:37:0:0	0:0:1:52:0:0	0:0:6:50:0:0
3039902	C	0:0:56:0:0:0	0:0:30:1:0:0	0:0:45:1:0:0	0:0:60:2:0:0
3039909	G	0:0:0:52:0:0	0:0:0:49:0:0	0:0:0:49:0:0	0:2:0:64:0:0
3042215	C	0:0:70:0:0:0	0:0:59:0:0:0	0:0:78:0:0:0	2:0:88:0:0:0
3042826	C	0:0:62:1:0:0	0:0:45:0:0:0	0:0:55:1:0:0	0:0:65:3:0:0
3045674	C	0:0:84:0:0:0	0:0:53:0:0:0	0:0:53:0:0:0	2:0:67:0:0:0
3050252	C	0:0:70:0:0:0	0:0:74:0:0:0	0:0:84:0:0:0	2:0:85:0:0:0
3051757	C	0:0:53:0:0:0	0:0:42:0:0:0	1:0:50:0:0:0	2:0:59:0:0:0
3051871	C	0:0:69:0:0:0	0:0:48:0:0:0	0:0:66:0:0:0	2:0:77:0:0:0
3056247	A	74:0:0:0:0:0	90:0:0:0:0:0	92:0:0:0:0:0	109:2:0:0:0:0
3058284	C	0:0:59:0:0:0	0:0:61:0:0:0	0:0:64:0:0:0	0:2:75:0:0:0
3063860	G	0:0:2:41:0:0	0:0:3:34:0:0	0:0:2:61:0:0	0:0:5:62:0:0
3068654	G	0:0:0:95:0:0	0:0:0:96:0:0	0:0:0:83:0:0	0:2:0:111:0:0
3069103	C	0:1:50:4:0:0	0:0:49:1:0:0	0:0:56:8:0:0	0:0:76:3:0:0
3070977	G	0:0:0:61:0:0	0:0:0:59:0:0	0:0:0:80:0:0	2:0:0:79:0:0
3073806	G	0:0:2:25:0:0	0:0:1:32:0:0	0:0:2:25:0:0	0:0:2:54:0:0
3084081	C	0:0:67:0:0:0	0:0:48:0:0:0	0:0:57:0:0:0	0:2:75:0:0:0
3085268	G	0:0:3:45:0:0	0:0:6:53:0:0	0:0:6:45:0:0	0:0:8:54:0:0
3090050	G	0:0:0:76:0:0	0:0:0:74:0:0	0:0:0:84:0:0	0:2:0:99:0:0
3099630	G	0:0:0:50:0:0	0:2:0:63:0:0	0:3:0:55:0:0	0:2:0:82:0:0
3103048	G	0:0:0:50:0:0	0:0:0:39:0:0	0:0:0:52:0:0	0:2:0:59:0:0
3107902	A	44:0:0:0:0:0	55:0:0:0:0:0	40:0:0:0:0:0	72:0:2:0:0:0
3112819	G	0:0:3:56:0:0	0:0:1:47:0:0	0:0:1:39:0:0	0:0:3:52:0:0
3113420	C	1:0:50:0:0:0	3:0:43:0:0:0	5:0:43:0:0:0	3:0:54:0:0:0
3114594	C	0:0:40:0:0:0	0:0:37:2:0:0	0:0:48:0:0:0	0:0:53:2:0:0
3114747	A	62:0:0:0:0:0	59:0:1:0:0:0	65:0:1:0:0:0	65:0:2:0:0:0
3114750	G	0:0:1:63:0:0	0:0:3:58:0:0	0:0:1:63:0:0	0:0:6:66:0:0
3128771	G	0:0:0:57:0:0	0:0:0:56:0:0	0:0:0:58:0:0	2:0:0:63:0:0
3128777	A	45:0:0:1:0:0	55:0:0:6:0:0	50:0:0:2:0:0	60:0:0:2:0:0
3128829	C	0:0:39:2:0:0	0:0:45:0:0:0	0:0:49:1:0:0	0:0:59:3:0:0
3135333	C	0:0:35:0:0:0	0:0:22:0:0:0	0:0:31:0:0:0	0:0:54:2:0:0
3138480	C	0:0:88:0:0:0	0:0:79:0:0:0	0:0:85:0:0:0	2:0:88:0:0:0
3140057	C	0:0:69:0:0:0	0:0:40:1:0:0	0:0:51:2:0:0	0:0:60:2:0:0
3145347	A	61:0:0:0:0:0	67:0:0:0:0:0	78:0:0:0:0:0	83:0:4:0:0:0
3146537	C	0:0:37:0:0:0	0:0:39:0:0:0	0:0:39:0:0:0	0:0:56:2:0:0
3146684	C	0:0:42:2:0:0	0:0:43:3:0:0	0:0:49:0:0:0	0:0:56:8:0:0
3149733	C	0:0:83:0:0:0	0:0:54:0:0:0	0:0:66:0:0:0	0:0:78:2:0:0
3155017	G	0:0:4:42:0:0	0:0:4:29:0:0	0:0:1:40:0:0	0:0:2:48:0:0
3160009	G	0:0:1:45:0:0	0:0:1:33:0:0	0:0:0:41:0:0	0:0:2:57:0:0
3160052	C	0:0:34:0:0:0	0:1:40:0:0:0	0:1:47:0:0:0	0:2:48:0:0:0
3160470	G	0:0:0:58:0:0	0:0:0:66:0:0	0:0:0:75:0:0	2:0:0:75:0:0
3167176	G	0:0:0:95:0:0	0:0:0:80:0:0	0:0:0:71:0:0	0:2:0:121:0:0
3167553	C	0:0:105:0:0:0	0:0:98:0:0:0	0:0:98:0:0:0	2:0:137:0:0:0
3167668	G	0:4:0:38:0:0	0:2:0:43:0:0	0:3:0:59:0:0	0:4:0:62:0:0
3170225	C	0:0:31:1:0:0	0:0:39:2:0:0	0:0:41:0:0:0	0:0:49:2:0:0
3170845	C	0:0:89:0:0:0	0:0:94:0:0:0	0:0:97:0:0:0	0:2:122:0:0:0
3174313	C	0:0:64:0:0:0	0:0:54:0:0:0	0:0:70:0:0:0	0:2:73:0:0:0
3178075	A	37:0:2:0:0:0	36:0:2:0:0:0	32:0:2:0:0:0	51:0:2:0:0:0
3180845	G	0:0:0:45:0:0	0:0:1:42:0:0	0:0:2:58:0:0	0:0:2:81:0:0
3186646	G	0:0:0:67:0:0	0:0:0:48:0:0	0:0:0:72:0:0	2:0:0:75:0:0
3189289	C	0:0:40:3:0:0	0:0:30:4:0:0	0:0:35:3:0:0	0:0:48:4:0:0
3190383	G	0:0:3:32:0:0	0:0:2:20:0:0	0:0:1:34:0:0	0:0:2:58:0:0
3190757	C	0:0:45:3:0:0	0:0:46:3:0:0	0:0:54:2:0:0	0:0:63:2:0:0
3191286	G	0:0:1:54:0:0	0:0:0:57:0:0	0:0:0:54:0:0	0:0:2:74:0:0
3192749	T	0:50:0:2:0:0	0:40:0:4:0:0	0:48:0:3:0:0	0:53:0:3:0:0
3194079	G	0:0:0:73:0:0	0:0:0:75:0:0	0:0:0:75:0:0	0:2:0:84:0:0
3197187	G	0:0:0:57:0:0	0:0:2:46:0:0	0:0:1:42:0:0	0:0:2:59:0:0
3204542	G	0:0:0:54:0:0	0:0:0:56:0:0	0:2:0:49:0:0	0:2:0:76:0:0
3206769	G	0:0:0:63:0:0	0:0:0:39:0:0	0:0:0:67:0:0	2:0:0:48:0:0
3206955	G	0:0:0:46:0:0	0:0:0:49:0:0	0:0:0:59:0:0	0:2:0:85:0:0
3207183	C	0:0:40:0:0:0	0:0:34:0:0:0	0:0:36:0:0:0	2:0:64:0:0:0
3207438	G	0:0:0:38:0:0	0:0:0:57:0:0	0:0:0:55:0:0	0:2:0:72:0:0
3209563	G	0:0:3:53:0:0	0:0:3:52:0:0	0:0:0:55:0:0	0:0:3:54:0:0
3215539	C	0:0:41:0:0:0	0:0:53:0:0:0	0:0:63:0:0:0	2:0:85:0:0:0
3221500	T	0:66:1:0:0:0	0:53:3:0:0:0	0:60:2:0:0:0	0:75:2:0:0:0
3221620	C	0:0:93:0:0:0	0:0:90:0:0:0	0:0:108:0:0:0	0:1:117:0:0:0
3222034	C	0:0:42:0:0:0	0:0:40:3:0:0	0:0:52:3:0:0	0:0:60:8:0:0
3228581	G	0:0:0:58:0:0	0:0:0:50:0:0	0:0:0:73:0:0	3:0:0:88:0:0
3230272	C	0:0:36:1:0:0	0:0:36:2:0:0	0:0:49:1:0:0	0:0:49:2:0:0
3235718	C	0:0:27:4:0:0	0:0:35:4:0:0	0:0:46:3:0:0	0:0:60:5:0:0
3237331	G	0:0:0:31:0:0	0:0:3:41:0:0	0:0:3:28:0:0	0:0:4:46:0:0
3242680	G	0:0:0:67:0:0	0:0:0:87:0:0	0:0:0:104:0:0	0:2:0:98:0:0
3245070	C	0:0:93:0:0:0	0:0:91:0:0:0	0:0:88:0:0:0	2:0:123:0:0:0
3246205	A	42:0:1:0:0:0	52:0:7:0:0:0	46:0:2:0:0:0	62:0:7:0:0:0
3251875	C	0:0:57:0:0:0	0:0:61:0:0:0	0:0:67:0:0:0	0:2:77:0:0:0
3254690	G	0:0:0:41:0:0	1:0:1:32:0:0	0:0:0:49:0:0	0:0:2:50:0:0
3256107	C	0:0:43:3:0:0	0:0:48:0:0:0	0:0:60:0:0:0	0:0:53:2:0:0
3257976	G	0:0:0:71:0:0	0:0:0:69:0:0	0:0:0:102:0:0	2:0:0:86:0:0
3259745	C	0:0:71:0:0:0	0:0:62:0:0:0	0:0:67:0:0:0	0:2:86:0:0:0
3262031	A	78:0:0:0:0:0	66:0:0:1:0:0	77:0:0:0:0:0	97:0:0:2:0:0
3263157	G	0:0:0:91:0:0	0:0:0:82:0:0	0:0:0:81:0:0	0:2:0:135:0:0
3267211	G	0:0:2:44:0:0	0:0:1:45:0:0	0:0:3:49:0:0	0:0:2:51:0:0
3267434	A	36:0:1:0:0:0	39:0:0:0:0:0	48:0:0:0:0:0	53:0:2:0:0:0
3267533	A	35:0:2:0:0:0	38:0:0:0:0:0	48:0:1:0:0:0	55:0:2:0:0:0
3268767	C	0:0:47:5:0:0	0:0:47:3:0:0	0:0:57:3:0:0	0:0:74:2:0:0
3273102	C	0:7:44:0:0:0	0:3:30:0:0:0	0:1:30:0:0:0	0:8:50:0:0:0
3273512	G	0:0:0:72:0:0	0:0:0:70:0:0	0:0:0:62:0:0	2:0:0:66:0:0
3273871	G	0:1:0:100:0:0	0:0:0:112:0:0	0:0:0:98:0:0	2:0:0:126:0:0
3275243	G	0:0:1:61:0:0	0:0:1:47:0:0	0:0:2:56:0:0	0:0:2:82:0:0
3275702	C	0:0:54:1:0:0	0:0:58:0:0:0	0:0:55:2:0:0	0:0:72:2:0:0
3284586	C	0:0:85:0:0:0	0:0:81:0:0:0	1:0:104:0:0:0	2:0:80:0:0:0
3285460	A	50:0:1:0:0:0	33:0:2:0:0:0	32:0:0:0:0:0	52:0:2:0:0:0
3286543	G	0:0:4:46:0:0	0:0:7:37:0:0	0:0:5:35:0:0	0:0:4:48:0:0
3291536	T	0:30:0:0:0:0	0:33:0:0:0:0	0:49:0:0:0:0	0:50:0:2:0:0
3295872	C	0:0:75:0:0:0	0:0:90:0:0:0	0:0:77:0:0:0	2:0:103:0:0:0
3297200	G	0:1:0:45:0:0	0:0:0:32:0:0	0:1:0:38:0:0	0:3:0:59:0:0
3298175	C	0:0:58:0:0:0	0:0:46:0:0:0	0:0:64:0:0:0	0:2:66:0:0:0
3300976	A	93:0:0:0:0:0	94:0:0:0:0:0	81:0:0:0:0:0	105:0:0:2:0:0
3301925	G	0:0:0:71:0:0	0:0:0:71:0:0	0:1:0:72:0:0	0:2:0:123:0:0
3304454	G	0:0:0:119:0:0	0:0:1:92:0:0	0:0:0:117:0:0	2:0:0:137:0:0
3305906	T	0:54:0:0:0:0	0:39:0:0:0:0	0:35:0:0:0:0	2:87:0:0:0:0
3314623	G	0:0:0:102:0:0	0:0:0:91:0:0	1:0:0:82:0:0	0:2:0:101:0:0
3320866	C	1:0:68:0:0:0	0:0:77:0:0:0	0:0:77:0:0:0	2:0:81:0:0:0
3322260	C	0:0:40:4:0:0	0:0:44:1:0:0	0:0:49:3:0:0	0:0:48:4:0:0
3324965	G	0:0:1:29:0:0	0:0:2:35:0:0	0:0:2:24:0:0	0:0:3:47:0:0
3327650	G	0:0:1:39:0:0	0:0:1:33:0:0	0:0:1:35:0:0	0:0:3:47:0:0
3327901	G	0:0:0:73:0:0	0:0:0:87:0:0	0:0:0:85:0:0	2:0:0:104:0:0
3329097	A	34:0:3:0:0:0	28:0:1:0:0:0	57:0:2:0:0:0	60:0:3:0:0:0
3330049	A	56:0:0:0:0:0	54:0:0:0:0:0	42:0:0:0:0:0	73:0:2:0:0:0
3330257	C	0:0:68:0:0:0	0:0:75:0:0:0	0:0:71:0:0:0	2:0:89:0:0:0
3332143	C	0:0:48:1:0:0	0:0:35:1:0:0	0:0:49:0:0:0	0:0:60:3:0:0
3340064	G	0:0:0:41:0:0	0:0:0:33:0:0	0:0:0:52:0:0	0:0:2:55:0:0
3340327	C	0:0:89:0:0:0	0:0:63:0:0:0	0:0:87:0:0:0	2:0:95:0:0:0
3344799	G	0:0:0:47:0:0	0:0:6:31:0:0	0:0:8:43:0:0	0:0:3:49:0:0
3345259	G	0:0:0:62:0:0	2:0:0:46:0:0	4:0:0:37:0:0	3:0:0:59:0:0
3345895	G	0:0:2:47:0:0	0:0:0:41:0:0	0:0:0:60:0:0	0:0:3:52:0:0
3350646	G	0:0:0:97:0:0	0:0:0:94:0:0	0:0:0:92:0:0	2:0:0:112:0:0
3352671	G	0:0:1:27:0:0	0:0:3:31:0:0	0:0:2:36:0:0	0:0:2:51:0:0
3352719	C	3:0:49:0:0:0	1:0:46:0:0:0	2:0:36:0:0:0	2:0:60:0:0:0
3353068	G	0:0:0:38:0:0	0:0:0:43:0:0	0:0:0:33:0:0	0:0:3:56:0:0
3353969	C	0:0:78:0:0:0	0:0:57:0:0:0	0:0:77:0:0:0	0:2:88:0:0:0
3355138	G	0:0:0:49:0:0	0:0:0:55:0:0	0:0:0:57:0:0	2:0:0:75:0:0
3355977	G	0:0:0:66:0:0	0:0:0:67:0:0	0:0:0:54:0:0	2:0:0:85:0:0
3356000	C	0:0:36:1:0:0	0:0:28:0:0:0	0:0:37:2:0:0	0:0:48:2:0:0
3356977	A	79:0:0:0:0:0	79:0:1:0:0:0	76:0:0:0:0:0	86:0:2:0:0:0
3357754	G	0:0:0:57:0:0	0:0:0:46:0:0	0:0:0:54:0:0	3:0:0:69:0:0
3361839	G	0:0:0:59:0:0	0:2:0:75:0:0	0:1:0:72:0:0	0:2:0:106:0:0
3365175	A	55:0:0:0:0:0	47:0:0:0:0:0	64:0:0:0:0:0	69:0:0:2:0:0
3367989	C	0:0:73:0:0:0	0:0:76:0:0:0	0:0:85:0:0:0	2:0:81:0:0:0
3368720	A	47:0:0:0:0:0	44:0:0:0:0:0	70:0:0:2:0:0	71:0:0:2:0:0
3371930	G	0:0:0:70:0:0	0:0:0:48:0:0	0:0:0:57:0:0	2:0:0:77:0:0
3373038	A	36:0:4:0:0:0	30:0:5:0:0:0	21:0:2:0:0:0	45:0:5:0:0:0
3385424	C	0:0:48:1:0:0	0:0:27:1:0:0	0:0:29:2:0:0	0:0:55:3:0:0
3393574	C	0:0:112:0:0:0	0:0:88:0:0:0	0:0:105:0:0:0	0:2:129:0:0:0
3393844	A	96:0:0:0:0:0	100:0:0:0:0:0	90:0:0:0:0:0	123:0:0:1:0:0
3394066	G	0:0:0:31:0:0	0:0:0:28:0:0	0:0:0:40:0:0	2:0:0:52:0:0
3394684	T	0:79:0:0:0:0	0:81:0:0:0:0	0:73:0:0:0:0	0:128:0:2:0:0
3399736	G	0:0:0:62:0:0	0:0:0:50:0:0	0:0:0:43:0:0	2:0:0:59:0:0
3399876	A	49:0:0:0:0:0	40:0:0:0:0:0	45:0:0:0:0:0	51:0:2:0:0:0
3404364	C	0:0:84:0:0:0	0:0:75:0:0:0	0:0:94:0:0:0	0:2:94:0:0:0
3405901	G	0:0:0:59:0:0	0:0:0:60:0:0	0:0:0:82:0:0	2:0:0:105:0:0
3408495	G	0:0:0:112:0:0	0:0:0:96:0:0	0:0:0:112:0:0	2:0:0:133:0:0
3410175	G	0:0:0:66:0:0	0:0:1:53:0:0	0:0:1:64:0:0	0:0:2:84:0:0
3414562	G	0:0:3:49:0:0	0:0:0:44:0:0	0:0:1:40:0:0	0:0:3:58:0:0
3416187	C	1:0:44:1:0:0	0:0:42:1:0:0	0:0:52:0:0:0	0:0:50:2:0:0
3416330	C	0:0:37:2:0:0	0:0:45:1:0:0	0:0:35:1:0:0	0:0:53:2:0:0
3417348	G	0:0:0:105:0:0	0:0:0:100:0:0	0:0:0:94:0:0	2:0:0:133:0:0
3418031	C	0:0:40:1:0:0	0:0:26:1:0:0	0:0:36:1:0:0	0:0:46:5:0:0
3418203	G	0:0:0:70:0:0	0:0:1:79:0:0	0:0:0:62:0:0	0:0:2:78:0:0
3419341	C	0:0:38:2:0:0	0:0:32:6:0:0	0:0:55:6:0:0	0:0:50:3:0:0
3422119	G	0:0:0:84:0:0	0:1:0:73:0:0	0:0:0:59:0:0	2:0:0:100:0:0
3422202	G	0:3:0:32:0:0	0:1:0:30:0:0	0:5:0:42:0:0	0:2:0:58:0:0
3422578	A	47:0:3:0:0:0	42:0:3:0:0:0	54:0:3:1:0:0	64:0:4:0:0:0
3430223	C	0:0:36:2:0:0	0:0:39:1:0:0	0:0:57:4:0:0	0:0:50:2:0:0
3430591	G	0:0:0:35:0:0	0:0:1:23:0:0	0:0:1:35:0:0	0:0:2:54:0:0
3431566	G	0:0:0:56:0:0	0:0:0:48:0:0	0:0:0:56:0:0	0:0:2:63:0:0
3432264	C	0:0:41:1:0:0	0:0:39:5:0:0	0:0:48:2:0:0	0:0:48:2:0:0
3434666	A	45:0:1:0:0:0	40:0:2:0:0:0	39:0:2:0:0:0	52:0:3:0:0:0
3435940	G	0:0:0:65:0:0	0:0:0:56:0:0	0:0:0:76:0:0	2:0:0:86:0:0
3437566	G	0:0:0:53:0:0	0:0:0:57:0:0	0:0:0:72:0:0	0:2:0:75:0:0
3439096	G	0:0:0:81:0:0	0:0:0:60:0:0	0:0:0:70:0:0	2:0:0:102:0:0
3443928	G	0:0:0:44:0:0	0:1:0:45:0:0	0:0:0:42:0:0	0:3:0:53:0:0
3451710	T	0:44:0:1:0:0	0:36:0:1:0:0	0:55:0:4:0:0	0:53:0:3:0:0
3453078	C	0:0:66:0:0:0	0:0:78:0:0:0	0:0:79:0:0:0	0:2:108:0:0:0
3465382	G	0:0:0:86:0:0	0:0:0:68:0:0	0:0:0:80:0:0	0:2:0:99:0:0
3471985	G	0:0:2:59:0:0	0:0:3:41:0:0	0:0:0:60:0:0	0:0:2:61:0:0
3474999	G	0:0:0:46:0:0	0:0:0:50:0:0	0:0:0:54:0:0	0:0:2:69:0:0
3476163	G	0:0:2:26:0:0	0:0:2:34:0:0	0:0:0:42:0:0	0:0:2:53:0:0
3478392	G	0:0:0:78:0:0	0:0:0:58:0:0	0:0:0:56:0:0	2:0:0:81:0:0
3478920	C	0:0:97:0:0:0	0:0:95:0:0:0	1:0:86:0:0:0	2:0:116:0:0:0
3479188	C	0:0:132:1:0:0	0:0:97:0:0:0	0:0:96:0:0:0	2:0:149:0:0:0
3479352	C	0:0:68:3:0:0	0:0:55:1:0:0	0:0:41:1:0:0	0:0:86:2:0:0
3485477	G	0:0:0:92:0:0	0:0:0:93:0:0	0:0:0:97:0:0	0:3:0:125:0:0
3488753	C	0:0:77:0:0:0	0:0:68:0:0:0	0:0:64:0:0:0	0:2:98:0:0:0
3492111	C	0:0:86:0:0:0	0:0:101:0:0:0	0:0:94:0:0:0	2:0:143:0:0:0
3492447	G	0:0:0:73:0:0	0:0:0:65:0:0	0:0:0:85:0:0	2:0:0:102:0:0
3493010	C	0:0:46:5:0:0	0:0:36:0:0:0	0:0:46:4:0:0	0:0:48:7:0:0
3493675	G	0:1:0:46:0:0	0:2:0:44:0:0	0:0:0:50:0:0	0:3:0:50:0:0
3495614	G	0:0:0:117:0:0	0:0:0:91:0:0	0:0:0:95:0:0	0:2:0:137:0:0
3500346	A	43:0:0:0:0:0	31:0:1:0:0:0	32:0:2:0:0:0	56:0:2:0:0:0
3504067	C	0:0:49:0:0:0	0:0:36:2:0:0	0:0:37:0:0:0	0:0:61:2:0:0
3505902	G	0:0:0:61:0:0	0:0:0:75:0:0	0:0:0:89:0:0	2:0:0:94:0:0
3507164	C	0:0:56:1:0:0	0:0:42:4:0:0	0:0:38:1:0:0	0:0:52:3:0:0
3509316	G	0:0:0:96:0:0	0:0:0:97:0:0	0:0:0:80:0:0	2:0:0:111:0:0
3516958	C	1:0:61:0:0:0	4:0:58:0:0:0	0:0:58:0:0:0	3:0:57:0:0:0
3521504	C	0:0:83:0:0:0	0:0:78:0:0:0	0:0:87:0:0:0	2:1:120:0:0:0
3527131	G	0:0:2:53:0:0	0:0:0:49:0:0	0:0:0:60:0:0	0:0:2:66:0:0
3530202	C	0:0:27:0:0:0	0:0:25:2:0:0	0:0:28:0:0:0	0:0:57:2:0:0
3530580	C	0:0:51:11:0:0	0:0:38:3:0:0	0:0:52:6:0:0	0:0:64:5:0:0
3533773	T	0:82:0:0:0:0	0:70:0:0:0:0	0:83:0:0:0:0	2:110:0:0:0:0
3534314	C	0:0:52:0:0:0	0:0:41:1:0:0	0:0:42:4:0:0	0:0:59:6:0:0
3536110	C	0:0:40:0:0:0	1:0:51:0:0:0	0:0:57:0:0:0	2:0:60:0:0:0
3537285	T	0:41:4:0:0:0	0:32:5:0:0:0	0:50:4:0:0:0	0:52:6:0:0:0
3539142	G	0:0:0:93:0:0	0:0:0:73:0:0	0:0:0:69:0:0	0:2:0:116:0:0
3539595	C	0:0:93:0:0:0	0:0:82:0:0:0	0:0:73:0:0:0	0:2:100:0:0:0
3540414	T	0:34:0:0:0:0	0:47:0:0:0:0	0:39:0:0:0:0	0:57:0:2:0:0
3542434	C	0:0:67:0:0:0	0:0:75:0:0:0	0:0:90:0:0:0	2:0:86:0:0:0
3544379	C	0:0:27:1:0:0	0:0:34:2:0:0	0:0:39:2:0:0	0:0:49:3:0:0
3544840	C	0:0:31:0:0:0	4:0:42:0:0:0	0:0:45:0:0:0	2:0:59:0:0:0
3547853	G	0:1:0:74:0:0	0:0:0:61:0:0	0:0:0:65:0:0	0:2:0:84:0:0
3547869	C	0:0:90:0:0:0	0:0:87:0:0:0	0:0:88:0:0:0	2:0:119:0:0:0
3550697	G	0:0:0:50:0:0	0:0:0:46:0:0	0:0:0:68:0:0	2:0:0:76:0:0
3550881	T	0:73:0:0:0:0	0:77:0:0:0:0	0:91:0:0:0:0	0:101:2:0:0:0
3560497	C	0:0:48:0:0:0	0:0:36:0:0:0	8:0:48:0:0:0	4:0:50:0:0:0
3564246	G	0:0:0:119:0:0	0:0:0:91:0:0	0:0:1:94:0:0	2:0:0:109:0:0
3566461	C	0:0:35:4:0:0	0:0:27:3:0:0	0:0:37:2:0:0	0:0:46:4:0:0
3567267	G	0:0:0:39:0:0	0:0:1:42:0:0	0:0:1:46:0:0	0:0:2:59:0:0
3569368	G	0:0:1:37:0:0	0:0:1:28:0:0	0:0:1:38:0:0	0:0:3:54:0:0
3569758	G	0:0:2:43:0:0	0:0:0:40:0:0	0:0:2:48:0:0	0:0:3:54:0:0
3569889	T	0:40:0:0:0:0	0:47:0:3:0:0	0:45:0:0:0:0	0:53:0:3:0:0
3573745	G	0:1:0:68:0:0	0:0:0:46:0:0	0:0:0:57:0:0	2:0:0:65:0:0
3574356	G	0:1:0:66:0:0	0:0:0:53:0:0	0:0:0:82:0:0	0:3:0:71:0:0
3577907	G	0:0:0:90:0:0	0:0:0:71:0:0	0:0:0:84:0:0	2:0:0:94:0:0
3578087	G	0:0:0:54:0:0	0:0:0:56:0:0	0:0:0:74:0:0	2:0:0:67:0:0
3579229	T	0:47:0:0:0:0	0:48:0:3:0:0	0:47:0:1:0:0	0:69:0:2:0:0
3583098	C	0:0:89:0:0:0	0:0:81:0:0:0	0:0:76:0:0:0	2:0:99:0:0:0
3583554	G	0:0:0:54:0:0	0:0:0:36:0:0	0:0:0:52:0:0	0:0:2:56:0:0
3586968	G	0:0:0:107:0:0	0:0:0:109:0:0	0:0:0:97:0:0	2:0:0:125:0:0
3587800	G	0:0:0:101:0:0	0:0:0:92:0:0	0:0:0:92:0:0	0:2:0:138:0:0
3588754	C	0:0:92:0:0:0	0:0:70:0:0:0	0:0:83:0:0:0	2:0:110:0:0:0
3588821	G	0:0:0:98:0:0	0:0:0:75:0:0	0:0:0:77:0:0	2:0:0:112:0:0
3592881	C	0:2:40:0:0:0	0:0:48:0:0:0	0:2:30:0:0:0	0:2:56:0:0:0
3593781	C	0:0:48:7:0:0	0:0:49:3:0:0	0:0:45:3:0:0	0:0:51:5:0:0
3595326	G	0:0:0:76:0:0	0:0:0:65:0:0	0:0:0:54:0:0	0:0:3:84:0:0
3597084	T	0:88:0:0:0:0	0:102:0:0:0:0	0:109:0:0:0:0	2:140:0:0:0:0
3597309	C	0:0:44:2:0:0	0:0:37:3:0:0	0:0:41:4:0:0	0:0:68:5:0:0
3598903	A	49:0:0:0:0:0	61:0:0:0:0:0	76:0:0:0:0:0	85:0:0:2:0:0
3605038	A	34:0:1:0:0:0	26:0:0:0:0:0	31:0:1:0:0:0	50:0:2:0:0:0
3605263	A	43:0:1:0:0:0	58:0:0:0:0:0	57:0:0:0:0:0	59:0:2:0:0:0
3605632	G	0:0:0:47:0:0	0:0:0:63:0:0	0:0:0:59:0:0	2:0:0:71:0:0
3607424	A	32:0:5:0:0:0	31:0:1:0:0:0	45:0:4:0:0:0	49:0:8:0:0:0
3612317	C	0:0:78:0:0:0	0:0:84:0:0:0	0:0:95:0:0:0	0:2:107:0:0:0
3619649	G	0:0:0:95:0:0	0:0:0:92:0:0	0:0:0:84:0:0	0:2:0:105:0:0
3627130	C	0:0:69:0:0:0	0:0:89:0:0:0	0:0:102:0:0:0	2:0:112:0:0:0
3627201	G	0:0:0:99:0:0	0:0:0:87:0:0	0:0:0:84:0:0	2:0:0:97:0:0
3629117	C	0:0:38:0:0:0	0:0:27:0:0:0	0:0:49:2:0:0	0:0:50:2:0:0
3632547	G	0:0:0:79:0:0	0:0:0:78:0:0	0:0:0:73:0:0	0:2:0:92:0:0
3635995	G	0:0:6:34:0:0	0:0:6:35:0:0	0:0:8:26:0:0	0:0:4:53:0:0
3637795	C	0:0:56:0:0:0	0:0:66:0:0:0	0:0:73:0:0:0	2:0:84:0:0:0
3641093	G	0:0:0:81:0:0	0:0:0:72:0:0	0:0:0:83:0:0	2:0:0:87:0:0
3642772	A	40:0:3:0:0:0	38:0:1:0:0:0	35:0:0:0:0:0	57:0:2:0:0:0
3645590	G	0:0:3:54:0:0	0:0:1:50:0:0	0:0:2:37:0:0	0:1:4:56:0:0
3646651	G	0:0:0:36:0:0	1:0:1:36:0:0	0:0:0:54:0:0	0:0:2:54:0:0
3648267	G	0:0:0:68:0:0	0:0:0:75:0:0	0:0:0:75:0:0	2:0:0:69:0:0
3650287	G	0:1:0:77:0:0	0:5:0:55:0:0	0:5:0:66:0:0	0:2:0:71:0:0
3651022	C	1:0:46:0:0:0	0:0:41:0:0:0	1:0:49:0:0:0	2:0:60:0:0:0
3653241	G	0:0:0:59:0:0	0:0:0:46:0:0	0:0:0:68:0:0	0:0:2:53:0:0
3666505	C	0:0:65:0:0:0	0:0:47:0:0:0	0:0:65:0:0:0	2:0:61:0:0:0
3668540	C	0:0:30:0:0:0	0:0:19:3:0:0	0:0:27:0:0:0	0:0:50:3:0:0
3669120	G	0:0:0:56:0:0	0:0:0:59:0:0	1:0:0:50:0:0	2:0:0:66:0:0
3669887	G	0:0:0:89:0:0	0:0:0:91:0:0	0:0:0:95:0:0	0:2:0:99:0:0
3669941	C	0:0:90:0:0:0	0:0:81:0:0:0	0:0:102:0:0:0	2:0:124:0:0:0
3670774	C	0:0:32:5:0:0	0:0:45:4:0:0	0:0:39:4:0:0	0:0:51:4:0:0
3672379	G	0:0:0:64:0:0	0:0:0:58:0:0	0:0:0:68:0:0	2:0:0:77:0:0
3674663	T	0:58:0:4:0:0	0:38:0:3:0:0	0:37:0:2:0:0	0:51:0:5:0:0
3676070	C	0:0:78:0:0:0	0:0:67:0:0:0	0:0:76:0:0:0	0:2:97:0:0:0
3680773	C	0:0:48:5:0:0	0:0:33:4:0:0	0:0:39:4:0:0	0:0:48:4:0:0
3689965	G	0:0:0:63:0:0	0:0:0:67:0:0	0:0:0:74:0:0	0:2:0:89:0:0
3690070	C	0:0:70:0:0:0	0:0:59:0:0:0	0:0:65:0:0:0	2:0:89:0:0:0
3695865	C	0:0:68:0:0:0	1:0:69:0:0:0	0:0:62:0:0:0	0:2:79:0:0:0
3697557	C	0:0:49:3:0:0	0:0:36:2:0:0	0:0:40:0:0:0	0:0:66:6:0:0
3699652	C	0:0:47:2:0:0	0:0:51:1:0:0	0:0:54:0:0:0	0:0:61:2:0:0
3702264	G	0:0:1:35:0:0	0:0:1:26:0:0	0:0:1:35:0:0	0:0:2:50:0:0
3702629	G	0:0:4:50:0:0	0:0:1:37:0:0	0:0:0:36:0:0	0:0:2:51:0:0
3703306	G	0:0:0:32:0:0	0:0:1:32:0:0	0:0:0:33:0:0	0:0:2:49:0:0
3703707	C	0:0:64:0:0:0	0:0:62:0:0:0	0:0:66:0:0:0	2:0:78:0:0:0
3704756	A	74:0:0:0:0:0	35:0:0:0:0:0	57:0:2:0:0:0	67:0:2:0:0:0
3705077	T	0:39:0:0:0:0	0:37:0:0:0:0	0:31:0:0:0:0	0:48:0:2:0:0
3706960	C	0:0:64:0:0:0	0:0:61:0:0:0	0:0:57:0:0:0	2:0:67:0:0:0
3707060	C	0:1:47:0:0:0	0:2:38:0:0:0	0:0:51:0:0:0	0:3:61:0:0:0
3708191	A	81:0:0:0:0:0	72:0:0:0:0:0	94:0:0:1:0:0	111:0:0:2:0:0
3710040	G	0:0:2:50:0:0	0:0:0:48:0:0	0:0:0:56:0:0	0:0:2:78:0:0
3720261	A	70:0:0:0:0:0	63:0:0:0:0:0	66:0:0:0:0:0	96:0:2:0:0:0
3721272	G	0:1:0:100:0:0	0:1:0:78:0:0	0:0:0:79:0:0	0:2:0:112:0:0
3722983	C	0:0:78:0:0:0	0:0:68:0:0:0	0:0:78:0:0:0	0:0:90:2:0:0
3723500	G	0:0:0:83:0:0	0:0:0:71:0:0	1:0:0:84:0:0	0:2:0:106:0:0
3724081	C	0:0:54:0:0:0	0:0:72:0:0:0	0:0:63:0:0:0	0:2:73:0:0:0
3727227	C	0:0:69:0:0:0	0:0:64:0:0:0	0:0:69:0:0:0	0:2:95:0:0:0
3728220	G	1:0:1:31:0:0	0:0:2:25:0:0	0:0:1:44:0:0	0:0:3:50:0:0
3767487	C	0:0:95:0:0:0	0:0:90:0:0:0	0:0:87:0:0:0	0:2:110:0:0:0
3773839	G	0:0:0:67:0:0	0:0:0:85:0:0	0:0:0:90:0:0	2:0:0:115:0:0
3774620	G	0:1:0:45:0:0	0:2:0:44:0:0	0:1:0:39:0:0	0:2:0:53:0:0
3776019	C	0:0:52:1:0:0	0:0:46:0:0:0	0:0:64:0:0:0	0:0:74:2:0:0
3776050	G	0:0:2:51:0:0	0:0:1:34:0:0	0:0:2:48:0:0	0:0:6:50:0:0
3780908	G	0:5:0:41:0:0	0:3:0:36:0:0	0:2:0:43:0:0	0:2:0:51:0:0
3781085	G	0:0:0:41:0:0	0:0:1:34:0:0	0:0:1:30:0:0	0:0:3:48:0:0
3782325	C	0:0:41:6:0:0	0:0:41:7:0:0	0:0:39:6:0:0	0:0:48:6:0:0
3783703	G	0:0:4:18:0:0	0:0:6:18:0:0	0:0:4:31:0:0	0:0:5:47:0:0
3789989	C	0:0:42:6:0:0	0:0:32:8:0:0	0:0:46:4:0:0	0:0:59:4:0:0
3790035	G	0:0:0:48:0:0	0:0:2:61:0:0	0:0:2:58:0:0	0:0:4:71:0:0
3799332	C	0:0:47:4:0:0	0:0:38:1:0:0	0:0:40:2:0:0	0:0:47:8:0:0
3805111	G	0:0:0:77:0:0	0:0:0:80:0:0	0:0:0:91:0:0	2:0:0:93:0:0
3805978	G	0:0:8:50:0:0	0:0:8:42:0:0	0:0:8:50:0:0	0:0:10:66:0:0
3806066	T	0:49:0:3:0:0	0:58:0:3:0:0	0:51:0:4:0:0	0:64:0:7:0:0
3809812	A	53:0:0:0:0:0	46:0:0:0:0:0	59:0:0:0:0:0	79:0:2:0:0:0
3810155	C	0:1:39:0:0:0	0:0:45:0:0:0	0:0:42:0:0:0	0:2:53:0:0:0
3811973	C	0:0:58:0:0:0	0:0:41:0:0:0	2:0:53:0:0:0	3:0:63:0:0:0
3815162	C	0:0:69:0:0:0	0:0:58:0:0:0	0:0:81:0:0:0	2:0:91:0:0:0
3817144	A	42:0:0:0:0:0	42:0:0:0:0:0	50:0:3:0:0:0	68:0:2:0:0:0
3819932	A	113:0:0:0:0:0	86:0:0:0:0:0	90:0:0:0:0:0	127:0:2:0:0:0
3827879	C	0:0:74:0:0:0	0:0:75:0:0:0	0:0:90:0:0:0	0:2:67:0:0:0
3829883	C	0:0:42:0:0:0	0:0:53:0:0:0	0:0:64:2:0:0	0:0:52:2:0:0
3830429	C	4:0:43:0:0:0	9:0:36:0:0:0	7:0:38:0:0:0	13:0:45:0:0:0
3831353	G	0:0:0:47:0:0	0:0:0:41:0:0	0:0:0:48:0:0	0:0:2:63:0:0
3835890	G	0:0:1:48:0:0	0:0:1:34:0:0	0:0:1:39:0:0	0:0:4:48:0:0
3836245	G	0:0:0:89:0:0	0:0:0:88:0:0	0:0:0:80:0:0	2:0:0:117:0:0
3838300	G	0:0:0:58:0:0	0:0:1:53:0:0	0:0:0:47:0:0	0:0:2:61:0:0
3841296	A	93:0:0:0:0:0	119:0:0:0:0:0	94:0:0:0:0:0	116:0:0:2:0:0
3851248	C	0:0:69:0:0:0	0:0:70:0:0:0	0:0:75:0:0:0	2:0:83:0:0:0
3853625	C	0:0:39:3:0:0	0:0:48:3:0:0	0:0:53:1:0:0	0:0:58:3:0:0
3854114	G	0:0:0:71:0:0	0:0:0:69:0:0	0:0:0:59:0:0	0:3:0:83:0:0
3860291	C	0:0:51:0:0:0	0:0:42:1:0:0	0:0:51:1:0:0	0:0:56:2:0:0
3862646	G	0:0:0:40:0:0	0:0:1:48:0:0	0:0:2:42:0:0	0:0:2:48:0:0
3864601	G	0:0:0:42:0:0	0:0:0:46:0:0	0:0:0:46:0:0	0:0:2:53:0:0
3864711	G	0:0:2:31:0:0	0:0:5:36:0:0	0:0:1:30:0:0	0:0:5:46:0:0
3865186	C	0:0:37:4:0:0	0:0:40:3:0:0	0:0:44:2:0:0	0:0:61:2:0:0
3868631	C	0:0:56:0:0:0	0:0:62:0:0:0	0:0:77:0:0:0	2:0:72:0:0:0
3869844	G	0:0:1:42:0:0	0:0:0:44:0:0	0:0:0:56:0:0	0:0:3:77:0:0
3870386	C	0:0:42:3:0:0	0:0:37:2:0:0	0:0:49:5:0:0	0:0:54:4:0:0
3872026	T	0:29:0:0:0:0	0:37:1:0:0:0	0:34:0:0:0:0	0:50:2:0:0:0
3874826	C	0:0:89:0:0:0	0:0:96:0:0:0	0:0:105:0:0:0	0:2:132:0:0:0
3876191	T	0:96:0:0:0:0	0:64:0:0:0:0	0:67:0:0:0:0	2:118:0:0:0:0
3878238	G	0:0:3:47:0:0	0:0:5:47:0:0	0:0:5:44:0:0	0:0:3:68:0:0
3888587	T	0:32:2:0:0:0	0:39:0:0:0:0	0:46:4:0:0:0	0:50:3:0:0:0
3889283	G	0:0:0:80:0:0	0:0:0:70:0:0	0:0:0:81:0:0	0:2:0:94:0:0
3893247	G	0:0:0:61:0:0	0:0:0:47:0:0	0:0:0:66:0:0	2:0:0:64:0:0
3896710	C	0:0:27:2:0:0	0:0:48:2:0:0	0:0:37:6:0:0	0:0:55:5:0:0
3897544	T	0:84:0:0:0:0	0:75:0:0:0:0	0:94:0:0:0:0	0:102:0:2:0:0
3901930	G	0:0:6:52:0:0	0:0:7:43:0:0	0:0:4:50:0:0	0:0:5:55:0:0
3908401	C	0:0:68:0:0:0	0:0:66:0:0:0	0:0:59:0:0:0	2:0:76:0:0:0
3936988	A	85:0:0:0:0:0	76:0:0:0:0:0	77:0:0:0:0:0	104:0:0:2:0:0
3953317	C	0:0:76:0:0:0	0:0:71:0:0:0	0:0:95:0:0:0	2:0:117:0:0:0
3953903	G	0:0:0:72:0:0	1:0:0:67:0:0	0:0:0:71:0:0	2:0:0:69:0:0
3955243	G	0:0:0:52:0:0	0:0:0:47:0:0	0:0:0:52:0:0	2:0:0:69:0:0
3961467	T	0:29:0:1:0:0	0:34:0:3:0:0	0:54:0:2:0:0	0:51:0:3:0:0
3963998	A	91:0:0:0:0:0	101:0:0:0:0:0	97:0:0:0:0:0	111:0:0:2:0:0
3966977	G	0:0:0:66:0:0	0:0:0:46:0:0	0:1:0:62:0:0	0:5:0:75:0:0
3967866	G	0:0:3:55:0:0	0:0:1:47:0:0	0:0:0:65:0:0	0:0:4:56:0:0
3973399	G	0:0:0:55:0:0	0:0:0:50:0:0	0:0:0:73:0:0	0:2:0:62:0:0
3976110	C	0:0:87:0:0:0	0:0:90:0:0:0	0:0:101:0:0:0	0:2:107:0:0:0
3980048	G	0:0:3:28:0:0	0:0:2:28:0:0	0:0:0:24:0:0	0:0:2:50:0:0
3980679	G	0:0:0:83:0:0	0:0:0:103:0:0	0:0:0:102:0:0	2:0:0:114:0:0
3983797	C	0:0:44:2:0:0	0:0:35:2:0:0	0:0:41:0:0:0	0:0:62:2:0:0
3984243	G	0:2:0:47:0:0	0:1:0:52:0:0	0:1:0:47:0:0	0:3:0:54:0:0
3985730	T	0:48:0:3:0:0	0:67:0:2:0:0	0:69:0:1:0:0	0:55:0:2:0:0
3990058	C	0:0:47:2:0:0	0:0:43:2:0:0	0:0:53:0:0:0	0:0:68:3:0:0
3992361	C	1:0:35:0:0:0	0:0:30:0:0:0	0:0:47:0:0:0	2:0:48:0:0:0
3993146	G	0:0:0:69:0:0	0:0:0:66:0:0	0:1:0:69:0:0	0:2:0:97:0:0
3993372	C	0:0:51:6:0:0	0:0:61:3:0:0	0:0:50:4:0:0	0:0:72:4:0:0
3993810	C	0:0:74:0:0:0	0:0:80:0:0:0	0:0:72:0:0:0	0:2:82:0:0:0
3994210	A	41:0:0:0:0:0	28:0:0:2:0:0	47:0:0:1:0:0	57:0:0:4:0:0
4003276	C	0:0:83:0:0:0	0:0:92:0:0:0	0:0:82:0:0:0	0:2:121:0:0:0
4003513	G	0:0:0:37:0:0	0:0:0:37:0:0	1:0:0:51:0:0	2:0:0:50:0:0
4005315	C	0:0:68:0:0:0	0:0:47:0:0:0	0:0:51:0:0:0	2:0:68:0:0:0
4009876	G	0:0:0:57:0:0	0:0:0:32:0:0	0:0:0:51:0:0	2:0:0:86:0:0
4011819	G	0:0:0:71:0:0	0:0:0:90:0:0	0:0:0:87:0:0	2:0:0:111:0:0
4012437	C	0:0:54:4:0:0	0:1:45:2:0:0	0:0:34:2:0:0	0:0:63:2:0:0
4018881	A	61:0:0:1:0:0	62:0:0:0:0:0	67:0:0:3:0:0	63:0:0:2:0:0
4023950	G	0:2:0:66:0:0	0:1:0:52:0:0	0:2:0:65:0:0	0:3:0:83:0:0
4024413	G	0:0:0:42:0:0	0:0:4:25:0:0	1:0:1:42:0:0	0:0:5:47:0:0
4024803	A	49:0:2:0:0:0	44:0:1:0:0:0	50:0:3:0:0:0	68:0:3:0:0:0
4025950	C	0:0:90:0:0:0	0:0:75:0:0:0	0:0:86:0:0:0	2:0:98:0:0:0
4027326	G	0:0:0:73:0:0	0:0:0:81:0:0	0:0:0:85:0:0	2:0:0:92:0:0
4028132	G	0:0:1:52:0:0	0:0:7:49:0:0	0:0:2:64:0:0	0:0:6:55:0:0
4033649	G	0:0:1:40:0:0	0:0:1:53:0:0	0:0:0:43:0:0	0:0:2:63:0:0
4038441	G	0:0:0:71:0:0	0:0:0:67:0:0	0:0:0:85:0:0	0:2:0:91:0:0
4038857	G	0:2:0:72:0:0	0:3:0:43:0:0	0:7:0:46:0:0	0:4:0:80:0:0
4039748	C	0:0:82:0:0:0	0:0:60:0:0:0	0:0:84:0:0:0	2:0:87:0:0:0
4045709	T	0:54:0:0:0:0	0:51:0:0:0:0	0:63:0:0:0:0	0:72:2:0:0:0
4048808	A	40:0:3:0:0:0	35:0:4:0:0:0	31:0:5:0:0:0	54:0:4:0:0:0
4049580	G	0:0:4:47:0:0	0:0:4:44:0:0	0:0:2:60:0:0	0:0:6:62:0:0
4052243	C	0:0:45:0:0:0	0:0:35:0:0:0	0:0:41:1:0:0	0:0:50:4:0:0
4055030	C	0:0:57:2:0:0	0:0:44:2:0:0	0:0:50:1:0:0	0:0:58:3:0:0
4068112	G	4:0:0:36:0:0	1:0:0:34:0:0	4:0:1:38:0:0	5:0:0:58:0:0
4072333	C	3:0:28:0:0:0	5:0:34:0:0:0	4:0:31:0:0:0	6:0:51:0:0:0
4072776	C	0:0:72:0:0:0	0:0:60:0:0:0	0:0:63:0:0:0	2:0:79:0:0:0
4074271	C	0:0:32:0:0:0	0:0:25:1:0:0	0:0:55:1:0:0	0:0:63:2:0:0
4078223	G	0:0:0:63:0:0	0:0:0:51:0:0	0:0:0:61:0:0	0:2:0:79:0:0
4080223	G	0:0:2:35:0:0	0:0:1:50:0:0	0:0:2:44:0:0	0:0:3:58:0:0
4084666	G	0:2:1:47:0:0	0:2:0:37:0:0	0:4:0:37:0:0	0:2:0:48:0:0
4084791	C	0:0:72:0:0:0	0:0:73:0:0:0	0:0:87:0:0:0	0:2:83:0:0:0
4086079	C	0:0:41:0:0:0	0:0:55:0:0:0	0:0:48:0:0:0	0:0:71:2:0:0
4090718	C	0:0:89:0:0:0	0:0:76:0:0:0	0:0:91:0:0:0	0:2:92:0:0:0
4092588	G	0:0:0:39:0:0	0:0:0:54:0:0	0:0:0:50:0:0	0:0:3:49:0:0
4096453	C	1:0:34:2:0:0	0:0:43:3:0:0	0:0:35:3:0:0	0:0:58:4:0:0
4098233	C	0:0:28:0:0:0	0:0:27:1:0:0	0:0:40:0:0:0	0:0:59:2:0:0
4098917	C	0:0:32:3:0:0	0:0:33:0:0:0	0:0:33:6:0:0	0:0:45:5:0:0
4100209	T	0:59:0:0:0:0	0:65:0:0:0:0	0:52:0:0:0:0	0:75:0:2:0:0
4101343	C	0:0:43:0:0:0	0:0:42:0:0:0	0:0:49:0:0:0	3:0:62:0:0:0
4103916	G	0:1:0:81:0:0	0:0:0:69:0:0	0:0:0:71:0:0	0:2:0:101:0:0
4104957	G	0:0:2:34:0:0	0:0:0:44:0:0	0:0:0:40:0:0	0:0:4:58:0:0
4107004	G	0:0:2:44:0:0	0:0:2:56:0:0	0:0:2:39:0:0	0:0:2:61:0:0
4109003	C	0:0:42:2:0:0	0:0:36:4:0:0	0:0:55:4:0:0	0:0:47:5:0:0
4109392	G	0:0:0:74:0:0	0:0:0:69:0:0	0:0:0:68:0:0	2:0:0:81:0:0
4113434	G	0:0:0:80:0:0	0:0:0:82:0:0	0:0:0:73:0:0	2:0:0:102:0:0
4121209	T	0:52:0:0:0:0	0:52:0:0:0:0	0:73:0:0:0:0	0:77:0:2:0:0
4123940	G	0:0:0:58:0:0	0:0:0:35:0:0	1:0:0:52:0:0	2:0:0:58:0:0
4125454	G	0:0:3:63:0:0	0:0:0:45:0:0	0:0:3:50:0:0	0:0:4:58:0:0
4126023	C	0:0:33:0:0:0	0:0:38:0:0:0	0:0:42:0:0:0	4:0:52:0:0:0
4128452	C	0:0:67:0:0:0	0:0:60:0:0:0	0:0:52:0:0:0	2:0:61:0:0:0
4128561	C	0:0:55:0:0:0	0:0:48:0:0:0	0:0:77:0:0:0	2:1:67:0:0:0
4128814	C	0:0:50:3:0:0	0:0:33:1:0:0	0:0:48:1:0:0	0:0:51:5:0:0
4129018	G	0:0:1:42:0:0	0:0:0:37:0:0	0:0:0:30:0:0	0:0:2:55:0:0
4129505	C	0:0:104:0:0:0	0:0:97:0:0:0	0:0:96:0:0:0	0:2:111:0:0:0
4130753	C	0:0:50:0:0:0	1:0:46:0:0:0	1:0:71:0:0:0	3:0:89:0:0:0
4135286	C	0:0:61:0:0:0	0:0:37:0:0:0	0:0:45:0:0:0	2:0:66:0:0:0
4137063	C	0:0:53:2:0:0	0:0:57:4:0:0	0:0:55:2:0:0	0:0:54:6:0:0
4137316	C	0:0:76:0:0:0	0:0:75:0:0:0	1:0:95:0:0:0	2:0:92:0:0:0
4140039	G	0:0:0:71:0:0	0:0:0:81:0:0	0:0:0:78:0:0	2:0:0:130:0:0
4146100	A	37:0:0:1:0:0	44:0:0:1:0:0	50:0:0:1:0:0	51:0:0:4:0:0
4147503	C	0:0:58:0:0:0	0:0:63:0:0:0	0:0:72:0:0:0	2:0:94:0:0:0
4150121	A	45:0:0:2:0:0	56:0:0:4:0:0	50:0:0:2:0:0	54:0:0:2:0:0
4152822	C	0:0:50:3:0:0	0:0:53:2:0:0	0:0:45:2:0:0	0:0:50:2:0:0
4154480	C	0:0:68:0:0:0	0:0:44:0:0:0	0:0:70:0:0:0	2:0:71:0:0:0
4156341	A	60:0:0:0:0:0	43:0:0:0:0:0	47:0:0:0:0:0	57:0:2:0:0:0
4161667	C	0:0:75:1:0:0	0:0:75:0:0:0	0:0:78:0:0:0	2:0:94:0:0:0
4164119	G	0:3:0:48:0:0	0:1:0:33:0:0	0:2:0:59:0:0	0:5:0:69:0:0
4170516	C	0:0:37:3:0:0	0:0:47:6:0:0	0:0:52:4:0:0	0:0:56:7:0:0
4171796	G	0:0:3:37:0:0	0:0:2:28:0:0	0:0:2:49:0:0	0:0:3:49:0:0
4173564	G	0:1:0:81:0:0	0:0:0:74:0:0	0:1:0:83:0:0	0:3:0:78:0:0
4181713	G	0:0:2:34:0:0	0:0:2:30:0:0	0:0:4:38:0:0	0:0:5:52:0:0
4184733	C	0:0:71:0:0:0	0:0:83:0:0:0	0:0:91:0:0:0	0:2:99:0:0:0
4189023	T	0:56:0:0:0:0	0:57:0:2:0:0	0:53:0:0:0:0	0:70:0:2:0:0
4191438	C	0:0:69:0:0:0	0:0:72:0:0:0	0:0:81:0:0:0	0:2:72:0:0:0
4193060	G	0:0:0:58:0:0	0:0:0:67:0:0	0:0:0:70:0:0	0:2:0:71:0:0
4194040	A	57:0:0:0:0:0	50:0:0:0:0:0	36:0:1:0:0:0	65:0:2:0:0:0
4194263	C	2:0:33:0:0:0	2:0:37:0:0:0	5:0:37:0:0:0	2:0:49:0:0:0
4194924	A	62:0:0:0:0:0	46:0:0:0:0:0	67:0:0:0:0:0	63:0:2:0:0:0
4197399	T	0:42:0:0:0:0	0:64:0:1:0:0	0:52:0:3:0:0	0:68:0:3:0:0
4198002	C	0:0:80:0:0:0	0:0:80:0:0:0	0:0:80:0:0:0	0:2:114:0:0:0
4199267	C	0:0:44:1:0:0	0:0:42:3:0:0	0:0:63:1:0:0	0:0:60:3:0:0
4203184	A	71:0:0:0:0:0	55:0:0:0:0:0	78:0:0:0:0:0	82:0:2:0:0:0
4203938	G	0:0:2:41:0:0	0:0:0:42:0:0	0:0:3:56:0:0	0:0:4:65:0:0
4203990	C	0:0:80:0:0:0	0:0:80:0:0:0	0:0:70:0:0:0	0:2:107:0:0:0
4206377	G	0:0:4:49:0:0	0:0:0:44:0:0	0:0:2:46:0:0	0:0:4:73:0:0
4213102	G	0:0:0:63:0:0	0:0:0:54:0:0	0:0:0:71:0:0	0:2:0:81:0:0
4215644	C	0:0:63:0:0:0	0:0:70:0:0:0	1:0:80:0:0:0	2:0:96:0:0:0
4216663	C	0:0:35:0:0:0	0:0:32:1:0:0	0:0:39:0:0:0	0:0:66:2:0:0
4219269	G	0:0:0:79:0:0	0:0:0:64:0:0	0:0:0:66:0:0	0:2:0:75:0:0
4222749	A	53:0:0:4:0:0	45:0:0:1:0:0	43:0:0:1:0:0	63:0:0:3:0:0
4223474	G	0:0:0:62:0:0	0:0:0:69:0:0	0:0:0:81:0:0	0:2:0:97:0:0
4228166	C	0:0:53:0:0:0	6:0:59:0:0:0	5:0:55:0:0:0	6:0:68:0:0:0
4233356	G	0:0:6:52:0:0	0:0:8:38:0:0	0:0:7:44:0:0	0:0:10:48:0:0
4233552	G	2:0:0:45:0:0	1:0:0:55:0:0	3:0:0:52:0:0	3:0:0:79:0:0
4237631	C	0:0:39:3:0:0	0:0:29:0:0:0	0:0:45:2:0:0	0:0:55:2:0:0
4241156	G	0:0:0:70:0:0	0:0:0:82:0:0	0:0:0:65:0:0	0:2:0:99:0:0
4242952	T	0:31:0:0:0:0	0:44:0:1:0:0	0:39:0:0:0:0	0:61:0:2:0:0
4244905	T	0:48:0:1:0:0	0:38:0:0:0:0	0:47:0:1:0:0	0:57:0:2:0:0
4247342	A	64:0:0:0:0:0	62:0:0:0:0:0	87:0:0:0:0:0	83:0:2:0:0:0
4247542	C	0:0:58:0:0:0	0:0:56:0:0:0	0:0:59:0:0:0	2:0:56:0:0:0
4247603	C	0:0:35:0:0:0	0:0:39:1:0:0	0:0:26:1:0:0	0:0:49:3:0:0
4248585	G	0:0:0:63:0:0	0:0:0:56:0:0	0:0:0:65:0:0	2:0:0:108:0:0
4249618	C	0:0:49:1:0:0	0:0:48:5:0:0	0:0:41:3:0:0	0:0:68:2:0:0
4251439	C	2:0:47:0:0:0	2:0:59:0:0:0	5:0:48:0:0:0	5:0:74:0:0:0
4251539	G	0:6:0:40:0:0	0:4:0:33:0:0	0:5:0:58:0:0	0:3:0:57:0:0
4252245	C	1:0:44:0:0:0	0:0:30:0:0:0	0:0:44:0:0:0	2:0:70:0:0:0
4254411	A	40:0:5:0:0:0	42:0:5:0:0:0	49:0:5:0:0:0	58:0:3:0:0:0
4255168	T	0:66:0:0:0:0	0:80:0:0:0:0	0:77:0:0:0:0	0:99:2:0:0:0
4255318	C	0:0:82:0:0:0	0:0:64:0:0:0	0:0:84:0:0:0	3:0:98:0:0:0
4257138	C	0:0:57:0:0:0	0:0:56:0:0:0	0:0:68:0:0:0	2:0:79:0:0:0
4257688	C	0:0:68:0:0:0	0:0:54:0:0:0	0:0:61:0:0:0	2:0:76:0:0:0
4261116	C	0:0:47:0:0:0	0:1:37:0:0:0	0:0:38:1:0:0	0:0:70:2:0:0
4261894	G	0:0:0:57:0:0	0:0:0:60:0:0	0:0:0:57:0:0	0:2:0:79:0:0
4269907	A	73:0:0:0:0:0	51:0:0:0:0:0	63:0:0:0:0:0	78:0:0:2:0:0
4271452	G	0:0:0:76:0:0	0:0:0:79:0:0	0:0:0:90:0:0	2:0:0:110:0:0
4272002	C	0:0:74:0:0:0	0:0:60:0:0:0	0:0:56:0:0:0	0:2:106:0:0:0
4272029	G	0:0:0:87:0:0	0:0:0:79:0:0	0:0:0:91:0:0	0:2:0:104:0:0
4274414	G	0:0:0:41:0:0	0:0:0:42:0:0	0:0:0:66:0:0	0:2:0:50:0:0
4275864	G	0:0:0:68:0:0	0:0:0:93:0:0	0:0:0:80:0:0	0:2:0:121:0:0
4275937	G	0:0:0:66:0:0	0:0:0:93:0:0	0:0:0:76:0:0	2:0:0:118:0:0
4278726	C	0:0:42:0:0:0	0:0:42:0:0:0	0:0:44:0:0:0	0:0:61:2:0:0
4279030	G	8:0:0:29:0:0	3:0:0:34:0:0	5:0:0:38:0:0	3:0:0:47:0:0
4280635	G	0:0:0:42:0:0	0:0:1:31:0:0	0:0:1:37:0:0	0:0:2:55:0:0
4282380	C	0:0:47:1:0:0	0:0:48:1:0:0	0:0:45:0:0:0	0:0:69:2:0:0
4283516	C	2:0:66:0:0:0	0:0:64:0:0:0	0:0:76:0:0:0	3:0:74:0:0:0
4287510	G	0:0:1:75:0:0	0:0:0:78:0:0	0:0:0:99:0:0	0:2:0:124:0:0
4293784	G	0:0:0:46:0:0	0:1:0:39:0:0	0:2:0:49:0:0	0:3:0:55:0:0
4294411	G	0:0:0:78:0:0	0:0:0:68:0:0	0:0:0:79:0:0	0:2:0:101:0:0
4295049	G	0:0:3:83:0:0	0:0:0:78:0:0	0:0:2:57:0:0	0:0:3:77:0:0
4303491	C	0:0:87:0:0:0	0:0:73:0:0:0	0:0:105:0:0:0	2:0:124:0:0:0
4304799	C	0:0:98:0:0:0	0:0:107:0:0:0	0:0:82:0:0:0	2:0:111:0:0:0
4316065	C	0:0:51:0:0:0	0:0:44:0:0:0	0:0:30:0:0:0	0:2:72:0:0:0
4325352	C	0:0:62:2:0:0	0:0:48:0:0:0	0:0:63:0:0:0	0:0:70:3:0:0
4327054	G	0:0:0:61:0:0	0:1:0:53:0:0	0:0:0:68:0:0	0:2:0:70:0:0
4333118	G	0:0:0:93:0:0	0:0:0:68:0:0	0:0:0:103:0:0	0:2:0:135:0:0
4333710	G	0:0:1:57:0:0	0:0:1:47:0:0	0:0:0:49:0:0	0:0:2:61:0:0
4334511	T	0:58:0:3:0:0	0:65:0:3:0:0	0:56:0:1:0:0	0:82:0:2:0:0
4335473	G	0:0:0:103:0:0	0:0:0:70:0:0	0:0:0:87:0:0	0:2:0:95:0:0
4335510	G	0:0:0:67:0:0	0:0:0:51:0:0	0:0:0:71:0:0	0:2:0:92:0:0
4335662	G	0:0:0:83:0:0	0:0:0:76:0:0	0:0:0:66:0:0	0:2:0:85:0:0
4342028	A	93:0:0:0:0:0	93:0:0:0:0:0	84:0:0:0:0:0	113:0:0:2:0:0
4344992	A	55:0:0:3:0:0	61:0:0:0:0:0	44:0:0:3:0:0	63:0:0:3:0:0
4346255	A	95:0:0:0:0:0	81:0:0:0:0:0	99:0:0:0:0:0	125:0:0:2:0:0
4349888	G	0:2:0:52:0:0	0:0:0:54:0:0	0:0:0:53:0:0	0:2:0:61:0:0
4350293	G	0:0:0:64:0:0	0:0:0:60:0:0	0:0:0:54:0:0	2:0:0:70:0:0
4355261	G	0:0:0:42:0:0	1:0:0:46:0:0	0:0:2:43:0:0	0:0:2:57:0:0
4355939	G	0:0:0:43:0:0	0:1:0:32:0:0	0:0:0:39:0:0	0:0:2:53:0:0
4359183	T	0:56:5:2:0:0	0:64:2:1:0:0	0:70:3:2:0:0	0:64:2:3:0:0
4364235	C	0:0:47:0:0:0	0:0:48:1:0:0	0:0:50:0:0:0	0:0:67:2:0:0
4365556	G	0:0:0:88:0:0	0:0:0:77:0:0	0:0:0:103:0:0	0:2:0:105:0:0
4365934	G	0:0:0:66:0:0	0:0:0:85:0:0	0:0:0:91:0:0	2:0:0:94:0:0
4367225	C	0:0:64:0:0:0	0:0:41:1:0:0	0:0:59:0:0:0	0:0:74:2:0:0
4370192	G	0:0:2:44:0:0	0:0:1:49:0:0	0:0:2:52:0:0	0:0:4:63:0:0
4370983	C	0:0:67:0:0:0	0:0:72:0:0:0	0:0:66:0:0:0	0:2:73:0:0:0
4371740	C	0:0:86:0:0:0	0:0:65:0:0:0	0:0:94:0:0:0	2:0:93:0:0:0
4376637	G	0:2:0:56:0:0	0:1:0:44:0:0	0:1:0:66:0:0	0:2:0:61:0:0
4377283	G	0:0:3:52:0:0	0:0:3:39:0:0	0:0:4:54:0:0	0:0:11:57:0:0
4378526	C	0:0:50:3:0:0	0:0:53:2:0:0	0:0:65:6:0:0	0:0:72:3:0:0
4378768	G	0:0:2:46:0:0	0:0:3:41:0:0	0:0:2:63:0:0	0:0:4:68:0:0
4382472	T	0:44:1:0:0:0	0:42:3:0:0:0	0:44:3:0:0:0	0:51:4:0:0:0
4383917	G	0:0:0:52:0:0	0:0:0:73:0:0	0:0:0:82:0:0	0:2:0:82:0:0
4386783	G	0:1:0:105:0:0	0:0:0:88:0:0	0:0:0:66:0:0	0:2:0:122:0:0
4388829	C	0:0:41:1:0:0	0:0:36:1:0:0	0:0:43:0:0:0	0:0:51:2:0:0
4392161	T	0:39:0:4:0:0	0:50:0:4:0:0	0:42:0:5:0:0	0:56:0:3:0:0
4392164	C	0:0:40:0:0:0	0:0:50:0:0:0	0:0:50:2:0:0	0:0:54:2:0:0
4393055	C	0:0:55:0:0:0	0:0:54:0:0:0	0:0:50:0:0:0	0:2:63:0:0:0
4396244	G	0:1:0:61:0:0	0:0:0:31:0:0	0:1:0:47:0:0	0:2:0:50:0:0
4397528	C	0:0:75:0:0:0	0:0:93:0:0:0	0:0:69:0:0:0	0:2:93:0:0:0
4400916	A	46:0:4:0:0:0	39:0:3:0:0:0	39:0:3:0:0:0	49:0:3:0:0:0
4402073	C	0:0:39:1:0:0	0:0:40:2:0:0	0:0:43:1:0:0	0:0:46:6:0:0
4402642	C	0:0:47:6:0:0	0:0:27:5:0:0	0:0:35:0:0:0	0:0:47:7:0:0
4406543	G	0:0:0:46:0:0	0:0:1:46:0:0	0:0:1:48:0:0	0:0:2:56:0:0
4410646	A	70:0:5:0:0:0	55:0:3:0:0:0	52:0:1:1:0:0	72:0:7:0:0:0

## Sheet: patE_subsampled
#These data correspond to polymorphisms that were used to calculate sliding-window and gene-wise estimates of π, ϴ, and Tajima's D with PoPoolation for at least one sample from the patient.
#Note that the aforementioned calculations were performed on uniformally subsampled pileups of the data, effectively requiring a minimum coverage of 50 to be included in the analysis (see Methods).
#Counts for each base at each pos are based on a minimum base phred quality score of 20 and are in the format A:T:C:G:N:del
Position	Ref	E0	E8	E12	E14	E28	E31	E34	E39	E42
5815	C	0:0:67:0:0:0	0:0:57:0:0:0	0:0:72:0:0:0	0:0:67:0:0:0	0:0:69:0:0:0	0:0:79:0:0:0	0:0:72:0:0:0	0:0:75:0:0:0	0:2:65:0:0:0
8607	C	0:0:62:0:0:0	0:0:64:0:0:0	0:0:73:0:0:0	0:0:69:0:0:0	0:0:59:0:0:0	0:0:74:0:0:0	0:0:75:0:0:0	0:0:67:0:0:0	2:0:71:0:0:0
8983	G	0:0:0:71:0:0	0:0:0:64:0:0	0:0:0:71:0:0	0:0:0:76:0:0	0:0:0:70:0:0	0:0:0:75:0:0	0:0:0:74:0:0	0:0:0:76:0:0	2:0:0:68:0:0
9566	C	0:0:73:0:0:0	0:0:71:0:0:0	0:0:61:0:0:0	0:0:68:0:0:0	0:0:68:0:0:0	0:0:69:0:0:0	0:0:71:0:0:0	0:0:81:0:0:0	0:2:63:0:0:0
10748	G	0:0:0:66:0:0	0:0:0:67:0:0	0:0:0:69:0:0	0:0:0:69:0:0	0:0:0:63:0:0	0:0:0:73:0:0	0:0:0:69:0:0	0:0:0:72:0:0	2:0:0:73:0:0
15076	G	0:0:0:57:0:0	0:0:0:56:0:0	1:0:0:61:0:0	0:0:0:61:0:0	0:0:0:64:0:0	0:0:0:67:0:0	0:0:0:59:0:0	0:0:0:59:0:0	2:0:0:67:0:0
16905	C	0:0:77:0:0:0	0:0:50:0:0:0	0:0:65:0:0:0	0:0:55:0:0:0	0:0:61:0:0:0	0:1:66:0:0:0	0:0:60:0:0:0	0:0:80:0:0:0	0:2:66:0:0:0
21352	G	0:0:0:69:0:0	0:0:0:61:0:0	0:0:0:74:0:0	0:0:0:61:0:0	0:0:0:57:0:0	0:0:0:73:0:0	0:0:0:63:0:0	0:0:0:65:0:0	2:0:0:56:0:0
21535	C	0:0:65:0:0:0	0:0:69:0:0:0	0:0:60:0:0:0	0:0:65:0:0:0	0:0:66:0:0:0	0:1:69:0:0:0	0:0:62:0:0:0	0:0:66:0:0:0	0:2:66:0:0:0
23072	G	0:0:0:64:0:0	0:0:0:66:0:0	0:0:0:57:0:0	0:0:0:64:0:0	1:0:0:70:0:0	0:0:0:75:0:0	0:0:0:80:0:0	0:0:0:69:0:0	2:0:0:70:0:0
24899	C	0:0:65:0:0:0	0:0:63:0:0:0	0:0:58:0:0:0	0:0:75:0:0:0	0:0:61:0:0:0	0:0:74:0:0:0	0:0:70:0:0:0	0:0:65:0:0:0	0:2:60:0:0:0
30940	G	0:0:0:67:0:0	0:0:0:62:0:0	0:0:0:56:0:0	0:0:0:66:0:0	0:0:0:62:0:0	0:0:0:68:0:0	0:0:0:72:0:0	0:0:0:74:0:0	2:0:0:71:0:0
32537	G	0:0:0:64:0:0	0:0:0:61:0:0	1:0:0:59:0:0	0:0:0:73:0:0	1:0:0:65:0:0	0:0:0:71:0:0	0:0:0:63:0:0	0:0:0:64:0:0	2:0:0:59:0:0
37056	G	1:0:0:55:0:0	0:0:0:58:0:0	0:0:0:56:0:0	0:0:0:67:0:0	0:0:0:57:0:0	1:0:0:70:0:0	0:0:0:68:0:0	0:0:0:73:0:0	2:0:0:61:0:0
41518	C	0:0:61:0:0:0	0:0:69:0:0:0	0:0:56:0:0:0	0:0:71:0:0:0	1:0:64:0:0:0	0:0:68:0:0:0	0:0:68:0:0:0	0:0:62:0:0:0	2:0:62:0:0:0
51620	G	0:0:0:65:0:0	0:0:0:61:0:0	0:0:0:66:0:0	0:0:0:77:0:0	0:0:0:63:0:0	0:0:0:67:0:0	0:0:0:61:0:0	0:0:0:66:0:0	2:0:0:62:0:0
52272	C	0:0:69:0:0:0	0:0:69:0:0:0	0:0:58:0:0:0	0:0:72:0:0:0	0:1:67:0:0:0	0:0:67:0:0:0	0:0:67:0:0:0	0:0:63:0:0:0	0:2:71:0:0:0
53163	C	0:0:56:0:0:0	0:0:49:0:0:0	1:0:47:0:0:0	1:0:63:0:0:0	0:0:64:0:0:0	0:0:50:0:0:0	1:0:55:0:0:0	0:0:58:0:0:0	2:0:59:0:0:0
53779	G	0:0:0:73:0:0	0:0:0:66:0:0	0:0:0:75:0:0	0:0:0:72:0:0	0:0:0:71:0:0	0:0:0:80:0:0	0:0:0:78:0:0	0:0:0:79:0:0	2:0:0:76:0:0
56079	G	0:0:0:67:0:0	1:0:0:66:0:0	0:0:0:81:0:0	0:0:0:65:0:0	0:0:0:61:0:0	1:0:0:75:0:0	0:0:0:69:0:0	0:0:0:70:0:0	2:0:0:77:0:0
58400	C	0:0:64:0:0:0	0:1:57:0:0:0	0:0:65:0:0:0	0:0:68:0:0:0	0:0:67:0:0:0	0:0:72:0:0:0	0:0:73:0:0:0	0:0:78:0:0:0	0:3:63:0:0:0
59507	C	0:0:68:0:0:0	0:0:60:0:0:0	0:0:70:0:0:0	0:0:67:0:0:0	0:0:71:0:0:0	0:0:65:0:0:0	0:0:63:0:0:0	0:0:67:0:0:0	0:2:64:0:0:0
60966	G	1:0:0:69:0:0	0:0:0:62:0:0	0:0:0:62:0:0	0:0:0:70:0:0	0:0:0:68:0:0	0:0:0:69:0:0	0:0:0:64:0:0	0:0:0:75:0:0	2:0:0:64:0:0
61635	G	0:1:0:45:0:0	0:1:0:51:0:0	0:2:0:45:0:0	0:0:0:47:0:0	0:0:0:57:0:0	0:1:0:54:0:0	0:2:0:43:0:0	0:3:0:43:0:0	0:2:0:65:0:0
62739	G	0:0:0:63:0:0	0:0:0:66:0:0	0:0:0:85:0:0	0:0:0:70:0:0	0:0:0:68:0:0	0:0:0:77:0:0	0:0:0:73:0:0	0:0:0:74:0:0	2:0:0:78:0:0
65027	C	0:0:73:0:0:0	0:0:62:0:0:0	0:0:73:0:0:0	0:0:68:0:0:0	0:0:70:0:0:0	0:0:70:0:0:0	0:0:60:0:0:0	0:0:72:0:0:0	0:2:74:0:0:0
66420	C	0:0:75:0:0:0	0:0:69:0:0:0	0:0:52:0:0:0	0:0:69:0:0:0	0:0:64:1:0:0	0:1:63:0:0:0	0:0:72:0:0:0	0:0:70:0:0:0	0:2:71:0:0:0
67948	G	0:0:0:73:0:0	1:0:0:69:0:0	0:0:0:69:0:0	1:0:0:85:0:0	0:0:0:79:0:0	0:0:0:73:0:0	0:0:0:78:0:0	0:0:0:76:0:0	1:2:0:73:0:0
72064	C	0:0:80:0:0:0	0:0:71:0:0:0	0:0:76:0:0:0	0:0:71:0:0:0	0:0:75:1:0:0	0:0:79:0:0:0	0:0:67:0:0:0	0:0:81:0:0:0	0:2:75:0:0:0
72630	G	0:0:0:71:0:0	0:0:0:65:0:0	0:0:0:73:0:0	0:0:0:68:0:0	0:0:0:68:0:0	0:0:0:71:0:0	0:0:0:64:0:0	0:0:0:69:0:0	2:0:0:69:0:0
72889	G	0:0:0:76:0:0	0:0:0:62:0:0	0:0:0:73:0:0	0:0:0:65:0:0	0:0:0:66:0:0	0:0:0:68:0:0	1:0:0:68:0:0	0:0:0:71:0:0	2:0:0:72:0:0
73856	T	0:72:0:0:0:0	0:56:0:0:0:0	0:71:0:0:0:0	0:73:0:0:0:0	0:68:0:0:0:0	0:67:0:0:0:0	0:69:0:0:0:0	0:76:0:0:0:0	0:62:2:0:0:0
74119	G	0:0:0:64:0:0	0:0:0:59:0:0	0:0:0:74:0:0	0:0:0:65:0:0	0:0:0:57:0:0	0:0:0:66:0:0	0:0:0:64:0:0	0:0:0:72:0:0	2:0:0:63:0:0
77988	C	0:0:57:0:0:0	0:0:66:0:0:0	0:0:57:0:0:0	0:0:67:0:0:0	0:0:65:0:0:0	0:0:70:0:0:0	0:0:74:0:0:0	0:0:69:0:0:0	0:2:59:0:0:0
89348	C	0:0:62:0:0:0	0:0:69:0:0:0	0:0:65:0:0:0	0:0:71:0:0:0	0:0:58:0:0:0	0:0:71:0:0:0	0:0:62:0:0:0	0:0:66:0:0:0	0:2:63:0:0:0
91362	C	0:0:71:0:0:0	0:0:69:0:0:0	0:0:65:0:0:0	0:0:65:0:0:0	0:0:60:0:0:0	0:0:69:0:0:0	0:0:67:0:0:0	0:0:69:0:0:0	0:2:54:0:0:0
92589	G	0:0:0:73:0:0	0:0:0:63:0:0	0:0:0:67:0:0	0:0:0:70:0:0	0:0:0:77:0:0	0:0:0:78:0:0	0:0:0:77:0:0	0:0:0:75:0:0	2:0:0:70:0:0
94063	C	0:0:68:0:0:0	0:0:70:0:0:0	0:0:52:0:0:0	0:0:72:0:0:0	0:0:77:0:0:0	0:0:80:0:0:0	0:0:65:0:0:0	0:0:71:0:0:0	0:2:65:0:0:0
97543	C	0:0:72:0:0:0	0:0:65:0:0:0	0:0:83:0:0:0	0:0:66:0:0:0	0:0:73:0:0:0	0:0:80:0:0:0	0:0:63:0:0:0	0:0:69:0:0:0	0:2:69:0:0:0
97817	G	0:0:0:58:0:0	0:0:0:70:0:0	0:0:0:62:0:0	0:0:0:72:0:0	0:0:0:68:0:0	0:0:0:70:0:0	0:0:0:71:0:0	0:0:0:71:0:0	2:0:0:65:0:0
98340	G	0:0:0:62:0:0	0:0:0:60:0:0	1:0:0:66:0:0	0:0:0:67:0:0	0:0:0:58:0:0	0:0:0:71:0:0	0:0:0:65:0:0	0:0:0:63:0:0	2:0:0:68:0:0
99175	C	0:0:68:0:0:0	0:0:62:0:0:0	0:0:67:0:0:0	0:0:66:0:0:0	0:0:64:0:0:0	0:1:77:0:0:0	0:0:73:0:0:0	0:0:72:0:0:0	0:2:66:0:0:0
101639	C	0:0:69:0:0:0	0:0:74:0:0:0	0:0:65:0:0:0	0:0:70:0:0:0	0:0:73:0:0:0	0:0:77:0:0:0	0:0:82:0:0:0	0:0:66:0:0:0	0:2:76:0:0:0
109156	G	0:0:0:65:0:0	0:0:0:64:0:0	0:0:0:75:0:0	0:0:0:69:0:0	0:0:0:68:0:0	0:0:0:72:0:0	0:0:0:66:0:0	0:0:0:78:0:0	2:0:0:65:0:0
110660	C	0:0:70:0:0:0	0:0:64:0:0:0	0:0:73:0:0:0	0:0:66:0:0:0	0:0:69:0:0:0	0:0:73:0:0:0	0:0:59:0:0:0	0:0:63:0:0:0	0:2:73:0:0:0
112850	C	0:0:72:0:0:0	0:0:66:0:0:0	0:0:70:0:0:0	0:0:66:0:0:0	0:0:65:0:0:0	0:0:64:0:0:0	0:0:61:0:0:0	0:0:71:0:0:0	0:2:62:0:0:0
115750	G	0:0:0:65:0:0	0:0:0:60:0:0	0:0:0:62:0:0	0:0:0:62:0:0	0:0:0:72:0:0	0:0:0:66:0:0	0:0:0:63:0:0	0:0:0:69:0:0	2:0:0:74:0:0
115825	G	0:0:0:53:0:0	0:0:0:63:0:0	1:0:0:55:0:0	0:0:0:61:0:0	0:0:0:63:0:0	0:0:0:63:0:0	0:0:0:64:0:0	0:0:0:67:0:0	2:0:0:55:0:0
116589	C	0:1:60:0:0:0	0:0:65:0:0:0	0:0:75:0:0:0	0:0:75:0:0:0	0:0:67:0:0:0	0:1:63:0:0:0	0:0:66:0:0:0	0:0:69:0:0:0	0:2:64:0:0:0
117782	G	0:0:0:67:0:0	0:0:0:60:0:0	0:0:0:61:0:0	0:0:0:72:0:0	0:0:0:71:0:0	0:0:0:63:0:0	0:0:0:71:0:0	0:0:0:68:0:0	2:0:0:58:0:0
123038	C	0:0:61:0:0:0	0:0:56:0:0:0	0:0:73:0:0:0	0:0:72:0:0:0	0:0:66:0:0:0	0:0:68:0:0:0	0:0:65:0:0:0	0:1:75:0:0:0	0:2:66:0:0:0
123473	C	0:0:68:0:0:0	0:0:63:0:0:0	0:0:75:0:0:0	0:0:70:0:0:0	0:0:69:0:0:0	0:0:71:0:0:0	0:0:61:1:0:0	0:0:80:0:0:0	0:2:76:0:0:0
125117	G	0:0:0:57:0:0	0:0:0:61:0:0	0:0:0:60:0:0	0:0:0:69:0:0	0:0:0:77:0:0	1:0:0:68:0:0	0:0:0:63:0:0	0:0:0:68:0:0	2:0:0:62:0:0
135809	G	0:0:0:64:0:0	0:0:0:68:0:0	1:0:0:80:0:0	0:0:0:71:0:0	0:0:0:65:0:0	0:0:0:75:0:0	0:0:0:70:0:0	0:0:0:75:0:0	2:0:0:73:0:0
136348	G	0:0:0:68:0:0	0:0:0:64:0:0	1:0:0:84:0:0	0:0:0:65:0:0	0:0:0:64:0:0	0:0:0:73:0:0	0:0:0:65:0:0	0:0:0:73:0:0	2:0:0:70:0:0
140674	C	0:0:73:0:0:0	0:0:56:0:0:0	0:0:78:0:0:0	0:0:69:0:0:0	0:0:57:0:0:0	0:0:69:0:0:0	0:0:76:0:0:0	0:0:77:0:0:0	0:2:65:0:0:0
141544	G	1:0:0:70:0:0	0:0:0:64:0:0	0:0:0:69:0:0	0:0:0:62:0:0	0:0:0:66:0:0	0:0:0:68:0:0	0:1:0:65:0:0	0:0:0:73:0:0	2:0:0:60:0:0
142059	C	0:0:68:0:0:0	0:0:70:0:0:0	0:0:66:0:0:0	0:0:62:0:0:0	0:0:62:0:0:0	0:0:71:0:0:0	0:0:72:0:0:0	0:0:65:0:0:0	0:2:72:0:0:0
142977	G	0:0:0:72:0:0	0:0:0:67:0:0	0:0:0:81:0:0	0:0:0:77:0:0	0:0:0:77:0:0	0:1:0:73:0:0	0:0:0:76:0:0	0:0:0:75:0:0	2:0:0:70:0:0
151174	C	0:0:75:0:0:0	0:1:72:0:0:0	0:0:68:0:0:0	0:0:67:0:0:0	0:2:79:0:0:0	0:0:79:0:0:0	0:0:72:0:0:0	0:0:76:0:0:0	0:2:72:0:0:0
155754	C	0:0:68:0:0:0	0:0:65:0:0:0	0:0:62:0:0:0	0:0:64:0:0:0	0:0:68:0:0:0	0:0:73:0:0:0	0:0:62:0:0:0	0:0:65:0:0:0	0:2:70:0:0:0
158738	C	0:0:58:0:0:0	0:0:68:0:0:0	0:0:70:0:0:0	0:0:61:0:0:0	0:0:64:0:0:0	0:0:70:0:0:0	0:0:60:0:0:0	0:0:73:0:0:0	0:2:71:0:0:0
160324	G	0:0:0:62:0:0	0:0:0:62:0:0	0:0:0:60:0:0	0:0:0:62:0:0	0:0:0:64:0:0	0:0:0:63:0:0	0:0:0:72:0:0	0:0:0:67:0:0	2:0:0:65:0:0
170150	C	0:0:70:0:0:0	0:0:62:0:0:0	0:0:71:0:0:0	0:0:70:0:0:0	0:0:70:0:0:0	0:0:70:0:0:0	0:0:68:0:0:0	0:0:74:0:0:0	0:2:64:0:0:0
175639	G	0:0:0:61:0:0	0:0:0:58:0:0	0:0:0:66:0:0	0:0:0:57:0:0	0:0:0:62:0:0	0:0:0:68:0:0	0:0:0:61:0:0	0:0:0:69:0:0	2:0:0:61:0:0
181352	C	0:0:64:0:0:0	0:0:72:0:0:0	0:0:63:0:0:0	0:0:75:0:0:0	0:0:76:0:0:0	0:0:75:0:0:0	0:0:67:0:0:0	0:0:73:0:0:0	0:2:75:0:0:0
183731	G	0:0:0:69:0:0	0:0:0:70:0:0	0:0:0:54:0:0	0:0:0:68:0:0	0:0:0:69:0:0	0:0:0:74:0:0	0:0:0:64:0:0	0:0:0:72:0:0	2:0:0:62:0:0
185705	G	0:0:0:61:0:0	0:0:0:54:0:0	0:0:0:53:0:0	0:0:0:64:0:0	0:0:0:59:0:0	0:0:0:62:0:0	0:0:0:63:0:0	0:0:0:56:0:0	2:0:0:61:0:0
192692	G	0:0:0:64:0:0	0:0:0:70:0:0	0:0:0:47:0:0	0:0:0:63:0:0	0:0:0:60:0:0	0:0:0:63:0:0	0:0:0:67:0:0	0:0:0:73:0:0	2:0:0:53:0:0
194766	C	0:0:69:0:0:0	0:0:58:0:0:0	0:0:57:0:0:0	0:0:61:0:0:0	0:0:65:0:0:0	2:0:69:0:0:0	0:1:69:0:0:0	0:0:65:0:0:0	0:2:63:0:0:0
197632	G	0:0:0:61:0:0	0:0:0:63:0:0	0:0:0:63:0:0	0:0:0:65:0:0	0:0:0:65:0:0	1:0:0:65:0:0	0:0:0:72:0:0	0:0:0:66:0:0	2:0:0:70:0:0
199709	C	0:0:58:0:0:0	0:0:56:0:0:0	0:0:53:0:0:0	0:0:56:0:0:0	0:0:64:0:0:0	0:0:64:0:0:0	0:0:68:0:0:0	0:0:65:0:0:0	0:2:56:0:0:0
200349	C	0:0:55:0:0:0	0:0:45:0:0:0	0:0:66:0:0:0	1:0:51:0:0:0	0:0:53:0:0:0	2:0:64:0:0:0	0:0:56:0:0:0	0:0:53:0:0:0	2:0:56:0:0:0
203165	C	0:0:72:0:0:0	0:0:68:0:0:0	0:0:77:0:0:0	0:0:70:0:0:0	0:0:72:0:0:0	0:0:73:0:0:0	0:0:72:0:0:0	0:0:76:0:0:0	0:2:63:0:0:0
204450	C	0:0:65:0:0:0	0:0:67:0:0:0	0:0:64:0:0:0	0:0:67:0:0:0	0:0:61:0:0:0	0:0:69:0:0:0	0:0:70:0:0:0	0:0:62:0:0:0	0:2:68:0:0:0
208503	G	0:0:0:73:0:0	1:0:0:63:0:0	0:0:0:72:0:0	0:0:0:75:0:0	0:0:0:70:0:0	0:0:0:70:0:0	0:0:0:66:0:0	0:0:0:63:0:0	2:0:0:69:0:0
215272	G	0:0:0:73:0:0	0:0:0:64:0:0	0:0:0:63:0:0	0:0:0:69:0:0	0:0:0:61:0:0	0:0:0:73:0:0	0:0:0:65:0:0	1:0:0:70:0:0	2:0:0:70:0:0
215881	C	0:0:73:0:0:0	0:0:76:0:0:0	0:0:63:0:0:0	0:0:73:0:0:0	0:0:73:0:0:0	0:0:71:0:0:0	0:0:60:0:0:0	0:0:70:0:0:0	0:2:72:0:0:0
221626	G	0:0:0:70:0:0	0:0:0:59:0:0	0:0:0:59:0:0	0:0:0:61:0:0	0:0:0:57:0:0	1:0:0:66:0:0	0:0:0:68:0:0	0:0:0:61:0:0	2:0:0:66:0:0
222705	G	0:0:0:71:0:0	0:0:0:70:0:0	0:0:0:44:0:0	0:0:0:76:0:0	0:0:0:72:0:0	0:0:0:60:0:0	0:0:0:72:0:0	0:0:0:69:0:0	3:0:0:64:0:0
222931	C	0:0:75:0:0:0	0:0:67:0:0:0	0:0:64:0:0:0	0:0:76:0:0:0	0:0:63:0:0:0	0:0:74:0:0:0	0:0:70:0:0:0	0:0:76:0:0:0	0:2:64:0:0:0
227742	G	0:0:0:67:0:0	0:0:0:64:0:0	0:0:0:63:0:0	0:0:0:65:0:0	0:0:0:58:0:0	0:0:0:64:0:0	0:0:0:55:0:0	0:0:0:69:0:0	2:0:0:53:0:0
231772	C	0:1:73:0:0:0	0:0:61:0:0:0	0:1:57:0:0:0	0:0:68:0:0:0	0:1:73:0:0:0	0:1:71:0:0:0	0:0:66:0:0:0	0:0:71:0:0:0	0:2:64:0:0:0
234713	C	0:0:65:0:0:0	0:0:72:0:0:0	0:0:70:0:0:0	0:0:69:0:0:0	0:0:66:0:0:0	0:0:69:0:0:0	0:0:65:0:0:0	0:0:61:0:0:0	0:2:67:0:0:0
234945	G	0:0:0:65:0:0	1:0:0:56:0:0	0:0:0:71:0:0	0:0:0:55:0:0	0:0:0:70:0:0	0:0:0:68:0:0	0:0:0:63:0:0	0:0:0:67:0:0	2:0:0:67:0:0
243856	C	0:0:64:0:0:0	0:0:69:0:0:0	0:0:69:0:0:0	0:0:75:0:0:0	0:0:72:0:0:0	0:0:72:0:0:0	0:0:75:0:0:0	0:1:74:0:0:0	0:2:68:0:0:0
244374	C	0:0:69:0:0:0	0:0:68:0:0:0	0:0:70:0:0:0	0:0:68:0:0:0	0:0:68:0:0:0	0:0:71:0:0:0	0:0:64:0:0:0	0:0:72:0:0:0	2:0:68:0:0:0
247046	G	0:0:0:63:0:0	0:0:0:65:0:0	0:0:0:70:0:0	0:0:0:76:0:0	0:0:0:60:0:0	0:0:0:75:0:0	0:0:0:74:0:0	0:1:0:73:0:0	2:0:0:66:0:0
247761	G	0:0:0:69:0:0	0:0:0:63:0:0	0:0:0:66:0:0	0:0:0:63:0:0	0:0:0:65:0:0	0:0:0:70:0:0	0:0:0:65:0:0	0:0:0:68:0:0	2:0:0:60:0:0
253466	C	0:0:62:0:0:0	0:0:63:0:0:0	0:0:55:0:0:0	0:1:65:0:0:0	0:0:62:0:0:0	0:0:67:0:0:0	0:1:67:0:0:0	0:0:65:0:0:0	0:2:56:0:0:0
253924	C	0:0:69:0:0:0	0:0:62:0:0:0	0:0:60:0:0:0	0:0:59:0:0:0	0:0:72:0:0:0	0:0:70:0:0:0	0:0:66:0:0:0	0:0:74:0:0:0	0:2:59:0:0:0
258525	G	0:0:0:77:0:0	0:0:0:56:0:0	0:0:0:59:0:0	0:0:0:65:0:0	0:0:0:65:0:0	0:0:0:64:0:0	0:0:0:67:0:0	0:0:0:66:0:0	0:2:0:55:0:0
259689	G	0:0:0:60:0:0	0:0:0:56:0:0	0:0:0:58:0:0	0:0:0:56:0:0	0:0:0:59:0:0	0:0:0:59:0:0	0:0:0:52:0:0	0:0:0:63:0:0	2:0:0:56:0:0
261621	G	0:0:0:76:0:0	0:0:0:62:0:0	0:0:0:76:0:0	0:0:0:79:0:0	0:0:0:71:0:0	0:0:0:78:0:0	0:0:0:68:0:0	0:0:0:72:0:0	0:0:2:65:0:0
269079	C	0:0:57:0:0:0	0:0:64:0:0:0	0:0:50:0:0:0	0:0:63:0:0:0	0:1:74:0:0:0	0:0:65:0:0:0	0:0:73:0:0:0	0:0:66:0:0:0	0:2:59:0:0:0
277610	C	0:0:53:0:0:0	0:0:53:0:0:0	0:0:62:0:0:0	0:0:67:0:0:0	0:0:61:0:0:0	0:0:66:0:0:0	0:0:57:0:0:0	1:0:70:0:0:0	2:0:61:0:0:0
278191	G	0:0:0:66:0:0	0:0:0:73:0:0	0:0:0:69:0:0	0:0:0:71:0:0	0:0:0:69:0:0	0:0:0:71:0:0	0:0:0:72:0:0	0:0:0:73:0:0	2:0:0:78:0:0
283804	C	0:0:77:0:0:0	0:0:63:0:0:0	0:0:48:0:0:0	0:0:70:0:0:0	0:0:60:0:0:0	0:0:69:0:0:0	0:0:80:0:0:0	0:0:74:0:0:0	0:2:59:0:0:0
286637	C	0:0:68:0:0:0	0:0:71:0:0:0	0:0:71:0:0:0	0:0:79:0:0:0	0:0:72:0:0:0	0:1:77:0:0:0	0:0:77:0:0:0	0:0:72:0:0:0	0:2:75:0:0:0
287042	T	0:64:0:0:0:0	0:62:0:0:0:0	0:54:0:0:0:0	0:63:0:0:0:0	0:55:0:0:0:0	0:62:0:0:0:0	0:71:0:0:0:0	0:67:0:0:0:0	0:60:2:0:0:0
297059	G	1:0:0:50:0:0	0:0:0:47:0:0	0:0:0:61:0:0	3:0:0:48:0:0	0:0:0:51:0:0	0:0:0:61:0:0	0:0:0:45:0:0	0:0:0:60:0:0	2:0:0:52:0:0
297651	G	0:0:0:69:0:0	0:0:0:66:0:0	0:0:0:67:0:0	0:0:0:66:0:0	0:0:0:61:0:0	0:0:0:66:0:0	0:0:0:64:0:0	0:0:0:64:0:0	2:0:0:66:0:0
298314	C	0:0:71:0:0:0	0:0:57:0:0:0	0:0:77:0:0:0	0:0:61:0:0:0	0:0:64:0:0:0	0:0:60:0:0:0	0:0:61:0:0:0	0:0:74:0:0:0	0:2:56:0:0:0
299550	C	0:0:63:0:0:0	0:0:70:0:0:0	0:0:61:0:0:0	0:0:71:0:0:0	0:0:69:0:0:0	0:0:66:0:0:0	0:0:65:0:0:0	0:0:68:0:0:0	0:2:66:0:0:0
301242	C	0:0:66:0:0:0	0:0:64:0:0:0	0:0:79:0:0:0	0:0:61:0:0:0	0:0:57:0:0:0	0:0:68:0:0:0	0:0:67:0:0:0	0:0:66:0:0:0	0:2:66:0:0:0
306747	G	0:0:0:65:0:0	0:0:0:63:0:0	0:0:0:66:0:0	0:0:0:76:0:0	0:0:0:69:0:0	0:1:0:71:0:0	0:0:0:76:0:0	0:0:0:77:0:0	0:2:0:60:0:0
307450	C	0:0:68:1:0:0	0:0:60:0:0:0	0:0:44:0:0:0	0:0:68:0:0:0	0:0:72:0:0:0	0:0:71:0:0:0	0:0:70:0:0:0	0:0:69:0:0:0	0:2:70:0:0:0
313982	C	0:0:61:0:0:0	0:0:51:0:0:0	0:0:62:0:0:0	0:0:52:0:0:0	0:0:60:0:0:0	0:0:69:0:0:0	0:0:62:0:0:0	0:0:61:0:0:0	0:2:60:0:0:0
317982	C	0:0:61:0:0:0	0:0:69:0:0:0	0:0:60:0:0:0	0:0:69:0:0:0	0:0:60:0:0:0	0:0:72:0:0:0	0:0:72:0:0:0	0:0:70:0:0:0	0:2:60:0:0:0
318139	C	0:0:65:0:0:0	0:0:66:0:0:0	0:0:50:0:0:0	0:0:68:0:0:0	0:0:58:0:0:0	0:0:61:0:0:0	0:0:60:0:0:0	0:0:61:0:0:0	0:2:59:0:0:0
322554	C	0:0:66:0:0:0	0:0:66:0:0:0	0:0:67:0:0:0	0:0:63:0:0:0	0:0:62:0:0:0	0:0:70:0:0:0	0:0:67:0:0:0	0:0:68:0:0:0	0:2:65:0:0:0
322952	C	0:0:66:0:0:0	0:0:65:0:0:0	0:0:79:0:0:0	0:0:64:0:0:0	0:0:68:0:0:0	0:1:71:0:0:0	0:1:66:0:0:0	0:0:69:0:0:0	0:2:71:0:0:0
324074	C	0:0:67:0:0:0	0:0:60:0:0:0	0:0:50:0:0:0	0:0:58:0:0:0	0:0:52:0:0:0	0:0:65:0:0:0	0:0:60:0:0:0	0:0:62:0:0:0	0:2:51:0:0:0
324418	C	0:0:60:0:0:0	0:0:66:0:0:0	0:0:71:0:0:0	0:0:64:0:0:0	0:0:68:0:0:0	0:0:74:0:0:0	0:0:78:0:0:0	0:0:76:0:0:0	2:0:69:0:0:0
326353	G	0:0:0:78:0:0	0:0:0:56:0:0	0:0:0:72:0:0	0:0:0:62:0:0	0:1:0:58:0:0	0:0:0:65:0:0	0:0:0:72:0:0	0:0:0:74:0:0	2:0:0:72:0:0
326978	C	0:0:64:0:0:0	0:0:65:0:0:0	0:0:62:0:0:0	0:1:66:0:0:0	0:0:66:0:0:0	0:0:76:0:0:0	0:0:66:0:0:0	0:0:70:0:0:0	0:2:57:0:0:0
328814	G	0:0:0:67:0:0	1:0:0:63:0:0	0:0:0:54:0:0	0:0:0:73:0:0	0:0:0:61:0:0	0:0:0:76:0:0	0:0:0:76:0:0	0:0:0:58:0:0	2:0:0:69:0:0
331229	C	0:0:66:0:0:0	0:0:60:0:0:0	0:0:52:0:0:0	0:0:74:0:0:0	0:0:63:0:0:0	0:0:67:0:0:0	0:0:64:0:0:0	0:0:64:0:0:0	0:2:58:0:0:0
341412	G	0:0:0:63:0:0	0:0:0:54:0:0	0:0:0:50:0:0	0:1:0:62:0:0	0:0:0:47:0:0	1:0:0:61:0:0	0:0:0:61:0:0	0:1:0:65:0:0	0:2:0:58:0:0
344985	C	0:0:69:0:0:0	0:0:70:0:0:0	0:0:71:0:0:0	0:0:71:0:0:0	0:0:74:0:0:0	0:0:79:0:0:0	0:0:76:0:0:0	0:0:69:0:0:0	0:2:58:0:0:0
346618	G	0:0:0:65:0:0	0:0:0:64:0:0	0:0:0:56:0:0	0:0:0:69:0:0	0:0:0:64:0:0	0:0:0:61:0:0	0:0:0:72:0:0	0:0:0:70:0:0	2:0:0:61:0:0
355707	G	0:0:0:58:0:0	0:0:0:58:0:0	0:0:0:34:0:0	0:0:0:58:0:0	0:0:0:58:0:0	0:0:0:63:0:0	0:0:0:60:0:0	0:0:0:55:0:0	2:0:0:52:0:0
356678	G	0:0:0:64:0:0	0:0:0:68:0:0	0:0:0:58:0:0	0:0:0:72:0:0	0:0:0:67:0:0	0:0:0:71:0:0	0:0:0:67:0:0	0:0:0:66:0:0	2:0:0:50:0:0
363703	C	0:0:73:0:0:0	0:0:63:0:0:0	0:0:64:0:0:0	0:0:74:0:0:0	0:0:65:0:0:0	0:0:65:0:0:0	0:0:64:0:0:0	0:0:71:0:0:0	0:2:63:0:0:0
363879	C	0:0:73:0:0:0	0:0:70:0:0:0	0:0:65:0:0:0	0:0:71:0:0:0	0:0:65:0:0:0	0:0:68:0:0:0	0:0:70:0:0:0	0:0:72:0:0:0	0:2:80:0:0:0
376590	C	0:0:66:0:0:0	0:0:75:0:0:0	0:0:70:0:0:0	0:0:75:0:0:0	0:0:71:0:0:0	0:0:72:0:0:0	0:0:66:0:0:0	0:0:74:0:0:0	0:2:65:0:0:0
379177	C	0:0:68:0:0:0	0:0:67:0:0:0	0:0:80:0:0:0	0:0:68:0:0:0	0:0:67:0:0:0	0:0:77:0:0:0	0:0:60:0:0:0	0:0:67:0:0:0	0:2:62:0:0:0
379707	C	0:0:64:0:0:0	0:0:69:0:0:0	0:0:69:0:0:0	0:0:70:1:0:0	0:0:65:0:0:0	0:0:77:0:0:0	0:0:64:0:0:0	0:0:68:1:0:0	0:0:82:2:0:0
380393	G	0:0:0:63:0:0	0:0:0:61:0:0	0:0:0:75:0:0	0:0:0:65:0:0	0:0:0:67:0:0	0:0:0:69:0:0	0:0:0:67:0:0	0:0:0:67:0:0	2:0:0:71:0:0
383383	C	0:0:66:0:0:0	0:0:59:0:0:0	0:0:58:0:0:0	0:0:65:0:0:0	0:0:56:0:0:0	0:0:68:0:0:0	0:0:64:0:0:0	0:0:61:0:0:0	0:2:62:0:0:0
386908	G	0:0:0:58:0:0	0:0:0:62:0:0	0:0:0:54:0:0	0:0:0:68:0:0	0:0:0:69:0:0	0:0:0:64:0:0	0:0:0:59:0:0	0:0:0:66:0:0	2:0:0:68:0:0
389383	G	0:0:0:62:0:0	0:0:0:56:0:0	0:0:0:68:0:0	0:0:0:62:0:0	0:0:0:69:0:0	0:0:0:64:0:0	0:0:0:66:0:0	0:0:0:68:0:0	2:0:0:60:0:0
391479	C	0:0:60:0:0:0	0:0:63:0:0:0	0:0:70:0:0:0	0:0:67:0:0:0	0:0:68:0:0:0	0:0:66:0:0:0	0:0:61:0:0:0	0:0:72:0:0:0	0:2:70:0:0:0
391692	C	0:0:64:0:0:0	0:0:58:0:0:0	0:0:55:0:0:0	0:0:60:0:0:0	0:0:65:0:0:0	0:0:64:0:0:0	0:0:59:0:0:0	0:0:67:0:0:0	0:2:57:0:0:0
394264	G	0:0:0:70:0:0	0:0:0:63:0:0	0:0:0:72:0:0	0:0:0:63:0:0	0:0:0:76:0:0	0:0:0:67:0:0	0:0:0:65:0:0	0:0:0:66:0:0	2:0:0:71:0:0
394752	C	0:0:68:0:0:0	0:0:69:0:0:0	1:0:60:0:0:0	0:0:61:0:0:0	0:0:61:0:0:0	0:0:62:0:0:0	0:0:66:0:0:0	0:0:63:0:0:0	0:2:58:0:0:0
406518	G	0:0:0:72:0:0	0:0:0:66:0:0	0:0:0:70:0:0	0:0:0:75:0:0	0:0:0:75:0:0	0:0:0:71:0:0	0:0:0:77:0:0	0:0:0:73:0:0	2:0:0:72:0:0
407210	C	0:0:65:0:0:0	0:0:71:0:0:0	0:0:54:0:0:0	0:0:71:0:0:0	0:0:60:0:0:0	0:0:64:0:0:0	0:0:67:0:0:0	0:0:71:0:0:0	0:2:65:0:0:0
410096	C	0:0:72:0:0:0	0:0:76:0:0:0	0:0:55:0:0:0	0:0:72:0:0:0	0:0:69:0:0:0	0:0:66:0:0:0	0:0:71:0:0:0	0:0:74:0:0:0	0:2:69:0:0:0
410905	C	0:0:71:0:0:0	0:0:65:0:0:0	0:0:74:0:0:0	0:0:72:0:0:0	0:0:68:0:0:0	0:0:70:0:0:0	0:1:81:0:0:0	0:0:74:0:0:0	0:2:71:0:0:0
411531	G	0:0:0:68:0:0	0:0:0:64:0:0	1:0:0:64:0:0	0:0:0:64:0:0	0:0:0:64:0:0	0:0:0:73:0:0	0:0:0:68:0:0	0:0:0:74:0:0	2:0:0:57:0:0
415285	G	0:0:0:67:0:0	0:0:0:65:0:0	0:0:0:62:0:0	0:0:0:70:0:0	0:0:0:68:0:0	0:0:0:59:0:0	0:0:0:66:0:0	0:0:0:67:0:0	2:0:0:62:0:0
418081	C	0:1:70:0:0:0	0:0:67:0:0:0	0:0:82:0:0:0	0:0:73:0:0:0	0:0:65:0:0:0	0:1:66:0:0:0	0:0:72:0:0:0	0:0:77:0:0:0	0:2:72:0:0:0
418682	C	0:0:57:0:0:0	0:0:60:0:0:0	0:0:80:0:0:0	0:0:64:0:0:0	0:0:61:0:0:0	0:0:70:0:0:0	0:0:59:0:0:0	0:0:67:0:0:0	0:2:60:0:0:0
422793	C	0:0:64:0:0:0	0:0:69:0:0:0	0:1:60:0:0:0	0:0:69:0:0:0	0:0:61:0:0:0	0:0:64:0:0:0	0:0:70:0:0:0	0:0:71:0:0:0	0:2:69:0:0:0
437277	G	0:0:0:67:0:0	0:0:0:65:0:0	0:0:0:62:0:0	0:0:0:66:0:0	0:0:0:71:0:0	0:0:0:72:0:0	0:0:0:69:0:0	0:0:0:67:0:0	2:0:0:66:0:0
438487	G	0:0:0:75:0:0	1:0:0:65:0:0	0:0:0:58:0:0	0:0:0:65:0:0	0:0:0:65:0:0	0:0:0:79:0:0	0:0:0:69:0:0	1:0:0:69:0:0	2:0:0:67:0:0
441790	G	2:0:0:76:0:0	0:0:0:68:0:0	0:0:0:66:0:0	0:0:0:70:0:0	0:0:0:64:0:0	0:0:0:82:0:0	0:0:0:65:0:0	0:0:0:65:0:0	2:0:0:68:0:0
442559	C	0:0:66:0:0:0	0:0:59:0:0:0	0:0:65:0:0:0	0:0:69:0:0:0	0:0:66:0:0:0	0:0:67:0:0:0	0:0:67:0:0:0	0:0:66:0:0:0	0:2:71:0:0:0
442794	C	0:0:67:0:0:0	0:0:67:0:0:0	0:0:81:0:0:0	0:0:68:0:0:0	0:0:65:0:0:0	0:0:72:0:0:0	0:0:71:0:0:0	0:0:66:0:0:0	0:2:79:0:0:0
445069	C	0:0:62:0:0:0	0:0:68:0:0:0	0:0:45:0:0:0	0:0:70:0:0:0	0:0:64:0:0:0	0:0:72:0:0:0	0:0:68:0:0:0	0:0:65:0:0:0	0:2:65:0:0:0
446136	C	0:0:73:0:0:0	0:0:76:0:0:0	0:0:57:0:0:0	0:0:73:0:0:0	0:0:76:0:0:0	0:0:74:0:0:0	0:0:78:0:0:0	0:0:68:0:0:0	0:2:67:0:0:0
447264	G	0:0:0:71:0:0	0:0:0:64:0:0	0:0:0:64:0:0	1:0:0:63:0:0	0:0:0:69:0:0	0:0:0:65:0:0	0:0:0:63:0:0	0:0:0:66:0:0	2:0:0:62:0:0
447908	C	0:0:74:0:0:0	0:0:71:0:0:0	0:0:78:0:0:0	0:0:78:0:0:0	0:0:62:0:0:0	0:0:68:0:0:0	0:0:72:0:0:0	0:0:62:0:0:0	0:2:74:0:0:0
451824	G	0:0:0:70:0:0	0:0:0:73:0:0	1:0:0:76:0:0	0:0:0:68:0:0	0:0:0:70:0:0	0:0:0:71:0:0	0:0:0:79:0:0	0:0:0:79:0:0	2:0:0:65:0:0
453353	G	0:0:0:64:0:0	0:0:0:55:0:0	0:0:0:61:0:0	0:0:0:68:0:0	0:0:0:66:0:0	0:0:0:70:0:0	0:0:0:64:0:0	0:0:0:70:0:0	2:0:0:62:0:0
453607	C	0:0:73:0:0:0	0:0:72:0:0:0	0:0:59:0:0:0	0:0:74:0:0:0	0:0:76:0:0:0	0:0:75:0:0:0	1:0:76:0:0:0	0:0:74:0:0:0	0:2:73:0:0:0
455641	C	0:0:76:0:0:0	0:1:77:0:0:0	0:0:52:0:0:0	0:0:72:0:0:0	0:0:74:0:0:0	0:0:71:0:0:0	0:0:79:0:0:0	0:0:68:0:0:0	0:2:64:0:0:0
455979	G	0:0:0:68:0:0	0:0:0:69:0:0	0:0:0:75:0:0	0:0:0:76:0:0	0:0:0:72:0:0	0:0:0:74:0:0	0:0:0:72:0:0	0:0:0:78:0:0	2:0:0:75:0:0
459084	G	0:0:0:76:0:0	0:0:0:69:0:0	0:0:0:74:0:0	0:0:0:69:0:0	0:0:0:70:0:0	0:0:0:79:0:0	0:0:0:76:0:0	0:0:0:65:0:0	2:0:0:65:0:0
459642	C	0:0:57:0:0:0	0:0:63:0:0:0	0:0:56:0:0:0	0:0:65:0:0:0	0:0:54:0:0:0	0:0:58:0:0:0	0:0:62:0:0:0	0:0:59:0:0:0	2:0:55:0:0:0
460262	C	0:0:69:0:0:0	0:0:68:0:0:0	0:0:67:0:0:0	0:0:74:0:0:0	0:1:68:0:0:0	0:0:69:0:0:0	0:0:70:0:0:0	0:0:71:0:0:0	0:2:69:0:0:0
460831	G	0:0:0:51:0:0	0:0:0:54:0:0	0:0:0:47:0:0	0:0:0:55:0:0	0:0:0:62:0:0	0:0:0:50:0:0	0:0:0:50:0:0	0:0:0:51:0:0	0:2:0:52:0:0
464407	G	0:0:0:66:0:0	0:0:0:67:0:0	0:0:0:67:0:0	0:0:0:76:0:0	0:0:0:68:0:0	0:0:0:64:0:0	0:0:0:79:0:0	0:0:0:70:0:0	0:2:0:70:0:0
464425	C	0:0:63:0:0:0	0:0:68:0:0:0	0:0:66:0:0:0	0:0:77:0:0:0	0:0:77:0:0:0	0:0:68:0:0:0	0:1:75:0:0:0	0:0:73:0:0:0	0:2:71:0:0:0
470054	C	0:0:57:0:0:0	0:0:56:0:0:0	0:0:45:0:0:0	0:0:54:0:0:0	0:0:48:0:0:0	0:0:63:0:0:0	0:0:52:0:0:0	0:0:59:0:0:0	0:2:48:0:0:0
472026	G	0:0:0:73:0:0	0:0:0:70:0:0	0:0:0:57:0:0	0:0:0:70:0:0	0:0:0:63:0:0	0:0:0:72:0:0	0:0:0:64:0:0	0:0:0:61:0:0	2:0:0:67:0:0
476850	G	0:0:0:50:0:0	0:0:0:63:0:0	0:0:1:50:0:0	0:0:0:58:0:0	0:0:0:58:0:0	0:0:0:56:0:0	1:0:0:53:0:0	0:0:0:58:0:0	2:0:0:50:0:0
478890	G	0:1:0:54:0:0	0:0:0:61:0:0	0:0:0:61:0:0	0:0:0:58:0:0	0:1:0:51:0:0	0:0:0:57:0:0	0:0:0:54:0:0	0:0:0:62:0:0	0:2:0:51:0:0
479530	C	0:0:61:0:0:0	0:0:63:0:0:0	0:0:53:0:0:0	0:0:67:0:0:0	0:0:59:0:0:0	0:0:75:0:0:0	0:0:70:0:0:0	0:0:61:0:0:0	0:2:60:0:0:0
482926	C	0:0:60:0:0:0	0:0:57:0:0:0	0:0:85:0:0:0	0:0:79:0:0:0	0:0:72:0:0:0	0:0:74:0:0:0	0:0:58:0:0:0	0:0:68:0:0:0	0:2:70:0:0:0
484995	C	0:0:69:0:0:0	0:0:69:0:0:0	0:1:84:0:0:0	0:0:75:0:0:0	0:0:75:0:0:0	0:1:71:0:0:0	0:0:69:0:0:0	0:0:78:0:0:0	0:2:72:0:0:0
485641	G	0:0:0:60:0:0	0:0:0:57:0:0	0:0:0:83:0:0	0:0:0:69:0:0	0:0:0:73:0:0	0:0:0:75:0:0	0:0:0:68:0:0	0:0:0:67:0:0	2:0:0:64:0:0
487151	C	0:0:70:0:0:0	0:0:66:0:0:0	0:0:76:0:0:0	0:0:71:0:0:0	0:0:59:0:0:0	0:0:73:0:0:0	0:0:71:0:0:0	0:0:77:0:0:0	0:2:61:0:0:0
487279	C	0:0:70:0:0:0	0:0:60:0:0:0	0:0:50:0:0:0	0:0:65:0:0:0	0:0:56:0:0:0	0:0:64:0:0:0	0:0:64:0:0:0	0:0:70:0:0:0	0:2:73:0:0:0
489222	G	0:0:0:69:0:0	0:0:0:73:0:0	0:0:0:94:0:0	0:0:0:70:0:0	0:0:0:76:0:0	0:0:0:80:0:0	0:0:0:76:0:0	0:0:0:77:0:0	2:0:0:82:0:0
490597	G	0:0:0:68:0:0	0:0:0:62:0:0	0:0:0:67:0:0	0:0:0:74:0:0	0:0:0:60:0:0	0:0:0:72:0:0	1:0:0:68:0:0	0:0:0:68:0:0	2:0:0:65:0:0
496396	A	69:0:0:0:0:0	72:0:0:0:0:0	73:0:0:0:0:0	70:0:0:0:0:0	71:0:0:0:0:0	73:0:0:0:0:0	70:0:0:0:0:0	67:0:0:0:0:0	71:2:0:0:0:0
501309	C	0:0:75:0:0:0	0:0:75:0:0:0	0:0:42:0:0:0	0:0:69:0:0:0	0:0:74:0:0:0	0:1:78:0:0:0	0:0:75:0:0:0	0:0:70:0:0:0	0:2:67:0:0:0
504016	G	0:0:0:71:0:0	0:0:0:66:0:0	0:0:0:42:0:0	0:0:0:61:0:0	0:0:0:58:0:0	0:0:0:67:0:0	0:0:0:68:0:0	0:0:0:66:0:0	2:0:0:58:0:0
504452	C	0:0:62:0:0:0	0:0:59:0:0:0	0:0:70:0:0:0	0:0:71:0:0:0	0:0:65:0:0:0	0:0:64:0:0:0	0:0:67:0:0:0	0:0:74:0:0:0	0:2:61:0:0:0
505484	C	0:0:65:0:0:0	0:0:67:0:0:0	0:0:76:0:0:0	0:0:67:0:0:0	0:0:70:0:0:0	0:0:76:0:0:0	0:0:67:0:0:0	0:0:70:0:0:0	0:2:72:0:0:0
505898	C	0:0:63:0:0:0	0:0:57:0:0:0	0:0:58:0:0:0	0:0:70:0:0:0	0:0:66:0:0:0	0:0:65:0:0:0	0:0:64:0:0:0	0:0:67:0:0:0	0:2:50:0:0:0
508302	C	0:0:63:0:0:0	0:0:66:0:0:0	0:0:63:0:0:0	0:0:64:0:0:0	0:0:77:0:0:0	0:0:71:0:0:0	0:0:56:0:0:0	0:0:65:0:0:0	0:2:53:0:0:0
508946	G	0:0:0:58:0:0	0:0:0:66:0:0	0:0:0:61:0:0	0:0:0:65:0:0	0:0:1:55:0:0	0:0:0:55:0:0	0:0:0:67:0:0	0:0:0:65:0:0	2:0:0:59:0:0
510106	C	0:0:73:0:0:0	0:0:69:0:0:0	0:1:64:0:0:0	0:0:60:0:0:0	0:0:72:0:0:0	0:0:68:0:0:0	0:0:65:0:0:0	0:0:68:0:0:0	0:2:66:0:0:0
511271	G	0:0:0:69:0:0	0:0:0:69:0:0	0:0:0:44:0:0	0:0:0:67:0:0	0:0:0:62:0:0	0:0:0:56:0:0	0:0:0:66:0:0	0:0:0:68:0:0	2:0:0:57:0:0
512396	G	0:0:0:77:0:0	0:0:0:69:0:0	0:0:0:70:0:0	0:0:0:83:0:0	0:0:0:69:0:0	0:0:0:76:0:0	0:0:0:72:0:0	0:0:0:73:0:0	2:0:0:67:0:0
518148	G	0:0:0:65:0:0	0:0:0:64:0:0	0:0:0:63:0:0	0:0:0:77:0:0	0:0:0:68:0:0	0:0:0:64:0:0	0:0:0:71:0:0	0:0:0:69:0:0	2:0:0:68:0:0
519937	A	66:0:0:0:0:0	64:0:0:0:0:0	54:0:0:0:0:0	67:0:0:0:0:0	72:0:0:0:0:0	73:0:0:0:0:0	73:0:0:0:0:0	76:0:0:0:0:0	71:0:0:2:0:0
521195	G	0:0:0:59:0:0	0:0:0:62:0:0	0:0:0:73:0:0	0:0:0:64:0:0	0:0:0:67:0:0	0:0:0:75:0:0	0:0:0:60:0:0	0:0:0:72:0:0	2:0:0:72:0:0
523182	G	0:0:0:61:0:0	0:0:0:58:0:0	0:0:0:47:0:0	0:0:0:65:0:0	0:0:0:61:0:0	0:0:0:51:0:0	0:0:0:63:0:0	1:0:0:63:0:0	2:0:0:61:0:0
525460	G	0:0:0:67:0:0	0:0:0:66:0:0	1:0:0:57:0:0	0:0:0:76:0:0	0:0:0:63:0:0	0:0:0:62:0:0	0:0:0:69:0:0	1:0:0:74:0:0	2:0:0:61:0:0
529310	C	0:0:71:0:0:0	0:0:70:0:0:0	0:0:70:0:0:0	0:0:69:0:0:0	0:0:69:0:0:0	0:0:70:0:0:0	0:0:75:0:0:0	0:0:70:0:0:0	0:2:66:0:0:0
529916	G	0:0:0:60:0:0	0:0:0:60:0:0	0:0:0:48:0:0	0:0:0:66:0:0	0:0:0:61:0:0	0:0:0:69:0:0	0:0:0:66:0:0	0:0:0:66:0:0	2:0:0:57:0:0
530318	C	0:0:62:0:0:0	0:0:53:0:0:0	0:0:59:0:0:0	0:0:66:0:0:0	0:0:61:0:0:0	0:0:69:0:0:0	0:0:63:0:0:0	0:0:68:0:0:0	0:2:66:0:0:0
536887	C	0:0:68:0:0:0	0:0:73:0:0:0	0:0:68:0:0:0	0:0:76:0:0:0	0:0:64:0:0:0	0:0:71:0:0:0	0:0:65:0:0:0	0:0:65:0:0:0	0:2:72:0:0:0
540630	C	0:0:66:0:0:0	0:0:53:0:0:0	0:0:75:0:0:0	0:0:65:0:0:0	0:1:68:0:0:0	0:0:69:0:0:0	0:0:72:0:0:0	0:0:70:0:0:0	0:2:69:0:0:0
548170	C	0:0:60:0:0:0	0:0:60:0:0:0	0:0:47:0:0:0	0:0:58:0:0:0	0:0:61:0:0:0	0:0:59:0:0:0	0:1:62:0:0:0	0:0:64:0:0:0	0:2:54:0:0:0
550642	C	0:0:63:0:0:0	0:0:75:0:0:0	0:0:67:0:0:0	0:1:62:0:0:0	0:0:62:0:0:0	0:0:73:0:0:0	0:1:72:0:0:0	0:0:68:0:0:0	0:2:70:0:0:0
552747	G	0:0:0:65:0:0	0:0:0:55:0:0	1:0:0:71:0:0	0:0:0:64:0:0	0:0:0:67:0:0	0:0:0:78:0:0	0:0:0:67:0:0	1:0:0:78:0:0	2:0:0:69:0:0
552948	A	66:0:0:0:0:0	70:0:0:0:0:0	80:0:0:0:0:0	67:0:0:0:0:0	70:0:0:0:0:0	78:0:0:0:0:0	75:0:0:0:0:0	73:0:0:0:0:0	79:0:0:2:0:0
554304	C	0:0:73:0:0:0	0:0:69:0:0:0	0:0:61:0:0:0	0:0:70:0:0:0	0:0:65:0:0:0	0:0:63:0:0:0	0:0:62:0:0:0	0:0:69:0:0:0	0:2:70:0:0:0
554506	G	0:0:0:63:0:0	0:0:0:65:0:0	0:0:0:75:0:0	0:0:0:66:0:0	0:0:0:72:0:0	0:0:0:61:0:0	0:0:0:58:0:0	0:0:0:67:0:0	2:0:0:72:0:0
560082	G	0:0:0:73:0:0	0:0:0:61:0:0	0:0:0:83:0:0	0:0:0:70:0:0	1:0:0:70:0:0	0:0:0:67:0:0	0:1:0:64:0:0	0:0:0:67:0:0	2:0:0:76:0:0
561201	G	0:0:0:57:0:0	0:0:0:72:0:0	0:0:0:77:0:0	0:0:0:71:0:0	0:0:0:69:0:0	0:0:0:70:0:0	0:0:0:67:0:0	0:0:0:68:0:0	2:0:0:76:0:0
564903	C	1:0:51:0:0:0	0:0:49:0:0:0	0:0:73:0:0:0	0:0:58:0:0:0	2:2:45:0:0:0	0:0:55:0:0:0	0:1:33:0:0:0	0:0:60:0:0:0	2:0:54:0:0:0
569215	C	0:0:61:0:0:0	0:0:60:0:0:0	0:0:59:0:0:0	0:0:72:0:0:0	0:0:57:0:0:0	0:0:68:0:0:0	0:0:64:0:0:0	0:0:61:0:0:0	0:2:54:0:0:0
572783	C	0:0:73:0:0:0	0:0:72:0:0:0	0:0:78:0:0:0	0:0:70:0:0:0	0:0:70:0:0:0	0:0:71:0:0:0	0:0:68:0:0:0	0:0:71:0:0:0	0:2:75:0:0:0
577031	G	0:0:0:68:0:0	0:0:0:58:0:0	0:0:0:73:0:0	0:0:0:65:0:0	0:0:0:67:0:0	0:0:0:68:0:0	0:0:0:70:0:0	0:0:0:74:0:0	2:0:0:74:0:0
586111	G	0:0:0:72:0:0	0:0:0:71:0:0	0:0:0:66:0:0	0:0:0:74:0:0	0:0:0:67:0:0	0:0:0:75:0:0	0:0:0:71:0:0	0:0:0:77:0:0	2:0:0:66:0:0
592373	G	0:0:0:71:0:0	0:0:0:66:0:0	0:0:0:60:0:0	0:0:0:67:0:0	0:0:0:73:0:0	0:0:0:75:0:0	0:0:0:70:0:0	0:0:0:68:0:0	2:0:0:77:0:0
593863	G	1:0:0:69:0:0	0:0:0:63:0:0	0:0:0:79:0:0	0:0:0:64:0:0	0:0:0:64:0:0	0:0:0:67:0:0	0:0:0:62:0:0	0:0:0:76:0:0	2:0:0:67:0:0
594813	C	0:0:75:0:0:0	0:0:60:0:0:0	0:0:77:0:0:0	0:0:68:0:0:0	0:1:69:0:0:0	0:0:67:0:0:0	0:0:64:0:0:0	0:0:71:0:0:0	0:2:65:0:0:0
598950	G	0:0:0:77:0:0	0:0:0:66:0:0	1:0:0:97:0:0	0:0:0:67:0:0	0:0:0:75:0:0	0:0:0:70:0:0	0:0:0:72:0:0	0:0:0:77:0:0	2:0:0:71:0:0
603551	G	0:0:0:65:0:0	0:0:0:66:0:0	0:0:0:54:0:0	0:0:0:63:0:0	0:0:0:66:0:0	0:0:0:58:0:0	0:0:0:68:0:0	0:0:0:65:0:0	2:0:0:56:0:0
604126	C	0:0:66:0:0:0	0:1:66:0:0:0	0:0:61:0:0:0	0:0:66:0:0:0	0:0:75:0:0:0	0:0:67:0:0:0	0:0:69:0:0:0	0:0:65:0:0:0	0:2:58:0:0:0
608979	G	0:0:0:60:0:0	0:0:0:60:0:0	0:0:0:65:0:0	0:0:0:64:0:0	0:0:0:72:0:0	0:0:0:68:0:0	0:0:0:66:0:0	0:0:0:68:0:0	2:0:0:68:0:0
610302	C	0:0:80:0:0:0	0:0:69:0:0:0	0:0:69:0:0:0	0:0:68:0:0:0	0:0:76:0:0:0	0:0:75:0:0:0	0:0:76:0:0:0	0:0:68:0:0:0	0:2:67:0:0:0
610882	G	0:0:0:70:0:0	0:0:0:67:0:0	0:0:0:69:0:0	0:0:0:69:0:0	0:0:0:73:0:0	0:0:0:65:0:0	0:0:0:74:0:0	0:0:0:75:0:0	2:0:0:74:0:0
614888	G	0:0:0:65:0:0	0:0:0:74:0:0	0:0:0:58:0:0	0:0:0:66:0:0	0:0:0:59:0:0	0:0:0:76:0:0	0:0:0:65:0:0	0:0:0:71:0:0	2:0:0:71:0:0
617356	C	0:0:66:0:0:0	0:0:65:0:0:0	0:0:58:0:0:0	0:0:76:0:0:0	0:0:71:0:0:0	0:0:73:0:0:0	0:0:70:0:0:0	0:0:70:0:0:0	0:2:69:0:0:0
641857	G	0:0:0:65:0:0	0:0:0:71:0:0	0:0:0:67:0:0	0:0:0:62:0:0	0:0:0:72:0:0	0:0:0:75:0:0	0:0:0:68:0:0	0:0:0:69:0:0	2:0:0:65:0:0
654409	C	0:0:72:0:0:0	0:0:64:0:0:0	0:0:64:0:0:0	0:0:66:0:0:0	0:0:60:0:0:0	0:0:70:0:0:0	0:0:63:0:0:0	0:0:73:0:0:0	0:2:63:0:0:0
668182	C	0:0:73:0:0:0	0:1:67:0:0:0	0:0:58:0:0:0	0:0:66:0:0:0	0:0:59:0:0:0	0:0:69:0:0:0	0:0:69:0:0:0	0:0:73:0:0:0	0:2:70:0:0:0
669474	C	0:0:67:0:0:0	0:0:61:0:0:0	0:0:65:0:0:0	0:0:68:0:0:0	0:0:62:0:0:0	0:0:69:0:0:0	0:0:72:0:0:0	0:0:62:0:0:0	0:2:66:0:0:0
669728	G	0:0:0:75:0:0	0:0:0:68:0:0	0:0:0:73:0:0	0:0:0:75:0:0	0:0:0:65:0:0	0:0:0:77:0:0	0:0:0:73:0:0	2:0:0:69:0:0	2:0:0:79:0:0
678592	G	0:0:0:54:0:0	0:0:0:53:0:0	0:0:0:69:0:0	0:0:0:51:0:0	0:0:0:59:0:0	0:0:0:58:0:0	0:0:0:57:0:0	0:0:0:55:0:0	0:2:0:66:0:0
679441	C	0:0:56:0:0:0	0:0:54:0:0:0	0:0:56:0:0:0	0:1:55:0:0:0	0:0:56:0:0:0	0:0:60:0:0:0	0:0:63:0:0:0	0:0:53:0:0:0	0:2:58:0:0:0
680690	G	0:0:0:64:0:0	0:0:0:62:0:0	0:0:0:72:0:0	0:0:0:58:0:0	0:0:0:59:0:0	0:0:0:57:0:0	0:0:0:66:0:0	0:0:0:66:0:0	2:0:0:68:0:0
680772	C	0:0:62:0:0:0	0:0:60:0:0:0	0:0:66:0:0:0	0:0:62:0:0:0	0:0:76:0:0:0	0:0:60:0:0:0	0:0:49:0:0:0	0:0:67:0:0:0	0:2:61:0:0:0
685694	G	0:0:0:71:0:0	0:0:0:59:0:0	0:0:0:64:0:0	0:0:0:63:0:0	0:0:0:60:0:0	0:0:0:64:0:0	0:0:0:57:0:0	0:0:0:64:0:0	2:0:0:61:0:0
687127	G	1:0:0:60:0:0	0:0:0:62:0:0	1:0:0:72:0:0	0:0:0:63:0:0	0:0:0:50:0:0	0:0:0:63:0:0	0:0:0:67:0:0	0:0:0:67:0:0	2:0:0:57:0:0
687168	C	2:0:42:0:0:0	0:0:40:0:0:0	1:0:56:0:0:0	1:0:45:0:0:0	4:0:40:0:0:0	2:0:47:0:0:0	2:0:39:0:0:0	0:0:48:0:0:0	3:0:51:0:0:0
688416	C	0:0:71:0:0:0	0:0:60:0:0:0	0:0:67:0:0:0	0:0:60:0:0:0	0:0:59:0:0:0	0:0:68:0:0:0	0:0:64:0:0:0	0:0:72:0:0:0	0:2:61:0:0:0
695785	C	0:0:72:0:0:0	0:0:56:0:0:0	0:0:59:0:0:0	0:0:67:0:0:0	0:0:61:0:0:0	0:0:74:0:0:0	0:0:76:0:0:0	0:0:71:0:0:0	0:2:60:0:0:0
695931	C	0:0:69:0:0:0	0:0:65:0:0:0	0:0:66:0:0:0	0:0:75:0:0:0	0:0:65:0:0:0	0:0:76:0:0:0	0:0:68:0:0:0	0:0:65:0:0:0	0:2:66:0:0:0
703485	C	0:0:59:0:0:0	0:0:66:0:0:0	0:0:73:0:0:0	0:0:66:0:0:0	0:0:70:0:0:0	0:0:65:0:0:0	0:1:52:0:0:0	0:0:65:0:0:0	0:2:66:0:0:0
720557	C	0:1:66:0:0:0	0:0:70:0:0:0	0:0:50:0:0:0	0:0:76:0:0:0	0:0:69:0:0:0	0:0:60:0:0:0	0:0:68:0:0:0	0:0:65:0:0:0	0:2:64:0:0:0
720848	G	0:0:0:65:0:0	0:0:0:64:0:0	0:1:0:59:0:0	0:0:0:66:0:0	0:0:0:63:0:0	0:0:0:68:0:0	0:0:0:72:0:0	0:0:0:65:0:0	2:0:0:49:0:0
721411	C	0:0:75:0:0:0	0:0:73:0:0:0	0:0:66:0:0:0	0:0:75:0:0:0	0:0:63:0:0:0	0:0:64:0:0:0	0:0:73:0:0:0	0:0:76:0:0:0	0:2:77:0:0:0
721998	G	0:0:0:76:0:0	0:0:0:74:0:0	1:0:0:67:0:0	0:0:0:76:0:0	0:0:0:72:0:0	0:0:0:78:0:0	0:0:0:66:0:0	0:0:0:74:0:0	2:0:0:64:0:0
722474	G	0:0:0:65:0:0	0:0:0:60:0:0	0:0:0:43:0:0	0:0:0:72:0:0	0:0:0:64:0:0	0:0:0:59:0:0	0:0:0:74:0:0	0:0:0:66:0:0	2:0:0:53:0:0
723807	C	0:0:60:0:0:0	0:0:62:0:0:0	0:0:41:0:0:0	0:0:67:0:0:0	0:0:69:0:0:0	0:0:59:0:0:0	0:0:69:0:0:0	0:0:60:0:0:0	0:2:52:0:0:0
730087	G	0:0:0:51:0:0	0:0:0:48:0:0	0:0:0:52:0:0	0:0:0:50:0:0	0:0:0:49:0:0	0:1:0:50:0:0	0:1:0:49:0:0	0:0:0:55:0:0	0:2:0:56:0:0
732412	G	0:0:0:72:0:0	0:0:0:73:0:0	0:0:0:79:0:0	0:0:0:75:0:0	0:0:0:76:0:0	0:0:0:74:0:0	0:0:0:70:0:0	1:0:0:73:0:0	2:0:0:69:0:0
732854	G	0:0:0:64:0:0	0:0:0:53:0:0	0:0:0:73:0:0	0:0:0:60:0:0	0:0:0:66:0:0	0:0:0:72:0:0	0:0:0:64:0:0	0:0:0:64:0:0	2:0:0:68:0:0
733854	C	0:0:62:0:0:0	0:0:63:0:0:0	0:0:56:0:0:0	0:0:70:0:0:0	0:0:71:0:0:0	0:0:73:0:0:0	0:0:63:0:0:0	0:0:61:0:0:0	0:2:66:0:0:0
734634	G	0:0:0:60:0:0	0:0:0:62:0:0	0:0:0:56:0:0	0:0:0:62:0:0	0:0:0:66:0:0	0:0:0:63:0:0	0:0:0:57:0:0	1:0:0:66:0:0	2:0:0:63:0:0
737186	C	0:0:79:0:0:0	0:0:71:0:0:0	0:0:88:0:0:0	0:0:74:0:0:0	0:0:74:0:0:0	0:0:69:0:0:0	0:0:68:0:0:0	0:0:74:0:0:0	0:2:72:0:0:0
738595	G	0:0:0:52:0:0	0:0:0:55:0:0	0:0:0:63:0:0	0:0:0:60:0:0	0:0:0:48:0:0	0:0:1:51:0:0	0:0:0:58:0:0	0:0:0:59:0:0	0:0:2:55:0:0
740850	G	0:0:0:72:0:0	0:0:0:66:0:0	0:0:0:53:0:0	0:0:0:78:0:0	0:0:0:65:0:0	0:0:0:72:0:0	0:0:0:65:0:0	0:0:0:72:0:0	2:0:0:63:0:0
740929	C	0:0:58:0:0:0	0:0:71:0:0:0	0:0:52:0:0:0	0:0:70:0:0:0	0:0:66:0:0:0	0:0:67:0:0:0	0:0:67:0:0:0	0:0:63:0:0:0	0:2:60:0:0:0
746771	G	0:0:0:62:0:0	0:0:0:59:0:0	0:0:0:37:0:0	0:0:0:61:0:0	0:0:0:67:0:0	0:0:0:52:0:0	0:0:0:53:0:0	0:0:0:52:0:0	2:0:0:49:0:0
749143	G	0:0:0:63:0:0	0:0:0:73:0:0	0:0:0:59:0:0	0:0:0:70:0:0	0:0:0:63:0:0	0:0:0:71:0:0	0:0:0:55:0:0	0:0:0:72:0:0	2:0:0:62:0:0
761555	G	0:0:0:49:0:0	0:0:0:58:0:0	0:0:0:48:0:0	0:0:0:72:0:0	0:0:0:70:0:0	0:0:0:71:0:0	0:0:0:64:0:0	0:0:0:70:0:0	2:0:0:57:0:0
769172	G	0:0:0:71:0:0	0:0:0:60:0:0	0:0:0:63:0:0	0:0:0:70:0:0	0:0:0:59:0:0	0:0:0:68:0:0	0:0:0:66:0:0	0:0:0:63:0:0	2:0:0:66:0:0
773209	C	0:0:73:0:0:0	0:0:73:0:0:0	0:0:81:0:0:0	0:0:77:0:0:0	0:0:66:0:0:0	0:0:64:0:0:0	0:0:74:0:0:0	0:0:71:0:0:0	0:2:64:0:0:0
774374	G	0:0:0:70:0:0	0:0:0:68:0:0	0:0:0:62:0:0	0:0:0:77:0:0	0:0:0:72:0:0	0:0:0:76:0:0	0:0:0:63:0:0	0:0:0:70:0:0	2:0:0:70:0:0
776150	C	0:0:79:0:0:0	0:0:71:0:0:0	0:0:86:0:0:0	0:0:70:0:0:0	0:1:77:0:0:0	0:0:84:0:0:0	0:0:78:0:0:0	0:0:78:0:0:0	0:2:64:0:0:0
776680	G	0:0:0:61:0:0	0:0:0:63:0:0	0:0:0:76:0:0	0:0:0:71:0:0	0:0:0:72:0:0	0:0:0:77:0:0	0:0:0:70:0:0	0:0:0:77:0:0	2:0:0:61:0:0
779753	G	1:0:0:64:0:0	0:0:0:71:0:0	0:0:0:73:0:0	0:0:0:74:0:0	0:0:0:66:0:0	1:0:0:79:0:0	0:0:0:73:0:0	0:0:0:71:0:0	2:0:0:72:0:0
783962	G	0:0:0:64:0:0	0:0:0:57:0:0	0:0:0:77:0:0	0:0:0:69:0:0	0:0:0:61:0:0	0:0:0:71:0:0	0:0:0:65:0:0	0:0:0:66:0:0	2:0:0:67:0:0
786406	C	0:0:72:0:0:0	0:0:66:0:0:0	0:0:80:0:0:0	0:0:63:0:0:0	0:0:72:0:0:0	0:1:76:0:0:0	0:0:70:0:0:0	0:0:73:0:0:0	0:2:74:0:0:0
787689	G	1:0:0:64:0:0	2:0:0:55:0:0	1:0:0:74:0:0	0:0:0:58:0:0	0:0:0:62:0:0	1:0:0:64:0:0	0:0:0:65:0:0	1:0:0:74:0:0	2:0:0:66:0:0
788548	G	0:0:0:73:0:0	0:0:0:63:0:0	0:0:0:49:0:0	0:0:0:68:0:0	0:0:0:65:0:0	0:0:0:71:0:0	0:0:0:70:0:0	0:0:0:58:0:0	2:0:0:65:0:0
792444	G	0:0:0:62:0:0	0:0:0:61:0:0	0:0:0:68:0:0	0:0:0:64:0:0	0:0:0:64:0:0	0:0:0:69:0:0	0:0:0:67:0:0	0:0:0:73:0:0	2:0:0:68:0:0
797087	C	0:0:67:0:0:0	0:0:62:0:0:0	0:0:63:0:0:0	0:0:62:0:0:0	0:0:62:0:0:0	0:0:70:0:0:0	0:0:67:0:0:0	0:0:73:0:0:0	0:2:71:0:0:0
799067	G	0:0:0:67:0:0	0:0:0:67:0:0	0:0:0:75:0:0	0:0:0:64:0:0	1:0:0:63:0:0	0:0:0:75:0:0	0:0:0:64:0:0	0:0:0:79:0:0	2:0:0:80:0:0
803596	C	0:0:60:0:0:0	0:0:52:0:0:0	0:0:72:0:0:0	0:0:64:0:0:0	0:1:60:0:0:0	0:0:74:0:0:0	0:0:65:0:0:0	0:0:68:0:0:0	0:2:58:0:0:0
810192	G	0:0:0:70:0:0	0:0:0:62:0:0	0:0:0:72:0:0	0:1:0:65:0:0	0:0:0:70:0:0	0:0:0:73:0:0	0:0:0:77:0:0	0:0:0:76:0:0	2:0:0:76:0:0
812187	C	0:0:68:0:0:0	0:0:54:0:0:0	0:0:71:0:0:0	0:0:58:0:0:0	0:0:63:0:0:0	0:0:73:0:0:0	0:0:62:0:0:0	0:0:65:0:0:0	0:2:68:0:0:0
812334	G	0:0:0:58:0:0	0:0:0:58:0:0	0:0:0:65:0:0	0:0:0:65:0:0	0:0:0:62:0:0	0:0:0:67:0:0	0:0:0:64:0:0	0:0:0:60:0:0	2:0:0:61:0:0
812437	A	51:0:0:0:0:0	46:0:0:0:0:0	57:0:0:0:0:0	56:0:0:0:0:0	51:0:0:0:0:0	62:0:0:0:0:0	49:0:0:0:0:0	56:0:0:0:0:0	56:0:2:0:0:0
813074	G	0:0:0:62:0:0	0:0:0:62:0:0	0:0:0:83:0:0	0:0:0:70:0:0	0:0:0:74:0:0	0:0:0:68:0:0	0:0:0:64:0:0	0:0:0:64:0:0	3:0:0:73:0:0
817985	G	0:0:0:61:0:0	0:0:0:56:0:0	0:0:0:57:0:0	0:0:0:63:0:0	0:0:0:60:0:0	0:0:0:70:0:0	0:0:0:71:0:0	0:0:0:66:0:0	0:27:0:28:0:0
819201	C	0:0:59:0:0:0	0:0:63:0:0:0	0:0:56:0:0:0	0:1:68:0:0:0	0:0:57:0:0:0	0:0:73:0:0:0	0:0:62:0:0:0	0:0:59:0:0:0	0:2:62:0:0:0
820279	G	0:0:0:63:0:0	1:0:0:65:0:0	0:0:0:56:0:0	0:0:0:74:0:0	0:0:0:69:0:0	0:0:0:66:0:0	0:0:0:66:0:0	0:0:0:64:0:0	2:0:0:63:0:0
821190	C	0:0:55:0:0:0	0:0:56:0:0:0	0:0:29:0:0:0	0:0:58:0:0:0	0:0:52:0:0:0	0:0:52:0:0:0	0:2:59:0:0:0	0:0:52:0:0:0	0:2:58:0:0:0
822484	C	0:0:52:0:0:0	0:0:53:0:0:0	0:0:41:0:0:0	0:0:57:0:0:0	0:0:55:0:0:0	0:0:58:0:0:0	0:0:60:0:0:0	0:0:50:0:0:0	2:0:53:0:0:0
825385	G	0:0:0:59:0:0	0:0:0:57:0:0	0:0:0:64:0:0	0:0:0:71:0:0	0:0:0:64:0:0	0:0:0:67:0:0	0:0:0:66:0:0	0:0:0:69:0:0	2:0:0:71:0:0
834734	C	0:0:71:0:0:0	0:1:63:0:0:0	0:0:72:0:0:0	0:1:71:0:0:0	0:0:73:0:0:0	0:0:64:0:0:0	0:0:67:0:0:0	0:0:72:0:0:0	0:2:65:0:0:0
843745	C	0:0:67:0:0:0	0:0:65:0:0:0	0:0:42:0:0:0	0:0:64:0:0:0	0:0:67:0:0:0	0:0:67:0:0:0	0:0:71:0:0:0	0:0:64:0:0:0	0:2:51:0:0:0
844077	G	0:0:0:66:0:0	0:0:0:65:0:0	0:0:0:61:0:0	0:0:0:73:0:0	0:0:0:66:0:0	0:0:0:70:0:0	0:0:0:72:0:0	0:0:0:74:0:0	2:0:0:67:0:0
845587	C	0:0:69:0:0:0	0:0:71:0:0:0	0:0:75:0:0:0	0:0:78:0:0:0	0:0:66:0:0:0	0:0:71:0:0:0	0:1:71:0:0:0	0:0:71:0:0:0	0:2:69:0:0:0
854436	C	0:0:72:0:0:0	0:0:72:0:0:0	0:0:77:0:0:0	0:0:72:0:0:0	0:0:76:0:0:0	0:0:78:0:0:0	0:0:66:0:0:0	0:0:68:0:0:0	0:2:64:0:0:0
856048	G	0:0:0:77:0:0	0:0:0:69:0:0	0:0:0:81:0:0	0:0:0:73:0:0	0:0:0:70:0:0	0:0:0:68:0:0	0:0:0:67:0:0	0:0:0:73:0:0	2:0:0:79:0:0
857557	G	0:0:0:62:0:0	0:0:0:71:0:0	0:0:0:74:0:0	0:0:0:58:0:0	0:0:0:65:0:0	0:0:0:75:0:0	0:0:0:72:0:0	0:0:0:69:0:0	2:0:0:69:0:0
859004	G	0:0:0:62:0:0	0:0:0:65:0:0	0:0:0:68:0:0	0:0:0:77:0:0	0:0:0:64:0:0	0:0:0:76:0:0	0:0:0:74:0:0	1:0:0:71:0:0	2:0:0:65:0:0
860173	C	0:1:73:0:0:0	0:0:63:0:0:0	0:0:69:0:0:0	0:0:70:0:0:0	0:0:61:0:0:0	0:0:74:0:0:0	0:0:65:0:0:0	0:0:80:0:0:0	0:2:68:0:0:0
863342	G	0:0:0:62:0:0	0:0:0:62:0:0	0:0:0:73:0:0	0:0:0:66:0:0	0:0:0:63:0:0	0:0:0:67:0:0	0:0:0:70:0:0	0:0:0:66:0:0	2:0:0:66:0:0
867080	C	0:0:67:0:0:0	0:0:65:0:0:0	0:0:68:0:0:0	0:1:63:0:0:0	0:0:76:0:0:0	1:0:68:0:0:0	0:0:66:0:0:0	0:0:66:0:0:0	0:2:66:0:0:0
869573	C	0:0:56:0:0:0	0:0:54:0:0:0	0:0:46:0:0:0	0:0:56:0:0:0	0:0:54:0:0:0	0:1:64:0:0:0	0:0:59:0:0:0	0:0:58:0:0:0	0:2:61:0:0:0
875092	G	0:0:0:64:0:0	0:0:0:60:0:0	0:0:0:63:0:0	0:0:0:69:0:0	0:0:0:69:0:0	0:0:0:67:0:0	0:0:0:60:0:0	0:0:0:62:0:0	2:0:0:58:0:0
879061	C	0:0:66:0:0:0	0:0:64:0:0:0	0:0:54:0:0:0	0:0:62:0:0:0	0:0:63:0:0:0	0:0:68:0:0:0	0:0:62:0:0:0	0:0:69:0:0:0	0:2:66:0:0:0
879879	G	0:0:0:57:0:0	0:0:0:57:0:0	0:0:0:55:0:0	0:0:0:53:0:0	0:0:0:58:0:0	0:0:0:59:0:0	0:0:0:67:0:0	0:0:0:61:0:0	2:0:0:51:0:0
882061	C	0:0:50:0:0:0	0:0:56:0:0:0	0:0:34:0:0:0	0:0:57:0:0:0	0:0:62:0:0:0	0:0:55:0:0:0	0:0:62:0:0:0	0:0:52:0:0:0	2:0:55:0:0:0
882250	C	0:0:69:0:0:0	0:0:60:0:0:0	0:0:67:0:0:0	0:0:60:0:0:0	0:0:65:0:0:0	0:0:65:0:0:0	0:0:77:0:0:0	0:0:70:0:0:0	0:2:59:0:0:0
884983	C	0:0:72:0:0:0	0:0:68:0:0:0	0:0:74:0:0:0	0:0:76:0:0:0	0:0:77:0:0:0	0:0:72:0:0:0	0:0:73:0:0:0	0:0:75:0:0:0	0:2:73:0:0:0
885232	C	0:0:61:0:0:0	0:0:64:0:0:0	0:1:56:0:0:0	0:0:56:0:0:0	0:0:60:0:0:0	0:0:67:0:0:0	0:0:58:0:0:0	0:0:61:0:0:0	0:2:65:0:0:0
886414	C	0:0:73:0:0:0	0:0:63:0:0:0	0:0:70:0:0:0	0:0:72:0:0:0	0:0:72:0:0:0	0:0:69:0:0:0	0:0:64:0:0:0	0:0:76:0:0:0	0:2:63:0:0:0
886521	G	0:0:0:74:0:0	0:0:0:55:0:0	1:0:0:44:0:0	0:0:0:63:0:0	0:0:0:70:0:0	0:0:0:76:0:0	0:0:1:66:0:0	0:0:0:69:0:0	2:0:0:63:0:0
886894	G	0:0:0:70:0:0	0:0:0:63:0:0	0:0:0:58:0:0	1:0:0:71:0:0	0:0:0:68:0:0	0:0:0:68:0:0	0:0:0:66:0:0	0:0:0:60:0:0	2:0:0:58:0:0
887889	G	0:0:0:54:0:0	0:0:0:56:0:0	0:0:0:55:0:0	0:0:0:62:0:0	0:0:0:62:0:0	0:0:0:75:0:0	0:0:0:61:0:0	0:0:0:62:0:0	2:0:0:57:0:0
891503	G	0:0:0:64:0:0	0:0:0:66:0:0	0:0:0:60:0:0	0:0:0:60:0:0	0:0:0:59:0:0	0:0:0:62:0:0	0:0:0:63:0:0	0:0:0:68:0:0	2:0:0:71:0:0
891591	C	0:0:61:0:0:0	0:0:62:0:0:0	0:0:64:0:0:0	0:0:55:0:0:0	0:0:63:0:0:0	0:0:71:0:0:0	0:0:64:0:0:0	0:0:64:0:0:0	0:2:63:0:0:0
893157	C	0:0:70:0:0:0	0:0:63:0:0:0	0:0:53:0:0:0	0:0:66:0:0:0	0:0:64:0:0:0	0:0:68:0:0:0	0:0:72:0:0:0	0:0:69:0:0:0	0:2:63:0:0:0
893178	C	0:0:69:0:0:0	0:0:60:0:0:0	0:0:49:0:0:0	0:0:57:0:0:0	0:0:64:0:0:0	0:0:65:0:0:0	0:0:65:0:0:0	0:0:60:0:0:0	0:2:60:0:0:0
895840	C	0:0:66:0:0:0	0:0:65:0:0:0	0:0:59:0:0:0	0:0:69:0:0:0	0:0:68:0:0:0	0:0:70:0:0:0	0:0:64:0:0:0	0:0:75:0:0:0	0:2:61:0:0:0
896304	G	0:0:0:64:0:0	0:0:0:66:0:0	0:0:0:41:0:0	0:0:0:71:0:0	0:0:0:56:0:0	0:0:0:65:0:0	0:0:0:60:0:0	0:0:0:73:0:0	2:0:0:61:0:0
897106	G	0:0:0:78:0:0	0:0:0:64:0:0	0:0:0:56:0:0	0:0:0:76:0:0	0:0:0:66:0:0	0:0:0:76:0:0	0:0:0:70:0:0	0:0:0:76:0:0	2:0:0:67:0:0
898024	G	0:0:0:75:0:0	0:0:0:75:0:0	0:0:0:69:0:0	0:0:0:71:0:0	0:0:0:79:0:0	0:0:0:76:0:0	0:0:0:74:0:0	0:0:0:74:0:0	2:0:0:70:0:0
899166	G	0:0:0:71:0:0	0:0:0:58:0:0	0:0:0:71:0:0	0:0:0:74:0:0	1:0:0:65:0:0	0:0:0:73:0:0	0:0:0:72:0:0	0:0:0:76:0:0	3:0:0:65:0:0
907532	G	0:1:0:62:0:0	0:0:0:60:0:0	0:0:0:63:0:0	0:0:0:61:0:0	0:0:0:57:0:0	0:0:0:62:0:0	0:2:0:58:0:0	0:0:0:75:0:0	0:2:0:59:0:0
914132	G	0:0:0:64:0:0	0:0:0:62:0:0	0:0:0:76:0:0	0:0:0:65:0:0	0:0:0:62:0:0	0:0:0:81:0:0	0:0:0:66:0:0	0:0:0:73:0:0	2:0:0:64:0:0
920191	C	0:0:62:0:0:0	0:0:64:0:0:0	0:0:65:0:0:0	0:0:63:0:0:0	0:0:55:0:0:0	0:0:63:0:0:0	0:0:62:0:0:0	0:0:64:0:0:0	0:2:59:0:0:0
923134	G	0:0:0:80:0:0	1:0:0:67:0:0	0:0:0:80:0:0	0:0:0:71:0:0	0:0:0:76:0:0	0:0:0:82:0:0	0:0:0:57:0:0	0:0:0:65:0:0	2:0:0:72:0:0
932445	G	0:0:0:65:0:0	0:0:0:60:0:0	0:0:0:51:0:0	0:0:0:69:0:0	0:0:0:61:0:0	0:0:0:67:0:0	0:0:0:63:0:0	0:0:0:61:0:0	0:2:0:56:0:0
933367	G	0:0:0:64:0:0	0:0:0:53:0:0	0:0:0:64:0:0	0:0:0:68:0:0	0:0:0:58:0:0	0:0:0:57:0:0	0:0:0:61:0:0	0:0:0:75:0:0	2:0:0:67:0:0
937061	G	1:0:0:69:0:0	0:0:0:65:0:0	0:0:0:82:0:0	0:0:0:66:0:0	0:0:0:68:0:0	0:0:0:74:0:0	0:0:0:61:0:0	0:0:0:70:0:0	2:0:0:69:0:0
937645	G	0:0:0:56:0:0	0:0:0:53:0:0	0:0:0:48:0:0	0:0:0:59:0:0	0:0:0:59:0:0	0:0:0:72:0:0	0:0:0:50:0:0	0:0:0:63:0:0	2:0:0:57:0:0
940886	G	1:0:0:56:0:0	0:0:0:59:0:0	0:0:0:56:0:0	0:0:0:66:0:0	0:0:0:63:0:0	0:0:0:63:0:0	0:0:0:66:0:0	0:0:0:56:0:0	2:0:0:59:0:0
943490	G	0:0:0:79:0:0	0:0:0:55:0:0	0:0:0:73:0:0	0:0:0:71:0:0	0:0:0:70:0:0	0:0:0:67:0:0	0:0:0:67:0:0	0:0:0:68:0:0	2:0:0:68:0:0
945213	C	0:0:74:0:0:0	0:0:72:0:0:0	0:0:68:0:0:0	0:0:70:0:0:0	0:0:65:0:0:0	0:0:71:0:0:0	0:0:69:0:0:0	0:0:67:0:0:0	0:2:69:0:0:0
950101	C	0:0:74:0:0:0	0:0:65:0:0:0	0:0:59:0:0:0	0:0:69:0:0:0	0:0:72:0:0:0	0:0:65:0:0:0	0:0:74:0:0:0	0:0:69:0:0:0	0:2:56:0:0:0
952246	G	0:1:0:69:0:0	0:0:0:66:0:0	0:0:0:69:0:0	0:0:0:69:0:0	0:0:0:73:0:0	0:0:0:75:0:0	0:0:0:64:0:0	0:0:0:68:0:0	0:2:0:67:0:0
958130	C	0:0:78:0:0:0	0:0:72:0:0:0	0:1:59:0:0:0	0:0:72:0:0:0	0:0:68:0:0:0	0:0:74:0:0:0	0:0:63:0:0:0	0:0:65:0:0:0	0:2:69:0:0:0
958719	G	0:0:0:60:0:0	0:0:0:58:0:0	0:0:0:56:0:0	0:0:0:67:0:0	0:0:0:59:0:0	0:0:0:53:0:0	0:0:0:55:0:0	0:0:0:65:0:0	2:0:0:53:0:0
958919	G	0:0:0:64:0:0	0:0:0:63:0:0	0:0:0:74:0:0	0:0:0:66:0:0	0:0:0:61:0:0	0:0:0:73:0:0	0:0:0:69:0:0	0:0:0:67:0:0	2:0:0:71:0:0
959852	C	0:0:67:0:0:0	0:0:68:0:0:0	0:0:67:0:0:0	0:0:70:0:0:0	0:0:61:0:0:0	0:0:70:0:0:0	0:0:66:0:0:0	0:0:74:0:0:0	0:2:64:0:0:0
960887	G	0:0:0:73:0:0	0:0:0:56:0:0	0:0:0:60:0:0	0:0:0:66:0:0	0:0:0:57:0:0	0:0:0:64:0:0	0:0:0:66:0:0	0:0:0:58:0:0	2:0:0:56:0:0
963740	C	0:0:64:0:0:0	0:0:62:0:0:0	0:0:56:0:0:0	0:0:71:0:0:0	0:1:59:0:0:0	0:0:58:0:0:0	0:0:68:0:0:0	0:0:67:0:0:0	0:2:62:0:0:0
963792	G	0:0:0:62:0:0	0:0:0:71:0:0	0:0:0:65:0:0	0:0:0:62:0:0	0:0:0:65:0:0	0:0:0:67:0:0	0:0:0:63:0:0	0:0:0:71:0:0	2:0:0:56:0:0
966237	C	0:0:69:0:0:0	0:0:74:0:0:0	0:0:65:0:0:0	0:0:63:0:0:0	0:0:74:0:0:0	0:0:75:0:0:0	0:0:71:0:0:0	0:0:65:0:0:0	0:2:66:0:0:0
966549	C	0:0:67:0:0:0	0:0:71:0:0:0	0:0:48:0:0:0	0:0:76:0:0:0	0:0:66:0:0:0	0:0:71:0:0:0	0:0:67:0:0:0	0:0:70:0:0:0	0:2:57:0:0:0
967955	C	0:0:72:0:0:0	0:0:65:0:0:0	0:0:76:0:0:0	0:0:72:0:0:0	0:0:85:0:0:0	0:0:80:0:0:0	0:0:77:0:0:0	0:0:80:0:0:0	0:2:77:0:0:0
971255	G	0:0:0:66:0:0	0:0:0:67:0:0	0:0:0:60:0:0	0:0:0:69:0:0	0:0:0:67:0:0	0:0:0:71:0:0	1:0:0:65:0:0	0:0:0:67:0:0	2:0:0:67:0:0
973943	C	0:0:63:0:0:0	0:0:61:0:0:0	0:0:68:0:0:0	0:0:62:0:0:0	0:0:63:0:0:0	0:0:66:0:0:0	0:0:65:0:0:0	0:0:65:0:0:0	0:2:62:0:0:0
981469	G	0:0:0:71:0:0	0:0:0:62:0:0	0:0:0:57:0:0	0:0:0:68:0:0	0:0:0:73:0:0	0:0:0:66:0:0	1:0:0:67:0:0	0:0:0:73:0:0	2:0:0:66:0:0
985498	G	0:0:0:73:0:0	0:0:0:70:0:0	0:0:0:59:0:0	0:0:0:81:0:0	0:0:0:62:0:0	0:0:0:76:0:0	0:0:0:73:0:0	0:0:0:80:0:0	0:2:0:70:0:0
987592	C	0:0:61:0:0:0	0:0:64:0:0:0	0:0:58:0:0:0	0:0:69:0:0:0	0:0:68:0:0:0	0:0:66:0:0:0	0:0:61:0:0:0	0:0:67:0:0:0	0:2:63:0:0:0
992677	C	0:0:68:0:0:0	0:0:58:0:0:0	0:0:65:0:0:0	0:0:69:0:0:0	0:0:73:0:0:0	0:1:71:0:0:0	0:0:63:0:0:0	0:0:63:0:0:0	0:2:66:0:0:0
992867	G	0:0:0:63:0:0	0:0:0:65:0:0	0:0:0:73:0:0	0:0:0:64:0:0	0:0:0:69:0:0	0:0:0:68:0:0	0:0:0:65:0:0	0:0:0:76:0:0	2:0:0:72:0:0
994150	C	0:0:68:0:0:0	0:0:67:0:0:0	0:0:77:0:0:0	0:0:66:0:0:0	0:0:67:0:0:0	0:0:68:0:0:0	0:0:66:0:0:0	0:0:74:0:0:0	0:2:53:0:0:0
996898	C	0:1:64:0:0:0	0:0:61:0:0:0	0:0:77:0:0:0	0:0:69:0:0:0	0:0:67:0:0:0	0:0:63:0:0:0	0:0:70:0:0:0	0:0:75:0:0:0	0:2:73:0:0:0
1002864	G	0:0:0:51:0:0	0:0:0:57:0:0	0:0:0:53:0:0	0:0:0:60:0:0	0:0:0:56:0:0	0:0:0:58:0:0	0:0:0:65:0:0	0:0:0:60:0:0	2:0:0:52:0:0
1003256	C	0:0:63:0:0:0	0:1:68:0:0:0	0:0:79:0:0:0	0:0:67:0:0:0	0:0:72:0:0:0	0:0:77:0:0:0	0:0:65:0:0:0	0:0:72:0:0:0	0:2:71:0:0:0
1004425	G	0:0:0:72:0:0	0:0:0:76:0:0	0:0:0:59:0:0	0:0:0:70:0:0	0:0:0:75:0:0	0:0:0:69:0:0	0:0:0:80:0:0	0:0:0:73:0:0	2:0:0:58:0:0
1008061	G	1:0:0:64:0:0	0:0:0:68:0:0	0:0:0:62:0:0	0:0:0:69:0:0	0:0:0:65:0:0	1:0:0:64:0:0	0:0:0:77:0:0	0:0:0:63:0:0	2:0:0:62:0:0
1008311	C	0:0:66:0:0:0	0:0:65:0:0:0	0:0:76:0:0:0	0:0:68:0:0:0	0:0:66:0:0:0	0:0:63:0:0:0	0:0:74:0:0:0	0:0:72:0:0:0	0:2:67:0:0:0
1008479	C	0:0:68:0:0:0	0:0:69:0:0:0	0:0:66:0:0:0	0:0:67:0:0:0	0:0:63:0:0:0	0:0:76:0:0:0	0:0:67:0:0:0	0:0:65:0:0:0	0:2:69:0:0:0
1009919	C	0:0:53:0:0:0	0:0:51:0:0:0	0:0:45:0:0:0	0:0:53:0:0:0	0:0:47:0:0:0	0:0:53:0:0:0	0:0:51:0:0:0	0:0:60:0:0:0	0:2:53:0:0:0
1017951	G	0:0:0:56:0:0	0:0:0:54:0:0	0:0:0:72:0:0	0:0:0:66:0:0	0:0:0:58:0:0	0:0:0:66:0:0	0:0:0:64:0:0	0:0:0:65:0:0	2:0:0:62:0:0
1022219	G	0:0:0:64:0:0	0:0:0:54:0:0	0:0:0:72:0:0	0:0:0:67:0:0	0:0:0:55:0:0	0:0:0:67:0:0	0:0:0:64:0:0	0:0:0:69:0:0	2:0:0:70:0:0
1022499	C	0:0:58:0:0:0	0:0:55:0:0:0	0:0:47:0:0:0	0:0:59:0:0:0	0:0:46:0:0:0	0:0:59:0:0:0	0:0:62:0:0:0	0:0:65:0:0:0	0:2:62:0:0:0
1022599	G	0:0:0:59:0:0	0:0:0:50:0:0	0:0:0:48:0:0	0:0:0:56:0:0	0:0:0:47:0:0	0:0:0:56:0:0	0:0:0:53:0:0	0:0:0:59:0:0	3:0:0:54:0:0
1024780	C	0:0:70:0:0:0	0:0:74:0:0:0	0:0:69:0:0:0	0:0:70:0:0:0	0:0:62:0:0:0	0:0:62:0:0:0	0:0:69:0:0:0	0:0:64:0:0:0	0:2:80:0:0:0
1029788	C	0:0:68:0:0:0	0:0:69:0:0:0	0:0:56:0:0:0	0:0:74:0:0:0	0:0:68:0:0:0	0:0:72:0:0:0	0:0:65:0:0:0	0:0:71:0:0:0	0:0:68:2:0:0
1034209	G	0:0:0:64:0:0	0:0:0:66:0:0	0:0:0:58:0:0	0:0:0:69:0:0	0:0:0:69:0:0	0:0:0:60:0:0	1:0:0:74:0:0	0:0:0:73:0:0	2:0:0:60:0:0
1038459	C	0:0:68:0:0:0	0:0:62:0:0:0	0:0:67:0:0:0	0:0:67:0:0:0	0:0:59:0:0:0	0:1:69:0:0:0	0:0:63:0:0:0	0:0:68:0:0:0	0:3:61:0:0:0
1038833	G	0:0:0:66:0:0	0:0:0:69:0:0	0:0:0:41:0:0	0:0:0:65:0:0	0:0:0:68:0:0	0:0:0:73:0:0	0:0:0:65:0:0	0:0:0:69:0:0	2:0:0:63:0:0
1039354	G	0:0:0:70:0:0	0:0:0:67:0:0	0:0:0:63:0:0	0:0:0:72:0:0	0:0:0:70:0:0	0:0:0:71:0:0	0:0:0:66:0:0	0:0:0:69:0:0	2:0:0:71:0:0
1039428	C	0:0:70:0:0:0	0:1:70:0:0:0	0:0:65:0:0:0	0:0:65:0:0:0	0:0:66:0:0:0	0:0:68:0:0:0	0:0:68:0:0:0	0:0:69:0:0:0	0:2:60:0:0:0
1039530	C	0:0:63:0:0:0	0:0:61:0:0:0	0:0:64:0:0:0	0:0:71:0:0:0	0:0:66:0:0:0	0:0:64:0:0:0	0:0:64:0:0:0	0:0:65:0:0:0	0:2:68:0:0:0
1046452	C	0:0:60:0:0:0	0:0:65:0:0:0	0:0:67:0:0:0	0:0:58:0:0:0	0:0:69:0:0:0	0:1:66:0:0:0	0:0:62:0:0:0	0:0:71:0:0:0	0:2:69:0:0:0
1049251	C	0:0:69:0:0:0	0:0:68:0:0:0	0:0:48:0:0:0	0:0:65:0:0:0	0:0:70:0:0:0	0:0:67:0:0:0	0:0:76:0:0:0	0:0:61:0:0:0	0:2:66:0:0:0
1050339	G	0:0:0:65:0:0	0:0:0:57:0:0	0:0:0:58:0:0	0:0:0:63:0:0	0:0:0:66:0:0	0:0:0:74:0:0	0:0:0:64:0:0	0:0:0:64:0:0	2:0:0:64:0:0
1053805	C	0:0:66:0:0:0	0:0:57:0:0:0	0:0:42:0:0:0	0:0:61:0:0:0	0:0:66:0:0:0	0:0:67:0:0:0	0:0:67:0:0:0	0:0:66:0:0:0	0:2:53:0:0:0
1054784	C	0:0:72:0:0:0	0:1:68:0:0:0	0:0:77:0:0:0	0:0:80:0:0:0	0:0:67:0:0:0	0:0:79:2:0:0	0:0:69:0:0:0	0:0:70:0:0:0	0:2:66:0:0:0
1055292	C	0:0:66:0:0:0	0:0:70:0:0:0	0:0:67:0:0:0	0:0:67:0:0:0	0:0:74:0:0:0	0:0:72:0:0:0	0:0:65:0:0:0	0:0:67:0:0:0	0:2:60:0:0:0
1062112	T	0:64:0:0:0:0	0:57:0:0:0:0	0:63:0:0:0:0	0:68:0:0:0:0	0:61:0:0:0:0	0:74:0:0:0:0	0:54:0:0:0:0	0:67:0:0:0:0	0:65:2:0:0:0
1062929	C	0:0:57:0:0:0	0:0:57:0:0:0	0:0:68:0:0:0	0:0:59:0:0:0	0:0:56:0:0:0	0:0:67:0:0:0	0:0:63:0:0:0	0:0:62:0:0:0	0:2:72:0:0:0
1063008	G	0:0:0:70:0:0	0:0:0:54:0:0	0:0:0:62:0:0	0:0:0:63:0:0	0:0:0:57:0:0	0:0:0:65:0:0	0:0:0:58:0:0	0:0:0:68:0:0	3:0:0:63:0:0
1063632	G	0:0:0:58:0:0	0:0:0:55:0:0	0:0:0:73:0:0	0:0:0:63:0:0	0:0:0:65:0:0	0:0:0:61:0:0	0:0:0:65:0:0	0:0:0:67:0:0	2:0:0:67:0:0
1065338	G	0:0:0:61:0:0	0:0:0:48:0:0	0:0:0:56:0:0	0:0:0:64:0:0	0:0:0:62:0:0	0:0:0:64:0:0	0:0:0:64:0:0	0:0:0:65:0:0	2:0:0:61:0:0
1065657	C	0:0:61:0:0:0	0:0:60:0:0:0	0:0:52:0:0:0	0:0:72:0:0:0	0:0:65:0:0:0	0:0:66:0:0:0	0:0:68:0:0:0	0:0:66:0:0:0	0:2:68:0:0:0
1068763	G	0:0:0:65:0:0	0:0:0:63:0:0	0:0:0:72:0:0	0:0:0:71:0:0	0:0:0:64:0:0	0:0:0:70:0:0	0:0:0:66:0:0	0:0:0:73:0:0	2:0:0:71:0:0
1073066	G	0:0:0:66:0:0	0:0:0:62:0:0	0:0:0:53:0:0	0:0:0:74:0:0	0:0:0:66:0:0	0:0:0:76:0:0	0:0:0:69:0:0	0:0:0:66:0:0	2:0:0:66:0:0
1075309	G	0:0:0:72:0:0	0:0:0:69:0:0	0:0:0:77:0:0	0:0:0:63:0:0	0:0:0:73:0:0	1:0:0:67:0:0	1:0:0:73:0:0	0:0:0:75:0:0	2:0:0:67:0:0
1078573	C	0:0:69:0:0:0	0:1:62:0:0:0	0:0:58:0:0:0	0:0:64:0:0:0	0:0:67:0:0:0	0:0:71:0:0:0	0:0:69:0:0:0	0:0:71:0:0:0	0:2:61:0:0:0
1079258	G	0:0:0:70:0:0	0:0:0:64:0:0	0:0:0:60:0:0	0:0:0:69:0:0	0:0:0:66:0:0	0:0:0:68:0:0	0:0:0:69:0:0	0:0:0:72:0:0	2:0:0:72:0:0
1079901	G	0:0:0:64:0:0	1:0:0:58:0:0	0:0:0:49:0:0	0:0:0:68:0:0	0:0:0:68:0:0	0:0:0:65:0:0	0:0:0:65:0:0	0:0:0:67:0:0	2:0:0:62:0:0
1080904	C	0:0:53:2:0:0	0:0:44:0:0:0	0:0:44:0:0:0	1:1:50:1:0:0	0:0:51:1:0:0	0:0:49:1:0:0	0:0:46:3:0:0	0:0:47:1:0:0	0:0:55:2:0:0
1081271	G	0:0:0:69:0:0	1:0:0:58:0:0	0:0:0:63:0:0	0:0:0:70:0:0	0:0:0:71:0:0	0:0:0:65:0:0	0:0:0:72:0:0	0:0:0:74:0:0	2:0:0:66:0:0
1084506	C	0:0:59:0:0:0	0:0:60:0:0:0	0:0:57:0:0:0	0:0:67:0:0:0	0:0:72:0:0:0	0:1:62:0:0:0	0:0:65:0:0:0	0:0:69:0:0:0	0:2:67:0:0:0
1086514	C	0:0:59:0:0:0	0:0:57:0:0:0	0:0:62:0:0:0	0:0:70:0:0:0	0:0:64:0:0:0	0:0:72:0:0:0	0:0:75:0:0:0	0:0:66:0:0:0	0:2:71:0:0:0
1088612	C	0:0:70:0:0:0	0:0:68:0:0:0	0:0:72:0:0:0	0:0:75:0:0:0	0:0:73:0:0:0	0:0:74:0:0:0	0:0:67:0:0:0	0:0:68:0:0:0	0:2:66:0:0:0
1097781	C	0:0:68:0:0:0	0:0:64:0:0:0	0:0:64:0:0:0	0:0:72:0:0:0	0:0:73:0:0:0	0:0:75:0:0:0	0:0:66:0:0:0	0:0:66:0:0:0	0:2:69:0:0:0
1098431	C	0:0:67:0:0:0	0:0:64:0:0:0	0:0:72:0:0:0	0:0:65:0:0:0	0:0:56:0:0:0	0:0:63:0:0:0	0:0:63:0:0:0	0:0:70:0:0:0	0:2:65:0:0:0
1103080	G	0:0:0:68:0:0	0:0:0:63:0:0	0:0:0:84:0:0	0:0:0:71:0:0	0:0:0:71:0:0	1:0:0:77:0:0	0:0:0:57:0:0	0:0:0:68:0:0	2:0:0:76:0:0
1112190	G	0:0:0:66:0:0	0:0:0:55:0:0	0:0:0:61:0:0	0:0:0:67:0:0	1:0:0:48:0:0	0:0:0:66:0:0	1:0:0:62:0:0	0:0:0:65:0:0	2:0:0:60:0:0
1113129	C	0:0:72:0:0:0	0:0:65:0:0:0	0:0:53:0:0:0	0:0:69:0:0:0	0:0:69:0:0:0	0:0:76:0:0:0	0:0:72:0:0:0	0:1:70:0:0:0	0:2:73:0:0:0
1114378	G	0:0:0:69:0:0	0:0:0:70:0:0	0:0:0:63:0:0	0:0:0:71:0:0	0:0:0:75:0:0	0:0:0:79:0:0	0:0:0:76:0:0	0:0:0:71:0:0	2:0:0:63:0:0
1116063	C	0:0:67:0:0:0	0:1:59:0:0:0	0:0:57:0:0:0	0:0:65:0:0:0	0:0:65:0:0:0	0:0:70:0:0:0	0:0:70:0:0:0	0:0:69:0:0:0	0:2:65:0:0:0
1116903	C	0:0:65:0:0:0	0:0:62:0:0:0	0:0:44:0:0:0	0:0:60:0:0:0	0:0:50:0:0:0	0:0:62:0:0:0	0:0:58:0:0:0	0:0:54:0:0:0	0:2:55:0:0:0
1124794	C	0:0:61:0:0:0	0:0:53:0:0:0	0:0:62:0:0:0	0:1:57:0:0:0	0:0:59:0:0:0	0:0:62:0:0:0	0:0:61:0:0:0	0:0:59:0:0:0	0:2:52:0:0:0
1128513	G	0:0:0:59:0:0	0:0:0:63:0:0	0:0:0:54:0:0	0:0:0:72:0:0	0:0:0:61:0:0	0:0:0:75:0:0	0:0:0:65:0:0	0:0:0:66:0:0	2:0:0:67:0:0
1128622	C	0:0:63:0:0:0	0:0:55:0:0:0	0:0:57:0:0:0	0:0:67:0:0:0	0:0:70:0:0:0	0:0:55:0:0:0	0:0:67:0:0:0	0:0:60:0:0:0	0:2:65:0:0:0
1128927	G	0:0:0:56:0:0	0:0:0:62:0:0	0:0:0:60:0:0	0:0:0:68:0:0	0:0:0:56:0:0	0:0:0:69:0:0	0:0:0:55:0:0	0:0:0:69:0:0	2:0:0:72:0:0
1131254	C	0:0:66:0:0:0	0:0:67:0:0:0	0:0:61:0:0:0	0:0:56:0:0:0	0:0:57:0:0:0	0:0:70:0:0:0	0:1:58:0:0:0	0:0:66:0:0:0	2:0:70:0:0:0
1132660	C	0:0:67:0:0:0	0:1:50:0:0:0	0:0:49:0:0:0	0:0:64:0:0:0	0:0:66:0:0:0	0:0:63:0:0:0	0:0:62:0:0:0	0:0:61:0:0:0	0:2:59:0:0:0
1133504	G	1:0:0:58:0:0	0:0:0:72:0:0	0:0:0:55:0:0	0:0:0:69:0:0	0:0:0:65:0:0	0:0:0:71:0:0	1:0:0:63:0:0	0:0:0:71:0:0	0:0:2:54:0:0
1133606	G	0:0:0:59:0:0	0:0:0:59:0:0	0:0:0:61:0:0	0:0:0:58:0:0	1:0:0:66:0:0	0:0:0:68:0:0	0:0:0:73:0:0	0:0:0:67:0:0	2:0:0:65:0:0
1136747	C	0:0:61:0:0:0	0:0:57:0:0:0	0:1:49:0:0:0	0:0:59:0:0:0	0:0:59:0:0:0	0:0:66:0:0:0	0:0:58:0:0:0	0:0:62:0:0:0	0:2:63:0:0:0
1136920	C	0:0:59:0:0:0	0:0:42:0:0:0	0:0:41:0:0:0	0:0:47:0:0:0	0:0:46:0:0:0	0:0:61:0:0:0	0:0:63:0:0:0	0:0:62:0:0:0	0:2:59:0:0:0
1137643	G	0:0:0:65:0:0	0:0:0:63:0:0	0:0:0:47:0:0	0:0:0:59:0:0	1:0:0:59:0:0	0:0:0:63:0:0	0:0:0:57:0:0	0:0:0:65:0:0	2:0:0:67:0:0
1144257	C	0:0:71:0:0:0	0:0:60:0:0:0	0:0:69:0:0:0	0:0:68:0:0:0	0:0:74:0:0:0	0:0:74:0:0:0	0:0:66:0:0:0	0:0:68:0:0:0	0:2:71:0:0:0
1151273	G	0:0:0:69:0:0	0:0:0:67:0:0	1:0:0:75:0:0	0:0:0:74:0:0	0:0:0:71:0:0	0:0:0:67:0:0	0:0:0:68:0:0	0:0:0:67:0:0	2:0:0:71:0:0
1153034	C	0:0:60:0:0:0	0:0:59:0:0:0	0:0:57:0:0:0	0:0:66:0:0:0	0:0:64:0:0:0	0:1:75:0:0:0	0:0:62:0:0:0	0:0:71:0:0:0	0:2:73:0:0:0
1153557	G	0:0:0:68:0:0	0:0:0:69:0:0	0:0:0:65:0:0	0:0:0:64:0:0	0:0:0:70:0:0	0:0:0:71:0:0	0:0:0:76:0:0	0:0:0:67:0:0	2:0:0:69:0:0
1156735	G	0:0:0:55:0:0	0:0:0:56:0:0	0:0:0:64:0:0	0:0:0:60:0:0	0:0:0:52:0:0	0:0:0:62:0:0	0:0:0:65:0:0	0:0:0:66:0:0	2:0:0:60:0:0
1158406	C	0:0:65:0:0:0	0:0:59:0:0:0	0:0:72:0:0:0	0:0:66:0:0:0	0:0:63:0:0:0	0:0:67:0:0:0	0:0:63:0:0:0	0:0:66:0:0:0	0:2:69:0:0:0
1168033	G	0:0:1:54:0:0	0:0:1:52:0:0	0:0:2:66:0:0	0:0:0:52:0:0	0:0:0:55:0:0	0:0:0:58:0:0	0:0:0:58:0:0	0:0:0:62:0:0	0:0:2:66:0:0
1182431	C	0:0:59:0:0:0	0:0:57:0:0:0	0:0:77:0:0:0	0:0:65:0:0:0	0:0:64:0:0:0	0:0:60:0:0:0	0:1:64:0:0:0	0:0:65:0:0:0	0:2:66:0:0:0
1184423	G	0:0:0:68:0:0	0:0:0:58:0:0	0:0:0:68:0:0	0:0:0:59:0:0	0:0:0:63:0:0	0:0:0:68:0:0	0:0:0:56:0:0	0:0:0:74:0:0	2:0:0:58:0:0
1186514	C	0:0:65:0:0:0	0:0:62:0:0:0	0:0:53:0:0:0	0:0:70:0:0:0	0:0:70:0:0:0	0:0:70:0:0:0	0:0:75:0:0:0	0:0:67:0:0:0	0:2:71:0:0:0
1187550	G	0:0:0:64:0:0	0:0:0:60:0:0	0:1:0:55:0:0	0:0:0:61:0:0	0:0:0:61:0:0	0:0:0:63:0:0	0:0:0:64:0:0	0:0:0:56:0:0	2:0:0:51:0:0
1194781	C	0:0:71:0:0:0	0:0:66:0:0:0	0:0:53:0:0:0	0:0:59:0:0:0	0:0:63:0:0:0	0:0:69:0:0:0	0:0:71:0:0:0	0:0:66:0:0:0	0:2:63:0:0:0
1204298	G	0:0:0:64:0:0	0:0:0:54:0:0	0:0:0:59:0:0	0:0:0:65:0:0	1:0:0:56:0:0	1:0:0:57:0:0	0:0:0:66:0:0	0:0:0:62:0:0	2:0:0:61:0:0
1209835	C	0:0:71:0:0:0	0:0:63:0:0:0	0:0:65:0:0:0	0:0:73:0:0:0	0:0:70:0:0:0	0:0:71:0:0:0	0:0:70:0:0:0	0:0:74:0:0:0	0:2:69:0:0:0
1210292	C	0:0:68:0:0:0	0:0:64:0:0:0	0:0:55:0:0:0	0:0:64:0:0:0	0:0:62:0:0:0	0:0:66:0:0:0	0:0:64:0:0:0	0:0:66:0:0:0	0:2:52:0:0:0
1214091	G	0:0:0:69:0:0	0:0:0:60:0:0	1:0:0:68:0:0	0:0:0:68:0:0	0:0:0:67:0:0	0:0:0:68:0:0	0:0:0:65:0:0	0:0:0:75:0:0	2:0:0:69:0:0
1226815	C	0:0:64:0:0:0	0:0:62:0:0:0	0:0:54:0:0:0	0:0:67:0:0:0	0:0:72:0:0:0	0:0:70:0:0:0	0:0:65:0:0:0	0:0:67:0:0:0	0:2:67:0:0:0
1227690	C	0:0:63:0:0:0	0:0:58:0:0:0	0:0:71:0:0:0	0:0:60:0:0:0	0:0:51:0:0:0	0:0:62:0:0:0	0:0:55:0:0:0	0:0:64:0:0:0	0:2:52:0:0:0
1230078	G	0:0:0:67:0:0	0:0:0:58:0:0	0:0:0:75:0:0	0:0:0:67:0:0	0:0:0:71:0:0	0:0:0:82:0:0	0:0:0:70:0:0	0:0:0:74:0:0	2:0:0:71:0:0
1235664	C	0:0:68:0:0:0	0:0:63:0:0:0	0:0:61:0:0:0	0:0:65:0:0:0	0:0:59:0:0:0	0:0:74:0:0:0	0:0:73:0:0:0	0:0:73:0:0:0	2:0:72:0:0:0
1236027	C	0:0:62:0:0:0	0:0:63:0:0:0	0:0:76:0:0:0	0:0:71:0:0:0	0:0:63:0:0:0	0:0:67:0:0:0	0:0:57:0:0:0	0:0:64:0:0:0	0:2:72:0:0:0
1236321	C	0:0:57:0:0:0	0:0:49:0:0:0	0:0:65:0:0:0	0:0:56:0:0:0	0:0:60:0:0:0	0:0:66:0:0:0	0:0:62:0:0:0	0:0:70:0:0:0	0:2:54:0:0:0
1242007	C	0:0:48:0:0:0	0:0:43:0:0:0	0:0:45:0:0:0	0:0:55:0:0:0	0:0:54:0:0:0	0:0:53:0:0:0	0:0:53:0:0:0	0:0:55:0:0:0	0:2:49:0:0:0
1244535	C	0:0:70:0:0:0	0:0:60:0:0:0	0:0:62:0:0:0	0:0:59:0:0:0	0:0:67:0:0:0	0:0:71:0:0:0	0:0:59:0:0:0	0:0:72:0:0:0	2:0:61:0:0:0
1244581	C	0:0:66:0:0:0	0:0:63:0:0:0	0:0:57:0:0:0	0:0:53:0:0:0	0:0:47:0:0:0	0:0:59:0:0:0	0:0:57:0:0:0	0:0:64:0:0:0	2:0:64:1:0:0
1244852	G	0:0:0:61:0:0	0:0:0:61:0:0	0:0:0:71:0:0	0:0:0:73:0:0	0:0:0:61:0:0	0:0:0:75:0:0	0:0:0:74:0:0	0:0:0:73:0:0	2:0:0:68:0:0
1244916	G	0:0:0:71:0:0	0:0:0:57:0:0	0:0:0:54:0:0	0:0:0:64:0:0	0:0:0:56:0:0	0:0:0:62:0:0	0:0:0:61:0:0	1:0:0:65:0:0	0:2:0:65:0:0
1249413	C	0:0:74:0:0:0	0:0:57:0:0:0	0:0:63:0:0:0	0:0:71:0:0:0	0:0:62:0:0:0	0:1:71:0:0:0	0:0:68:0:0:0	0:0:74:0:0:0	0:2:58:0:0:0
1250364	C	0:0:69:0:0:0	0:0:70:0:0:0	0:0:61:0:0:0	0:0:64:0:0:0	0:0:71:0:0:0	0:0:67:0:0:0	0:0:66:0:0:0	0:0:70:0:0:0	0:2:65:0:0:0
1250559	C	0:0:67:0:0:0	0:0:55:0:0:0	0:0:64:0:0:0	0:0:63:0:0:0	0:0:60:0:0:0	0:0:63:0:0:0	0:0:65:0:0:0	0:0:66:0:0:0	0:2:61:0:0:0
1251291	G	0:0:0:61:0:0	0:0:0:63:0:0	1:0:0:64:0:0	0:0:0:71:0:0	0:0:0:69:0:0	0:0:0:61:0:0	0:0:0:64:0:0	0:0:0:66:0:0	2:0:0:75:0:0
1255077	C	0:1:63:0:0:0	0:0:58:0:0:0	0:0:63:0:0:0	0:0:62:0:0:0	0:0:57:0:0:0	0:0:63:0:0:0	0:0:56:0:0:0	0:0:64:0:0:0	0:2:60:0:0:0
1257621	G	0:0:0:52:0:0	0:0:0:52:0:0	0:0:0:63:0:0	0:0:0:59:0:0	0:0:0:63:0:0	0:0:0:65:0:0	0:0:0:54:0:0	0:0:0:63:0:0	2:0:0:65:0:0
1258695	G	0:0:0:69:0:0	0:0:0:65:0:0	0:0:0:73:0:0	0:0:0:66:0:0	0:0:0:70:0:0	0:0:0:68:0:0	0:0:0:67:0:0	0:0:0:66:0:0	2:0:0:69:0:0
1267705	C	0:0:58:0:0:0	0:0:66:0:0:0	0:0:72:0:0:0	0:0:61:0:0:0	0:0:62:0:0:0	0:0:68:0:0:0	0:0:63:0:0:0	0:0:65:0:0:0	0:2:58:0:0:0
1267810	G	0:0:0:68:0:0	0:0:0:61:0:0	0:0:0:64:0:0	0:0:0:62:0:0	0:0:0:53:0:0	0:0:0:68:0:0	0:0:0:70:0:0	1:0:0:76:0:0	2:0:0:64:0:0
1273380	C	0:0:55:0:0:0	0:0:58:0:0:0	0:0:49:0:0:0	0:0:59:1:0:0	0:0:60:0:0:0	0:0:56:0:0:0	0:0:59:0:0:0	0:0:64:0:0:0	0:2:61:0:0:0
1279992	G	0:0:0:73:0:0	0:0:0:60:0:0	0:0:0:65:0:0	0:0:0:73:0:0	0:0:0:77:0:0	0:0:0:76:0:0	0:0:0:71:0:0	0:0:0:79:0:0	2:0:0:58:0:0
1280710	A	60:0:0:0:0:0	65:0:0:0:0:0	64:0:0:0:0:0	64:0:0:0:0:0	66:0:0:0:0:0	69:0:0:0:0:0	61:0:0:0:0:0	74:0:0:0:0:0	68:0:0:2:0:0
1281080	C	0:0:69:0:0:0	0:0:52:0:0:0	0:0:70:0:0:0	0:0:70:0:0:0	0:0:58:0:0:0	0:0:70:0:0:0	0:0:67:0:0:0	0:0:69:0:0:0	0:2:57:0:0:0
1281303	G	0:0:0:64:0:0	0:0:0:65:0:0	0:0:0:63:0:0	0:0:0:60:0:0	0:0:0:67:0:0	0:0:0:72:0:0	0:0:0:70:0:0	0:0:0:66:0:0	2:0:0:61:0:0
1282486	G	0:0:0:66:0:0	0:0:0:71:0:0	0:0:0:79:0:0	0:0:0:72:0:0	0:0:0:69:0:0	0:0:0:72:0:0	0:0:0:70:0:0	0:0:0:75:0:0	2:0:0:73:0:0
1285630	G	0:0:0:58:0:0	0:0:0:50:0:0	0:0:0:49:0:0	0:0:0:57:0:0	0:0:0:46:0:0	0:0:0:53:0:0	0:0:0:45:0:0	0:0:0:62:0:0	2:0:0:62:0:0
1286329	G	0:0:0:67:0:0	0:0:0:68:0:0	0:0:0:76:0:0	0:0:0:70:0:0	0:0:0:81:0:0	0:0:0:73:0:0	0:0:0:67:0:0	1:0:0:75:0:0	2:0:0:64:0:0
1295358	G	0:0:0:75:0:0	0:0:0:66:0:0	0:0:0:70:0:0	0:0:0:70:0:0	0:0:0:67:0:0	0:0:0:72:0:0	0:0:0:68:0:0	0:0:0:75:0:0	2:0:0:70:0:0
1308535	C	0:0:53:0:0:0	0:0:49:0:0:0	0:0:48:0:0:0	0:0:48:0:0:0	0:0:48:0:0:0	0:0:49:0:0:0	0:0:58:0:0:0	0:0:49:0:0:0	0:2:48:0:0:0
1311775	G	0:0:0:63:0:0	0:0:0:68:0:0	0:0:0:59:0:0	0:0:0:73:0:0	0:0:0:65:0:0	0:0:0:65:0:0	0:0:0:70:0:0	0:0:0:65:0:0	2:0:0:57:0:0
1318329	C	0:0:67:0:0:0	0:0:66:0:0:0	0:0:60:0:0:0	0:0:66:0:0:0	0:0:64:0:0:0	0:0:69:0:0:0	0:0:74:0:0:0	0:0:72:0:0:0	0:2:77:0:0:0
1318887	C	0:0:67:0:0:0	0:0:70:0:0:0	0:0:57:0:0:0	0:0:62:0:0:0	0:0:67:0:0:0	0:0:61:0:0:0	0:0:64:0:0:0	0:0:66:0:0:0	0:2:59:0:0:0
1323833	G	0:0:0:66:0:0	0:0:0:56:0:0	0:0:0:77:0:0	0:0:0:61:0:0	0:0:0:63:0:0	0:0:0:69:0:0	0:0:0:63:0:0	0:0:0:71:0:0	2:0:0:66:0:0
1324810	C	0:0:63:0:0:0	0:0:58:0:0:0	0:0:69:0:0:0	0:0:50:0:0:0	0:0:65:0:0:0	0:0:61:0:0:0	0:0:62:0:0:0	0:0:65:0:0:0	0:2:65:0:0:0
1328908	G	0:0:0:67:0:0	0:0:0:69:0:0	0:0:0:60:0:0	0:0:0:76:0:0	0:0:0:64:0:0	0:0:0:68:0:0	0:0:0:73:0:0	0:0:0:71:0:0	2:0:0:64:0:0
1330644	G	0:0:0:76:0:0	0:0:0:68:0:0	0:0:0:71:0:0	0:0:0:68:0:0	0:0:0:69:0:0	0:0:0:70:0:0	0:0:0:71:0:0	0:0:0:72:0:0	2:0:0:67:0:0
1333693	C	0:0:78:0:0:0	0:0:58:0:0:0	0:0:64:0:0:0	0:0:68:0:0:0	0:0:70:0:0:0	0:0:66:0:0:0	0:0:65:0:0:0	0:0:68:0:0:0	0:2:68:0:0:0
1334724	C	0:0:69:0:0:0	0:0:72:1:0:0	0:0:78:0:0:0	0:0:65:0:0:0	0:0:68:0:0:0	0:0:69:0:0:0	0:0:69:0:0:0	0:0:67:0:0:0	0:0:63:2:0:0
1343360	G	0:0:0:67:0:0	0:0:0:62:0:0	1:0:0:61:0:0	0:0:0:68:0:0	0:0:0:63:0:0	0:0:0:62:0:0	0:0:0:56:0:0	0:0:0:64:0:0	2:0:0:56:0:0
1346757	C	0:0:73:0:0:0	0:0:77:0:0:0	0:0:66:0:0:0	0:0:75:0:0:0	0:0:75:0:0:0	0:0:85:0:0:0	0:0:75:0:0:0	0:1:64:0:0:0	0:2:73:0:0:0
1347793	G	0:0:0:68:0:0	0:0:0:63:0:0	0:0:0:55:0:0	0:0:0:65:0:0	0:0:0:67:0:0	0:0:0:75:0:0	0:0:0:66:0:0	0:0:0:63:0:0	2:0:0:63:0:0
1349743	C	0:0:74:0:0:0	0:0:65:0:0:0	0:0:64:0:0:0	0:0:73:0:0:0	0:0:68:0:0:0	0:0:63:0:0:0	0:0:75:0:0:0	0:0:67:0:0:0	0:2:66:0:0:0
1351422	G	0:0:0:58:0:0	0:0:0:58:0:0	0:0:0:45:0:0	0:0:0:67:0:0	0:0:0:55:0:0	0:0:0:60:0:0	0:0:0:58:0:0	0:0:0:59:0:0	2:0:0:58:0:0
1356135	C	0:0:68:0:0:0	0:0:51:0:0:0	0:0:70:0:0:0	0:0:63:0:0:0	0:0:72:0:0:0	0:0:72:0:0:0	0:1:62:0:0:0	0:0:73:0:0:0	0:2:68:0:0:0
1363728	C	0:0:69:0:0:0	0:0:73:0:0:0	0:0:56:0:0:0	0:0:82:0:0:0	0:0:75:0:0:0	0:1:73:0:0:0	0:0:70:0:0:0	0:0:75:0:0:0	0:2:62:0:0:0
1364029	G	0:0:0:75:0:0	0:0:0:62:0:0	0:0:0:49:0:0	0:0:0:76:0:0	0:0:0:65:0:0	0:0:0:77:0:0	0:0:0:67:0:0	0:0:0:70:0:0	2:0:0:56:0:0
1364447	C	0:0:69:0:0:0	0:0:68:0:0:0	0:0:84:0:0:0	0:0:76:0:0:0	0:1:69:0:0:0	0:0:72:0:0:0	0:0:69:0:0:0	0:0:70:0:0:0	0:3:68:0:0:0
1364476	G	0:0:0:66:0:0	0:0:0:73:0:0	0:0:0:87:0:0	0:0:0:63:0:0	0:0:0:66:0:0	0:0:0:72:0:0	0:0:0:64:0:0	0:0:0:73:0:0	2:0:0:68:0:0
1368097	C	0:0:64:0:0:0	0:0:67:0:0:0	0:0:61:0:0:0	0:0:69:0:0:0	0:0:73:0:0:0	0:0:64:0:0:0	0:0:69:0:0:0	0:0:65:0:0:0	0:2:58:0:0:0
1381114	C	0:0:64:0:0:0	0:0:53:0:0:0	0:0:76:0:0:0	0:0:59:0:0:0	0:0:65:0:0:0	0:0:72:0:0:0	0:1:62:0:0:0	0:0:66:0:0:0	2:0:58:0:0:0
1384471	G	0:0:0:75:0:0	0:0:0:73:0:0	0:0:0:70:0:0	0:0:0:69:0:0	0:0:0:75:0:0	0:0:0:69:0:0	0:0:0:65:0:0	0:0:0:66:0:0	2:0:0:70:0:0
1391939	C	0:0:61:0:0:0	0:0:58:0:0:0	0:0:70:0:0:0	0:0:66:0:0:0	0:0:64:0:0:0	0:0:65:0:0:0	0:0:67:0:0:0	0:0:65:0:0:0	0:2:68:0:0:0
1393265	C	0:0:69:0:0:0	0:0:58:0:0:0	0:0:58:0:0:0	0:0:66:1:0:0	0:0:62:0:0:0	0:1:69:0:0:0	0:0:63:0:0:0	0:1:63:0:0:0	0:2:57:0:0:0
1395502	G	0:0:0:68:0:0	1:0:1:62:0:0	0:0:0:56:0:0	0:0:0:66:0:0	0:0:0:61:0:0	0:0:0:68:0:0	0:0:0:66:0:0	0:0:0:74:0:0	2:0:0:72:0:0
1396264	C	0:0:62:0:0:0	0:1:63:0:0:0	0:0:58:0:0:0	0:0:69:0:0:0	0:1:61:0:0:0	0:0:72:0:0:0	0:0:67:0:0:0	0:0:62:0:0:0	0:2:66:0:0:0
1397033	G	0:0:0:74:0:0	0:0:0:72:0:0	1:0:0:47:0:0	0:0:0:66:0:0	0:0:0:67:0:0	0:0:0:70:0:0	0:0:0:64:0:0	0:0:0:67:0:0	2:0:0:66:0:0
1397668	C	0:0:64:0:0:0	0:0:65:0:0:0	0:0:57:0:0:0	0:0:67:0:0:0	0:0:64:0:0:0	0:0:70:0:0:0	0:0:66:0:0:0	0:0:70:0:0:0	0:2:67:0:0:0
1397951	G	0:0:0:59:0:0	0:0:0:69:0:0	0:0:0:65:0:0	0:0:0:67:0:0	0:0:0:73:0:0	0:0:0:72:0:0	0:0:0:71:0:0	0:0:0:73:0:0	2:0:0:64:0:0
1398734	G	0:0:0:60:0:0	0:0:0:49:0:0	0:0:0:48:0:0	0:0:0:53:0:0	0:0:0:55:0:0	0:0:0:57:0:0	0:0:0:59:0:0	0:0:0:50:0:0	2:0:0:51:0:0
1400106	C	0:0:69:0:0:0	0:0:66:0:0:0	0:0:69:0:0:0	0:0:68:0:0:0	0:0:63:0:0:0	0:0:73:0:0:0	0:0:72:0:0:0	0:0:72:0:0:0	0:2:67:0:0:0
1403673	C	0:0:61:0:0:0	0:0:65:0:0:0	0:0:43:0:0:0	0:0:66:0:0:0	0:0:74:0:0:0	0:0:67:0:0:0	0:0:70:0:0:0	0:0:67:0:0:0	0:2:55:0:0:0
1403979	C	0:0:67:0:0:0	0:0:60:0:0:0	0:0:44:0:0:0	0:0:62:0:0:0	0:0:58:0:0:0	0:1:65:0:0:0	0:0:62:0:0:0	0:0:75:0:0:0	0:2:61:0:0:0
1411932	C	0:0:62:0:0:0	0:0:64:0:0:0	0:1:58:0:0:0	0:0:67:0:0:0	0:0:63:0:0:0	0:0:68:0:0:0	0:0:68:0:0:0	0:0:74:0:0:0	0:2:72:0:0:0
1413064	G	0:0:0:59:0:0	0:0:0:66:0:0	0:0:0:61:0:0	1:0:0:71:0:0	0:0:0:65:0:0	0:0:0:61:0:0	0:0:0:73:0:0	0:0:0:59:0:0	2:1:0:63:0:0
1416998	G	0:0:0:63:0:0	0:0:0:56:0:0	0:0:0:60:0:0	0:0:0:58:0:0	0:0:0:67:0:0	0:0:0:48:0:0	0:0:0:57:0:0	0:0:0:71:0:0	2:0:0:54:0:0
1426562	G	0:0:0:67:0:0	0:0:0:67:0:0	0:0:0:79:0:0	0:0:0:73:0:0	0:0:0:75:0:0	0:0:0:78:0:0	0:0:0:70:0:0	0:0:0:74:0:0	2:0:0:71:0:0
1427602	G	0:0:0:66:0:0	0:1:0:61:0:0	0:0:0:63:0:0	0:0:0:66:0:0	0:0:0:64:0:0	0:0:0:64:0:0	0:1:0:68:0:0	0:1:0:66:0:0	0:2:0:59:0:0
1429081	C	0:0:70:0:0:0	0:0:72:0:0:0	0:0:62:0:0:0	0:0:71:0:0:0	0:0:67:0:0:0	0:0:68:0:0:0	0:0:66:0:0:0	0:0:71:0:0:0	0:2:60:0:0:0
1429280	G	0:0:0:66:0:0	0:0:0:73:0:0	0:0:0:57:0:0	0:0:0:70:0:0	0:0:0:71:0:0	0:0:0:52:0:0	0:0:0:65:0:0	0:0:0:67:0:0	3:0:0:62:0:0
1430934	C	0:0:73:0:0:0	0:1:65:0:0:0	0:0:69:0:0:0	0:0:66:0:0:0	0:0:66:0:0:0	0:0:80:0:0:0	0:0:75:0:0:0	0:1:63:0:0:0	0:2:59:0:0:0
1432499	G	0:0:0:60:0:0	0:0:0:52:0:0	0:0:0:52:0:0	0:0:0:61:0:0	0:0:0:58:0:0	0:0:0:53:0:0	0:0:0:57:0:0	0:0:0:62:0:0	2:0:0:56:0:0
1436711	G	0:0:0:64:0:0	0:0:0:57:0:0	0:0:0:51:0:0	0:0:0:64:0:0	0:0:0:62:0:0	0:0:0:62:0:0	0:0:0:60:0:0	0:0:0:71:0:0	2:0:0:64:0:0
1439999	G	0:0:0:73:0:0	0:0:0:59:0:0	0:0:0:63:0:0	0:0:0:64:0:0	0:0:0:63:0:0	0:0:0:56:0:0	0:0:0:69:0:0	0:0:0:73:0:0	2:0:0:60:0:0
1443159	C	0:0:56:0:0:0	1:0:57:0:0:0	0:0:70:0:0:0	0:1:56:0:0:0	0:0:53:0:0:0	1:0:65:0:0:0	0:0:51:0:0:0	0:0:61:0:0:0	2:0:53:0:0:0
1444043	G	0:0:0:74:0:0	0:0:0:73:0:0	0:0:0:75:0:0	0:0:0:75:0:0	0:0:0:74:0:0	1:0:0:73:0:0	0:0:0:72:0:0	0:0:0:78:0:0	2:0:0:70:0:0
1447688	C	0:0:72:0:0:0	0:0:57:0:0:0	0:0:62:0:0:0	0:0:63:0:0:0	0:0:66:0:0:0	0:0:73:0:0:0	0:0:58:0:0:0	0:0:74:0:0:0	0:2:70:0:0:0
1448448	G	0:0:0:51:0:0	0:0:0:60:0:0	0:0:0:66:0:0	0:0:0:66:0:0	0:0:0:65:0:0	0:0:0:71:0:0	0:0:0:59:0:0	0:0:0:68:0:0	2:0:0:64:0:0
1464092	C	0:0:60:0:0:0	0:0:55:0:0:0	0:0:66:0:0:0	0:0:68:0:0:0	0:0:69:0:0:0	0:0:65:0:0:0	0:0:53:0:0:0	0:0:64:0:0:0	0:2:60:0:0:0
1465481	C	0:0:67:0:0:0	0:0:55:0:0:0	0:0:63:0:0:0	0:0:64:0:0:0	0:0:70:0:0:0	0:0:64:0:0:0	0:0:59:0:0:0	0:0:68:0:0:0	0:2:60:0:0:0
1470174	C	0:0:64:0:0:0	0:0:60:0:0:0	0:0:70:0:0:0	0:0:59:0:0:0	0:0:60:0:0:0	0:0:52:0:0:0	0:0:65:0:0:0	0:0:65:0:0:0	0:2:55:0:0:0
1477161	C	0:0:62:0:0:0	0:0:62:0:0:0	0:0:70:0:0:0	0:0:55:0:0:0	0:0:65:0:0:0	0:0:71:0:0:0	0:0:58:0:0:0	0:0:70:0:0:0	0:2:62:0:0:0
1478298	G	0:0:0:65:0:0	0:0:0:67:0:0	0:0:0:62:0:0	0:0:0:80:0:0	0:0:0:68:0:0	0:0:0:69:0:0	0:0:0:57:0:0	0:0:0:71:0:0	2:0:0:60:0:0
1480109	G	0:0:0:64:0:0	0:0:0:61:0:0	0:0:0:56:0:0	0:0:0:57:0:0	0:0:0:60:0:0	0:0:0:67:0:0	0:0:0:64:0:0	0:0:0:59:0:0	2:0:0:62:0:0
1480227	C	0:0:66:0:0:0	0:0:62:0:0:0	0:0:51:0:0:0	0:0:57:0:0:0	0:0:60:0:0:0	0:0:62:0:0:0	0:0:61:0:0:0	0:0:63:0:0:0	0:2:56:0:0:0
1480253	G	0:0:0:68:0:0	0:0:0:69:0:0	0:0:0:70:0:0	1:0:0:61:0:0	0:0:0:69:0:0	0:0:0:68:0:0	0:0:0:70:0:0	0:0:0:72:0:0	2:0:0:62:0:0
1480258	C	0:0:68:0:0:0	0:0:70:0:0:0	1:0:70:0:0:0	0:0:63:0:0:0	0:0:69:0:0:0	1:0:67:0:0:0	0:0:72:0:0:0	0:0:70:0:0:0	0:2:63:0:0:0
1480583	C	0:0:68:0:0:0	0:0:53:0:0:0	0:0:52:0:0:0	0:0:67:0:0:0	0:0:56:0:0:0	0:0:63:0:0:0	0:0:59:0:0:0	0:0:65:0:0:0	0:2:60:0:0:0
1490655	G	0:0:0:69:0:0	0:0:0:66:0:0	0:0:0:74:0:0	0:0:0:67:0:0	0:0:0:64:0:0	0:0:0:77:0:0	0:0:0:67:0:0	0:0:0:70:0:0	2:0:0:78:0:0
1491349	C	0:1:69:0:0:0	0:0:60:0:0:0	0:0:72:0:0:0	0:0:78:0:0:0	0:0:70:0:0:0	0:0:69:0:0:0	0:0:69:0:0:0	0:0:68:0:0:0	0:2:70:0:0:0
1491701	G	0:0:0:61:0:0	0:0:0:63:0:0	0:0:0:56:0:0	0:0:0:60:0:0	0:0:0:66:0:0	0:0:0:61:0:0	0:0:0:64:0:0	0:0:0:69:0:0	2:0:0:56:0:0
1495792	G	1:0:0:72:0:0	0:0:0:74:0:0	0:0:0:58:0:0	0:0:0:60:0:0	0:0:0:66:0:0	0:0:0:72:0:0	0:0:0:77:0:0	0:0:0:65:0:0	2:0:0:61:0:0
1496074	C	0:0:66:0:0:0	0:0:62:0:0:0	0:0:68:0:0:0	0:0:52:0:0:0	0:0:61:0:0:0	0:0:62:0:0:0	0:0:62:0:0:0	0:0:64:0:0:0	0:2:49:0:0:0
1503472	G	1:0:0:68:0:0	0:0:0:63:0:0	0:0:0:52:0:0	0:0:0:66:0:0	0:0:0:63:0:0	0:0:0:75:0:0	0:0:0:74:0:0	0:0:0:67:0:0	2:0:0:68:0:0
1507122	C	0:0:54:0:0:0	0:0:60:0:0:0	1:0:56:0:0:0	0:0:61:0:0:0	0:0:64:0:0:0	2:0:60:0:0:0	0:0:68:0:0:0	0:0:69:0:0:0	2:0:67:0:0:0
1507900	C	0:0:72:0:0:0	0:0:73:0:0:0	0:0:54:0:0:0	0:0:68:0:0:0	0:0:72:0:0:0	0:0:75:0:0:0	0:0:75:0:0:0	0:0:73:0:0:0	0:2:66:0:0:0
1508448	C	0:0:72:0:0:0	0:0:73:0:0:0	0:0:70:1:0:0	0:0:69:0:0:0	0:0:64:0:0:0	0:0:67:0:0:0	0:0:61:0:0:0	0:0:68:0:0:0	0:2:69:0:0:0
1511784	C	0:0:72:0:0:0	0:0:56:0:0:0	0:0:56:0:0:0	0:0:71:0:0:0	0:0:58:0:0:0	0:0:71:0:0:0	0:0:62:0:0:0	0:0:62:0:0:0	0:2:66:0:0:0
1513214	C	0:0:73:0:0:0	0:0:61:0:0:0	0:0:63:0:0:0	0:0:66:0:0:0	0:0:59:0:0:0	0:0:73:0:0:0	0:0:74:0:0:0	0:0:68:0:0:0	0:2:63:0:0:0
1516293	C	0:0:58:0:0:0	0:0:57:0:0:0	0:0:59:0:0:0	0:0:62:0:0:0	0:1:68:0:0:0	0:0:69:0:0:0	0:0:71:0:0:0	0:0:65:0:0:0	0:2:54:0:0:0
1519458	G	0:0:0:59:0:0	0:0:0:59:0:0	0:0:0:70:0:0	0:0:0:66:0:0	0:0:0:62:0:0	0:0:0:64:0:0	0:0:0:65:0:0	0:0:0:64:0:0	2:0:0:55:0:0
1522947	C	0:0:52:0:0:0	0:0:43:0:0:0	0:0:50:1:0:0	0:0:39:0:0:0	0:0:52:0:0:0	0:0:42:0:0:0	0:0:52:0:0:0	0:0:49:0:0:0	0:0:50:2:0:0
1525952	C	0:0:65:0:0:0	0:0:55:0:0:0	0:0:71:0:0:0	0:0:61:0:0:0	0:0:70:0:0:0	0:0:67:0:0:0	0:0:74:0:0:0	0:0:66:0:0:0	0:2:62:0:0:0
1526762	C	0:0:60:0:0:0	0:0:53:0:0:0	0:0:70:0:0:0	0:0:66:0:0:0	0:1:74:0:0:0	0:0:73:0:0:0	0:0:63:0:0:0	0:0:73:0:0:0	0:2:75:0:0:0
1526927	G	0:0:0:66:0:0	0:0:0:57:0:0	0:0:0:66:0:0	0:0:0:60:0:0	0:0:0:69:0:0	0:0:0:73:0:0	0:0:0:62:0:0	0:0:0:69:0:0	2:0:0:68:0:0
1527022	C	0:1:60:0:0:0	0:0:53:0:0:0	0:0:54:0:0:0	0:0:59:0:0:0	0:0:59:0:0:0	0:0:62:0:0:0	0:0:60:0:0:0	0:0:59:0:0:0	0:2:61:0:0:0
1534644	C	0:0:67:1:0:0	0:0:72:0:0:0	0:1:81:0:0:0	0:0:65:0:0:0	0:0:84:1:0:0	0:0:70:0:0:0	0:0:65:0:0:0	0:0:74:0:0:0	0:2:66:0:0:0
1534886	C	0:0:70:0:0:0	0:0:77:0:0:0	0:0:83:0:0:0	0:0:73:0:0:0	0:0:77:0:0:0	0:0:75:0:0:0	0:0:80:0:0:0	0:0:78:0:0:0	0:2:76:0:0:0
1537638	C	0:1:68:0:0:0	0:0:56:0:0:0	0:0:75:0:0:0	0:0:71:0:0:0	0:0:65:0:0:0	0:0:74:0:0:0	0:0:61:0:0:0	0:0:71:0:0:0	0:2:68:0:0:0
1543397	C	0:0:65:0:0:0	0:0:62:0:0:0	0:0:76:0:0:0	0:0:62:0:0:0	0:0:64:0:0:0	0:0:73:0:0:0	0:0:60:0:0:0	0:0:63:0:0:0	0:2:70:0:0:0
1547233	G	0:0:0:67:0:0	0:0:0:64:0:0	0:0:0:75:0:0	0:0:0:67:0:0	0:0:0:62:0:0	0:0:0:74:0:0	0:0:0:64:0:0	0:0:0:76:0:0	2:0:0:69:0:0
1550842	C	0:0:74:0:0:0	0:0:73:0:0:0	0:0:65:0:0:0	0:0:72:0:0:0	0:0:58:0:0:0	0:0:66:0:0:0	0:0:67:0:0:0	0:0:66:0:0:0	0:2:65:0:0:0
1553882	G	0:0:0:74:0:0	0:0:0:67:0:0	0:0:0:53:0:0	1:0:0:75:0:0	0:0:0:68:0:0	0:0:0:72:0:0	0:0:0:73:0:0	0:0:0:64:0:0	2:0:0:58:0:0
1557986	C	0:0:66:0:0:0	0:0:60:0:0:0	0:0:61:0:0:0	0:0:69:0:0:0	0:0:63:0:0:0	0:0:54:0:0:0	0:0:67:0:0:0	0:0:79:0:0:0	0:2:66:0:0:0
1560738	C	0:0:63:0:0:0	0:0:76:0:0:0	0:0:51:0:0:0	0:0:76:0:0:0	0:0:63:0:0:0	0:0:73:0:0:0	0:0:66:0:0:0	0:0:67:0:0:0	0:2:66:0:0:0
1563745	G	0:0:0:69:0:0	0:0:0:71:0:0	0:0:0:70:0:0	0:0:0:65:0:0	0:0:0:65:0:0	0:0:0:72:0:0	0:0:0:66:0:0	0:0:0:73:0:0	2:0:0:68:0:0
1566315	C	0:0:70:0:0:0	0:0:58:0:0:0	0:0:50:0:0:0	0:0:63:0:0:0	0:1:66:0:0:0	0:0:66:0:0:0	0:0:66:0:0:0	0:0:63:0:0:0	0:0:62:2:0:0
1568795	G	0:0:0:65:0:0	0:0:0:52:0:0	0:0:0:66:0:0	0:0:0:53:0:0	0:0:0:62:0:0	0:0:0:61:0:0	0:0:0:64:0:0	0:0:0:67:0:0	2:0:0:60:0:0
1569651	A	66:0:0:0:0:0	61:0:0:0:0:0	74:0:1:0:0:0	65:0:0:0:0:0	63:0:0:0:0:0	67:0:0:0:0:0	61:0:0:0:0:0	67:0:0:0:0:0	62:0:0:2:0:0
1570081	G	0:0:0:65:0:0	0:0:0:56:0:0	0:0:0:62:0:0	0:0:0:59:0:0	0:0:0:61:0:0	0:0:0:61:0:0	0:0:0:65:0:0	0:0:0:66:0:0	2:0:0:69:0:0
1571923	G	0:0:0:65:0:0	0:0:0:71:0:0	0:0:0:65:0:0	0:0:0:60:0:0	0:0:0:61:0:0	0:0:0:65:0:0	0:0:0:67:0:0	0:0:0:72:0:0	2:0:0:59:0:0
1574297	G	0:0:0:72:0:0	0:0:0:61:0:0	0:0:0:72:0:0	0:0:0:63:0:0	0:0:0:69:0:0	0:0:0:61:0:0	0:0:0:68:0:0	0:0:0:68:0:0	2:0:0:68:0:0
1577845	C	0:0:63:0:0:0	0:0:57:0:0:0	0:0:36:0:0:0	0:0:70:0:0:0	0:0:64:0:0:0	0:0:62:0:0:0	0:0:61:0:0:0	0:0:70:0:0:0	0:2:56:0:0:0
1586865	T	0:72:0:0:0:0	0:64:0:0:0:0	0:62:0:0:0:0	0:70:0:0:0:0	0:54:0:0:0:0	0:70:0:0:0:0	0:71:0:0:0:0	0:72:0:0:0:0	0:75:2:0:0:0
1587843	C	0:0:62:0:0:0	0:0:63:0:0:0	0:0:67:0:0:0	0:0:65:0:0:0	0:0:67:0:0:0	0:0:68:0:0:0	0:0:63:0:0:0	0:0:67:0:0:0	0:2:66:0:0:0
1590862	G	0:0:0:65:0:0	0:0:0:49:0:0	0:0:0:55:0:0	0:0:0:60:0:0	0:0:0:68:0:0	0:0:0:67:0:0	0:0:0:61:0:0	0:0:0:63:0:0	0:2:0:66:0:0
1598062	G	0:0:0:67:0:0	0:0:0:65:0:0	0:0:0:63:0:0	0:0:0:74:0:0	0:0:0:67:0:0	0:0:0:72:0:0	0:0:0:72:0:0	1:0:0:70:0:0	2:0:0:61:0:0
1599214	C	0:0:66:0:0:0	0:0:67:0:0:0	0:0:73:0:0:0	0:0:71:0:0:0	0:0:74:0:0:0	0:0:81:0:0:0	0:0:62:0:0:0	0:0:77:0:0:0	0:2:67:0:0:0
1599729	C	0:0:47:0:0:0	2:0:49:0:0:0	2:0:46:0:0:0	1:0:49:0:0:0	1:0:47:0:0:0	3:0:56:0:0:0	1:0:51:0:0:0	0:1:49:0:0:0	3:0:49:0:0:0
1599863	G	0:0:0:56:0:0	0:0:0:57:0:0	0:0:0:56:0:0	0:0:0:56:0:0	0:0:0:58:0:0	0:0:0:67:0:0	0:0:0:61:0:0	0:0:0:69:0:0	2:0:0:54:0:0
1609418	G	0:0:0:68:0:0	1:0:0:69:0:0	0:0:0:75:0:0	0:0:0:64:0:0	0:0:0:70:0:0	0:0:0:71:0:0	0:0:0:61:0:0	0:0:0:67:0:0	2:0:0:67:0:0
1609742	G	0:0:0:66:0:0	0:0:0:75:0:0	0:0:0:74:0:0	0:0:0:68:0:0	0:0:0:81:0:0	0:0:0:73:0:0	0:0:0:76:0:0	0:0:0:71:0:0	2:0:0:64:0:0
1614727	C	0:0:79:0:0:0	0:0:65:0:0:0	0:0:70:0:0:0	0:0:70:0:0:0	0:0:71:0:0:0	0:0:77:0:0:0	0:0:61:0:0:0	0:0:74:0:0:0	0:2:70:0:0:0
1615589	G	0:0:0:73:0:0	0:0:0:61:0:0	0:0:0:77:0:0	0:0:0:57:0:0	0:0:0:66:0:0	0:0:0:67:0:0	0:0:0:68:0:0	0:0:0:68:0:0	2:0:0:70:0:0
1615751	G	0:0:0:75:0:0	0:0:0:62:0:0	0:0:0:73:0:0	0:0:0:64:0:0	0:0:0:64:0:0	0:0:0:63:0:0	0:0:0:69:0:0	0:0:0:71:0:0	2:0:0:67:0:0
1623602	C	0:0:73:0:0:0	0:0:69:0:0:0	0:0:77:0:0:0	0:0:74:0:0:0	0:0:66:1:0:0	0:0:81:0:0:0	1:0:74:0:0:0	0:0:82:0:0:0	0:2:68:0:0:0
1624443	G	0:0:0:71:0:0	0:0:0:69:0:0	0:0:0:76:0:0	0:0:0:72:0:0	0:0:0:65:0:0	0:0:0:78:0:0	0:0:0:61:0:0	0:0:0:71:0:0	2:0:0:75:0:0
1625042	G	1:0:0:69:0:0	0:0:0:50:0:0	0:0:0:44:0:0	0:0:0:66:0:0	0:0:0:61:0:0	0:0:0:69:0:0	0:0:0:64:0:0	0:0:0:56:0:0	2:0:0:55:0:0
1625471	C	0:0:67:0:0:0	0:0:66:0:0:0	0:0:63:0:0:0	0:0:64:0:0:0	0:0:67:0:0:0	0:0:67:0:0:0	0:0:67:0:0:0	0:0:65:0:0:0	0:2:67:0:0:0
1629354	C	0:0:72:0:0:0	0:0:73:0:0:0	0:1:59:0:0:0	0:0:72:0:0:0	0:0:74:0:0:0	0:1:76:0:0:0	0:0:75:0:0:0	0:0:78:0:0:0	0:2:56:0:0:0
1642664	G	0:0:0:73:0:0	0:0:0:59:0:0	0:0:0:56:0:0	0:0:0:67:0:0	0:0:0:64:0:0	0:0:0:78:0:0	0:0:0:77:0:0	0:0:0:68:0:0	2:0:0:64:0:0
1643750	G	0:0:0:45:0:0	0:0:0:39:0:0	0:0:0:45:0:0	0:0:0:42:0:0	0:0:0:47:0:0	0:0:0:45:0:0	0:0:0:43:0:0	0:0:0:41:0:0	2:0:0:48:0:0
1648164	C	0:0:78:0:0:0	0:0:63:0:0:0	0:0:75:0:0:0	0:0:67:0:0:0	0:0:70:0:0:0	0:0:68:0:0:0	0:0:71:0:0:0	0:0:78:0:0:0	0:2:64:0:0:0
1649077	G	1:0:0:67:0:0	0:0:0:62:0:0	0:0:0:64:0:0	0:0:0:71:0:0	0:0:0:67:0:0	0:0:0:73:0:0	0:0:0:78:0:0	0:0:0:63:0:0	0:2:0:70:0:0
1649087	C	0:0:69:0:0:0	0:0:66:0:0:0	0:0:59:0:0:0	0:0:65:0:0:0	0:0:69:0:0:0	0:1:73:0:0:0	0:0:71:0:0:0	0:0:60:0:0:0	0:2:59:0:0:0
1652012	G	0:0:0:69:0:0	0:0:0:62:0:0	0:0:0:68:0:0	1:0:0:64:0:0	0:0:0:56:0:0	0:0:0:61:0:0	0:0:0:69:0:0	0:0:0:61:0:0	2:0:0:67:0:0
1654386	C	0:0:67:0:0:0	0:0:57:0:0:0	0:0:65:0:0:0	0:0:57:0:0:0	0:0:62:0:0:0	0:0:70:0:0:0	0:0:62:0:0:0	0:0:71:0:0:0	0:2:67:0:0:0
1661488	C	0:0:64:0:0:0	0:0:69:0:0:0	0:0:64:0:0:0	0:0:69:0:0:0	0:0:63:0:0:0	0:0:68:0:0:0	0:0:55:0:0:0	0:0:61:0:0:0	0:2:63:0:0:0
1662018	G	0:0:0:67:0:0	0:0:0:61:0:0	0:0:0:50:0:0	0:0:0:72:0:0	0:0:0:65:0:0	0:0:0:65:0:0	0:0:0:66:0:0	0:0:0:68:0:0	2:0:0:63:0:0
1663140	C	0:0:64:0:0:0	0:0:62:0:0:0	0:0:64:0:0:0	0:0:62:0:0:0	0:0:59:0:0:0	0:0:68:0:0:0	0:0:60:0:0:0	0:1:66:0:0:0	0:2:59:0:0:0
1664415	G	0:0:0:65:0:0	0:0:0:57:0:0	0:0:0:68:0:0	0:0:0:61:0:0	0:0:0:65:0:0	0:0:0:68:0:0	0:0:0:64:0:0	0:0:0:68:0:0	2:0:0:67:0:0
1665948	G	0:0:0:73:0:0	0:0:0:61:0:0	0:0:0:77:0:0	0:0:0:65:0:0	0:0:0:61:0:0	0:0:0:68:0:0	0:0:0:63:0:0	0:0:0:62:0:0	2:0:0:75:0:0
1670514	G	0:0:0:65:0:0	0:0:0:59:0:0	0:0:0:44:0:0	0:0:0:52:0:0	0:0:0:56:0:0	0:0:0:55:0:0	0:0:0:66:0:0	0:0:0:63:0:0	2:0:0:53:0:0
1671810	C	0:0:62:0:0:0	0:0:60:0:0:0	0:0:61:0:0:0	0:0:57:0:0:0	0:0:55:0:0:0	0:0:64:0:0:0	0:0:63:0:0:0	0:0:58:0:0:0	0:2:57:0:0:0
1673528	C	0:0:48:0:0:0	0:0:48:0:0:0	0:0:58:0:0:0	1:0:51:0:0:0	2:0:64:0:0:0	0:0:56:0:0:0	0:0:58:0:0:0	0:0:55:0:0:0	2:0:49:0:0:0
1676337	C	0:0:64:0:0:0	0:1:62:0:0:0	0:0:74:0:0:0	0:0:66:0:0:0	0:0:63:0:0:0	0:0:72:0:0:0	0:0:61:1:0:0	0:0:67:0:0:0	0:2:70:0:0:0
1679867	C	0:0:64:0:0:0	0:0:52:0:0:0	0:0:78:0:0:0	0:0:61:0:0:0	0:0:64:0:0:0	0:0:64:0:0:0	0:0:71:0:0:0	0:0:68:0:0:0	0:2:79:0:0:0
1683498	G	0:0:0:68:0:0	0:0:0:69:0:0	0:0:0:50:0:0	1:0:0:69:0:0	0:0:0:66:0:0	0:0:0:68:0:0	0:0:0:67:0:0	0:0:0:58:0:0	2:0:0:61:0:0
1683619	G	0:0:0:71:0:0	0:0:0:71:0:0	0:0:0:68:0:0	0:0:0:67:0:0	0:0:0:69:0:0	0:0:0:78:0:0	1:0:0:72:0:0	0:0:0:70:0:0	2:0:0:70:0:0
1688555	C	0:0:46:0:0:0	0:0:49:0:0:0	0:0:43:0:0:0	0:0:46:1:0:0	0:0:42:1:0:0	0:0:62:0:0:0	0:0:46:0:0:0	0:0:53:0:0:0	0:2:49:0:0:0
1688681	G	0:0:0:71:0:0	0:0:0:62:0:0	0:0:0:63:0:0	0:0:0:59:0:0	0:0:0:59:0:0	0:0:0:66:0:0	0:0:0:66:0:0	0:0:0:63:0:0	2:0:0:65:0:0
1689349	C	0:0:70:0:0:0	0:0:77:0:0:0	0:0:78:0:0:0	0:0:61:0:0:0	0:0:66:0:0:0	0:0:72:0:0:0	0:0:72:0:0:0	0:0:72:0:0:0	0:2:66:0:0:0
1691465	A	64:0:0:0:0:0	59:0:0:0:0:0	93:0:0:0:0:0	73:0:0:0:0:0	72:0:0:0:0:0	81:0:0:0:0:0	72:0:0:0:0:0	74:0:0:0:0:0	71:0:0:2:0:0
1701411	C	0:0:60:0:0:0	0:0:63:0:0:0	0:0:51:0:0:0	0:0:61:0:0:0	0:0:59:0:0:0	0:0:59:0:0:0	0:0:61:0:0:0	0:0:58:0:0:0	0:2:63:0:0:0
1701438	C	0:0:52:0:0:0	0:0:59:0:0:0	0:0:52:0:0:0	0:0:65:0:0:0	0:1:51:0:0:0	0:1:62:0:0:0	0:0:58:0:0:0	0:0:60:0:0:0	0:2:58:0:0:0
1702145	G	0:0:0:65:0:0	0:0:0:61:0:0	0:0:0:64:0:0	0:0:0:69:0:0	0:0:0:62:0:0	0:0:0:67:0:0	0:0:0:62:0:0	0:0:0:71:0:0	2:0:0:65:0:0
1703258	G	0:0:0:67:0:0	0:0:0:67:0:0	0:0:0:72:0:0	0:0:0:76:0:0	0:0:0:66:0:0	0:0:0:71:0:0	0:0:0:62:0:0	0:0:0:79:0:0	2:0:0:76:0:0
1703469	G	0:0:0:62:0:0	0:0:0:60:0:0	0:0:0:72:0:0	0:0:0:62:0:0	0:0:0:65:0:0	0:0:0:69:0:0	0:0:0:59:0:0	0:0:0:65:0:0	2:0:0:61:0:0
1704134	C	0:0:64:0:0:0	0:0:57:0:0:0	0:0:51:0:0:0	0:0:68:0:0:0	0:0:59:0:0:0	0:0:64:0:0:0	0:0:77:0:0:0	0:0:59:0:0:0	0:2:61:0:0:0
1704216	C	0:0:70:0:0:0	0:0:68:0:0:0	0:0:56:0:0:0	0:0:76:0:0:0	0:0:73:0:0:0	0:0:74:0:0:0	0:0:64:0:0:0	0:0:64:0:0:0	0:2:56:0:0:0
1704222	C	0:0:71:0:0:0	0:0:65:0:0:0	0:1:54:0:0:0	0:0:71:0:0:0	0:0:70:0:0:0	0:0:76:0:0:0	0:0:64:0:0:0	0:0:61:0:0:0	0:2:56:0:0:0
1713330	C	0:0:67:0:0:0	0:0:64:0:0:0	0:0:70:0:0:0	0:0:64:0:0:0	0:0:58:0:0:0	0:0:69:0:0:0	0:0:57:0:0:0	0:0:68:0:0:0	0:2:67:0:0:0
1714927	C	1:0:56:0:0:0	0:0:52:0:0:0	0:0:72:0:0:0	0:0:58:0:0:0	0:0:58:0:0:0	0:0:65:0:0:0	0:0:65:0:0:0	0:0:57:0:0:0	2:0:55:0:0:0
1715019	C	0:0:68:0:0:0	0:0:58:0:0:0	0:0:92:0:0:0	0:0:72:0:0:0	0:0:72:0:0:0	0:0:78:0:0:0	0:0:80:0:0:0	0:0:80:0:0:0	0:2:69:0:0:0
1716106	T	0:54:0:0:0:0	0:44:0:0:0:0	0:66:0:0:0:0	0:41:0:0:0:0	0:60:0:0:0:0	0:54:0:0:0:0	0:49:0:0:0:0	0:57:0:0:0:0	0:27:23:0:0:0
1717545	C	0:0:71:0:0:0	0:0:58:0:0:0	0:0:70:0:0:0	0:0:57:0:0:0	0:0:64:0:0:0	0:0:65:0:0:0	0:0:68:0:0:0	0:0:67:0:0:0	0:2:64:0:0:0
1721152	G	0:0:1:63:0:0	0:0:0:52:0:0	1:0:0:64:0:0	0:0:0:66:0:0	0:0:0:58:0:0	0:0:0:69:0:0	0:0:0:56:0:0	0:0:0:64:0:0	2:0:0:60:0:0
1721459	G	0:0:0:58:0:0	0:0:0:59:0:0	0:0:0:62:0:0	0:0:0:66:0:0	0:0:0:63:0:0	0:0:0:64:0:0	0:0:0:53:0:0	0:0:0:63:0:0	2:0:0:68:0:0
1722711	G	1:0:0:61:0:0	0:1:0:61:0:0	0:0:0:45:0:0	0:0:0:58:0:0	0:1:0:48:0:0	0:0:0:54:0:0	0:1:0:54:0:0	0:1:0:53:0:0	0:2:0:51:0:0
1723271	C	0:0:66:0:0:0	0:0:67:0:0:0	0:1:58:0:0:0	0:0:76:0:0:0	0:0:66:0:0:0	0:0:70:0:0:0	0:0:71:0:0:0	0:0:67:0:0:0	0:2:61:0:0:0
1725358	G	0:0:0:73:0:0	0:0:0:75:0:0	0:0:0:62:0:0	0:0:0:72:0:0	0:0:0:61:0:0	0:0:0:70:0:0	0:0:0:73:0:0	0:0:0:70:0:0	2:0:0:64:0:0
1725391	C	0:0:70:0:0:0	0:0:72:0:0:0	0:0:68:0:0:0	0:0:65:0:0:0	0:0:61:0:0:0	0:0:68:0:0:0	0:0:80:0:0:0	0:0:75:0:0:0	0:2:71:0:0:0
1729795	C	0:0:66:0:0:0	0:0:57:0:0:0	0:0:67:0:0:0	0:0:67:0:0:0	0:0:63:0:0:0	0:0:75:0:0:0	0:0:61:0:0:0	0:0:71:0:0:0	0:2:55:0:0:0
1730068	G	0:0:0:62:0:0	0:0:0:62:0:0	0:0:0:78:0:0	0:0:0:69:0:0	0:0:0:67:0:0	0:0:0:71:0:0	0:0:0:62:0:0	0:0:0:70:0:0	2:0:0:65:0:0
1730168	C	0:1:61:0:0:0	0:0:61:0:0:0	0:0:74:0:0:0	0:0:72:0:0:0	0:0:67:0:0:0	0:0:68:0:0:0	0:0:73:1:0:0	0:0:68:0:0:0	0:2:67:0:0:0
1738619	G	0:0:0:62:0:0	0:0:0:59:0:0	1:0:0:77:0:0	0:0:0:56:0:0	0:0:0:58:0:0	0:0:0:62:0:0	0:0:0:58:0:0	0:0:0:76:0:0	2:0:0:68:0:0
1743326	C	1:0:56:0:0:0	1:0:50:0:0:0	1:1:48:0:0:0	0:0:58:0:0:0	0:0:64:0:0:0	1:0:53:0:0:0	1:0:57:0:0:0	0:0:68:0:0:0	2:0:50:0:0:0
1746063	C	0:0:65:0:0:0	1:1:58:0:0:0	0:0:69:0:0:0	0:0:59:0:0:0	0:0:65:0:0:0	0:0:70:0:0:0	0:0:64:0:0:0	0:0:67:0:0:0	0:2:63:0:0:0
1746694	G	0:0:0:66:0:0	0:0:0:72:0:0	0:0:0:63:0:0	0:0:0:68:0:0	0:0:0:68:0:0	0:0:0:71:0:0	0:0:0:68:0:0	0:0:0:68:0:0	2:0:0:72:0:0
1750776	G	0:0:0:66:0:0	0:0:0:63:0:0	0:0:0:64:0:0	0:0:0:57:0:0	0:0:0:65:0:0	0:0:0:63:0:0	0:0:0:60:0:0	0:0:0:78:0:0	3:0:0:59:0:0
1755553	C	0:0:72:0:0:0	0:0:64:0:0:0	0:0:81:0:0:0	0:0:66:0:0:0	0:0:70:0:0:0	0:0:81:0:0:0	0:0:62:0:0:0	0:0:62:0:0:0	2:0:66:0:0:0
1755810	G	0:0:0:79:0:0	0:0:0:65:0:0	0:1:0:77:0:0	0:0:0:70:0:0	0:0:0:71:0:0	1:0:0:75:0:0	0:0:0:66:0:0	0:0:0:70:0:0	3:0:0:68:0:0
1757762	C	0:0:68:0:0:0	0:0:62:0:0:0	0:0:71:0:0:0	0:0:59:0:0:0	0:0:65:0:0:0	0:1:72:0:0:0	0:0:75:0:0:0	0:0:69:0:0:0	0:3:63:0:0:0
1758062	G	0:0:0:56:0:0	0:0:0:55:0:0	0:0:0:72:0:0	0:0:0:71:0:0	1:0:0:65:0:0	0:0:0:64:0:0	0:0:0:69:0:0	0:0:0:67:0:0	2:0:0:68:0:0
1758340	C	0:0:62:0:0:0	0:0:57:0:0:0	0:0:67:0:0:0	0:0:51:0:0:0	0:0:59:0:0:0	0:0:67:0:0:0	0:0:55:0:0:0	0:0:62:0:0:0	0:2:60:0:0:0
1759135	G	0:0:0:63:0:0	0:0:0:55:0:0	0:0:0:59:0:0	0:0:0:69:0:0	0:0:0:65:0:0	0:0:0:71:0:0	0:0:0:61:0:0	0:0:0:69:0:0	2:0:0:71:0:0
1759235	C	0:0:62:0:0:0	0:0:65:0:0:0	0:0:75:0:0:0	0:0:61:0:0:0	0:0:62:0:0:0	0:0:71:0:0:0	0:0:56:0:0:0	0:0:82:0:0:0	0:2:74:0:0:0
1759904	C	0:1:76:0:0:0	0:0:68:0:0:0	0:1:62:0:0:0	0:0:68:0:0:0	0:1:58:0:0:0	0:0:65:0:0:0	0:1:69:0:0:0	0:0:71:0:0:0	0:2:73:0:0:0
1765057	C	0:0:56:0:0:0	0:0:53:0:0:0	2:0:56:0:0:0	1:0:53:0:0:0	0:0:41:0:0:0	2:0:51:0:0:0	0:0:55:0:0:0	1:0:51:0:0:0	2:0:52:0:0:0
1767301	C	0:0:72:0:0:0	0:1:63:0:0:0	0:0:52:0:0:0	0:0:70:0:0:0	0:0:66:0:0:0	0:0:68:0:0:0	0:0:67:0:0:0	0:0:67:0:0:0	0:2:66:0:0:0
1769405	G	0:0:0:70:0:0	0:0:0:56:0:0	0:0:0:85:0:0	0:0:0:67:0:0	0:0:0:69:0:0	1:0:0:72:0:0	0:0:0:69:0:0	0:0:0:70:0:0	2:0:0:67:0:0
1771256	G	1:0:0:61:0:0	0:0:0:52:0:0	0:0:0:72:0:0	0:0:0:54:0:0	0:0:0:61:0:0	0:0:0:67:0:0	0:0:0:64:0:0	0:0:0:64:0:0	0:2:0:68:0:0
1775011	G	0:0:0:73:0:0	0:0:0:65:0:0	1:0:0:77:0:0	0:0:0:65:0:0	0:0:0:73:0:0	1:0:0:77:0:0	0:0:0:65:0:0	0:0:0:80:0:0	2:0:0:61:0:0
1778042	C	0:0:65:0:0:0	0:0:60:0:0:0	0:0:39:0:0:0	0:0:64:0:0:0	0:0:57:0:0:0	0:0:59:0:0:0	0:0:71:0:0:0	0:0:72:0:0:0	0:2:55:0:0:0
[truncated: 891 more rows]

## Sheet: patA_fst
#These data correspond to polymorphisms that were used to calculate FST and allele frequency differences with PoPoolation2.
[truncated: 816 more rows]

[truncated: 3 more sheets: patC_fst, patD_fst, patE_fst]
