# Supplementary material for: Diversity of Mycobacterium tuberculosis across Evolutionary Scales
Source: PLoS Pathog. 2015 Nov 12;11(11):e1005257. doi: 10.1371/journal.ppat.1005257 (PMC4642946; doi:10.1371/journal.ppat.1005257)
Supplement: S2 File — Tab-delimited gene transfer format file for H37Rv obtained from tbdb.org. Chromosome has been changed to reflect the reference sequence chromosome used for the between-host dataset. (TXT) [file ppat.1005257.s011.txt]

gi|57116681|ref|NC_000962.2|	MT_H37RV_GB_ORF	start_codon	1	3	.	+	0	gene_id "Rv0001"; transcript_id "Rv0001.1";
gi|57116681|ref|NC_000962.2|	MT_H37RV_GB_ORF	stop_codon	1522	1524	.	+	0	gene_id "Rv0001"; transcript_id "Rv0001.1";
gi|57116681|ref|NC_000962.2|	MT_H37RV_GB_ORF	exon	1	1524	.	+	.	gene_id "Rv0001"; transcript_id "Rv0001.1";
gi|57116681|ref|NC_000962.2|	MT_H37RV_GB_ORF	CDS	1	1521	.	+	0	gene_id "Rv0001"; transcript_id "Rv0001.1";
gi|57116681|ref|NC_000962.2|	MT_H37RV_GB_ORF	start_codon	2052	2054	.	+	0	gene_id "Rv0002"; transcript_id "Rv0002.1";
gi|57116681|ref|NC_000962.2|	MT_H37RV_GB_ORF	stop_codon	3258	3260	.	+	0	gene_id "Rv0002"; transcript_id "Rv0002.1";
gi|57116681|ref|NC_000962.2|	MT_H37RV_GB_ORF	exon	2052	3260	.	+	.	gene_id "Rv0002"; transcript_id "Rv0002.1";
gi|57116681|ref|NC_000962.2|	MT_H37RV_GB_ORF	CDS	2052	3257	.	+	0	gene_id "Rv0002"; transcript_id "Rv0002.1";
gi|57116681|ref|NC_000962.2|	MT_H37RV_GB_ORF	start_codon	3280	3282	.	+	0	gene_id "Rv0003"; transcript_id "Rv0003.1";
gi|57116681|ref|NC_000962.2|	MT_H37RV_GB_ORF	stop_codon	4435	4437	.	+	0	gene_id "Rv0003"; transcript_id "Rv0003.1";
gi|57116681|ref|NC_000962.2|	MT_H37RV_GB_ORF	exon	3280	4437	.	+	.	gene_id "Rv0003"; transcript_id "Rv0003.1";
gi|57116681|ref|NC_000962.2|	MT_H37RV_GB_ORF	CDS	3280	4434	.	+	0	gene_id "Rv0003"; transcript_id "Rv0003.1";
gi|57116681|ref|NC_000962.2|	MT_H37RV_GB_ORF	start_codon	4434	4436	.	+	0	gene_id "Rv0004"; transcript_id "Rv0004.1";
gi|57116681|ref|NC_000962.2|	MT_H37RV_GB_ORF	stop_codon	4995	4997	.	+	0	gene_id "Rv0004"; transcript_id "Rv0004.1";
gi|57116681|ref|NC_000962.2|	MT_H37RV_GB_ORF	exon	4434	4997	.	+	.	gene_id "Rv0004"; transcript_id "Rv0004.1";
gi|57116681|ref|NC_000962.2|	MT_H37RV_GB_ORF	CDS	4434	4994	.	+	0	gene_id "Rv0004"; transcript_id "Rv0004.1";
gi|57116681|ref|NC_000962.2|	MT_H37RV_GB_ORF	start_codon	5123	5125	.	+	0	gene_id "Rv0005"; transcript_id "Rv0005.1";
gi|57116681|ref|NC_000962.2|	MT_H37RV_GB_ORF	stop_codon	7265	7267	.	+	0	gene_id "Rv0005"; transcript_id "Rv0005.1";
gi|57116681|ref|NC_000962.2|	MT_H37RV_GB_ORF	exon	5123	7267	.	+	.	gene_id "Rv0005"; transcript_id "Rv0005.1";
gi|57116681|ref|NC_000962.2|	MT_H37RV_GB_ORF	CDS	5123	7264	.	+	0	gene_id "Rv0005"; transcript_id "Rv0005.1";
gi|57116681|ref|NC_000962.2|	MT_H37RV_GB_ORF	start_codon	7302	7304	.	+	0	gene_id "Rv0006"; transcript_id "Rv0006.1";
gi|57116681|ref|NC_000962.2|	MT_H37RV_GB_ORF	stop_codon	9816	9818	.	+	0	gene_id "Rv0006"; transcript_id "Rv0006.1";
gi|57116681|ref|NC_000962.2|	MT_H37RV_GB_ORF	exon	7302	9818	.	+	.	gene_id "Rv0006"; transcript_id "Rv0006.1";
gi|57116681|ref|NC_000962.2|	MT_H37RV_GB_ORF	CDS	7302	9815	.	+	0	gene_id "Rv0006"; transcript_id "Rv0006.1";
gi|57116681|ref|NC_000962.2|	MT_H37RV_GB_ORF	start_codon	9914	9916	.	+	0	gene_id "Rv0007"; transcript_id "Rv0007.1";
gi|57116681|ref|NC_000962.2|	MT_H37RV_GB_ORF	stop_codon	10826	10828	.	+	0	gene_id "Rv0007"; transcript_id "Rv0007.1";
gi|57116681|ref|NC_000962.2|	MT_H37RV_GB_ORF	exon	9914	10828	.	+	.	gene_id "Rv0007"; transcript_id "Rv0007.1";
gi|57116681|ref|NC_000962.2|	MT_H37RV_GB_ORF	CDS	9914	10825	.	+	0	gene_id "Rv0007"; transcript_id "Rv0007.1";
gi|57116681|ref|NC_000962.2|	MT_H37RV_GB_ORF	start_codon	12309	12311	.	-	0	gene_id "Rv0008c"; transcript_id "Rv0008c.1";
gi|57116681|ref|NC_000962.2|	MT_H37RV_GB_ORF	stop_codon	11874	11876	.	-	0	gene_id "Rv0008c"; transcript_id "Rv0008c.1";
gi|57116681|ref|NC_000962.2|	MT_H37RV_GB_ORF	exon	11874	12311	.	-	.	gene_id "Rv0008c"; transcript_id "Rv0008c.1";
gi|57116681|ref|NC_000962.2|	MT_H37RV_GB_ORF	CDS	11877	12311	.	-	0	gene_id "Rv0008c"; transcript_id "Rv0008c.1";
gi|57116681|ref|NC_000962.2|	MT_H37RV_GB_ORF	start_codon	12468	12470	.	+	0	gene_id "Rv0009"; transcript_id "Rv0009.1";
gi|57116681|ref|NC_000962.2|	MT_H37RV_GB_ORF	stop_codon	13014	13016	.	+	0	gene_id "Rv0009"; transcript_id "Rv0009.1";
gi|57116681|ref|NC_000962.2|	MT_H37RV_GB_ORF	exon	12468	13016	.	+	.	gene_id "Rv0009"; transcript_id "Rv0009.1";
gi|57116681|ref|NC_000962.2|	MT_H37RV_GB_ORF	CDS	12468	13013	.	+	0	gene_id "Rv0009"; transcript_id "Rv0009.1";
gi|57116681|ref|NC_000962.2|	MT_H37RV_GB_ORF	start_codon	13556	13558	.	-	0	gene_id "Rv0010c"; transcript_id "Rv0010c.1";
gi|57116681|ref|NC_000962.2|	MT_H37RV_GB_ORF	stop_codon	13133	13135	.	-	0	gene_id "Rv0010c"; transcript_id "Rv0010c.1";
gi|57116681|ref|NC_000962.2|	MT_H37RV_GB_ORF	exon	13133	13558	.	-	.	gene_id "Rv0010c"; transcript_id "Rv0010c.1";
gi|57116681|ref|NC_000962.2|	MT_H37RV_GB_ORF	CDS	13136	13558	.	-	0	gene_id "Rv0010c"; transcript_id "Rv0010c.1";
gi|57116681|ref|NC_000962.2|	MT_H37RV_GB_ORF	start_codon	13993	13995	.	-	0	gene_id "Rv0011c"; transcript_id "Rv0011c.1";
gi|57116681|ref|NC_000962.2|	MT_H37RV_GB_ORF	stop_codon	13714	13716	.	-	0	gene_id "Rv0011c"; transcript_id "Rv0011c.1";
gi|57116681|ref|NC_000962.2|	MT_H37RV_GB_ORF	exon	13714	13995	.	-	.	gene_id "Rv0011c"; transcript_id "Rv0011c.1";
gi|57116681|ref|NC_000962.2|	MT_H37RV_GB_ORF	CDS	13717	13995	.	-	0	gene_id "Rv0011c"; transcript_id "Rv0011c.1";
gi|57116681|ref|NC_000962.2|	MT_H37RV_GB_ORF	start_codon	14089	14091	.	+	0	gene_id "Rv0012"; transcript_id "Rv0012.1";
gi|57116681|ref|NC_000962.2|	MT_H37RV_GB_ORF	stop_codon	14875	14877	.	+	0	gene_id "Rv0012"; transcript_id "Rv0012.1";
gi|57116681|ref|NC_000962.2|	MT_H37RV_GB_ORF	exon	14089	14877	.	+	.	gene_id "Rv0012"; transcript_id "Rv0012.1";
gi|57116681|ref|NC_000962.2|	MT_H37RV_GB_ORF	CDS	14089	14874	.	+	0	gene_id "Rv0012"; transcript_id "Rv0012.1";
gi|57116681|ref|NC_000962.2|	MT_H37RV_GB_ORF	start_codon	14914	14916	.	+	0	gene_id "Rv0013"; transcript_id "Rv0013.1";
gi|57116681|ref|NC_000962.2|	MT_H37RV_GB_ORF	stop_codon	15610	15612	.	+	0	gene_id "Rv0013"; transcript_id "Rv0013.1";
gi|57116681|ref|NC_000962.2|	MT_H37RV_GB_ORF	exon	14914	15612	.	+	.	gene_id "Rv0013"; transcript_id "Rv0013.1";
gi|57116681|ref|NC_000962.2|	MT_H37RV_GB_ORF	CDS	14914	15609	.	+	0	gene_id "Rv0013"; transcript_id "Rv0013.1";
gi|57116681|ref|NC_000962.2|	MT_H37RV_GB_ORF	start_codon	17468	17470	.	-	0	gene_id "Rv0014c"; transcript_id "Rv0014c.1";
gi|57116681|ref|NC_000962.2|	MT_H37RV_GB_ORF	stop_codon	15590	15592	.	-	0	gene_id "Rv0014c"; transcript_id "Rv0014c.1";
gi|57116681|ref|NC_000962.2|	MT_H37RV_GB_ORF	exon	15590	17470	.	-	.	gene_id "Rv0014c"; transcript_id "Rv0014c.1";
gi|57116681|ref|NC_000962.2|	MT_H37RV_GB_ORF	CDS	15593	17470	.	-	0	gene_id "Rv0014c"; transcript_id "Rv0014c.1";
gi|57116681|ref|NC_000962.2|	MT_H37RV_GB_ORF	start_codon	18760	18762	.	-	0	gene_id "Rv0015c"; transcript_id "Rv0015c.1";
gi|57116681|ref|NC_000962.2|	MT_H37RV_GB_ORF	stop_codon	17467	17469	.	-	0	gene_id "Rv0015c"; transcript_id "Rv0015c.1";
gi|57116681|ref|NC_000962.2|	MT_H37RV_GB_ORF	exon	17467	18762	.	-	.	gene_id "Rv0015c"; transcript_id "Rv0015c.1";
gi|57116681|ref|NC_000962.2|	MT_H37RV_GB_ORF	CDS	17470	18762	.	-	0	gene_id "Rv0015c"; transcript_id "Rv0015c.1";
gi|57116681|ref|NC_000962.2|	MT_H37RV_GB_ORF	start_codon	20232	20234	.	-	0	gene_id "Rv0016c"; transcript_id "Rv0016c.1";
gi|57116681|ref|NC_000962.2|	MT_H37RV_GB_ORF	stop_codon	18759	18761	.	-	0	gene_id "Rv0016c"; transcript_id "Rv0016c.1";
gi|57116681|ref|NC_000962.2|	MT_H37RV_GB_ORF	exon	18759	20234	.	-	.	gene_id "Rv0016c"; transcript_id "Rv0016c.1";
gi|57116681|ref|NC_000962.2|	MT_H37RV_GB_ORF	CDS	18762	20234	.	-	0	gene_id "Rv0016c"; transcript_id "Rv0016c.1";
gi|57116681|ref|NC_000962.2|	MT_H37RV_GB_ORF	start_codon	21638	21640	.	-	0	gene_id "Rv0017c"; transcript_id "Rv0017c.1";
gi|57116681|ref|NC_000962.2|	MT_H37RV_GB_ORF	stop_codon	20231	20233	.	-	0	gene_id "Rv0017c"; transcript_id "Rv0017c.1";
gi|57116681|ref|NC_000962.2|	MT_H37RV_GB_ORF	exon	20231	21640	.	-	.	gene_id "Rv0017c"; transcript_id "Rv0017c.1";
gi|57116681|ref|NC_000962.2|	MT_H37RV_GB_ORF	CDS	20234	21640	.	-	0	gene_id "Rv0017c"; transcript_id "Rv0017c.1";
gi|57116681|ref|NC_000962.2|	MT_H37RV_GB_ORF	start_codon	23179	23181	.	-	0	gene_id "Rv0018c"; transcript_id "Rv0018c.1";
gi|57116681|ref|NC_000962.2|	MT_H37RV_GB_ORF	stop_codon	21637	21639	.	-	0	gene_id "Rv0018c"; transcript_id "Rv0018c.1";
gi|57116681|ref|NC_000962.2|	MT_H37RV_GB_ORF	exon	21637	23181	.	-	.	gene_id "Rv0018c"; transcript_id "Rv0018c.1";
gi|57116681|ref|NC_000962.2|	MT_H37RV_GB_ORF	CDS	21640	23181	.	-	0	gene_id "Rv0018c"; transcript_id "Rv0018c.1";
gi|57116681|ref|NC_000962.2|	MT_H37RV_GB_ORF	start_codon	23735	23737	.	-	0	gene_id "Rv0019c"; transcript_id "Rv0019c.1";
gi|57116681|ref|NC_000962.2|	MT_H37RV_GB_ORF	stop_codon	23270	23272	.	-	0	gene_id "Rv0019c"; transcript_id "Rv0019c.1";
gi|57116681|ref|NC_000962.2|	MT_H37RV_GB_ORF	exon	23270	23737	.	-	.	gene_id "Rv0019c"; transcript_id "Rv0019c.1";
gi|57116681|ref|NC_000962.2|	MT_H37RV_GB_ORF	CDS	23273	23737	.	-	0	gene_id "Rv0019c"; transcript_id "Rv0019c.1";
gi|57116681|ref|NC_000962.2|	MT_H37RV_GB_ORF	start_codon	25442	25444	.	-	0	gene_id "Rv0020c"; transcript_id "Rv0020c.1";
gi|57116681|ref|NC_000962.2|	MT_H37RV_GB_ORF	stop_codon	23861	23863	.	-	0	gene_id "Rv0020c"; transcript_id "Rv0020c.1";
gi|57116681|ref|NC_000962.2|	MT_H37RV_GB_ORF	exon	23861	25444	.	-	.	gene_id "Rv0020c"; transcript_id "Rv0020c.1";
gi|57116681|ref|NC_000962.2|	MT_H37RV_GB_ORF	CDS	23864	25444	.	-	0	gene_id "Rv0020c"; transcript_id "Rv0020c.1";
gi|57116681|ref|NC_000962.2|	MT_H37RV_GB_ORF	start_codon	26879	26881	.	-	0	gene_id "Rv0021c"; transcript_id "Rv0021c.1";
gi|57116681|ref|NC_000962.2|	MT_H37RV_GB_ORF	stop_codon	25913	25915	.	-	0	gene_id "Rv0021c"; transcript_id "Rv0021c.1";
gi|57116681|ref|NC_000962.2|	MT_H37RV_GB_ORF	exon	25913	26881	.	-	.	gene_id "Rv0021c"; transcript_id "Rv0021c.1";
gi|57116681|ref|NC_000962.2|	MT_H37RV_GB_ORF	CDS	25916	26881	.	-	0	gene_id "Rv0021c"; transcript_id "Rv0021c.1";
gi|57116681|ref|NC_000962.2|	MT_H37RV_GB_ORF	start_codon	27440	27442	.	-	0	gene_id "Rv0022c"; transcript_id "Rv0022c.1";
gi|57116681|ref|NC_000962.2|	MT_H37RV_GB_ORF	stop_codon	27023	27025	.	-	0	gene_id "Rv0022c"; transcript_id "Rv0022c.1";
gi|57116681|ref|NC_000962.2|	MT_H37RV_GB_ORF	exon	27023	27442	.	-	.	gene_id "Rv0022c"; transcript_id "Rv0022c.1";
gi|57116681|ref|NC_000962.2|	MT_H37RV_GB_ORF	CDS	27026	27442	.	-	0	gene_id "Rv0022c"; transcript_id "Rv0022c.1";
gi|57116681|ref|NC_000962.2|	MT_H37RV_GB_ORF	start_codon	27595	27597	.	+	0	gene_id "Rv0023"; transcript_id "Rv0023.1";
gi|57116681|ref|NC_000962.2|	MT_H37RV_GB_ORF	stop_codon	28363	28365	.	+	0	gene_id "Rv0023"; transcript_id "Rv0023.1";
gi|57116681|ref|NC_000962.2|	MT_H37RV_GB_ORF	exon	27595	28365	.	+	.	gene_id "Rv0023"; transcript_id "Rv0023.1";
gi|57116681|ref|NC_000962.2|	MT_H37RV_GB_ORF	CDS	27595	28362	.	+	0	gene_id "Rv0023"; transcript_id "Rv0023.1";
gi|57116681|ref|NC_000962.2|	MT_H37RV_GB_ORF	start_codon	28362	28364	.	+	0	gene_id "Rv0024"; transcript_id "Rv0024.1";
gi|57116681|ref|NC_000962.2|	MT_H37RV_GB_ORF	stop_codon	29205	29207	.	+	0	gene_id "Rv0024"; transcript_id "Rv0024.1";
gi|57116681|ref|NC_000962.2|	MT_H37RV_GB_ORF	exon	28362	29207	.	+	.	gene_id "Rv0024"; transcript_id "Rv0024.1";
gi|57116681|ref|NC_000962.2|	MT_H37RV_GB_ORF	CDS	28362	29204	.	+	0	gene_id "Rv0024"; transcript_id "Rv0024.1";
gi|57116681|ref|NC_000962.2|	MT_H37RV_GB_ORF	start_codon	29245	29247	.	+	0	gene_id "Rv0025"; transcript_id "Rv0025.1";
gi|57116681|ref|NC_000962.2|	MT_H37RV_GB_ORF	stop_codon	29605	29607	.	+	0	gene_id "Rv0025"; transcript_id "Rv0025.1";
gi|57116681|ref|NC_000962.2|	MT_H37RV_GB_ORF	exon	29245	29607	.	+	.	gene_id "Rv0025"; transcript_id "Rv0025.1";
gi|57116681|ref|NC_000962.2|	MT_H37RV_GB_ORF	CDS	29245	29604	.	+	0	gene_id "Rv0025"; transcript_id "Rv0025.1";
gi|57116681|ref|NC_000962.2|	MT_H37RV_GB_ORF	start_codon	29722	29724	.	+	0	gene_id "Rv0026"; transcript_id "Rv0026.1";
gi|57116681|ref|NC_000962.2|	MT_H37RV_GB_ORF	stop_codon	31066	31068	.	+	0	gene_id "Rv0026"; transcript_id "Rv0026.1";
gi|57116681|ref|NC_000962.2|	MT_H37RV_GB_ORF	exon	29722	31068	.	+	.	gene_id "Rv0026"; transcript_id "Rv0026.1";
gi|57116681|ref|NC_000962.2|	MT_H37RV_GB_ORF	CDS	29722	31065	.	+	0	gene_id "Rv0026"; transcript_id "Rv0026.1";
gi|57116681|ref|NC_000962.2|	MT_H37RV_GB_ORF	start_codon	31189	31191	.	+	0	gene_id "Rv0027"; transcript_id "Rv0027.1";
gi|57116681|ref|NC_000962.2|	MT_H37RV_GB_ORF	stop_codon	31504	31506	.	+	0	gene_id "Rv0027"; transcript_id "Rv0027.1";
gi|57116681|ref|NC_000962.2|	MT_H37RV_GB_ORF	exon	31189	31506	.	+	.	gene_id "Rv0027"; transcript_id "Rv0027.1";
gi|57116681|ref|NC_000962.2|	MT_H37RV_GB_ORF	CDS	31189	31503	.	+	0	gene_id "Rv0027"; transcript_id "Rv0027.1";
gi|57116681|ref|NC_000962.2|	MT_H37RV_GB_ORF	start_codon	31514	31516	.	+	0	gene_id "Rv0028"; transcript_id "Rv0028.1";
gi|57116681|ref|NC_000962.2|	MT_H37RV_GB_ORF	stop_codon	31817	31819	.	+	0	gene_id "Rv0028"; transcript_id "Rv0028.1";
gi|57116681|ref|NC_000962.2|	MT_H37RV_GB_ORF	exon	31514	31819	.	+	.	gene_id "Rv0028"; transcript_id "Rv0028.1";
gi|57116681|ref|NC_000962.2|	MT_H37RV_GB_ORF	CDS	31514	31816	.	+	0	gene_id "Rv0028"; transcript_id "Rv0028.1";
gi|57116681|ref|NC_000962.2|	MT_H37RV_GB_ORF	start_codon	32057	32059	.	+	0	gene_id "Rv0029"; transcript_id "Rv0029.1";
gi|57116681|ref|NC_000962.2|	MT_H37RV_GB_ORF	stop_codon	33152	33154	.	+	0	gene_id "Rv0029"; transcript_id "Rv0029.1";
gi|57116681|ref|NC_000962.2|	MT_H37RV_GB_ORF	exon	32057	33154	.	+	.	gene_id "Rv0029"; transcript_id "Rv0029.1";
gi|57116681|ref|NC_000962.2|	MT_H37RV_GB_ORF	CDS	32057	33151	.	+	0	gene_id "Rv0029"; transcript_id "Rv0029.1";
gi|57116681|ref|NC_000962.2|	MT_H37RV_GB_ORF	start_codon	33224	33226	.	+	0	gene_id "Rv0030"; transcript_id "Rv0030.1";
gi|57116681|ref|NC_000962.2|	MT_H37RV_GB_ORF	stop_codon	33551	33553	.	+	0	gene_id "Rv0030"; transcript_id "Rv0030.1";
gi|57116681|ref|NC_000962.2|	MT_H37RV_GB_ORF	exon	33224	33553	.	+	.	gene_id "Rv0030"; transcript_id "Rv0030.1";
gi|57116681|ref|NC_000962.2|	MT_H37RV_GB_ORF	CDS	33224	33550	.	+	0	gene_id "Rv0030"; transcript_id "Rv0030.1";
gi|57116681|ref|NC_000962.2|	MT_H37RV_GB_ORF	start_codon	33582	33584	.	+	0	gene_id "Rv0031"; transcript_id "Rv0031.1";
gi|57116681|ref|NC_000962.2|	MT_H37RV_GB_ORF	stop_codon	33792	33794	.	+	0	gene_id "Rv0031"; transcript_id "Rv0031.1";
gi|57116681|ref|NC_000962.2|	MT_H37RV_GB_ORF	exon	33582	33794	.	+	.	gene_id "Rv0031"; transcript_id "Rv0031.1";
gi|57116681|ref|NC_000962.2|	MT_H37RV_GB_ORF	CDS	33582	33791	.	+	0	gene_id "Rv0031"; transcript_id "Rv0031.1";
gi|57116681|ref|NC_000962.2|	MT_H37RV_GB_ORF	start_codon	34295	34297	.	+	0	gene_id "Rv0032"; transcript_id "Rv0032.1";
gi|57116681|ref|NC_000962.2|	MT_H37RV_GB_ORF	stop_codon	36608	36610	.	+	0	gene_id "Rv0032"; transcript_id "Rv0032.1";
gi|57116681|ref|NC_000962.2|	MT_H37RV_GB_ORF	exon	34295	36610	.	+	.	gene_id "Rv0032"; transcript_id "Rv0032.1";
gi|57116681|ref|NC_000962.2|	MT_H37RV_GB_ORF	CDS	34295	36607	.	+	0	gene_id "Rv0032"; transcript_id "Rv0032.1";
gi|57116681|ref|NC_000962.2|	MT_H37RV_GB_ORF	start_codon	36607	36609	.	+	0	gene_id "Rv0033"; transcript_id "Rv0033.1";
gi|57116681|ref|NC_000962.2|	MT_H37RV_GB_ORF	stop_codon	36868	36870	.	+	0	gene_id "Rv0033"; transcript_id "Rv0033.1";
gi|57116681|ref|NC_000962.2|	MT_H37RV_GB_ORF	exon	36607	36870	.	+	.	gene_id "Rv0033"; transcript_id "Rv0033.1";
gi|57116681|ref|NC_000962.2|	MT_H37RV_GB_ORF	CDS	36607	36867	.	+	0	gene_id "Rv0033"; transcript_id "Rv0033.1";
gi|57116681|ref|NC_000962.2|	MT_H37RV_GB_ORF	start_codon	36867	36869	.	+	0	gene_id "Rv0034"; transcript_id "Rv0034.1";
gi|57116681|ref|NC_000962.2|	MT_H37RV_GB_ORF	stop_codon	37260	37262	.	+	0	gene_id "Rv0034"; transcript_id "Rv0034.1";
gi|57116681|ref|NC_000962.2|	MT_H37RV_GB_ORF	exon	36867	37262	.	+	.	gene_id "Rv0034"; transcript_id "Rv0034.1";
gi|57116681|ref|NC_000962.2|	MT_H37RV_GB_ORF	CDS	36867	37259	.	+	0	gene_id "Rv0034"; transcript_id "Rv0034.1";
gi|57116681|ref|NC_000962.2|	MT_H37RV_GB_ORF	start_codon	37259	37261	.	+	0	gene_id "Rv0035"; transcript_id "Rv0035.1";
gi|57116681|ref|NC_000962.2|	MT_H37RV_GB_ORF	stop_codon	38945	38947	.	+	0	gene_id "Rv0035"; transcript_id "Rv0035.1";
gi|57116681|ref|NC_000962.2|	MT_H37RV_GB_ORF	exon	37259	38947	.	+	.	gene_id "Rv0035"; transcript_id "Rv0035.1";
gi|57116681|ref|NC_000962.2|	MT_H37RV_GB_ORF	CDS	37259	38944	.	+	0	gene_id "Rv0035"; transcript_id "Rv0035.1";
gi|57116681|ref|NC_000962.2|	MT_H37RV_GB_ORF	start_codon	39827	39829	.	-	0	gene_id "Rv0036c"; transcript_id "Rv0036c.1";
gi|57116681|ref|NC_000962.2|	MT_H37RV_GB_ORF	stop_codon	39056	39058	.	-	0	gene_id "Rv0036c"; transcript_id "Rv0036c.1";
gi|57116681|ref|NC_000962.2|	MT_H37RV_GB_ORF	exon	39056	39829	.	-	.	gene_id "Rv0036c"; transcript_id "Rv0036c.1";
gi|57116681|ref|NC_000962.2|	MT_H37RV_GB_ORF	CDS	39059	39829	.	-	0	gene_id "Rv0036c"; transcript_id "Rv0036c.1";
gi|57116681|ref|NC_000962.2|	MT_H37RV_GB_ORF	start_codon	41200	41202	.	-	0	gene_id "Rv0037c"; transcript_id "Rv0037c.1";
gi|57116681|ref|NC_000962.2|	MT_H37RV_GB_ORF	stop_codon	39877	39879	.	-	0	gene_id "Rv0037c"; transcript_id "Rv0037c.1";
gi|57116681|ref|NC_000962.2|	MT_H37RV_GB_ORF	exon	39877	41202	.	-	.	gene_id "Rv0037c"; transcript_id "Rv0037c.1";
gi|57116681|ref|NC_000962.2|	MT_H37RV_GB_ORF	CDS	39880	41202	.	-	0	gene_id "Rv0037c"; transcript_id "Rv0037c.1";
gi|57116681|ref|NC_000962.2|	MT_H37RV_GB_ORF	start_codon	41304	41306	.	+	0	gene_id "Rv0038"; transcript_id "Rv0038.1";
gi|57116681|ref|NC_000962.2|	MT_H37RV_GB_ORF	stop_codon	41910	41912	.	+	0	gene_id "Rv0038"; transcript_id "Rv0038.1";
gi|57116681|ref|NC_000962.2|	MT_H37RV_GB_ORF	exon	41304	41912	.	+	.	gene_id "Rv0038"; transcript_id "Rv0038.1";
gi|57116681|ref|NC_000962.2|	MT_H37RV_GB_ORF	CDS	41304	41909	.	+	0	gene_id "Rv0038"; transcript_id "Rv0038.1";
gi|57116681|ref|NC_000962.2|	MT_H37RV_GB_ORF	start_codon	42349	42351	.	-	0	gene_id "Rv0039c"; transcript_id "Rv0039c.1";
gi|57116681|ref|NC_000962.2|	MT_H37RV_GB_ORF	stop_codon	42004	42006	.	-	0	gene_id "Rv0039c"; transcript_id "Rv0039c.1";
gi|57116681|ref|NC_000962.2|	MT_H37RV_GB_ORF	exon	42004	42351	.	-	.	gene_id "Rv0039c"; transcript_id "Rv0039c.1";
gi|57116681|ref|NC_000962.2|	MT_H37RV_GB_ORF	CDS	42007	42351	.	-	0	gene_id "Rv0039c"; transcript_id "Rv0039c.1";
gi|57116681|ref|NC_000962.2|	MT_H37RV_GB_ORF	start_codon	43363	43365	.	-	0	gene_id "Rv0040c"; transcript_id "Rv0040c.1";
gi|57116681|ref|NC_000962.2|	MT_H37RV_GB_ORF	stop_codon	42433	42435	.	-	0	gene_id "Rv0040c"; transcript_id "Rv0040c.1";
gi|57116681|ref|NC_000962.2|	MT_H37RV_GB_ORF	exon	42433	43365	.	-	.	gene_id "Rv0040c"; transcript_id "Rv0040c.1";
gi|57116681|ref|NC_000962.2|	MT_H37RV_GB_ORF	CDS	42436	43365	.	-	0	gene_id "Rv0040c"; transcript_id "Rv0040c.1";
gi|57116681|ref|NC_000962.2|	MT_H37RV_GB_ORF	start_codon	43562	43564	.	+	0	gene_id "Rv0041"; transcript_id "Rv0041.1";
gi|57116681|ref|NC_000962.2|	MT_H37RV_GB_ORF	stop_codon	46469	46471	.	+	0	gene_id "Rv0041"; transcript_id "Rv0041.1";
gi|57116681|ref|NC_000962.2|	MT_H37RV_GB_ORF	exon	43562	46471	.	+	.	gene_id "Rv0041"; transcript_id "Rv0041.1";
gi|57116681|ref|NC_000962.2|	MT_H37RV_GB_ORF	CDS	43562	46468	.	+	0	gene_id "Rv0041"; transcript_id "Rv0041.1";
gi|57116681|ref|NC_000962.2|	MT_H37RV_GB_ORF	start_codon	47205	47207	.	-	0	gene_id "Rv0042c"; transcript_id "Rv0042c.1";
gi|57116681|ref|NC_000962.2|	MT_H37RV_GB_ORF	stop_codon	46581	46583	.	-	0	gene_id "Rv0042c"; transcript_id "Rv0042c.1";
gi|57116681|ref|NC_000962.2|	MT_H37RV_GB_ORF	exon	46581	47207	.	-	.	gene_id "Rv0042c"; transcript_id "Rv0042c.1";
gi|57116681|ref|NC_000962.2|	MT_H37RV_GB_ORF	CDS	46584	47207	.	-	0	gene_id "Rv0042c"; transcript_id "Rv0042c.1";
gi|57116681|ref|NC_000962.2|	MT_H37RV_GB_ORF	start_codon	48098	48100	.	-	0	gene_id "Rv0043c"; transcript_id "Rv0043c.1";
gi|57116681|ref|NC_000962.2|	MT_H37RV_GB_ORF	stop_codon	47366	47368	.	-	0	gene_id "Rv0043c"; transcript_id "Rv0043c.1";
gi|57116681|ref|NC_000962.2|	MT_H37RV_GB_ORF	exon	47366	48100	.	-	.	gene_id "Rv0043c"; transcript_id "Rv0043c.1";
gi|57116681|ref|NC_000962.2|	MT_H37RV_GB_ORF	CDS	47369	48100	.	-	0	gene_id "Rv0043c"; transcript_id "Rv0043c.1";
gi|57116681|ref|NC_000962.2|	MT_H37RV_GB_ORF	start_codon	49025	49027	.	-	0	gene_id "Rv0044c"; transcript_id "Rv0044c.1";
gi|57116681|ref|NC_000962.2|	MT_H37RV_GB_ORF	stop_codon	48233	48235	.	-	0	gene_id "Rv0044c"; transcript_id "Rv0044c.1";
gi|57116681|ref|NC_000962.2|	MT_H37RV_GB_ORF	exon	48233	49027	.	-	.	gene_id "Rv0044c"; transcript_id "Rv0044c.1";
gi|57116681|ref|NC_000962.2|	MT_H37RV_GB_ORF	CDS	48236	49027	.	-	0	gene_id "Rv0044c"; transcript_id "Rv0044c.1";
gi|57116681|ref|NC_000962.2|	MT_H37RV_GB_ORF	start_codon	49937	49939	.	-	0	gene_id "Rv0045c"; transcript_id "Rv0045c.1";
gi|57116681|ref|NC_000962.2|	MT_H37RV_GB_ORF	stop_codon	49043	49045	.	-	0	gene_id "Rv0045c"; transcript_id "Rv0045c.1";
gi|57116681|ref|NC_000962.2|	MT_H37RV_GB_ORF	exon	49043	49939	.	-	.	gene_id "Rv0045c"; transcript_id "Rv0045c.1";
gi|57116681|ref|NC_000962.2|	MT_H37RV_GB_ORF	CDS	49046	49939	.	-	0	gene_id "Rv0045c"; transcript_id "Rv0045c.1";
gi|57116681|ref|NC_000962.2|	MT_H37RV_GB_ORF	start_codon	51122	51124	.	-	0	gene_id "Rv0046c"; transcript_id "Rv0046c.1";
gi|57116681|ref|NC_000962.2|	MT_H37RV_GB_ORF	stop_codon	50021	50023	.	-	0	gene_id "Rv0046c"; transcript_id "Rv0046c.1";
gi|57116681|ref|NC_000962.2|	MT_H37RV_GB_ORF	exon	50021	51124	.	-	.	gene_id "Rv0046c"; transcript_id "Rv0046c.1";
gi|57116681|ref|NC_000962.2|	MT_H37RV_GB_ORF	CDS	50024	51124	.	-	0	gene_id "Rv0046c"; transcript_id "Rv0046c.1";
gi|57116681|ref|NC_000962.2|	MT_H37RV_GB_ORF	start_codon	51725	51727	.	-	0	gene_id "Rv0047c"; transcript_id "Rv0047c.1";
gi|57116681|ref|NC_000962.2|	MT_H37RV_GB_ORF	stop_codon	51185	51187	.	-	0	gene_id "Rv0047c"; transcript_id "Rv0047c.1";
gi|57116681|ref|NC_000962.2|	MT_H37RV_GB_ORF	exon	51185	51727	.	-	.	gene_id "Rv0047c"; transcript_id "Rv0047c.1";
gi|57116681|ref|NC_000962.2|	MT_H37RV_GB_ORF	CDS	51188	51727	.	-	0	gene_id "Rv0047c"; transcript_id "Rv0047c.1";
gi|57116681|ref|NC_000962.2|	MT_H37RV_GB_ORF	start_codon	52695	52697	.	-	0	gene_id "Rv0048c"; transcript_id "Rv0048c.1";
gi|57116681|ref|NC_000962.2|	MT_H37RV_GB_ORF	stop_codon	51828	51830	.	-	0	gene_id "Rv0048c"; transcript_id "Rv0048c.1";
gi|57116681|ref|NC_000962.2|	MT_H37RV_GB_ORF	exon	51828	52697	.	-	.	gene_id "Rv0048c"; transcript_id "Rv0048c.1";
gi|57116681|ref|NC_000962.2|	MT_H37RV_GB_ORF	CDS	51831	52697	.	-	0	gene_id "Rv0048c"; transcript_id "Rv0048c.1";
gi|57116681|ref|NC_000962.2|	MT_H37RV_GB_ORF	start_codon	52831	52833	.	+	0	gene_id "Rv0049"; transcript_id "Rv0049.1";
gi|57116681|ref|NC_000962.2|	MT_H37RV_GB_ORF	stop_codon	53242	53244	.	+	0	gene_id "Rv0049"; transcript_id "Rv0049.1";
gi|57116681|ref|NC_000962.2|	MT_H37RV_GB_ORF	exon	52831	53244	.	+	.	gene_id "Rv0049"; transcript_id "Rv0049.1";
gi|57116681|ref|NC_000962.2|	MT_H37RV_GB_ORF	CDS	52831	53241	.	+	0	gene_id "Rv0049"; transcript_id "Rv0049.1";
gi|57116681|ref|NC_000962.2|	MT_H37RV_GB_ORF	start_codon	53663	53665	.	+	0	gene_id "Rv0050"; transcript_id "Rv0050.1";
gi|57116681|ref|NC_000962.2|	MT_H37RV_GB_ORF	stop_codon	55697	55699	.	+	0	gene_id "Rv0050"; transcript_id "Rv0050.1";
gi|57116681|ref|NC_000962.2|	MT_H37RV_GB_ORF	exon	53663	55699	.	+	.	gene_id "Rv0050"; transcript_id "Rv0050.1";
gi|57116681|ref|NC_000962.2|	MT_H37RV_GB_ORF	CDS	53663	55696	.	+	0	gene_id "Rv0050"; transcript_id "Rv0050.1";
gi|57116681|ref|NC_000962.2|	MT_H37RV_GB_ORF	start_codon	55696	55698	.	+	0	gene_id "Rv0051"; transcript_id "Rv0051.1";
gi|57116681|ref|NC_000962.2|	MT_H37RV_GB_ORF	stop_codon	57376	57378	.	+	0	gene_id "Rv0051"; transcript_id "Rv0051.1";
gi|57116681|ref|NC_000962.2|	MT_H37RV_GB_ORF	exon	55696	57378	.	+	.	gene_id "Rv0051"; transcript_id "Rv0051.1";
gi|57116681|ref|NC_000962.2|	MT_H37RV_GB_ORF	CDS	55696	57375	.	+	0	gene_id "Rv0051"; transcript_id "Rv0051.1";
gi|57116681|ref|NC_000962.2|	MT_H37RV_GB_ORF	start_codon	57410	57412	.	+	0	gene_id "Rv0052"; transcript_id "Rv0052.1";
gi|57116681|ref|NC_000962.2|	MT_H37RV_GB_ORF	stop_codon	57971	57973	.	+	0	gene_id "Rv0052"; transcript_id "Rv0052.1";
gi|57116681|ref|NC_000962.2|	MT_H37RV_GB_ORF	exon	57410	57973	.	+	.	gene_id "Rv0052"; transcript_id "Rv0052.1";
gi|57116681|ref|NC_000962.2|	MT_H37RV_GB_ORF	CDS	57410	57970	.	+	0	gene_id "Rv0052"; transcript_id "Rv0052.1";
gi|57116681|ref|NC_000962.2|	MT_H37RV_GB_ORF	start_codon	58192	58194	.	+	0	gene_id "Rv0053"; transcript_id "Rv0053.1";
gi|57116681|ref|NC_000962.2|	MT_H37RV_GB_ORF	stop_codon	58480	58482	.	+	0	gene_id "Rv0053"; transcript_id "Rv0053.1";
gi|57116681|ref|NC_000962.2|	MT_H37RV_GB_ORF	exon	58192	58482	.	+	.	gene_id "Rv0053"; transcript_id "Rv0053.1";
gi|57116681|ref|NC_000962.2|	MT_H37RV_GB_ORF	CDS	58192	58479	.	+	0	gene_id "Rv0053"; transcript_id "Rv0053.1";
gi|57116681|ref|NC_000962.2|	MT_H37RV_GB_ORF	start_codon	58586	58588	.	+	0	gene_id "Rv0054"; transcript_id "Rv0054.1";
gi|57116681|ref|NC_000962.2|	MT_H37RV_GB_ORF	stop_codon	59078	59080	.	+	0	gene_id "Rv0054"; transcript_id "Rv0054.1";
gi|57116681|ref|NC_000962.2|	MT_H37RV_GB_ORF	exon	58586	59080	.	+	.	gene_id "Rv0054"; transcript_id "Rv0054.1";
gi|57116681|ref|NC_000962.2|	MT_H37RV_GB_ORF	CDS	58586	59077	.	+	0	gene_id "Rv0054"; transcript_id "Rv0054.1";
gi|57116681|ref|NC_000962.2|	MT_H37RV_GB_ORF	start_codon	59122	59124	.	+	0	gene_id "Rv0055"; transcript_id "Rv0055.1";
gi|57116681|ref|NC_000962.2|	MT_H37RV_GB_ORF	stop_codon	59374	59376	.	+	0	gene_id "Rv0055"; transcript_id "Rv0055.1";
gi|57116681|ref|NC_000962.2|	MT_H37RV_GB_ORF	exon	59122	59376	.	+	.	gene_id "Rv0055"; transcript_id "Rv0055.1";
gi|57116681|ref|NC_000962.2|	MT_H37RV_GB_ORF	CDS	59122	59373	.	+	0	gene_id "Rv0055"; transcript_id "Rv0055.1";
gi|57116681|ref|NC_000962.2|	MT_H37RV_GB_ORF	start_codon	59409	59411	.	+	0	gene_id "Rv0056"; transcript_id "Rv0056.1";
gi|57116681|ref|NC_000962.2|	MT_H37RV_GB_ORF	stop_codon	59865	59867	.	+	0	gene_id "Rv0056"; transcript_id "Rv0056.1";
gi|57116681|ref|NC_000962.2|	MT_H37RV_GB_ORF	exon	59409	59867	.	+	.	gene_id "Rv0056"; transcript_id "Rv0056.1";
gi|57116681|ref|NC_000962.2|	MT_H37RV_GB_ORF	CDS	59409	59864	.	+	0	gene_id "Rv0056"; transcript_id "Rv0056.1";
gi|57116681|ref|NC_000962.2|	MT_H37RV_GB_ORF	start_codon	59896	59898	.	+	0	gene_id "Rv0057"; transcript_id "Rv0057.1";
gi|57116681|ref|NC_000962.2|	MT_H37RV_GB_ORF	stop_codon	60415	60417	.	+	0	gene_id "Rv0057"; transcript_id "Rv0057.1";
gi|57116681|ref|NC_000962.2|	MT_H37RV_GB_ORF	exon	59896	60417	.	+	.	gene_id "Rv0057"; transcript_id "Rv0057.1";
gi|57116681|ref|NC_000962.2|	MT_H37RV_GB_ORF	CDS	59896	60414	.	+	0	gene_id "Rv0057"; transcript_id "Rv0057.1";
gi|57116681|ref|NC_000962.2|	MT_H37RV_GB_ORF	start_codon	60396	60398	.	+	0	gene_id "Rv0058"; transcript_id "Rv0058.1";
gi|57116681|ref|NC_000962.2|	MT_H37RV_GB_ORF	stop_codon	63018	63020	.	+	0	gene_id "Rv0058"; transcript_id "Rv0058.1";
gi|57116681|ref|NC_000962.2|	MT_H37RV_GB_ORF	exon	60396	63020	.	+	.	gene_id "Rv0058"; transcript_id "Rv0058.1";
gi|57116681|ref|NC_000962.2|	MT_H37RV_GB_ORF	CDS	60396	63017	.	+	0	gene_id "Rv0058"; transcript_id "Rv0058.1";
gi|57116681|ref|NC_000962.2|	MT_H37RV_GB_ORF	start_codon	63200	63202	.	+	0	gene_id "Rv0059"; transcript_id "Rv0059.1";
gi|57116681|ref|NC_000962.2|	MT_H37RV_GB_ORF	stop_codon	63890	63892	.	+	0	gene_id "Rv0059"; transcript_id "Rv0059.1";
gi|57116681|ref|NC_000962.2|	MT_H37RV_GB_ORF	exon	63200	63892	.	+	.	gene_id "Rv0059"; transcript_id "Rv0059.1";
gi|57116681|ref|NC_000962.2|	MT_H37RV_GB_ORF	CDS	63200	63889	.	+	0	gene_id "Rv0059"; transcript_id "Rv0059.1";
gi|57116681|ref|NC_000962.2|	MT_H37RV_GB_ORF	start_codon	63909	63911	.	+	0	gene_id "Rv0060"; transcript_id "Rv0060.1";
gi|57116681|ref|NC_000962.2|	MT_H37RV_GB_ORF	stop_codon	64965	64967	.	+	0	gene_id "Rv0060"; transcript_id "Rv0060.1";
gi|57116681|ref|NC_000962.2|	MT_H37RV_GB_ORF	exon	63909	64967	.	+	.	gene_id "Rv0060"; transcript_id "Rv0060.1";
gi|57116681|ref|NC_000962.2|	MT_H37RV_GB_ORF	CDS	63909	64964	.	+	0	gene_id "Rv0060"; transcript_id "Rv0060.1";
gi|57116681|ref|NC_000962.2|	MT_H37RV_GB_ORF	start_codon	64991	64993	.	+	0	gene_id "Rv0061"; transcript_id "Rv0061.1";
gi|57116681|ref|NC_000962.2|	MT_H37RV_GB_ORF	stop_codon	65414	65416	.	+	0	gene_id "Rv0061"; transcript_id "Rv0061.1";
gi|57116681|ref|NC_000962.2|	MT_H37RV_GB_ORF	exon	64991	65416	.	+	.	gene_id "Rv0061"; transcript_id "Rv0061.1";
gi|57116681|ref|NC_000962.2|	MT_H37RV_GB_ORF	CDS	64991	65413	.	+	0	gene_id "Rv0061"; transcript_id "Rv0061.1";
gi|57116681|ref|NC_000962.2|	MT_H37RV_GB_ORF	start_codon	65552	65554	.	+	0	gene_id "Rv0062"; transcript_id "Rv0062.1";
gi|57116681|ref|NC_000962.2|	MT_H37RV_GB_ORF	stop_codon	66692	66694	.	+	0	gene_id "Rv0062"; transcript_id "Rv0062.1";
gi|57116681|ref|NC_000962.2|	MT_H37RV_GB_ORF	exon	65552	66694	.	+	.	gene_id "Rv0062"; transcript_id "Rv0062.1";
gi|57116681|ref|NC_000962.2|	MT_H37RV_GB_ORF	CDS	65552	66691	.	+	0	gene_id "Rv0062"; transcript_id "Rv0062.1";
gi|57116681|ref|NC_000962.2|	MT_H37RV_GB_ORF	start_codon	66923	66925	.	+	0	gene_id "Rv0063"; transcript_id "Rv0063.1";
gi|57116681|ref|NC_000962.2|	MT_H37RV_GB_ORF	stop_codon	68360	68362	.	+	0	gene_id "Rv0063"; transcript_id "Rv0063.1";
gi|57116681|ref|NC_000962.2|	MT_H37RV_GB_ORF	exon	66923	68362	.	+	.	gene_id "Rv0063"; transcript_id "Rv0063.1";
gi|57116681|ref|NC_000962.2|	MT_H37RV_GB_ORF	CDS	66923	68359	.	+	0	gene_id "Rv0063"; transcript_id "Rv0063.1";
gi|57116681|ref|NC_000962.2|	MT_H37RV_GB_ORF	start_codon	68620	68622	.	+	0	gene_id "Rv0064"; transcript_id "Rv0064.1";
gi|57116681|ref|NC_000962.2|	MT_H37RV_GB_ORF	stop_codon	71557	71559	.	+	0	gene_id "Rv0064"; transcript_id "Rv0064.1";
gi|57116681|ref|NC_000962.2|	MT_H37RV_GB_ORF	exon	68620	71559	.	+	.	gene_id "Rv0064"; transcript_id "Rv0064.1";
gi|57116681|ref|NC_000962.2|	MT_H37RV_GB_ORF	CDS	68620	71556	.	+	0	gene_id "Rv0064"; transcript_id "Rv0064.1";
gi|57116681|ref|NC_000962.2|	MT_H37RV_GB_ORF	start_codon	71821	71823	.	+	0	gene_id "Rv0065"; transcript_id "Rv0065.1";
gi|57116681|ref|NC_000962.2|	MT_H37RV_GB_ORF	stop_codon	72220	72222	.	+	0	gene_id "Rv0065"; transcript_id "Rv0065.1";
gi|57116681|ref|NC_000962.2|	MT_H37RV_GB_ORF	exon	71821	72222	.	+	.	gene_id "Rv0065"; transcript_id "Rv0065.1";
gi|57116681|ref|NC_000962.2|	MT_H37RV_GB_ORF	CDS	71821	72219	.	+	0	gene_id "Rv0065"; transcript_id "Rv0065.1";
gi|57116681|ref|NC_000962.2|	MT_H37RV_GB_ORF	start_codon	74509	74511	.	-	0	gene_id "Rv0066c"; transcript_id "Rv0066c.1";
gi|57116681|ref|NC_000962.2|	MT_H37RV_GB_ORF	stop_codon	72274	72276	.	-	0	gene_id "Rv0066c"; transcript_id "Rv0066c.1";
gi|57116681|ref|NC_000962.2|	MT_H37RV_GB_ORF	exon	72274	74511	.	-	.	gene_id "Rv0066c"; transcript_id "Rv0066c.1";
gi|57116681|ref|NC_000962.2|	MT_H37RV_GB_ORF	CDS	72277	74511	.	-	0	gene_id "Rv0066c"; transcript_id "Rv0066c.1";
gi|57116681|ref|NC_000962.2|	MT_H37RV_GB_ORF	start_codon	75196	75198	.	-	0	gene_id "Rv0067c"; transcript_id "Rv0067c.1";
gi|57116681|ref|NC_000962.2|	MT_H37RV_GB_ORF	stop_codon	74629	74631	.	-	0	gene_id "Rv0067c"; transcript_id "Rv0067c.1";
gi|57116681|ref|NC_000962.2|	MT_H37RV_GB_ORF	exon	74629	75198	.	-	.	gene_id "Rv0067c"; transcript_id "Rv0067c.1";
gi|57116681|ref|NC_000962.2|	MT_H37RV_GB_ORF	CDS	74632	75198	.	-	0	gene_id "Rv0067c"; transcript_id "Rv0067c.1";
gi|57116681|ref|NC_000962.2|	MT_H37RV_GB_ORF	start_codon	75301	75303	.	+	0	gene_id "Rv0068"; transcript_id "Rv0068.1";
gi|57116681|ref|NC_000962.2|	MT_H37RV_GB_ORF	stop_codon	76210	76212	.	+	0	gene_id "Rv0068"; transcript_id "Rv0068.1";
gi|57116681|ref|NC_000962.2|	MT_H37RV_GB_ORF	exon	75301	76212	.	+	.	gene_id "Rv0068"; transcript_id "Rv0068.1";
gi|57116681|ref|NC_000962.2|	MT_H37RV_GB_ORF	CDS	75301	76209	.	+	0	gene_id "Rv0068"; transcript_id "Rv0068.1";
gi|57116681|ref|NC_000962.2|	MT_H37RV_GB_ORF	start_codon	77620	77622	.	-	0	gene_id "Rv0069c"; transcript_id "Rv0069c.1";
gi|57116681|ref|NC_000962.2|	MT_H37RV_GB_ORF	stop_codon	76237	76239	.	-	0	gene_id "Rv0069c"; transcript_id "Rv0069c.1";
gi|57116681|ref|NC_000962.2|	MT_H37RV_GB_ORF	exon	76237	77622	.	-	.	gene_id "Rv0069c"; transcript_id "Rv0069c.1";
gi|57116681|ref|NC_000962.2|	MT_H37RV_GB_ORF	CDS	76240	77622	.	-	0	gene_id "Rv0069c"; transcript_id "Rv0069c.1";
gi|57116681|ref|NC_000962.2|	MT_H37RV_GB_ORF	start_codon	78894	78896	.	-	0	gene_id "Rv0070c"; transcript_id "Rv0070c.1";
gi|57116681|ref|NC_000962.2|	MT_H37RV_GB_ORF	stop_codon	77619	77621	.	-	0	gene_id "Rv0070c"; transcript_id "Rv0070c.1";
gi|57116681|ref|NC_000962.2|	MT_H37RV_GB_ORF	exon	77619	78896	.	-	.	gene_id "Rv0070c"; transcript_id "Rv0070c.1";
gi|57116681|ref|NC_000962.2|	MT_H37RV_GB_ORF	CDS	77622	78896	.	-	0	gene_id "Rv0070c"; transcript_id "Rv0070c.1";
gi|57116681|ref|NC_000962.2|	MT_H37RV_GB_ORF	start_codon	79486	79488	.	+	0	gene_id "Rv0071"; transcript_id "Rv0071.1";
gi|57116681|ref|NC_000962.2|	MT_H37RV_GB_ORF	stop_codon	80191	80193	.	+	0	gene_id "Rv0071"; transcript_id "Rv0071.1";
gi|57116681|ref|NC_000962.2|	MT_H37RV_GB_ORF	exon	79486	80193	.	+	.	gene_id "Rv0071"; transcript_id "Rv0071.1";
gi|57116681|ref|NC_000962.2|	MT_H37RV_GB_ORF	CDS	79486	80190	.	+	0	gene_id "Rv0071"; transcript_id "Rv0071.1";
gi|57116681|ref|NC_000962.2|	MT_H37RV_GB_ORF	start_codon	80624	80626	.	+	0	gene_id "Rv0072"; transcript_id "Rv0072.1";
gi|57116681|ref|NC_000962.2|	MT_H37RV_GB_ORF	stop_codon	81671	81673	.	+	0	gene_id "Rv0072"; transcript_id "Rv0072.1";
gi|57116681|ref|NC_000962.2|	MT_H37RV_GB_ORF	exon	80624	81673	.	+	.	gene_id "Rv0072"; transcript_id "Rv0072.1";
gi|57116681|ref|NC_000962.2|	MT_H37RV_GB_ORF	CDS	80624	81670	.	+	0	gene_id "Rv0072"; transcript_id "Rv0072.1";
gi|57116681|ref|NC_000962.2|	MT_H37RV_GB_ORF	start_codon	81676	81678	.	+	0	gene_id "Rv0073"; transcript_id "Rv0073.1";
gi|57116681|ref|NC_000962.2|	MT_H37RV_GB_ORF	stop_codon	82666	82668	.	+	0	gene_id "Rv0073"; transcript_id "Rv0073.1";
gi|57116681|ref|NC_000962.2|	MT_H37RV_GB_ORF	exon	81676	82668	.	+	.	gene_id "Rv0073"; transcript_id "Rv0073.1";
gi|57116681|ref|NC_000962.2|	MT_H37RV_GB_ORF	CDS	81676	82665	.	+	0	gene_id "Rv0073"; transcript_id "Rv0073.1";
gi|57116681|ref|NC_000962.2|	MT_H37RV_GB_ORF	start_codon	82748	82750	.	+	0	gene_id "Rv0074"; transcript_id "Rv0074.1";
gi|57116681|ref|NC_000962.2|	MT_H37RV_GB_ORF	stop_codon	83981	83983	.	+	0	gene_id "Rv0074"; transcript_id "Rv0074.1";
gi|57116681|ref|NC_000962.2|	MT_H37RV_GB_ORF	exon	82748	83983	.	+	.	gene_id "Rv0074"; transcript_id "Rv0074.1";
gi|57116681|ref|NC_000962.2|	MT_H37RV_GB_ORF	CDS	82748	83980	.	+	0	gene_id "Rv0074"; transcript_id "Rv0074.1";
gi|57116681|ref|NC_000962.2|	MT_H37RV_GB_ORF	start_codon	83996	83998	.	+	0	gene_id "Rv0075"; transcript_id "Rv0075.1";
gi|57116681|ref|NC_000962.2|	MT_H37RV_GB_ORF	stop_codon	85166	85168	.	+	0	gene_id "Rv0075"; transcript_id "Rv0075.1";
gi|57116681|ref|NC_000962.2|	MT_H37RV_GB_ORF	exon	83996	85168	.	+	.	gene_id "Rv0075"; transcript_id "Rv0075.1";
gi|57116681|ref|NC_000962.2|	MT_H37RV_GB_ORF	CDS	83996	85165	.	+	0	gene_id "Rv0075"; transcript_id "Rv0075.1";
gi|57116681|ref|NC_000962.2|	MT_H37RV_GB_ORF	start_codon	85570	85572	.	-	0	gene_id "Rv0076c"; transcript_id "Rv0076c.1";
gi|57116681|ref|NC_000962.2|	MT_H37RV_GB_ORF	stop_codon	85183	85185	.	-	0	gene_id "Rv0076c"; transcript_id "Rv0076c.1";
gi|57116681|ref|NC_000962.2|	MT_H37RV_GB_ORF	exon	85183	85572	.	-	.	gene_id "Rv0076c"; transcript_id "Rv0076c.1";
gi|57116681|ref|NC_000962.2|	MT_H37RV_GB_ORF	CDS	85186	85572	.	-	0	gene_id "Rv0076c"; transcript_id "Rv0076c.1";
gi|57116681|ref|NC_000962.2|	MT_H37RV_GB_ORF	start_codon	86464	86466	.	-	0	gene_id "Rv0077c"; transcript_id "Rv0077c.1";
gi|57116681|ref|NC_000962.2|	MT_H37RV_GB_ORF	stop_codon	85636	85638	.	-	0	gene_id "Rv0077c"; transcript_id "Rv0077c.1";
gi|57116681|ref|NC_000962.2|	MT_H37RV_GB_ORF	exon	85636	86466	.	-	.	gene_id "Rv0077c"; transcript_id "Rv0077c.1";
gi|57116681|ref|NC_000962.2|	MT_H37RV_GB_ORF	CDS	85639	86466	.	-	0	gene_id "Rv0077c"; transcript_id "Rv0077c.1";
gi|57116681|ref|NC_000962.2|	MT_H37RV_GB_ORF	start_codon	86528	86530	.	+	0	gene_id "Rv0078"; transcript_id "Rv0078.1";
gi|57116681|ref|NC_000962.2|	MT_H37RV_GB_ORF	stop_codon	87131	87133	.	+	0	gene_id "Rv0078"; transcript_id "Rv0078.1";
gi|57116681|ref|NC_000962.2|	MT_H37RV_GB_ORF	exon	86528	87133	.	+	.	gene_id "Rv0078"; transcript_id "Rv0078.1";
gi|57116681|ref|NC_000962.2|	MT_H37RV_GB_ORF	CDS	86528	87130	.	+	0	gene_id "Rv0078"; transcript_id "Rv0078.1";
gi|57116681|ref|NC_000962.2|	MT_H37RV_GB_ORF	start_codon	87799	87801	.	-	0	gene_id "Rv0078A"; transcript_id "Rv0078A.1";
gi|57116681|ref|NC_000962.2|	MT_H37RV_GB_ORF	stop_codon	87208	87210	.	-	0	gene_id "Rv0078A"; transcript_id "Rv0078A.1";
gi|57116681|ref|NC_000962.2|	MT_H37RV_GB_ORF	exon	87208	87801	.	-	.	gene_id "Rv0078A"; transcript_id "Rv0078A.1";
gi|57116681|ref|NC_000962.2|	MT_H37RV_GB_ORF	CDS	87211	87801	.	-	0	gene_id "Rv0078A"; transcript_id "Rv0078A.1";
gi|57116681|ref|NC_000962.2|	MT_H37RV_GB_ORF	start_codon	88204	88206	.	+	0	gene_id "Rv0079"; transcript_id "Rv0079.1";
gi|57116681|ref|NC_000962.2|	MT_H37RV_GB_ORF	stop_codon	89023	89025	.	+	0	gene_id "Rv0079"; transcript_id "Rv0079.1";
gi|57116681|ref|NC_000962.2|	MT_H37RV_GB_ORF	exon	88204	89025	.	+	.	gene_id "Rv0079"; transcript_id "Rv0079.1";
gi|57116681|ref|NC_000962.2|	MT_H37RV_GB_ORF	CDS	88204	89022	.	+	0	gene_id "Rv0079"; transcript_id "Rv0079.1";
gi|57116681|ref|NC_000962.2|	MT_H37RV_GB_ORF	start_codon	89022	89024	.	+	0	gene_id "Rv0080"; transcript_id "Rv0080.1";
gi|57116681|ref|NC_000962.2|	MT_H37RV_GB_ORF	stop_codon	89478	89480	.	+	0	gene_id "Rv0080"; transcript_id "Rv0080.1";
gi|57116681|ref|NC_000962.2|	MT_H37RV_GB_ORF	exon	89022	89480	.	+	.	gene_id "Rv0080"; transcript_id "Rv0080.1";
gi|57116681|ref|NC_000962.2|	MT_H37RV_GB_ORF	CDS	89022	89477	.	+	0	gene_id "Rv0080"; transcript_id "Rv0080.1";
gi|57116681|ref|NC_000962.2|	MT_H37RV_GB_ORF	start_codon	89575	89577	.	+	0	gene_id "Rv0081"; transcript_id "Rv0081.1";
gi|57116681|ref|NC_000962.2|	MT_H37RV_GB_ORF	stop_codon	89917	89919	.	+	0	gene_id "Rv0081"; transcript_id "Rv0081.1";
gi|57116681|ref|NC_000962.2|	MT_H37RV_GB_ORF	exon	89575	89919	.	+	.	gene_id "Rv0081"; transcript_id "Rv0081.1";
gi|57116681|ref|NC_000962.2|	MT_H37RV_GB_ORF	CDS	89575	89916	.	+	0	gene_id "Rv0081"; transcript_id "Rv0081.1";
gi|57116681|ref|NC_000962.2|	MT_H37RV_GB_ORF	start_codon	89924	89926	.	+	0	gene_id "Rv0082"; transcript_id "Rv0082.1";
gi|57116681|ref|NC_000962.2|	MT_H37RV_GB_ORF	stop_codon	90401	90403	.	+	0	gene_id "Rv0082"; transcript_id "Rv0082.1";
gi|57116681|ref|NC_000962.2|	MT_H37RV_GB_ORF	exon	89924	90403	.	+	.	gene_id "Rv0082"; transcript_id "Rv0082.1";
gi|57116681|ref|NC_000962.2|	MT_H37RV_GB_ORF	CDS	89924	90400	.	+	0	gene_id "Rv0082"; transcript_id "Rv0082.1";
gi|57116681|ref|NC_000962.2|	MT_H37RV_GB_ORF	start_codon	90400	90402	.	+	0	gene_id "Rv0083"; transcript_id "Rv0083.1";
gi|57116681|ref|NC_000962.2|	MT_H37RV_GB_ORF	stop_codon	92320	92322	.	+	0	gene_id "Rv0083"; transcript_id "Rv0083.1";
gi|57116681|ref|NC_000962.2|	MT_H37RV_GB_ORF	exon	90400	92322	.	+	.	gene_id "Rv0083"; transcript_id "Rv0083.1";
gi|57116681|ref|NC_000962.2|	MT_H37RV_GB_ORF	CDS	90400	92319	.	+	0	gene_id "Rv0083"; transcript_id "Rv0083.1";
gi|57116681|ref|NC_000962.2|	MT_H37RV_GB_ORF	start_codon	92328	92330	.	+	0	gene_id "Rv0084"; transcript_id "Rv0084.1";
gi|57116681|ref|NC_000962.2|	MT_H37RV_GB_ORF	stop_codon	93276	93278	.	+	0	gene_id "Rv0084"; transcript_id "Rv0084.1";
gi|57116681|ref|NC_000962.2|	MT_H37RV_GB_ORF	exon	92328	93278	.	+	.	gene_id "Rv0084"; transcript_id "Rv0084.1";
gi|57116681|ref|NC_000962.2|	MT_H37RV_GB_ORF	CDS	92328	93275	.	+	0	gene_id "Rv0084"; transcript_id "Rv0084.1";
gi|57116681|ref|NC_000962.2|	MT_H37RV_GB_ORF	start_codon	93289	93291	.	+	0	gene_id "Rv0085"; transcript_id "Rv0085.1";
gi|57116681|ref|NC_000962.2|	MT_H37RV_GB_ORF	stop_codon	93949	93951	.	+	0	gene_id "Rv0085"; transcript_id "Rv0085.1";
gi|57116681|ref|NC_000962.2|	MT_H37RV_GB_ORF	exon	93289	93951	.	+	.	gene_id "Rv0085"; transcript_id "Rv0085.1";
gi|57116681|ref|NC_000962.2|	MT_H37RV_GB_ORF	CDS	93289	93948	.	+	0	gene_id "Rv0085"; transcript_id "Rv0085.1";
gi|57116681|ref|NC_000962.2|	MT_H37RV_GB_ORF	start_codon	93951	93953	.	+	0	gene_id "Rv0086"; transcript_id "Rv0086.1";
gi|57116681|ref|NC_000962.2|	MT_H37RV_GB_ORF	stop_codon	95415	95417	.	+	0	gene_id "Rv0086"; transcript_id "Rv0086.1";
gi|57116681|ref|NC_000962.2|	MT_H37RV_GB_ORF	exon	93951	95417	.	+	.	gene_id "Rv0086"; transcript_id "Rv0086.1";
gi|57116681|ref|NC_000962.2|	MT_H37RV_GB_ORF	CDS	93951	95414	.	+	0	gene_id "Rv0086"; transcript_id "Rv0086.1";
gi|57116681|ref|NC_000962.2|	MT_H37RV_GB_ORF	start_codon	95414	95416	.	+	0	gene_id "Rv0087"; transcript_id "Rv0087.1";
gi|57116681|ref|NC_000962.2|	MT_H37RV_GB_ORF	stop_codon	96890	96892	.	+	0	gene_id "Rv0087"; transcript_id "Rv0087.1";
gi|57116681|ref|NC_000962.2|	MT_H37RV_GB_ORF	exon	95414	96892	.	+	.	gene_id "Rv0087"; transcript_id "Rv0087.1";
gi|57116681|ref|NC_000962.2|	MT_H37RV_GB_ORF	CDS	95414	96889	.	+	0	gene_id "Rv0087"; transcript_id "Rv0087.1";
gi|57116681|ref|NC_000962.2|	MT_H37RV_GB_ORF	start_codon	96927	96929	.	+	0	gene_id "Rv0088"; transcript_id "Rv0088.1";
gi|57116681|ref|NC_000962.2|	MT_H37RV_GB_ORF	stop_codon	97599	97601	.	+	0	gene_id "Rv0088"; transcript_id "Rv0088.1";
gi|57116681|ref|NC_000962.2|	MT_H37RV_GB_ORF	exon	96927	97601	.	+	.	gene_id "Rv0088"; transcript_id "Rv0088.1";
gi|57116681|ref|NC_000962.2|	MT_H37RV_GB_ORF	CDS	96927	97598	.	+	0	gene_id "Rv0088"; transcript_id "Rv0088.1";
gi|57116681|ref|NC_000962.2|	MT_H37RV_GB_ORF	start_codon	97758	97760	.	+	0	gene_id "Rv0089"; transcript_id "Rv0089.1";
gi|57116681|ref|NC_000962.2|	MT_H37RV_GB_ORF	stop_codon	98349	98351	.	+	0	gene_id "Rv0089"; transcript_id "Rv0089.1";
gi|57116681|ref|NC_000962.2|	MT_H37RV_GB_ORF	exon	97758	98351	.	+	.	gene_id "Rv0089"; transcript_id "Rv0089.1";
gi|57116681|ref|NC_000962.2|	MT_H37RV_GB_ORF	CDS	97758	98348	.	+	0	gene_id "Rv0089"; transcript_id "Rv0089.1";
gi|57116681|ref|NC_000962.2|	MT_H37RV_GB_ORF	start_codon	98480	98482	.	+	0	gene_id "Rv0090"; transcript_id "Rv0090.1";
gi|57116681|ref|NC_000962.2|	MT_H37RV_GB_ORF	stop_codon	99248	99250	.	+	0	gene_id "Rv0090"; transcript_id "Rv0090.1";
gi|57116681|ref|NC_000962.2|	MT_H37RV_GB_ORF	exon	98480	99250	.	+	.	gene_id "Rv0090"; transcript_id "Rv0090.1";
gi|57116681|ref|NC_000962.2|	MT_H37RV_GB_ORF	CDS	98480	99247	.	+	0	gene_id "Rv0090"; transcript_id "Rv0090.1";
gi|57116681|ref|NC_000962.2|	MT_H37RV_GB_ORF	start_codon	99684	99686	.	+	0	gene_id "Rv0091"; transcript_id "Rv0091.1";
gi|57116681|ref|NC_000962.2|	MT_H37RV_GB_ORF	stop_codon	100449	100451	.	+	0	gene_id "Rv0091"; transcript_id "Rv0091.1";
gi|57116681|ref|NC_000962.2|	MT_H37RV_GB_ORF	exon	99684	100451	.	+	.	gene_id "Rv0091"; transcript_id "Rv0091.1";
gi|57116681|ref|NC_000962.2|	MT_H37RV_GB_ORF	CDS	99684	100448	.	+	0	gene_id "Rv0091"; transcript_id "Rv0091.1";
gi|57116681|ref|NC_000962.2|	MT_H37RV_GB_ORF	start_codon	100583	100585	.	+	0	gene_id "Rv0092"; transcript_id "Rv0092.1";
gi|57116681|ref|NC_000962.2|	MT_H37RV_GB_ORF	stop_codon	102866	102868	.	+	0	gene_id "Rv0092"; transcript_id "Rv0092.1";
gi|57116681|ref|NC_000962.2|	MT_H37RV_GB_ORF	exon	100583	102868	.	+	.	gene_id "Rv0092"; transcript_id "Rv0092.1";
gi|57116681|ref|NC_000962.2|	MT_H37RV_GB_ORF	CDS	100583	102865	.	+	0	gene_id "Rv0092"; transcript_id "Rv0092.1";
gi|57116681|ref|NC_000962.2|	MT_H37RV_GB_ORF	start_codon	103661	103663	.	-	0	gene_id "Rv0093c"; transcript_id "Rv0093c.1";
gi|57116681|ref|NC_000962.2|	MT_H37RV_GB_ORF	stop_codon	102815	102817	.	-	0	gene_id "Rv0093c"; transcript_id "Rv0093c.1";
gi|57116681|ref|NC_000962.2|	MT_H37RV_GB_ORF	exon	102815	103663	.	-	.	gene_id "Rv0093c"; transcript_id "Rv0093c.1";
gi|57116681|ref|NC_000962.2|	MT_H37RV_GB_ORF	CDS	102818	103663	.	-	0	gene_id "Rv0093c"; transcript_id "Rv0093c.1";
gi|57116681|ref|NC_000962.2|	MT_H37RV_GB_ORF	start_codon	104661	104663	.	-	0	gene_id "Rv0094c"; transcript_id "Rv0094c.1";
gi|57116681|ref|NC_000962.2|	MT_H37RV_GB_ORF	stop_codon	103710	103712	.	-	0	gene_id "Rv0094c"; transcript_id "Rv0094c.1";
gi|57116681|ref|NC_000962.2|	MT_H37RV_GB_ORF	exon	103710	104663	.	-	.	gene_id "Rv0094c"; transcript_id "Rv0094c.1";
gi|57116681|ref|NC_000962.2|	MT_H37RV_GB_ORF	CDS	103713	104663	.	-	0	gene_id "Rv0094c"; transcript_id "Rv0094c.1";
gi|57116681|ref|NC_000962.2|	MT_H37RV_GB_ORF	start_codon	105213	105215	.	-	0	gene_id "Rv0095c"; transcript_id "Rv0095c.1";
gi|57116681|ref|NC_000962.2|	MT_H37RV_GB_ORF	stop_codon	104805	104807	.	-	0	gene_id "Rv0095c"; transcript_id "Rv0095c.1";
gi|57116681|ref|NC_000962.2|	MT_H37RV_GB_ORF	exon	104805	105215	.	-	.	gene_id "Rv0095c"; transcript_id "Rv0095c.1";
gi|57116681|ref|NC_000962.2|	MT_H37RV_GB_ORF	CDS	104808	105215	.	-	0	gene_id "Rv0095c"; transcript_id "Rv0095c.1";
gi|57116681|ref|NC_000962.2|	MT_H37RV_GB_ORF	start_codon	105324	105326	.	+	0	gene_id "Rv0096"; transcript_id "Rv0096.1";
gi|57116681|ref|NC_000962.2|	MT_H37RV_GB_ORF	stop_codon	106713	106715	.	+	0	gene_id "Rv0096"; transcript_id "Rv0096.1";
gi|57116681|ref|NC_000962.2|	MT_H37RV_GB_ORF	exon	105324	106715	.	+	.	gene_id "Rv0096"; transcript_id "Rv0096.1";
gi|57116681|ref|NC_000962.2|	MT_H37RV_GB_ORF	CDS	105324	106712	.	+	0	gene_id "Rv0096"; transcript_id "Rv0096.1";
gi|57116681|ref|NC_000962.2|	MT_H37RV_GB_ORF	start_codon	106734	106736	.	+	0	gene_id "Rv0097"; transcript_id "Rv0097.1";
gi|57116681|ref|NC_000962.2|	MT_H37RV_GB_ORF	stop_codon	107601	107603	.	+	0	gene_id "Rv0097"; transcript_id "Rv0097.1";
gi|57116681|ref|NC_000962.2|	MT_H37RV_GB_ORF	exon	106734	107603	.	+	.	gene_id "Rv0097"; transcript_id "Rv0097.1";
gi|57116681|ref|NC_000962.2|	MT_H37RV_GB_ORF	CDS	106734	107600	.	+	0	gene_id "Rv0097"; transcript_id "Rv0097.1";
gi|57116681|ref|NC_000962.2|	MT_H37RV_GB_ORF	start_codon	107600	107602	.	+	0	gene_id "Rv0098"; transcript_id "Rv0098.1";
gi|57116681|ref|NC_000962.2|	MT_H37RV_GB_ORF	stop_codon	108149	108151	.	+	0	gene_id "Rv0098"; transcript_id "Rv0098.1";
gi|57116681|ref|NC_000962.2|	MT_H37RV_GB_ORF	exon	107600	108151	.	+	.	gene_id "Rv0098"; transcript_id "Rv0098.1";
gi|57116681|ref|NC_000962.2|	MT_H37RV_GB_ORF	CDS	107600	108148	.	+	0	gene_id "Rv0098"; transcript_id "Rv0098.1";
gi|57116681|ref|NC_000962.2|	MT_H37RV_GB_ORF	start_codon	108156	108158	.	+	0	gene_id "Rv0099"; transcript_id "Rv0099.1";
gi|57116681|ref|NC_000962.2|	MT_H37RV_GB_ORF	stop_codon	109776	109778	.	+	0	gene_id "Rv0099"; transcript_id "Rv0099.1";
gi|57116681|ref|NC_000962.2|	MT_H37RV_GB_ORF	exon	108156	109778	.	+	.	gene_id "Rv0099"; transcript_id "Rv0099.1";
gi|57116681|ref|NC_000962.2|	MT_H37RV_GB_ORF	CDS	108156	109775	.	+	0	gene_id "Rv0099"; transcript_id "Rv0099.1";
gi|57116681|ref|NC_000962.2|	MT_H37RV_GB_ORF	start_codon	109783	109785	.	+	0	gene_id "Rv0100"; transcript_id "Rv0100.1";
gi|57116681|ref|NC_000962.2|	MT_H37RV_GB_ORF	stop_codon	110017	110019	.	+	0	gene_id "Rv0100"; transcript_id "Rv0100.1";
gi|57116681|ref|NC_000962.2|	MT_H37RV_GB_ORF	exon	109783	110019	.	+	.	gene_id "Rv0100"; transcript_id "Rv0100.1";
gi|57116681|ref|NC_000962.2|	MT_H37RV_GB_ORF	CDS	109783	110016	.	+	0	gene_id "Rv0100"; transcript_id "Rv0100.1";
gi|57116681|ref|NC_000962.2|	MT_H37RV_GB_ORF	start_codon	110001	110003	.	+	0	gene_id "Rv0101"; transcript_id "Rv0101.1";
gi|57116681|ref|NC_000962.2|	MT_H37RV_GB_ORF	stop_codon	117537	117539	.	+	0	gene_id "Rv0101"; transcript_id "Rv0101.1";
gi|57116681|ref|NC_000962.2|	MT_H37RV_GB_ORF	exon	110001	117539	.	+	.	gene_id "Rv0101"; transcript_id "Rv0101.1";
gi|57116681|ref|NC_000962.2|	MT_H37RV_GB_ORF	CDS	110001	117536	.	+	0	gene_id "Rv0101"; transcript_id "Rv0101.1";
gi|57116681|ref|NC_000962.2|	MT_H37RV_GB_ORF	start_codon	117714	117716	.	+	0	gene_id "Rv0102"; transcript_id "Rv0102.1";
gi|57116681|ref|NC_000962.2|	MT_H37RV_GB_ORF	stop_codon	119697	119699	.	+	0	gene_id "Rv0102"; transcript_id "Rv0102.1";
gi|57116681|ref|NC_000962.2|	MT_H37RV_GB_ORF	exon	117714	119699	.	+	.	gene_id "Rv0102"; transcript_id "Rv0102.1";
gi|57116681|ref|NC_000962.2|	MT_H37RV_GB_ORF	CDS	117714	119696	.	+	0	gene_id "Rv0102"; transcript_id "Rv0102.1";
gi|57116681|ref|NC_000962.2|	MT_H37RV_GB_ORF	start_codon	122171	122173	.	-	0	gene_id "Rv0103c"; transcript_id "Rv0103c.1";
gi|57116681|ref|NC_000962.2|	MT_H37RV_GB_ORF	stop_codon	119915	119917	.	-	0	gene_id "Rv0103c"; transcript_id "Rv0103c.1";
gi|57116681|ref|NC_000962.2|	MT_H37RV_GB_ORF	exon	119915	122173	.	-	.	gene_id "Rv0103c"; transcript_id "Rv0103c.1";
gi|57116681|ref|NC_000962.2|	MT_H37RV_GB_ORF	CDS	119918	122173	.	-	0	gene_id "Rv0103c"; transcript_id "Rv0103c.1";
gi|57116681|ref|NC_000962.2|	MT_H37RV_GB_ORF	start_codon	122317	122319	.	+	0	gene_id "Rv0104"; transcript_id "Rv0104.1";
gi|57116681|ref|NC_000962.2|	MT_H37RV_GB_ORF	stop_codon	123829	123831	.	+	0	gene_id "Rv0104"; transcript_id "Rv0104.1";
gi|57116681|ref|NC_000962.2|	MT_H37RV_GB_ORF	exon	122317	123831	.	+	.	gene_id "Rv0104"; transcript_id "Rv0104.1";
gi|57116681|ref|NC_000962.2|	MT_H37RV_GB_ORF	CDS	122317	123828	.	+	0	gene_id "Rv0104"; transcript_id "Rv0104.1";
gi|57116681|ref|NC_000962.2|	MT_H37RV_GB_ORF	start_codon	124262	124264	.	-	0	gene_id "Rv0105c"; transcript_id "Rv0105c.1";
gi|57116681|ref|NC_000962.2|	MT_H37RV_GB_ORF	stop_codon	123980	123982	.	-	0	gene_id "Rv0105c"; transcript_id "Rv0105c.1";
gi|57116681|ref|NC_000962.2|	MT_H37RV_GB_ORF	exon	123980	124264	.	-	.	gene_id "Rv0105c"; transcript_id "Rv0105c.1";
gi|57116681|ref|NC_000962.2|	MT_H37RV_GB_ORF	CDS	123983	124264	.	-	0	gene_id "Rv0105c"; transcript_id "Rv0105c.1";
gi|57116681|ref|NC_000962.2|	MT_H37RV_GB_ORF	start_codon	124374	124376	.	+	0	gene_id "Rv0106"; transcript_id "Rv0106.1";
gi|57116681|ref|NC_000962.2|	MT_H37RV_GB_ORF	stop_codon	125568	125570	.	+	0	gene_id "Rv0106"; transcript_id "Rv0106.1";
gi|57116681|ref|NC_000962.2|	MT_H37RV_GB_ORF	exon	124374	125570	.	+	.	gene_id "Rv0106"; transcript_id "Rv0106.1";
gi|57116681|ref|NC_000962.2|	MT_H37RV_GB_ORF	CDS	124374	125567	.	+	0	gene_id "Rv0106"; transcript_id "Rv0106.1";
gi|57116681|ref|NC_000962.2|	MT_H37RV_GB_ORF	start_codon	130539	130541	.	-	0	gene_id "Rv0107c"; transcript_id "Rv0107c.1";
gi|57116681|ref|NC_000962.2|	MT_H37RV_GB_ORF	stop_codon	125643	125645	.	-	0	gene_id "Rv0107c"; transcript_id "Rv0107c.1";
gi|57116681|ref|NC_000962.2|	MT_H37RV_GB_ORF	exon	125643	130541	.	-	.	gene_id "Rv0107c"; transcript_id "Rv0107c.1";
gi|57116681|ref|NC_000962.2|	MT_H37RV_GB_ORF	CDS	125646	130541	.	-	0	gene_id "Rv0107c"; transcript_id "Rv0107c.1";
gi|57116681|ref|NC_000962.2|	MT_H37RV_GB_ORF	start_codon	131102	131104	.	-	0	gene_id "Rv0108c"; transcript_id "Rv0108c.1";
gi|57116681|ref|NC_000962.2|	MT_H37RV_GB_ORF	stop_codon	130895	130897	.	-	0	gene_id "Rv0108c"; transcript_id "Rv0108c.1";
gi|57116681|ref|NC_000962.2|	MT_H37RV_GB_ORF	exon	130895	131104	.	-	.	gene_id "Rv0108c"; transcript_id "Rv0108c.1";
gi|57116681|ref|NC_000962.2|	MT_H37RV_GB_ORF	CDS	130898	131104	.	-	0	gene_id "Rv0108c"; transcript_id "Rv0108c.1";
gi|57116681|ref|NC_000962.2|	MT_H37RV_GB_ORF	start_codon	131382	131384	.	+	0	gene_id "Rv0109"; transcript_id "Rv0109.1";
gi|57116681|ref|NC_000962.2|	MT_H37RV_GB_ORF	stop_codon	132870	132872	.	+	0	gene_id "Rv0109"; transcript_id "Rv0109.1";
gi|57116681|ref|NC_000962.2|	MT_H37RV_GB_ORF	exon	131382	132872	.	+	.	gene_id "Rv0109"; transcript_id "Rv0109.1";
gi|57116681|ref|NC_000962.2|	MT_H37RV_GB_ORF	CDS	131382	132869	.	+	0	gene_id "Rv0109"; transcript_id "Rv0109.1";
gi|57116681|ref|NC_000962.2|	MT_H37RV_GB_ORF	start_codon	133020	133022	.	+	0	gene_id "Rv0110"; transcript_id "Rv0110.1";
gi|57116681|ref|NC_000962.2|	MT_H37RV_GB_ORF	stop_codon	133767	133769	.	+	0	gene_id "Rv0110"; transcript_id "Rv0110.1";
gi|57116681|ref|NC_000962.2|	MT_H37RV_GB_ORF	exon	133020	133769	.	+	.	gene_id "Rv0110"; transcript_id "Rv0110.1";
gi|57116681|ref|NC_000962.2|	MT_H37RV_GB_ORF	CDS	133020	133766	.	+	0	gene_id "Rv0110"; transcript_id "Rv0110.1";
gi|57116681|ref|NC_000962.2|	MT_H37RV_GB_ORF	start_codon	133950	133952	.	+	0	gene_id "Rv0111"; transcript_id "Rv0111.1";
gi|57116681|ref|NC_000962.2|	MT_H37RV_GB_ORF	stop_codon	136005	136007	.	+	0	gene_id "Rv0111"; transcript_id "Rv0111.1";
gi|57116681|ref|NC_000962.2|	MT_H37RV_GB_ORF	exon	133950	136007	.	+	.	gene_id "Rv0111"; transcript_id "Rv0111.1";
gi|57116681|ref|NC_000962.2|	MT_H37RV_GB_ORF	CDS	133950	136004	.	+	0	gene_id "Rv0111"; transcript_id "Rv0111.1";
gi|57116681|ref|NC_000962.2|	MT_H37RV_GB_ORF	start_codon	136289	136291	.	+	0	gene_id "Rv0112"; transcript_id "Rv0112.1";
gi|57116681|ref|NC_000962.2|	MT_H37RV_GB_ORF	stop_codon	137243	137245	.	+	0	gene_id "Rv0112"; transcript_id "Rv0112.1";
gi|57116681|ref|NC_000962.2|	MT_H37RV_GB_ORF	exon	136289	137245	.	+	.	gene_id "Rv0112"; transcript_id "Rv0112.1";
gi|57116681|ref|NC_000962.2|	MT_H37RV_GB_ORF	CDS	136289	137242	.	+	0	gene_id "Rv0112"; transcript_id "Rv0112.1";
gi|57116681|ref|NC_000962.2|	MT_H37RV_GB_ORF	start_codon	137319	137321	.	+	0	gene_id "Rv0113"; transcript_id "Rv0113.1";
gi|57116681|ref|NC_000962.2|	MT_H37RV_GB_ORF	stop_codon	137907	137909	.	+	0	gene_id "Rv0113"; transcript_id "Rv0113.1";
gi|57116681|ref|NC_000962.2|	MT_H37RV_GB_ORF	exon	137319	137909	.	+	.	gene_id "Rv0113"; transcript_id "Rv0113.1";
gi|57116681|ref|NC_000962.2|	MT_H37RV_GB_ORF	CDS	137319	137906	.	+	0	gene_id "Rv0113"; transcript_id "Rv0113.1";
gi|57116681|ref|NC_000962.2|	MT_H37RV_GB_ORF	start_codon	137941	137943	.	+	0	gene_id "Rv0114"; transcript_id "Rv0114.1";
gi|57116681|ref|NC_000962.2|	MT_H37RV_GB_ORF	stop_codon	138511	138513	.	+	0	gene_id "Rv0114"; transcript_id "Rv0114.1";
gi|57116681|ref|NC_000962.2|	MT_H37RV_GB_ORF	exon	137941	138513	.	+	.	gene_id "Rv0114"; transcript_id "Rv0114.1";
gi|57116681|ref|NC_000962.2|	MT_H37RV_GB_ORF	CDS	137941	138510	.	+	0	gene_id "Rv0114"; transcript_id "Rv0114.1";
gi|57116681|ref|NC_000962.2|	MT_H37RV_GB_ORF	start_codon	138513	138515	.	+	0	gene_id "Rv0115"; transcript_id "Rv0115.1";
gi|57116681|ref|NC_000962.2|	MT_H37RV_GB_ORF	stop_codon	139671	139673	.	+	0	gene_id "Rv0115"; transcript_id "Rv0115.1";
gi|57116681|ref|NC_000962.2|	MT_H37RV_GB_ORF	exon	138513	139673	.	+	.	gene_id "Rv0115"; transcript_id "Rv0115.1";
gi|57116681|ref|NC_000962.2|	MT_H37RV_GB_ORF	CDS	138513	139670	.	+	0	gene_id "Rv0115"; transcript_id "Rv0115.1";
gi|57116681|ref|NC_000962.2|	MT_H37RV_GB_ORF	start_codon	141020	141022	.	-	0	gene_id "Rv0116c"; transcript_id "Rv0116c.1";
gi|57116681|ref|NC_000962.2|	MT_H37RV_GB_ORF	stop_codon	140267	140269	.	-	0	gene_id "Rv0116c"; transcript_id "Rv0116c.1";
gi|57116681|ref|NC_000962.2|	MT_H37RV_GB_ORF	exon	140267	141022	.	-	.	gene_id "Rv0116c"; transcript_id "Rv0116c.1";
gi|57116681|ref|NC_000962.2|	MT_H37RV_GB_ORF	CDS	140270	141022	.	-	0	gene_id "Rv0116c"; transcript_id "Rv0116c.1";
gi|57116681|ref|NC_000962.2|	MT_H37RV_GB_ORF	start_codon	141200	141202	.	+	0	gene_id "Rv0117"; transcript_id "Rv0117.1";
gi|57116681|ref|NC_000962.2|	MT_H37RV_GB_ORF	stop_codon	142142	142144	.	+	0	gene_id "Rv0117"; transcript_id "Rv0117.1";
gi|57116681|ref|NC_000962.2|	MT_H37RV_GB_ORF	exon	141200	142144	.	+	.	gene_id "Rv0117"; transcript_id "Rv0117.1";
gi|57116681|ref|NC_000962.2|	MT_H37RV_GB_ORF	CDS	141200	142141	.	+	0	gene_id "Rv0117"; transcript_id "Rv0117.1";
gi|57116681|ref|NC_000962.2|	MT_H37RV_GB_ORF	start_codon	143874	143876	.	-	0	gene_id "Rv0118c"; transcript_id "Rv0118c.1";
gi|57116681|ref|NC_000962.2|	MT_H37RV_GB_ORF	stop_codon	142128	142130	.	-	0	gene_id "Rv0118c"; transcript_id "Rv0118c.1";
gi|57116681|ref|NC_000962.2|	MT_H37RV_GB_ORF	exon	142128	143876	.	-	.	gene_id "Rv0118c"; transcript_id "Rv0118c.1";
gi|57116681|ref|NC_000962.2|	MT_H37RV_GB_ORF	CDS	142131	143876	.	-	0	gene_id "Rv0118c"; transcript_id "Rv0118c.1";
gi|57116681|ref|NC_000962.2|	MT_H37RV_GB_ORF	start_codon	144049	144051	.	+	0	gene_id "Rv0119"; transcript_id "Rv0119.1";
gi|57116681|ref|NC_000962.2|	MT_H37RV_GB_ORF	stop_codon	145624	145626	.	+	0	gene_id "Rv0119"; transcript_id "Rv0119.1";
gi|57116681|ref|NC_000962.2|	MT_H37RV_GB_ORF	exon	144049	145626	.	+	.	gene_id "Rv0119"; transcript_id "Rv0119.1";
gi|57116681|ref|NC_000962.2|	MT_H37RV_GB_ORF	CDS	144049	145623	.	+	0	gene_id "Rv0119"; transcript_id "Rv0119.1";
gi|57116681|ref|NC_000962.2|	MT_H37RV_GB_ORF	start_codon	147769	147771	.	-	0	gene_id "Rv0120c"; transcript_id "Rv0120c.1";
gi|57116681|ref|NC_000962.2|	MT_H37RV_GB_ORF	stop_codon	145627	145629	.	-	0	gene_id "Rv0120c"; transcript_id "Rv0120c.1";
gi|57116681|ref|NC_000962.2|	MT_H37RV_GB_ORF	exon	145627	147771	.	-	.	gene_id "Rv0120c"; transcript_id "Rv0120c.1";
gi|57116681|ref|NC_000962.2|	MT_H37RV_GB_ORF	CDS	145630	147771	.	-	0	gene_id "Rv0120c"; transcript_id "Rv0120c.1";
gi|57116681|ref|NC_000962.2|	MT_H37RV_GB_ORF	start_codon	148340	148342	.	-	0	gene_id "Rv0121c"; transcript_id "Rv0121c.1";
gi|57116681|ref|NC_000962.2|	MT_H37RV_GB_ORF	stop_codon	147908	147910	.	-	0	gene_id "Rv0121c"; transcript_id "Rv0121c.1";
gi|57116681|ref|NC_000962.2|	MT_H37RV_GB_ORF	exon	147908	148342	.	-	.	gene_id "Rv0121c"; transcript_id "Rv0121c.1";
gi|57116681|ref|NC_000962.2|	MT_H37RV_GB_ORF	CDS	147911	148342	.	-	0	gene_id "Rv0121c"; transcript_id "Rv0121c.1";
gi|57116681|ref|NC_000962.2|	MT_H37RV_GB_ORF	start_codon	148491	148493	.	+	0	gene_id "Rv0122"; transcript_id "Rv0122.1";
gi|57116681|ref|NC_000962.2|	MT_H37RV_GB_ORF	stop_codon	148857	148859	.	+	0	gene_id "Rv0122"; transcript_id "Rv0122.1";
gi|57116681|ref|NC_000962.2|	MT_H37RV_GB_ORF	exon	148491	148859	.	+	.	gene_id "Rv0122"; transcript_id "Rv0122.1";
gi|57116681|ref|NC_000962.2|	MT_H37RV_GB_ORF	CDS	148491	148856	.	+	0	gene_id "Rv0122"; transcript_id "Rv0122.1";
gi|57116681|ref|NC_000962.2|	MT_H37RV_GB_ORF	start_codon	148856	148858	.	+	0	gene_id "Rv0123"; transcript_id "Rv0123.1";
gi|57116681|ref|NC_000962.2|	MT_H37RV_GB_ORF	stop_codon	149222	149224	.	+	0	gene_id "Rv0123"; transcript_id "Rv0123.1";
gi|57116681|ref|NC_000962.2|	MT_H37RV_GB_ORF	exon	148856	149224	.	+	.	gene_id "Rv0123"; transcript_id "Rv0123.1";
gi|57116681|ref|NC_000962.2|	MT_H37RV_GB_ORF	CDS	148856	149221	.	+	0	gene_id "Rv0123"; transcript_id "Rv0123.1";
gi|57116681|ref|NC_000962.2|	MT_H37RV_GB_ORF	start_codon	149533	149535	.	+	0	gene_id "Rv0124"; transcript_id "Rv0124.1";
gi|57116681|ref|NC_000962.2|	MT_H37RV_GB_ORF	stop_codon	150994	150996	.	+	0	gene_id "Rv0124"; transcript_id "Rv0124.1";
gi|57116681|ref|NC_000962.2|	MT_H37RV_GB_ORF	exon	149533	150996	.	+	.	gene_id "Rv0124"; transcript_id "Rv0124.1";
gi|57116681|ref|NC_000962.2|	MT_H37RV_GB_ORF	CDS	149533	150993	.	+	0	gene_id "Rv0124"; transcript_id "Rv0124.1";
gi|57116681|ref|NC_000962.2|	MT_H37RV_GB_ORF	start_codon	151148	151150	.	+	0	gene_id "Rv0125"; transcript_id "Rv0125.1";
gi|57116681|ref|NC_000962.2|	MT_H37RV_GB_ORF	stop_codon	152213	152215	.	+	0	gene_id "Rv0125"; transcript_id "Rv0125.1";
gi|57116681|ref|NC_000962.2|	MT_H37RV_GB_ORF	exon	151148	152215	.	+	.	gene_id "Rv0125"; transcript_id "Rv0125.1";
gi|57116681|ref|NC_000962.2|	MT_H37RV_GB_ORF	CDS	151148	152212	.	+	0	gene_id "Rv0125"; transcript_id "Rv0125.1";
gi|57116681|ref|NC_000962.2|	MT_H37RV_GB_ORF	start_codon	152324	152326	.	+	0	gene_id "Rv0126"; transcript_id "Rv0126.1";
gi|57116681|ref|NC_000962.2|	MT_H37RV_GB_ORF	stop_codon	154127	154129	.	+	0	gene_id "Rv0126"; transcript_id "Rv0126.1";
gi|57116681|ref|NC_000962.2|	MT_H37RV_GB_ORF	exon	152324	154129	.	+	.	gene_id "Rv0126"; transcript_id "Rv0126.1";
gi|57116681|ref|NC_000962.2|	MT_H37RV_GB_ORF	CDS	152324	154126	.	+	0	gene_id "Rv0126"; transcript_id "Rv0126.1";
gi|57116681|ref|NC_000962.2|	MT_H37RV_GB_ORF	start_codon	154232	154234	.	+	0	gene_id "Rv0127"; transcript_id "Rv0127.1";
gi|57116681|ref|NC_000962.2|	MT_H37RV_GB_ORF	stop_codon	155597	155599	.	+	0	gene_id "Rv0127"; transcript_id "Rv0127.1";
gi|57116681|ref|NC_000962.2|	MT_H37RV_GB_ORF	exon	154232	155599	.	+	.	gene_id "Rv0127"; transcript_id "Rv0127.1";
gi|57116681|ref|NC_000962.2|	MT_H37RV_GB_ORF	CDS	154232	155596	.	+	0	gene_id "Rv0127"; transcript_id "Rv0127.1";
gi|57116681|ref|NC_000962.2|	MT_H37RV_GB_ORF	start_codon	155667	155669	.	+	0	gene_id "Rv0128"; transcript_id "Rv0128.1";
gi|57116681|ref|NC_000962.2|	MT_H37RV_GB_ORF	stop_codon	156444	156446	.	+	0	gene_id "Rv0128"; transcript_id "Rv0128.1";
gi|57116681|ref|NC_000962.2|	MT_H37RV_GB_ORF	exon	155667	156446	.	+	.	gene_id "Rv0128"; transcript_id "Rv0128.1";
gi|57116681|ref|NC_000962.2|	MT_H37RV_GB_ORF	CDS	155667	156443	.	+	0	gene_id "Rv0128"; transcript_id "Rv0128.1";
gi|57116681|ref|NC_000962.2|	MT_H37RV_GB_ORF	start_codon	157598	157600	.	-	0	gene_id "Rv0129c"; transcript_id "Rv0129c.1";
gi|57116681|ref|NC_000962.2|	MT_H37RV_GB_ORF	stop_codon	156578	156580	.	-	0	gene_id "Rv0129c"; transcript_id "Rv0129c.1";
gi|57116681|ref|NC_000962.2|	MT_H37RV_GB_ORF	exon	156578	157600	.	-	.	gene_id "Rv0129c"; transcript_id "Rv0129c.1";
gi|57116681|ref|NC_000962.2|	MT_H37RV_GB_ORF	CDS	156581	157600	.	-	0	gene_id "Rv0129c"; transcript_id "Rv0129c.1";
gi|57116681|ref|NC_000962.2|	MT_H37RV_GB_ORF	start_codon	157847	157849	.	+	0	gene_id "Rv0130"; transcript_id "Rv0130.1";
gi|57116681|ref|NC_000962.2|	MT_H37RV_GB_ORF	stop_codon	158300	158302	.	+	0	gene_id "Rv0130"; transcript_id "Rv0130.1";
gi|57116681|ref|NC_000962.2|	MT_H37RV_GB_ORF	exon	157847	158302	.	+	.	gene_id "Rv0130"; transcript_id "Rv0130.1";
gi|57116681|ref|NC_000962.2|	MT_H37RV_GB_ORF	CDS	157847	158299	.	+	0	gene_id "Rv0130"; transcript_id "Rv0130.1";
gi|57116681|ref|NC_000962.2|	MT_H37RV_GB_ORF	start_codon	159656	159658	.	-	0	gene_id "Rv0131c"; transcript_id "Rv0131c.1";
gi|57116681|ref|NC_000962.2|	MT_H37RV_GB_ORF	stop_codon	158315	158317	.	-	0	gene_id "Rv0131c"; transcript_id "Rv0131c.1";
gi|57116681|ref|NC_000962.2|	MT_H37RV_GB_ORF	exon	158315	159658	.	-	.	gene_id "Rv0131c"; transcript_id "Rv0131c.1";
gi|57116681|ref|NC_000962.2|	MT_H37RV_GB_ORF	CDS	158318	159658	.	-	0	gene_id "Rv0131c"; transcript_id "Rv0131c.1";
gi|57116681|ref|NC_000962.2|	MT_H37RV_GB_ORF	start_codon	160780	160782	.	-	0	gene_id "Rv0132c"; transcript_id "Rv0132c.1";
gi|57116681|ref|NC_000962.2|	MT_H37RV_GB_ORF	stop_codon	159700	159702	.	-	0	gene_id "Rv0132c"; transcript_id "Rv0132c.1";
gi|57116681|ref|NC_000962.2|	MT_H37RV_GB_ORF	exon	159700	160782	.	-	.	gene_id "Rv0132c"; transcript_id "Rv0132c.1";
gi|57116681|ref|NC_000962.2|	MT_H37RV_GB_ORF	CDS	159703	160782	.	-	0	gene_id "Rv0132c"; transcript_id "Rv0132c.1";
gi|57116681|ref|NC_000962.2|	MT_H37RV_GB_ORF	start_codon	160869	160871	.	+	0	gene_id "Rv0133"; transcript_id "Rv0133.1";
gi|57116681|ref|NC_000962.2|	MT_H37RV_GB_ORF	stop_codon	161472	161474	.	+	0	gene_id "Rv0133"; transcript_id "Rv0133.1";
gi|57116681|ref|NC_000962.2|	MT_H37RV_GB_ORF	exon	160869	161474	.	+	.	gene_id "Rv0133"; transcript_id "Rv0133.1";
gi|57116681|ref|NC_000962.2|	MT_H37RV_GB_ORF	CDS	160869	161471	.	+	0	gene_id "Rv0133"; transcript_id "Rv0133.1";
gi|57116681|ref|NC_000962.2|	MT_H37RV_GB_ORF	start_codon	161771	161773	.	+	0	gene_id "Rv0134"; transcript_id "Rv0134.1";
gi|57116681|ref|NC_000962.2|	MT_H37RV_GB_ORF	stop_codon	162671	162673	.	+	0	gene_id "Rv0134"; transcript_id "Rv0134.1";
gi|57116681|ref|NC_000962.2|	MT_H37RV_GB_ORF	exon	161771	162673	.	+	.	gene_id "Rv0134"; transcript_id "Rv0134.1";
gi|57116681|ref|NC_000962.2|	MT_H37RV_GB_ORF	CDS	161771	162670	.	+	0	gene_id "Rv0134"; transcript_id "Rv0134.1";
gi|57116681|ref|NC_000962.2|	MT_H37RV_GB_ORF	start_codon	163247	163249	.	-	0	gene_id "Rv0135c"; transcript_id "Rv0135c.1";
gi|57116681|ref|NC_000962.2|	MT_H37RV_GB_ORF	stop_codon	162644	162646	.	-	0	gene_id "Rv0135c"; transcript_id "Rv0135c.1";
gi|57116681|ref|NC_000962.2|	MT_H37RV_GB_ORF	exon	162644	163249	.	-	.	gene_id "Rv0135c"; transcript_id "Rv0135c.1";
gi|57116681|ref|NC_000962.2|	MT_H37RV_GB_ORF	CDS	162647	163249	.	-	0	gene_id "Rv0135c"; transcript_id "Rv0135c.1";
gi|57116681|ref|NC_000962.2|	MT_H37RV_GB_ORF	start_codon	163366	163368	.	+	0	gene_id "Rv0136"; transcript_id "Rv0136.1";
gi|57116681|ref|NC_000962.2|	MT_H37RV_GB_ORF	stop_codon	164689	164691	.	+	0	gene_id "Rv0136"; transcript_id "Rv0136.1";
gi|57116681|ref|NC_000962.2|	MT_H37RV_GB_ORF	exon	163366	164691	.	+	.	gene_id "Rv0136"; transcript_id "Rv0136.1";
gi|57116681|ref|NC_000962.2|	MT_H37RV_GB_ORF	CDS	163366	164688	.	+	0	gene_id "Rv0136"; transcript_id "Rv0136.1";
gi|57116681|ref|NC_000962.2|	MT_H37RV_GB_ORF	start_codon	165258	165260	.	-	0	gene_id "Rv0137c"; transcript_id "Rv0137c.1";
gi|57116681|ref|NC_000962.2|	MT_H37RV_GB_ORF	stop_codon	164712	164714	.	-	0	gene_id "Rv0137c"; transcript_id "Rv0137c.1";
gi|57116681|ref|NC_000962.2|	MT_H37RV_GB_ORF	exon	164712	165260	.	-	.	gene_id "Rv0137c"; transcript_id "Rv0137c.1";
gi|57116681|ref|NC_000962.2|	MT_H37RV_GB_ORF	CDS	164715	165260	.	-	0	gene_id "Rv0137c"; transcript_id "Rv0137c.1";
gi|57116681|ref|NC_000962.2|	MT_H37RV_GB_ORF	start_codon	165323	165325	.	+	0	gene_id "Rv0138"; transcript_id "Rv0138.1";
gi|57116681|ref|NC_000962.2|	MT_H37RV_GB_ORF	stop_codon	165824	165826	.	+	0	gene_id "Rv0138"; transcript_id "Rv0138.1";
gi|57116681|ref|NC_000962.2|	MT_H37RV_GB_ORF	exon	165323	165826	.	+	.	gene_id "Rv0138"; transcript_id "Rv0138.1";
gi|57116681|ref|NC_000962.2|	MT_H37RV_GB_ORF	CDS	165323	165823	.	+	0	gene_id "Rv0138"; transcript_id "Rv0138.1";
gi|57116681|ref|NC_000962.2|	MT_H37RV_GB_ORF	start_codon	165827	165829	.	+	0	gene_id "Rv0139"; transcript_id "Rv0139.1";
gi|57116681|ref|NC_000962.2|	MT_H37RV_GB_ORF	stop_codon	166847	166849	.	+	0	gene_id "Rv0139"; transcript_id "Rv0139.1";
gi|57116681|ref|NC_000962.2|	MT_H37RV_GB_ORF	exon	165827	166849	.	+	.	gene_id "Rv0139"; transcript_id "Rv0139.1";
gi|57116681|ref|NC_000962.2|	MT_H37RV_GB_ORF	CDS	165827	166846	.	+	0	gene_id "Rv0139"; transcript_id "Rv0139.1";
gi|57116681|ref|NC_000962.2|	MT_H37RV_GB_ORF	start_codon	166910	166912	.	+	0	gene_id "Rv0140"; transcript_id "Rv0140.1";
gi|57116681|ref|NC_000962.2|	MT_H37RV_GB_ORF	stop_codon	167288	167290	.	+	0	gene_id "Rv0140"; transcript_id "Rv0140.1";
gi|57116681|ref|NC_000962.2|	MT_H37RV_GB_ORF	exon	166910	167290	.	+	.	gene_id "Rv0140"; transcript_id "Rv0140.1";
gi|57116681|ref|NC_000962.2|	MT_H37RV_GB_ORF	CDS	166910	167287	.	+	0	gene_id "Rv0140"; transcript_id "Rv0140.1";
gi|57116681|ref|NC_000962.2|	MT_H37RV_GB_ORF	start_codon	167679	167681	.	-	0	gene_id "Rv0141c"; transcript_id "Rv0141c.1";
gi|57116681|ref|NC_000962.2|	MT_H37RV_GB_ORF	stop_codon	167271	167273	.	-	0	gene_id "Rv0141c"; transcript_id "Rv0141c.1";
gi|57116681|ref|NC_000962.2|	MT_H37RV_GB_ORF	exon	167271	167681	.	-	.	gene_id "Rv0141c"; transcript_id "Rv0141c.1";
gi|57116681|ref|NC_000962.2|	MT_H37RV_GB_ORF	CDS	167274	167681	.	-	0	gene_id "Rv0141c"; transcript_id "Rv0141c.1";
gi|57116681|ref|NC_000962.2|	MT_H37RV_GB_ORF	start_codon	167711	167713	.	+	0	gene_id "Rv0142"; transcript_id "Rv0142.1";
gi|57116681|ref|NC_000962.2|	MT_H37RV_GB_ORF	stop_codon	168635	168637	.	+	0	gene_id "Rv0142"; transcript_id "Rv0142.1";
gi|57116681|ref|NC_000962.2|	MT_H37RV_GB_ORF	exon	167711	168637	.	+	.	gene_id "Rv0142"; transcript_id "Rv0142.1";
gi|57116681|ref|NC_000962.2|	MT_H37RV_GB_ORF	CDS	167711	168634	.	+	0	gene_id "Rv0142"; transcript_id "Rv0142.1";
gi|57116681|ref|NC_000962.2|	MT_H37RV_GB_ORF	start_codon	170180	170182	.	-	0	gene_id "Rv0143c"; transcript_id "Rv0143c.1";
gi|57116681|ref|NC_000962.2|	MT_H37RV_GB_ORF	stop_codon	168704	168706	.	-	0	gene_id "Rv0143c"; transcript_id "Rv0143c.1";
gi|57116681|ref|NC_000962.2|	MT_H37RV_GB_ORF	exon	168704	170182	.	-	.	gene_id "Rv0143c"; transcript_id "Rv0143c.1";
gi|57116681|ref|NC_000962.2|	MT_H37RV_GB_ORF	CDS	168707	170182	.	-	0	gene_id "Rv0143c"; transcript_id "Rv0143c.1";
gi|57116681|ref|NC_000962.2|	MT_H37RV_GB_ORF	start_codon	170284	170286	.	+	0	gene_id "Rv0144"; transcript_id "Rv0144.1";
gi|57116681|ref|NC_000962.2|	MT_H37RV_GB_ORF	stop_codon	171124	171126	.	+	0	gene_id "Rv0144"; transcript_id "Rv0144.1";
gi|57116681|ref|NC_000962.2|	MT_H37RV_GB_ORF	exon	170284	171126	.	+	.	gene_id "Rv0144"; transcript_id "Rv0144.1";
gi|57116681|ref|NC_000962.2|	MT_H37RV_GB_ORF	CDS	170284	171123	.	+	0	gene_id "Rv0144"; transcript_id "Rv0144.1";
gi|57116681|ref|NC_000962.2|	MT_H37RV_GB_ORF	start_codon	171215	171217	.	+	0	gene_id "Rv0145"; transcript_id "Rv0145.1";
gi|57116681|ref|NC_000962.2|	MT_H37RV_GB_ORF	stop_codon	172166	172168	.	+	0	gene_id "Rv0145"; transcript_id "Rv0145.1";
gi|57116681|ref|NC_000962.2|	MT_H37RV_GB_ORF	exon	171215	172168	.	+	.	gene_id "Rv0145"; transcript_id "Rv0145.1";
gi|57116681|ref|NC_000962.2|	MT_H37RV_GB_ORF	CDS	171215	172165	.	+	0	gene_id "Rv0145"; transcript_id "Rv0145.1";
gi|57116681|ref|NC_000962.2|	MT_H37RV_GB_ORF	start_codon	172211	172213	.	+	0	gene_id "Rv0146"; transcript_id "Rv0146.1";
gi|57116681|ref|NC_000962.2|	MT_H37RV_GB_ORF	stop_codon	173141	173143	.	+	0	gene_id "Rv0146"; transcript_id "Rv0146.1";
gi|57116681|ref|NC_000962.2|	MT_H37RV_GB_ORF	exon	172211	173143	.	+	.	gene_id "Rv0146"; transcript_id "Rv0146.1";
gi|57116681|ref|NC_000962.2|	MT_H37RV_GB_ORF	CDS	172211	173140	.	+	0	gene_id "Rv0146"; transcript_id "Rv0146.1";
gi|57116681|ref|NC_000962.2|	MT_H37RV_GB_ORF	start_codon	173238	173240	.	+	0	gene_id "Rv0147"; transcript_id "Rv0147.1";
gi|57116681|ref|NC_000962.2|	MT_H37RV_GB_ORF	stop_codon	174756	174758	.	+	0	gene_id "Rv0147"; transcript_id "Rv0147.1";
gi|57116681|ref|NC_000962.2|	MT_H37RV_GB_ORF	exon	173238	174758	.	+	.	gene_id "Rv0147"; transcript_id "Rv0147.1";
gi|57116681|ref|NC_000962.2|	MT_H37RV_GB_ORF	CDS	173238	174755	.	+	0	gene_id "Rv0147"; transcript_id "Rv0147.1";
gi|57116681|ref|NC_000962.2|	MT_H37RV_GB_ORF	start_codon	174833	174835	.	+	0	gene_id "Rv0148"; transcript_id "Rv0148.1";
gi|57116681|ref|NC_000962.2|	MT_H37RV_GB_ORF	stop_codon	175691	175693	.	+	0	gene_id "Rv0148"; transcript_id "Rv0148.1";
gi|57116681|ref|NC_000962.2|	MT_H37RV_GB_ORF	exon	174833	175693	.	+	.	gene_id "Rv0148"; transcript_id "Rv0148.1";
gi|57116681|ref|NC_000962.2|	MT_H37RV_GB_ORF	CDS	174833	175690	.	+	0	gene_id "Rv0148"; transcript_id "Rv0148.1";
gi|57116681|ref|NC_000962.2|	MT_H37RV_GB_ORF	start_codon	175700	175702	.	+	0	gene_id "Rv0149"; transcript_id "Rv0149.1";
gi|57116681|ref|NC_000962.2|	MT_H37RV_GB_ORF	stop_codon	176666	176668	.	+	0	gene_id "Rv0149"; transcript_id "Rv0149.1";
gi|57116681|ref|NC_000962.2|	MT_H37RV_GB_ORF	exon	175700	176668	.	+	.	gene_id "Rv0149"; transcript_id "Rv0149.1";
gi|57116681|ref|NC_000962.2|	MT_H37RV_GB_ORF	CDS	175700	176665	.	+	0	gene_id "Rv0149"; transcript_id "Rv0149.1";
gi|57116681|ref|NC_000962.2|	MT_H37RV_GB_ORF	start_codon	176950	176952	.	-	0	gene_id "Rv0150c"; transcript_id "Rv0150c.1";
gi|57116681|ref|NC_000962.2|	MT_H37RV_GB_ORF	stop_codon	176665	176667	.	-	0	gene_id "Rv0150c"; transcript_id "Rv0150c.1";
gi|57116681|ref|NC_000962.2|	MT_H37RV_GB_ORF	exon	176665	176952	.	-	.	gene_id "Rv0150c"; transcript_id "Rv0150c.1";
gi|57116681|ref|NC_000962.2|	MT_H37RV_GB_ORF	CDS	176668	176952	.	-	0	gene_id "Rv0150c"; transcript_id "Rv0150c.1";
gi|57116681|ref|NC_000962.2|	MT_H37RV_GB_ORF	start_codon	179307	179309	.	-	0	gene_id "Rv0151c"; transcript_id "Rv0151c.1";
gi|57116681|ref|NC_000962.2|	MT_H37RV_GB_ORF	stop_codon	177543	177545	.	-	0	gene_id "Rv0151c"; transcript_id "Rv0151c.1";
gi|57116681|ref|NC_000962.2|	MT_H37RV_GB_ORF	exon	177543	179309	.	-	.	gene_id "Rv0151c"; transcript_id "Rv0151c.1";
gi|57116681|ref|NC_000962.2|	MT_H37RV_GB_ORF	CDS	177546	179309	.	-	0	gene_id "Rv0151c"; transcript_id "Rv0151c.1";
gi|57116681|ref|NC_000962.2|	MT_H37RV_GB_ORF	start_codon	180894	180896	.	-	0	gene_id "Rv0152c"; transcript_id "Rv0152c.1";
gi|57116681|ref|NC_000962.2|	MT_H37RV_GB_ORF	stop_codon	179319	179321	.	-	0	gene_id "Rv0152c"; transcript_id "Rv0152c.1";
gi|57116681|ref|NC_000962.2|	MT_H37RV_GB_ORF	exon	179319	180896	.	-	.	gene_id "Rv0152c"; transcript_id "Rv0152c.1";
gi|57116681|ref|NC_000962.2|	MT_H37RV_GB_ORF	CDS	179322	180896	.	-	0	gene_id "Rv0152c"; transcript_id "Rv0152c.1";
gi|57116681|ref|NC_000962.2|	MT_H37RV_GB_ORF	start_codon	181983	181985	.	-	0	gene_id "Rv0153c"; transcript_id "Rv0153c.1";
gi|57116681|ref|NC_000962.2|	MT_H37RV_GB_ORF	stop_codon	181155	181157	.	-	0	gene_id "Rv0153c"; transcript_id "Rv0153c.1";
gi|57116681|ref|NC_000962.2|	MT_H37RV_GB_ORF	exon	181155	181985	.	-	.	gene_id "Rv0153c"; transcript_id "Rv0153c.1";
gi|57116681|ref|NC_000962.2|	MT_H37RV_GB_ORF	CDS	181158	181985	.	-	0	gene_id "Rv0153c"; transcript_id "Rv0153c.1";
gi|57116681|ref|NC_000962.2|	MT_H37RV_GB_ORF	start_codon	183196	183198	.	-	0	gene_id "Rv0154c"; transcript_id "Rv0154c.1";
gi|57116681|ref|NC_000962.2|	MT_H37RV_GB_ORF	stop_codon	181987	181989	.	-	0	gene_id "Rv0154c"; transcript_id "Rv0154c.1";
gi|57116681|ref|NC_000962.2|	MT_H37RV_GB_ORF	exon	181987	183198	.	-	.	gene_id "Rv0154c"; transcript_id "Rv0154c.1";
gi|57116681|ref|NC_000962.2|	MT_H37RV_GB_ORF	CDS	181990	183198	.	-	0	gene_id "Rv0154c"; transcript_id "Rv0154c.1";
gi|57116681|ref|NC_000962.2|	MT_H37RV_GB_ORF	start_codon	183622	183624	.	+	0	gene_id "Rv0155"; transcript_id "Rv0155.1";
gi|57116681|ref|NC_000962.2|	MT_H37RV_GB_ORF	stop_codon	184720	184722	.	+	0	gene_id "Rv0155"; transcript_id "Rv0155.1";
gi|57116681|ref|NC_000962.2|	MT_H37RV_GB_ORF	exon	183622	184722	.	+	.	gene_id "Rv0155"; transcript_id "Rv0155.1";
gi|57116681|ref|NC_000962.2|	MT_H37RV_GB_ORF	CDS	183622	184719	.	+	0	gene_id "Rv0155"; transcript_id "Rv0155.1";
gi|57116681|ref|NC_000962.2|	MT_H37RV_GB_ORF	start_codon	184723	184725	.	+	0	gene_id "Rv0156"; transcript_id "Rv0156.1";
gi|57116681|ref|NC_000962.2|	MT_H37RV_GB_ORF	stop_codon	185053	185055	.	+	0	gene_id "Rv0156"; transcript_id "Rv0156.1";
gi|57116681|ref|NC_000962.2|	MT_H37RV_GB_ORF	exon	184723	185055	.	+	.	gene_id "Rv0156"; transcript_id "Rv0156.1";
gi|57116681|ref|NC_000962.2|	MT_H37RV_GB_ORF	CDS	184723	185052	.	+	0	gene_id "Rv0156"; transcript_id "Rv0156.1";
gi|57116681|ref|NC_000962.2|	MT_H37RV_GB_ORF	start_codon	185052	185054	.	+	0	gene_id "Rv0157"; transcript_id "Rv0157.1";
gi|57116681|ref|NC_000962.2|	MT_H37RV_GB_ORF	stop_codon	186477	186479	.	+	0	gene_id "Rv0157"; transcript_id "Rv0157.1";
gi|57116681|ref|NC_000962.2|	MT_H37RV_GB_ORF	exon	185052	186479	.	+	.	gene_id "Rv0157"; transcript_id "Rv0157.1";
gi|57116681|ref|NC_000962.2|	MT_H37RV_GB_ORF	CDS	185052	186476	.	+	0	gene_id "Rv0157"; transcript_id "Rv0157.1";
gi|57116681|ref|NC_000962.2|	MT_H37RV_GB_ORF	start_codon	186621	186623	.	-	0	gene_id "Rv0157A"; transcript_id "Rv0157A.1";
gi|57116681|ref|NC_000962.2|	MT_H37RV_GB_ORF	stop_codon	186495	186497	.	-	0	gene_id "Rv0157A"; transcript_id "Rv0157A.1";
gi|57116681|ref|NC_000962.2|	MT_H37RV_GB_ORF	exon	186495	186623	.	-	.	gene_id "Rv0157A"; transcript_id "Rv0157A.1";# Short protein
gi|57116681|ref|NC_000962.2|	MT_H37RV_GB_ORF	CDS	186498	186623	.	-	0	gene_id "Rv0157A"; transcript_id "Rv0157A.1";
gi|57116681|ref|NC_000962.2|	MT_H37RV_GB_ORF	start_codon	186785	186787	.	+	0	gene_id "Rv0158"; transcript_id "Rv0158.1";
gi|57116681|ref|NC_000962.2|	MT_H37RV_GB_ORF	stop_codon	187427	187429	.	+	0	gene_id "Rv0158"; transcript_id "Rv0158.1";
gi|57116681|ref|NC_000962.2|	MT_H37RV_GB_ORF	exon	186785	187429	.	+	.	gene_id "Rv0158"; transcript_id "Rv0158.1";
gi|57116681|ref|NC_000962.2|	MT_H37RV_GB_ORF	CDS	186785	187426	.	+	0	gene_id "Rv0158"; transcript_id "Rv0158.1";
gi|57116681|ref|NC_000962.2|	MT_H37RV_GB_ORF	start_codon	188837	188839	.	-	0	gene_id "Rv0159c"; transcript_id "Rv0159c.1";
gi|57116681|ref|NC_000962.2|	MT_H37RV_GB_ORF	stop_codon	187433	187435	.	-	0	gene_id "Rv0159c"; transcript_id "Rv0159c.1";
gi|57116681|ref|NC_000962.2|	MT_H37RV_GB_ORF	exon	187433	188839	.	-	.	gene_id "Rv0159c"; transcript_id "Rv0159c.1";
gi|57116681|ref|NC_000962.2|	MT_H37RV_GB_ORF	CDS	187436	188839	.	-	0	gene_id "Rv0159c"; transcript_id "Rv0159c.1";
gi|57116681|ref|NC_000962.2|	MT_H37RV_GB_ORF	start_codon	190437	190439	.	-	0	gene_id "Rv0160c"; transcript_id "Rv0160c.1";
gi|57116681|ref|NC_000962.2|	MT_H37RV_GB_ORF	stop_codon	188931	188933	.	-	0	gene_id "Rv0160c"; transcript_id "Rv0160c.1";
gi|57116681|ref|NC_000962.2|	MT_H37RV_GB_ORF	exon	188931	190439	.	-	.	gene_id "Rv0160c"; transcript_id "Rv0160c.1";
gi|57116681|ref|NC_000962.2|	MT_H37RV_GB_ORF	CDS	188934	190439	.	-	0	gene_id "Rv0160c"; transcript_id "Rv0160c.1";
gi|57116681|ref|NC_000962.2|	MT_H37RV_GB_ORF	start_codon	190607	190609	.	+	0	gene_id "Rv0161"; transcript_id "Rv0161.1";
gi|57116681|ref|NC_000962.2|	MT_H37RV_GB_ORF	stop_codon	191954	191956	.	+	0	gene_id "Rv0161"; transcript_id "Rv0161.1";
gi|57116681|ref|NC_000962.2|	MT_H37RV_GB_ORF	exon	190607	191956	.	+	.	gene_id "Rv0161"; transcript_id "Rv0161.1";
gi|57116681|ref|NC_000962.2|	MT_H37RV_GB_ORF	CDS	190607	191953	.	+	0	gene_id "Rv0161"; transcript_id "Rv0161.1";
gi|57116681|ref|NC_000962.2|	MT_H37RV_GB_ORF	start_codon	193133	193135	.	-	0	gene_id "Rv0162c"; transcript_id "Rv0162c.1";
gi|57116681|ref|NC_000962.2|	MT_H37RV_GB_ORF	stop_codon	191984	191986	.	-	0	gene_id "Rv0162c"; transcript_id "Rv0162c.1";
gi|57116681|ref|NC_000962.2|	MT_H37RV_GB_ORF	exon	191984	193135	.	-	.	gene_id "Rv0162c"; transcript_id "Rv0162c.1";
gi|57116681|ref|NC_000962.2|	MT_H37RV_GB_ORF	CDS	191987	193135	.	-	0	gene_id "Rv0162c"; transcript_id "Rv0162c.1";
gi|57116681|ref|NC_000962.2|	MT_H37RV_GB_ORF	start_codon	193117	193119	.	+	0	gene_id "Rv0163"; transcript_id "Rv0163.1";
gi|57116681|ref|NC_000962.2|	MT_H37RV_GB_ORF	stop_codon	193570	193572	.	+	0	gene_id "Rv0163"; transcript_id "Rv0163.1";
gi|57116681|ref|NC_000962.2|	MT_H37RV_GB_ORF	exon	193117	193572	.	+	.	gene_id "Rv0163"; transcript_id "Rv0163.1";
gi|57116681|ref|NC_000962.2|	MT_H37RV_GB_ORF	CDS	193117	193569	.	+	0	gene_id "Rv0163"; transcript_id "Rv0163.1";
gi|57116681|ref|NC_000962.2|	MT_H37RV_GB_ORF	start_codon	193626	193628	.	+	0	gene_id "Rv0164"; transcript_id "Rv0164.1";
gi|57116681|ref|NC_000962.2|	MT_H37RV_GB_ORF	stop_codon	194109	194111	.	+	0	gene_id "Rv0164"; transcript_id "Rv0164.1";
gi|57116681|ref|NC_000962.2|	MT_H37RV_GB_ORF	exon	193626	194111	.	+	.	gene_id "Rv0164"; transcript_id "Rv0164.1";
gi|57116681|ref|NC_000962.2|	MT_H37RV_GB_ORF	CDS	193626	194108	.	+	0	gene_id "Rv0164"; transcript_id "Rv0164.1";
gi|57116681|ref|NC_000962.2|	MT_H37RV_GB_ORF	start_codon	194936	194938	.	-	0	gene_id "Rv0165c"; transcript_id "Rv0165c.1";
gi|57116681|ref|NC_000962.2|	MT_H37RV_GB_ORF	stop_codon	194144	194146	.	-	0	gene_id "Rv0165c"; transcript_id "Rv0165c.1";
gi|57116681|ref|NC_000962.2|	MT_H37RV_GB_ORF	exon	194144	194938	.	-	.	gene_id "Rv0165c"; transcript_id "Rv0165c.1";
gi|57116681|ref|NC_000962.2|	MT_H37RV_GB_ORF	CDS	194147	194938	.	-	0	gene_id "Rv0165c"; transcript_id "Rv0165c.1";
gi|57116681|ref|NC_000962.2|	MT_H37RV_GB_ORF	start_codon	194993	194995	.	+	0	gene_id "Rv0166"; transcript_id "Rv0166.1";
gi|57116681|ref|NC_000962.2|	MT_H37RV_GB_ORF	stop_codon	196655	196657	.	+	0	gene_id "Rv0166"; transcript_id "Rv0166.1";
gi|57116681|ref|NC_000962.2|	MT_H37RV_GB_ORF	exon	194993	196657	.	+	.	gene_id "Rv0166"; transcript_id "Rv0166.1";
gi|57116681|ref|NC_000962.2|	MT_H37RV_GB_ORF	CDS	194993	196654	.	+	0	gene_id "Rv0166"; transcript_id "Rv0166.1";
gi|57116681|ref|NC_000962.2|	MT_H37RV_GB_ORF	start_codon	196861	196863	.	+	0	gene_id "Rv0167"; transcript_id "Rv0167.1";
gi|57116681|ref|NC_000962.2|	MT_H37RV_GB_ORF	stop_codon	197656	197658	.	+	0	gene_id "Rv0167"; transcript_id "Rv0167.1";
gi|57116681|ref|NC_000962.2|	MT_H37RV_GB_ORF	exon	196861	197658	.	+	.	gene_id "Rv0167"; transcript_id "Rv0167.1";
gi|57116681|ref|NC_000962.2|	MT_H37RV_GB_ORF	CDS	196861	197655	.	+	0	gene_id "Rv0167"; transcript_id "Rv0167.1";
gi|57116681|ref|NC_000962.2|	MT_H37RV_GB_ORF	start_codon	197660	197662	.	+	0	gene_id "Rv0168"; transcript_id "Rv0168.1";
gi|57116681|ref|NC_000962.2|	MT_H37RV_GB_ORF	stop_codon	198527	198529	.	+	0	gene_id "Rv0168"; transcript_id "Rv0168.1";
gi|57116681|ref|NC_000962.2|	MT_H37RV_GB_ORF	exon	197660	198529	.	+	.	gene_id "Rv0168"; transcript_id "Rv0168.1";
gi|57116681|ref|NC_000962.2|	MT_H37RV_GB_ORF	CDS	197660	198526	.	+	0	gene_id "Rv0168"; transcript_id "Rv0168.1";
gi|57116681|ref|NC_000962.2|	MT_H37RV_GB_ORF	start_codon	198534	198536	.	+	0	gene_id "Rv0169"; transcript_id "Rv0169.1";
gi|57116681|ref|NC_000962.2|	MT_H37RV_GB_ORF	stop_codon	199896	199898	.	+	0	gene_id "Rv0169"; transcript_id "Rv0169.1";
gi|57116681|ref|NC_000962.2|	MT_H37RV_GB_ORF	exon	198534	199898	.	+	.	gene_id "Rv0169"; transcript_id "Rv0169.1";
gi|57116681|ref|NC_000962.2|	MT_H37RV_GB_ORF	CDS	198534	199895	.	+	0	gene_id "Rv0169"; transcript_id "Rv0169.1";
gi|57116681|ref|NC_000962.2|	MT_H37RV_GB_ORF	start_codon	199895	199897	.	+	0	gene_id "Rv0170"; transcript_id "Rv0170.1";
gi|57116681|ref|NC_000962.2|	MT_H37RV_GB_ORF	stop_codon	200933	200935	.	+	0	gene_id "Rv0170"; transcript_id "Rv0170.1";
gi|57116681|ref|NC_000962.2|	MT_H37RV_GB_ORF	exon	199895	200935	.	+	.	gene_id "Rv0170"; transcript_id "Rv0170.1";
gi|57116681|ref|NC_000962.2|	MT_H37RV_GB_ORF	CDS	199895	200932	.	+	0	gene_id "Rv0170"; transcript_id "Rv0170.1";
gi|57116681|ref|NC_000962.2|	MT_H37RV_GB_ORF	start_codon	200932	200934	.	+	0	gene_id "Rv0171"; transcript_id "Rv0171.1";
gi|57116681|ref|NC_000962.2|	MT_H37RV_GB_ORF	stop_codon	202477	202479	.	+	0	gene_id "Rv0171"; transcript_id "Rv0171.1";
gi|57116681|ref|NC_000962.2|	MT_H37RV_GB_ORF	exon	200932	202479	.	+	.	gene_id "Rv0171"; transcript_id "Rv0171.1";
gi|57116681|ref|NC_000962.2|	MT_H37RV_GB_ORF	CDS	200932	202476	.	+	0	gene_id "Rv0171"; transcript_id "Rv0171.1";
gi|57116681|ref|NC_000962.2|	MT_H37RV_GB_ORF	start_codon	202476	202478	.	+	0	gene_id "Rv0172"; transcript_id "Rv0172.1";
gi|57116681|ref|NC_000962.2|	MT_H37RV_GB_ORF	stop_codon	204066	204068	.	+	0	gene_id "Rv0172"; transcript_id "Rv0172.1";
gi|57116681|ref|NC_000962.2|	MT_H37RV_GB_ORF	exon	202476	204068	.	+	.	gene_id "Rv0172"; transcript_id "Rv0172.1";
gi|57116681|ref|NC_000962.2|	MT_H37RV_GB_ORF	CDS	202476	204065	.	+	0	gene_id "Rv0172"; transcript_id "Rv0172.1";
gi|57116681|ref|NC_000962.2|	MT_H37RV_GB_ORF	start_codon	204065	204067	.	+	0	gene_id "Rv0173"; transcript_id "Rv0173.1";
gi|57116681|ref|NC_000962.2|	MT_H37RV_GB_ORF	stop_codon	205235	205237	.	+	0	gene_id "Rv0173"; transcript_id "Rv0173.1";
gi|57116681|ref|NC_000962.2|	MT_H37RV_GB_ORF	exon	204065	205237	.	+	.	gene_id "Rv0173"; transcript_id "Rv0173.1";
gi|57116681|ref|NC_000962.2|	MT_H37RV_GB_ORF	CDS	204065	205234	.	+	0	gene_id "Rv0173"; transcript_id "Rv0173.1";
gi|57116681|ref|NC_000962.2|	MT_H37RV_GB_ORF	start_codon	205231	205233	.	+	0	gene_id "Rv0174"; transcript_id "Rv0174.1";
gi|57116681|ref|NC_000962.2|	MT_H37RV_GB_ORF	stop_codon	206776	206778	.	+	0	gene_id "Rv0174"; transcript_id "Rv0174.1";
gi|57116681|ref|NC_000962.2|	MT_H37RV_GB_ORF	exon	205231	206778	.	+	.	gene_id "Rv0174"; transcript_id "Rv0174.1";
gi|57116681|ref|NC_000962.2|	MT_H37RV_GB_ORF	CDS	205231	206775	.	+	0	gene_id "Rv0174"; transcript_id "Rv0174.1";
gi|57116681|ref|NC_000962.2|	MT_H37RV_GB_ORF	start_codon	206814	206816	.	+	0	gene_id "Rv0175"; transcript_id "Rv0175.1";
gi|57116681|ref|NC_000962.2|	MT_H37RV_GB_ORF	stop_codon	207453	207455	.	+	0	gene_id "Rv0175"; transcript_id "Rv0175.1";
gi|57116681|ref|NC_000962.2|	MT_H37RV_GB_ORF	exon	206814	207455	.	+	.	gene_id "Rv0175"; transcript_id "Rv0175.1";
gi|57116681|ref|NC_000962.2|	MT_H37RV_GB_ORF	CDS	206814	207452	.	+	0	gene_id "Rv0175"; transcript_id "Rv0175.1";
gi|57116681|ref|NC_000962.2|	MT_H37RV_GB_ORF	start_codon	207452	207454	.	+	0	gene_id "Rv0176"; transcript_id "Rv0176.1";
gi|57116681|ref|NC_000962.2|	MT_H37RV_GB_ORF	stop_codon	208418	208420	.	+	0	gene_id "Rv0176"; transcript_id "Rv0176.1";
gi|57116681|ref|NC_000962.2|	MT_H37RV_GB_ORF	exon	207452	208420	.	+	.	gene_id "Rv0176"; transcript_id "Rv0176.1";
gi|57116681|ref|NC_000962.2|	MT_H37RV_GB_ORF	CDS	207452	208417	.	+	0	gene_id "Rv0176"; transcript_id "Rv0176.1";
gi|57116681|ref|NC_000962.2|	MT_H37RV_GB_ORF	start_codon	208417	208419	.	+	0	gene_id "Rv0177"; transcript_id "Rv0177.1";
gi|57116681|ref|NC_000962.2|	MT_H37RV_GB_ORF	stop_codon	208969	208971	.	+	0	gene_id "Rv0177"; transcript_id "Rv0177.1";
gi|57116681|ref|NC_000962.2|	MT_H37RV_GB_ORF	exon	208417	208971	.	+	.	gene_id "Rv0177"; transcript_id "Rv0177.1";
gi|57116681|ref|NC_000962.2|	MT_H37RV_GB_ORF	CDS	208417	208968	.	+	0	gene_id "Rv0177"; transcript_id "Rv0177.1";
gi|57116681|ref|NC_000962.2|	MT_H37RV_GB_ORF	start_codon	208938	208940	.	+	0	gene_id "Rv0178"; transcript_id "Rv0178.1";
gi|57116681|ref|NC_000962.2|	MT_H37RV_GB_ORF	stop_codon	209670	209672	.	+	0	gene_id "Rv0178"; transcript_id "Rv0178.1";
gi|57116681|ref|NC_000962.2|	MT_H37RV_GB_ORF	exon	208938	209672	.	+	.	gene_id "Rv0178"; transcript_id "Rv0178.1";
gi|57116681|ref|NC_000962.2|	MT_H37RV_GB_ORF	CDS	208938	209669	.	+	0	gene_id "Rv0178"; transcript_id "Rv0178.1";
gi|57116681|ref|NC_000962.2|	MT_H37RV_GB_ORF	start_codon	210810	210812	.	-	0	gene_id "Rv0179c"; transcript_id "Rv0179c.1";
gi|57116681|ref|NC_000962.2|	MT_H37RV_GB_ORF	stop_codon	209703	209705	.	-	0	gene_id "Rv0179c"; transcript_id "Rv0179c.1";
gi|57116681|ref|NC_000962.2|	MT_H37RV_GB_ORF	exon	209703	210812	.	-	.	gene_id "Rv0179c"; transcript_id "Rv0179c.1";
gi|57116681|ref|NC_000962.2|	MT_H37RV_GB_ORF	CDS	209706	210812	.	-	0	gene_id "Rv0179c"; transcript_id "Rv0179c.1";
gi|57116681|ref|NC_000962.2|	MT_H37RV_GB_ORF	start_codon	212248	212250	.	-	0	gene_id "Rv0180c"; transcript_id "Rv0180c.1";
gi|57116681|ref|NC_000962.2|	MT_H37RV_GB_ORF	stop_codon	210892	210894	.	-	0	gene_id "Rv0180c"; transcript_id "Rv0180c.1";
gi|57116681|ref|NC_000962.2|	MT_H37RV_GB_ORF	exon	210892	212250	.	-	.	gene_id "Rv0180c"; transcript_id "Rv0180c.1";
gi|57116681|ref|NC_000962.2|	MT_H37RV_GB_ORF	CDS	210895	212250	.	-	0	gene_id "Rv0180c"; transcript_id "Rv0180c.1";
gi|57116681|ref|NC_000962.2|	MT_H37RV_GB_ORF	start_codon	213009	213011	.	-	0	gene_id "Rv0181c"; transcript_id "Rv0181c.1";
gi|57116681|ref|NC_000962.2|	MT_H37RV_GB_ORF	stop_codon	212277	212279	.	-	0	gene_id "Rv0181c"; transcript_id "Rv0181c.1";
gi|57116681|ref|NC_000962.2|	MT_H37RV_GB_ORF	exon	212277	213011	.	-	.	gene_id "Rv0181c"; transcript_id "Rv0181c.1";
gi|57116681|ref|NC_000962.2|	MT_H37RV_GB_ORF	CDS	212280	213011	.	-	0	gene_id "Rv0181c"; transcript_id "Rv0181c.1";
gi|57116681|ref|NC_000962.2|	MT_H37RV_GB_ORF	start_codon	214138	214140	.	-	0	gene_id "Rv0182c"; transcript_id "Rv0182c.1";
gi|57116681|ref|NC_000962.2|	MT_H37RV_GB_ORF	stop_codon	213028	213030	.	-	0	gene_id "Rv0182c"; transcript_id "Rv0182c.1";
gi|57116681|ref|NC_000962.2|	MT_H37RV_GB_ORF	exon	213028	214140	.	-	.	gene_id "Rv0182c"; transcript_id "Rv0182c.1";
gi|57116681|ref|NC_000962.2|	MT_H37RV_GB_ORF	CDS	213031	214140	.	-	0	gene_id "Rv0182c"; transcript_id "Rv0182c.1";
gi|57116681|ref|NC_000962.2|	MT_H37RV_GB_ORF	start_codon	214088	214090	.	+	0	gene_id "Rv0183"; transcript_id "Rv0183.1";
gi|57116681|ref|NC_000962.2|	MT_H37RV_GB_ORF	stop_codon	214925	214927	.	+	0	gene_id "Rv0183"; transcript_id "Rv0183.1";
gi|57116681|ref|NC_000962.2|	MT_H37RV_GB_ORF	exon	214088	214927	.	+	.	gene_id "Rv0183"; transcript_id "Rv0183.1";
gi|57116681|ref|NC_000962.2|	MT_H37RV_GB_ORF	CDS	214088	214924	.	+	0	gene_id "Rv0183"; transcript_id "Rv0183.1";
gi|57116681|ref|NC_000962.2|	MT_H37RV_GB_ORF	start_codon	214969	214971	.	+	0	gene_id "Rv0184"; transcript_id "Rv0184.1";
gi|57116681|ref|NC_000962.2|	MT_H37RV_GB_ORF	stop_codon	215716	215718	.	+	0	gene_id "Rv0184"; transcript_id "Rv0184.1";
gi|57116681|ref|NC_000962.2|	MT_H37RV_GB_ORF	exon	214969	215718	.	+	.	gene_id "Rv0184"; transcript_id "Rv0184.1";
gi|57116681|ref|NC_000962.2|	MT_H37RV_GB_ORF	CDS	214969	215715	.	+	0	gene_id "Rv0184"; transcript_id "Rv0184.1";
gi|57116681|ref|NC_000962.2|	MT_H37RV_GB_ORF	start_codon	215715	215717	.	+	0	gene_id "Rv0185"; transcript_id "Rv0185.1";
gi|57116681|ref|NC_000962.2|	MT_H37RV_GB_ORF	stop_codon	216222	216224	.	+	0	gene_id "Rv0185"; transcript_id "Rv0185.1";
gi|57116681|ref|NC_000962.2|	MT_H37RV_GB_ORF	exon	215715	216224	.	+	.	gene_id "Rv0185"; transcript_id "Rv0185.1";
gi|57116681|ref|NC_000962.2|	MT_H37RV_GB_ORF	CDS	215715	216221	.	+	0	gene_id "Rv0185"; transcript_id "Rv0185.1";
gi|57116681|ref|NC_000962.2|	MT_H37RV_GB_ORF	start_codon	216269	216271	.	+	0	gene_id "Rv0186"; transcript_id "Rv0186.1";
gi|57116681|ref|NC_000962.2|	MT_H37RV_GB_ORF	stop_codon	218342	218344	.	+	0	gene_id "Rv0186"; transcript_id "Rv0186.1";
gi|57116681|ref|NC_000962.2|	MT_H37RV_GB_ORF	exon	216269	218344	.	+	.	gene_id "Rv0186"; transcript_id "Rv0186.1";
gi|57116681|ref|NC_000962.2|	MT_H37RV_GB_ORF	CDS	216269	218341	.	+	0	gene_id "Rv0186"; transcript_id "Rv0186.1";
gi|57116681|ref|NC_000962.2|	MT_H37RV_GB_ORF	start_codon	218705	218707	.	+	0	gene_id "Rv0187"; transcript_id "Rv0187.1";
gi|57116681|ref|NC_000962.2|	MT_H37RV_GB_ORF	stop_codon	219365	219367	.	+	0	gene_id "Rv0187"; transcript_id "Rv0187.1";
gi|57116681|ref|NC_000962.2|	MT_H37RV_GB_ORF	exon	218705	219367	.	+	.	gene_id "Rv0187"; transcript_id "Rv0187.1";
gi|57116681|ref|NC_000962.2|	MT_H37RV_GB_ORF	CDS	218705	219364	.	+	0	gene_id "Rv0187"; transcript_id "Rv0187.1";
gi|57116681|ref|NC_000962.2|	MT_H37RV_GB_ORF	start_codon	219486	219488	.	+	0	gene_id "Rv0188"; transcript_id "Rv0188.1";
gi|57116681|ref|NC_000962.2|	MT_H37RV_GB_ORF	stop_codon	219915	219917	.	+	0	gene_id "Rv0188"; transcript_id "Rv0188.1";
gi|57116681|ref|NC_000962.2|	MT_H37RV_GB_ORF	exon	219486	219917	.	+	.	gene_id "Rv0188"; transcript_id "Rv0188.1";
gi|57116681|ref|NC_000962.2|	MT_H37RV_GB_ORF	CDS	219486	219914	.	+	0	gene_id "Rv0188"; transcript_id "Rv0188.1";
gi|57116681|ref|NC_000962.2|	MT_H37RV_GB_ORF	start_codon	221721	221723	.	-	0	gene_id "Rv0189c"; transcript_id "Rv0189c.1";
gi|57116681|ref|NC_000962.2|	MT_H37RV_GB_ORF	stop_codon	219996	219998	.	-	0	gene_id "Rv0189c"; transcript_id "Rv0189c.1";
gi|57116681|ref|NC_000962.2|	MT_H37RV_GB_ORF	exon	219996	221723	.	-	.	gene_id "Rv0189c"; transcript_id "Rv0189c.1";
gi|57116681|ref|NC_000962.2|	MT_H37RV_GB_ORF	CDS	219999	221723	.	-	0	gene_id "Rv0189c"; transcript_id "Rv0189c.1";
gi|57116681|ref|NC_000962.2|	MT_H37RV_GB_ORF	start_codon	221871	221873	.	+	0	gene_id "Rv0190"; transcript_id "Rv0190.1";
gi|57116681|ref|NC_000962.2|	MT_H37RV_GB_ORF	stop_codon	222159	222161	.	+	0	gene_id "Rv0190"; transcript_id "Rv0190.1";
gi|57116681|ref|NC_000962.2|	MT_H37RV_GB_ORF	exon	221871	222161	.	+	.	gene_id "Rv0190"; transcript_id "Rv0190.1";
gi|57116681|ref|NC_000962.2|	MT_H37RV_GB_ORF	CDS	221871	222158	.	+	0	gene_id "Rv0190"; transcript_id "Rv0190.1";
gi|57116681|ref|NC_000962.2|	MT_H37RV_GB_ORF	start_codon	222289	222291	.	+	0	gene_id "Rv0191"; transcript_id "Rv0191.1";
gi|57116681|ref|NC_000962.2|	MT_H37RV_GB_ORF	stop_codon	223528	223530	.	+	0	gene_id "Rv0191"; transcript_id "Rv0191.1";
gi|57116681|ref|NC_000962.2|	MT_H37RV_GB_ORF	exon	222289	223530	.	+	.	gene_id "Rv0191"; transcript_id "Rv0191.1";
gi|57116681|ref|NC_000962.2|	MT_H37RV_GB_ORF	CDS	222289	223527	.	+	0	gene_id "Rv0191"; transcript_id "Rv0191.1";
gi|57116681|ref|NC_000962.2|	MT_H37RV_GB_ORF	start_codon	223564	223566	.	+	0	gene_id "Rv0192"; transcript_id "Rv0192.1";
gi|57116681|ref|NC_000962.2|	MT_H37RV_GB_ORF	stop_codon	224662	224664	.	+	0	gene_id "Rv0192"; transcript_id "Rv0192.1";
gi|57116681|ref|NC_000962.2|	MT_H37RV_GB_ORF	exon	223564	224664	.	+	.	gene_id "Rv0192"; transcript_id "Rv0192.1";
gi|57116681|ref|NC_000962.2|	MT_H37RV_GB_ORF	CDS	223564	224661	.	+	0	gene_id "Rv0192"; transcript_id "Rv0192.1";
gi|57116681|ref|NC_000962.2|	MT_H37RV_GB_ORF	start_codon	223607	223609	.	+	0	gene_id "Rv0192A"; transcript_id "Rv0192A.1";
gi|57116681|ref|NC_000962.2|	MT_H37RV_GB_ORF	stop_codon	223907	223909	.	+	0	gene_id "Rv0192A"; transcript_id "Rv0192A.1";
gi|57116681|ref|NC_000962.2|	MT_H37RV_GB_ORF	exon	223607	223909	.	+	.	gene_id "Rv0192A"; transcript_id "Rv0192A.1";
gi|57116681|ref|NC_000962.2|	MT_H37RV_GB_ORF	CDS	223607	223906	.	+	0	gene_id "Rv0192A"; transcript_id "Rv0192A.1";
gi|57116681|ref|NC_000962.2|	MT_H37RV_GB_ORF	start_codon	226569	226571	.	-	0	gene_id "Rv0193c"; transcript_id "Rv0193c.1";
gi|57116681|ref|NC_000962.2|	MT_H37RV_GB_ORF	stop_codon	224724	224726	.	-	0	gene_id "Rv0193c"; transcript_id "Rv0193c.1";
gi|57116681|ref|NC_000962.2|	MT_H37RV_GB_ORF	exon	224724	226571	.	-	.	gene_id "Rv0193c"; transcript_id "Rv0193c.1";
gi|57116681|ref|NC_000962.2|	MT_H37RV_GB_ORF	CDS	224727	226571	.	-	0	gene_id "Rv0193c"; transcript_id "Rv0193c.1";
gi|57116681|ref|NC_000962.2|	MT_H37RV_GB_ORF	start_codon	226878	226880	.	+	0	gene_id "Rv0194"; transcript_id "Rv0194.1";
gi|57116681|ref|NC_000962.2|	MT_H37RV_GB_ORF	stop_codon	230460	230462	.	+	0	gene_id "Rv0194"; transcript_id "Rv0194.1";
gi|57116681|ref|NC_000962.2|	MT_H37RV_GB_ORF	exon	226878	230462	.	+	.	gene_id "Rv0194"; transcript_id "Rv0194.1";
gi|57116681|ref|NC_000962.2|	MT_H37RV_GB_ORF	CDS	226878	230459	.	+	0	gene_id "Rv0194"; transcript_id "Rv0194.1";
gi|57116681|ref|NC_000962.2|	MT_H37RV_GB_ORF	start_codon	230899	230901	.	+	0	gene_id "Rv0195"; transcript_id "Rv0195.1";
gi|57116681|ref|NC_000962.2|	MT_H37RV_GB_ORF	stop_codon	231532	231534	.	+	0	gene_id "Rv0195"; transcript_id "Rv0195.1";
gi|57116681|ref|NC_000962.2|	MT_H37RV_GB_ORF	exon	230899	231534	.	+	.	gene_id "Rv0195"; transcript_id "Rv0195.1";
gi|57116681|ref|NC_000962.2|	MT_H37RV_GB_ORF	CDS	230899	231531	.	+	0	gene_id "Rv0195"; transcript_id "Rv0195.1";
gi|57116681|ref|NC_000962.2|	MT_H37RV_GB_ORF	start_codon	231647	231649	.	+	0	gene_id "Rv0196"; transcript_id "Rv0196.1";
gi|57116681|ref|NC_000962.2|	MT_H37RV_GB_ORF	stop_codon	232229	232231	.	+	0	gene_id "Rv0196"; transcript_id "Rv0196.1";
gi|57116681|ref|NC_000962.2|	MT_H37RV_GB_ORF	exon	231647	232231	.	+	.	gene_id "Rv0196"; transcript_id "Rv0196.1";
gi|57116681|ref|NC_000962.2|	MT_H37RV_GB_ORF	CDS	231647	232228	.	+	0	gene_id "Rv0196"; transcript_id "Rv0196.1";
gi|57116681|ref|NC_000962.2|	MT_H37RV_GB_ORF	start_codon	232231	232233	.	+	0	gene_id "Rv0197"; transcript_id "Rv0197.1";
gi|57116681|ref|NC_000962.2|	MT_H37RV_GB_ORF	stop_codon	234517	234519	.	+	0	gene_id "Rv0197"; transcript_id "Rv0197.1";
gi|57116681|ref|NC_000962.2|	MT_H37RV_GB_ORF	exon	232231	234519	.	+	.	gene_id "Rv0197"; transcript_id "Rv0197.1";
gi|57116681|ref|NC_000962.2|	MT_H37RV_GB_ORF	CDS	232231	234516	.	+	0	gene_id "Rv0197"; transcript_id "Rv0197.1";
gi|57116681|ref|NC_000962.2|	MT_H37RV_GB_ORF	start_codon	236505	236507	.	-	0	gene_id "Rv0198c"; transcript_id "Rv0198c.1";
gi|57116681|ref|NC_000962.2|	MT_H37RV_GB_ORF	stop_codon	234516	234518	.	-	0	gene_id "Rv0198c"; transcript_id "Rv0198c.1";
gi|57116681|ref|NC_000962.2|	MT_H37RV_GB_ORF	exon	234516	236507	.	-	.	gene_id "Rv0198c"; transcript_id "Rv0198c.1";
gi|57116681|ref|NC_000962.2|	MT_H37RV_GB_ORF	CDS	234519	236507	.	-	0	gene_id "Rv0198c"; transcript_id "Rv0198c.1";
gi|57116681|ref|NC_000962.2|	MT_H37RV_GB_ORF	start_codon	236550	236552	.	+	0	gene_id "Rv0199"; transcript_id "Rv0199.1";
gi|57116681|ref|NC_000962.2|	MT_H37RV_GB_ORF	stop_codon	237207	237209	.	+	0	gene_id "Rv0199"; transcript_id "Rv0199.1";
gi|57116681|ref|NC_000962.2|	MT_H37RV_GB_ORF	exon	236550	237209	.	+	.	gene_id "Rv0199"; transcript_id "Rv0199.1";
gi|57116681|ref|NC_000962.2|	MT_H37RV_GB_ORF	CDS	236550	237206	.	+	0	gene_id "Rv0199"; transcript_id "Rv0199.1";
gi|57116681|ref|NC_000962.2|	MT_H37RV_GB_ORF	start_codon	237206	237208	.	+	0	gene_id "Rv0200"; transcript_id "Rv0200.1";
gi|57116681|ref|NC_000962.2|	MT_H37RV_GB_ORF	stop_codon	237893	237895	.	+	0	gene_id "Rv0200"; transcript_id "Rv0200.1";
gi|57116681|ref|NC_000962.2|	MT_H37RV_GB_ORF	exon	237206	237895	.	+	.	gene_id "Rv0200"; transcript_id "Rv0200.1";
gi|57116681|ref|NC_000962.2|	MT_H37RV_GB_ORF	CDS	237206	237892	.	+	0	gene_id "Rv0200"; transcript_id "Rv0200.1";
gi|57116681|ref|NC_000962.2|	MT_H37RV_GB_ORF	start_codon	238393	238395	.	-	0	gene_id "Rv0201c"; transcript_id "Rv0201c.1";
gi|57116681|ref|NC_000962.2|	MT_H37RV_GB_ORF	stop_codon	237892	237894	.	-	0	gene_id "Rv0201c"; transcript_id "Rv0201c.1";
gi|57116681|ref|NC_000962.2|	MT_H37RV_GB_ORF	exon	237892	238395	.	-	.	gene_id "Rv0201c"; transcript_id "Rv0201c.1";
gi|57116681|ref|NC_000962.2|	MT_H37RV_GB_ORF	CDS	237895	238395	.	-	0	gene_id "Rv0201c"; transcript_id "Rv0201c.1";
gi|57116681|ref|NC_000962.2|	MT_H37RV_GB_ORF	start_codon	241290	241292	.	-	0	gene_id "Rv0202c"; transcript_id "Rv0202c.1";
gi|57116681|ref|NC_000962.2|	MT_H37RV_GB_ORF	stop_codon	238392	238394	.	-	0	gene_id "Rv0202c"; transcript_id "Rv0202c.1";
gi|57116681|ref|NC_000962.2|	MT_H37RV_GB_ORF	exon	238392	241292	.	-	.	gene_id "Rv0202c"; transcript_id "Rv0202c.1";
gi|57116681|ref|NC_000962.2|	MT_H37RV_GB_ORF	CDS	238395	241292	.	-	0	gene_id "Rv0202c"; transcript_id "Rv0202c.1";
gi|57116681|ref|NC_000962.2|	MT_H37RV_GB_ORF	start_codon	241514	241516	.	+	0	gene_id "Rv0203"; transcript_id "Rv0203.1";
gi|57116681|ref|NC_000962.2|	MT_H37RV_GB_ORF	stop_codon	241922	241924	.	+	0	gene_id "Rv0203"; transcript_id "Rv0203.1";
gi|57116681|ref|NC_000962.2|	MT_H37RV_GB_ORF	exon	241514	241924	.	+	.	gene_id "Rv0203"; transcript_id "Rv0203.1";
gi|57116681|ref|NC_000962.2|	MT_H37RV_GB_ORF	CDS	241514	241921	.	+	0	gene_id "Rv0203"; transcript_id "Rv0203.1";
gi|57116681|ref|NC_000962.2|	MT_H37RV_GB_ORF	start_codon	243212	243214	.	-	0	gene_id "Rv0204c"; transcript_id "Rv0204c.1";
gi|57116681|ref|NC_000962.2|	MT_H37RV_GB_ORF	stop_codon	241976	241978	.	-	0	gene_id "Rv0204c"; transcript_id "Rv0204c.1";
gi|57116681|ref|NC_000962.2|	MT_H37RV_GB_ORF	exon	241976	243214	.	-	.	gene_id "Rv0204c"; transcript_id "Rv0204c.1";
gi|57116681|ref|NC_000962.2|	MT_H37RV_GB_ORF	CDS	241979	243214	.	-	0	gene_id "Rv0204c"; transcript_id "Rv0204c.1";
gi|57116681|ref|NC_000962.2|	MT_H37RV_GB_ORF	start_codon	243384	243386	.	+	0	gene_id "Rv0205"; transcript_id "Rv0205.1";
gi|57116681|ref|NC_000962.2|	MT_H37RV_GB_ORF	stop_codon	244485	244487	.	+	0	gene_id "Rv0205"; transcript_id "Rv0205.1";
gi|57116681|ref|NC_000962.2|	MT_H37RV_GB_ORF	exon	243384	244487	.	+	.	gene_id "Rv0205"; transcript_id "Rv0205.1";
gi|57116681|ref|NC_000962.2|	MT_H37RV_GB_ORF	CDS	243384	244484	.	+	0	gene_id "Rv0205"; transcript_id "Rv0205.1";
gi|57116681|ref|NC_000962.2|	MT_H37RV_GB_ORF	start_codon	247316	247318	.	-	0	gene_id "Rv0206c"; transcript_id "Rv0206c.1";
gi|57116681|ref|NC_000962.2|	MT_H37RV_GB_ORF	stop_codon	244484	244486	.	-	0	gene_id "Rv0206c"; transcript_id "Rv0206c.1";
gi|57116681|ref|NC_000962.2|	MT_H37RV_GB_ORF	exon	244484	247318	.	-	.	gene_id "Rv0206c"; transcript_id "Rv0206c.1";
gi|57116681|ref|NC_000962.2|	MT_H37RV_GB_ORF	CDS	244487	247318	.	-	0	gene_id "Rv0206c"; transcript_id "Rv0206c.1";
gi|57116681|ref|NC_000962.2|	MT_H37RV_GB_ORF	start_codon	248110	248112	.	-	0	gene_id "Rv0207c"; transcript_id "Rv0207c.1";
gi|57116681|ref|NC_000962.2|	MT_H37RV_GB_ORF	stop_codon	247384	247386	.	-	0	gene_id "Rv0207c"; transcript_id "Rv0207c.1";
gi|57116681|ref|NC_000962.2|	MT_H37RV_GB_ORF	exon	247384	248112	.	-	.	gene_id "Rv0207c"; transcript_id "Rv0207c.1";
gi|57116681|ref|NC_000962.2|	MT_H37RV_GB_ORF	CDS	247387	248112	.	-	0	gene_id "Rv0207c"; transcript_id "Rv0207c.1";
gi|57116681|ref|NC_000962.2|	MT_H37RV_GB_ORF	start_codon	248904	248906	.	-	0	gene_id "Rv0208c"; transcript_id "Rv0208c.1";
gi|57116681|ref|NC_000962.2|	MT_H37RV_GB_ORF	stop_codon	248115	248117	.	-	0	gene_id "Rv0208c"; transcript_id "Rv0208c.1";
gi|57116681|ref|NC_000962.2|	MT_H37RV_GB_ORF	exon	248115	248906	.	-	.	gene_id "Rv0208c"; transcript_id "Rv0208c.1";
gi|57116681|ref|NC_000962.2|	MT_H37RV_GB_ORF	CDS	248118	248906	.	-	0	gene_id "Rv0208c"; transcript_id "Rv0208c.1";
gi|57116681|ref|NC_000962.2|	MT_H37RV_GB_ORF	start_codon	249038	249040	.	+	0	gene_id "Rv0209"; transcript_id "Rv0209.1";
gi|57116681|ref|NC_000962.2|	MT_H37RV_GB_ORF	stop_codon	250121	250123	.	+	0	gene_id "Rv0209"; transcript_id "Rv0209.1";
gi|57116681|ref|NC_000962.2|	MT_H37RV_GB_ORF	exon	249038	250123	.	+	.	gene_id "Rv0209"; transcript_id "Rv0209.1";
gi|57116681|ref|NC_000962.2|	MT_H37RV_GB_ORF	CDS	249038	250120	.	+	0	gene_id "Rv0209"; transcript_id "Rv0209.1";
gi|57116681|ref|NC_000962.2|	MT_H37RV_GB_ORF	start_codon	250120	250122	.	+	0	gene_id "Rv0210"; transcript_id "Rv0210.1";
gi|57116681|ref|NC_000962.2|	MT_H37RV_GB_ORF	stop_codon	251596	251598	.	+	0	gene_id "Rv0210"; transcript_id "Rv0210.1";
gi|57116681|ref|NC_000962.2|	MT_H37RV_GB_ORF	exon	250120	251598	.	+	.	gene_id "Rv0210"; transcript_id "Rv0210.1";
gi|57116681|ref|NC_000962.2|	MT_H37RV_GB_ORF	CDS	250120	251595	.	+	0	gene_id "Rv0210"; transcript_id "Rv0210.1";
gi|57116681|ref|NC_000962.2|	MT_H37RV_GB_ORF	start_codon	251782	251784	.	+	0	gene_id "Rv0211"; transcript_id "Rv0211.1";
gi|57116681|ref|NC_000962.2|	MT_H37RV_GB_ORF	stop_codon	253600	253602	.	+	0	gene_id "Rv0211"; transcript_id "Rv0211.1";
gi|57116681|ref|NC_000962.2|	MT_H37RV_GB_ORF	exon	251782	253602	.	+	.	gene_id "Rv0211"; transcript_id "Rv0211.1";
gi|57116681|ref|NC_000962.2|	MT_H37RV_GB_ORF	CDS	251782	253599	.	+	0	gene_id "Rv0211"; transcript_id "Rv0211.1";
gi|57116681|ref|NC_000962.2|	MT_H37RV_GB_ORF	start_codon	254638	254640	.	-	0	gene_id "Rv0212c"; transcript_id "Rv0212c.1";
gi|57116681|ref|NC_000962.2|	MT_H37RV_GB_ORF	stop_codon	253669	253671	.	-	0	gene_id "Rv0212c"; transcript_id "Rv0212c.1";
gi|57116681|ref|NC_000962.2|	MT_H37RV_GB_ORF	exon	253669	254640	.	-	.	gene_id "Rv0212c"; transcript_id "Rv0212c.1";
gi|57116681|ref|NC_000962.2|	MT_H37RV_GB_ORF	CDS	253672	254640	.	-	0	gene_id "Rv0212c"; transcript_id "Rv0212c.1";
gi|57116681|ref|NC_000962.2|	MT_H37RV_GB_ORF	start_codon	255948	255950	.	-	0	gene_id "Rv0213c"; transcript_id "Rv0213c.1";
gi|57116681|ref|NC_000962.2|	MT_H37RV_GB_ORF	stop_codon	254637	254639	.	-	0	gene_id "Rv0213c"; transcript_id "Rv0213c.1";
gi|57116681|ref|NC_000962.2|	MT_H37RV_GB_ORF	exon	254637	255950	.	-	.	gene_id "Rv0213c"; transcript_id "Rv0213c.1";
gi|57116681|ref|NC_000962.2|	MT_H37RV_GB_ORF	CDS	254640	255950	.	-	0	gene_id "Rv0213c"; transcript_id "Rv0213c.1";
gi|57116681|ref|NC_000962.2|	MT_H37RV_GB_ORF	start_codon	256064	256066	.	+	0	gene_id "Rv0214"; transcript_id "Rv0214.1";
gi|57116681|ref|NC_000962.2|	MT_H37RV_GB_ORF	stop_codon	257675	257677	.	+	0	gene_id "Rv0214"; transcript_id "Rv0214.1";
gi|57116681|ref|NC_000962.2|	MT_H37RV_GB_ORF	exon	256064	257677	.	+	.	gene_id "Rv0214"; transcript_id "Rv0214.1";
gi|57116681|ref|NC_000962.2|	MT_H37RV_GB_ORF	CDS	256064	257674	.	+	0	gene_id "Rv0214"; transcript_id "Rv0214.1";
gi|57116681|ref|NC_000962.2|	MT_H37RV_GB_ORF	start_codon	258854	258856	.	-	0	gene_id "Rv0215c"; transcript_id "Rv0215c.1";
gi|57116681|ref|NC_000962.2|	MT_H37RV_GB_ORF	stop_codon	257783	257785	.	-	0	gene_id "Rv0215c"; transcript_id "Rv0215c.1";
gi|57116681|ref|NC_000962.2|	MT_H37RV_GB_ORF	exon	257783	258856	.	-	.	gene_id "Rv0215c"; transcript_id "Rv0215c.1";
gi|57116681|ref|NC_000962.2|	MT_H37RV_GB_ORF	CDS	257786	258856	.	-	0	gene_id "Rv0215c"; transcript_id "Rv0215c.1";
gi|57116681|ref|NC_000962.2|	MT_H37RV_GB_ORF	start_codon	258913	258915	.	+	0	gene_id "Rv0216"; transcript_id "Rv0216.1";
gi|57116681|ref|NC_000962.2|	MT_H37RV_GB_ORF	stop_codon	259924	259926	.	+	0	gene_id "Rv0216"; transcript_id "Rv0216.1";
gi|57116681|ref|NC_000962.2|	MT_H37RV_GB_ORF	exon	258913	259926	.	+	.	gene_id "Rv0216"; transcript_id "Rv0216.1";
gi|57116681|ref|NC_000962.2|	MT_H37RV_GB_ORF	CDS	258913	259923	.	+	0	gene_id "Rv0216"; transcript_id "Rv0216.1";
gi|57116681|ref|NC_000962.2|	MT_H37RV_GB_ORF	start_codon	260829	260831	.	-	0	gene_id "Rv0217c"; transcript_id "Rv0217c.1";
gi|57116681|ref|NC_000962.2|	MT_H37RV_GB_ORF	stop_codon	259923	259925	.	-	0	gene_id "Rv0217c"; transcript_id "Rv0217c.1";
gi|57116681|ref|NC_000962.2|	MT_H37RV_GB_ORF	exon	259923	260831	.	-	.	gene_id "Rv0217c"; transcript_id "Rv0217c.1";
gi|57116681|ref|NC_000962.2|	MT_H37RV_GB_ORF	CDS	259926	260831	.	-	0	gene_id "Rv0217c"; transcript_id "Rv0217c.1";
gi|57116681|ref|NC_000962.2|	MT_H37RV_GB_ORF	start_codon	260924	260926	.	+	0	gene_id "Rv0218"; transcript_id "Rv0218.1";
gi|57116681|ref|NC_000962.2|	MT_H37RV_GB_ORF	stop_codon	262250	262252	.	+	0	gene_id "Rv0218"; transcript_id "Rv0218.1";
gi|57116681|ref|NC_000962.2|	MT_H37RV_GB_ORF	exon	260924	262252	.	+	.	gene_id "Rv0218"; transcript_id "Rv0218.1";
gi|57116681|ref|NC_000962.2|	MT_H37RV_GB_ORF	CDS	260924	262249	.	+	0	gene_id "Rv0218"; transcript_id "Rv0218.1";
gi|57116681|ref|NC_000962.2|	MT_H37RV_GB_ORF	start_codon	262254	262256	.	+	0	gene_id "Rv0219"; transcript_id "Rv0219.1";
gi|57116681|ref|NC_000962.2|	MT_H37RV_GB_ORF	stop_codon	262800	262802	.	+	0	gene_id "Rv0219"; transcript_id "Rv0219.1";
gi|57116681|ref|NC_000962.2|	MT_H37RV_GB_ORF	exon	262254	262802	.	+	.	gene_id "Rv0219"; transcript_id "Rv0219.1";
gi|57116681|ref|NC_000962.2|	MT_H37RV_GB_ORF	CDS	262254	262799	.	+	0	gene_id "Rv0219"; transcript_id "Rv0219.1";
gi|57116681|ref|NC_000962.2|	MT_H37RV_GB_ORF	start_codon	262812	262814	.	+	0	gene_id "Rv0220"; transcript_id "Rv0220.1";
gi|57116681|ref|NC_000962.2|	MT_H37RV_GB_ORF	stop_codon	264021	264023	.	+	0	gene_id "Rv0220"; transcript_id "Rv0220.1";
gi|57116681|ref|NC_000962.2|	MT_H37RV_GB_ORF	exon	262812	264023	.	+	.	gene_id "Rv0220"; transcript_id "Rv0220.1";
gi|57116681|ref|NC_000962.2|	MT_H37RV_GB_ORF	CDS	262812	264020	.	+	0	gene_id "Rv0220"; transcript_id "Rv0220.1";
gi|57116681|ref|NC_000962.2|	MT_H37RV_GB_ORF	start_codon	264067	264069	.	+	0	gene_id "Rv0221"; transcript_id "Rv0221.1";
gi|57116681|ref|NC_000962.2|	MT_H37RV_GB_ORF	stop_codon	265474	265476	.	+	0	gene_id "Rv0221"; transcript_id "Rv0221.1";
gi|57116681|ref|NC_000962.2|	MT_H37RV_GB_ORF	exon	264067	265476	.	+	.	gene_id "Rv0221"; transcript_id "Rv0221.1";
gi|57116681|ref|NC_000962.2|	MT_H37RV_GB_ORF	CDS	264067	265473	.	+	0	gene_id "Rv0221"; transcript_id "Rv0221.1";
gi|57116681|ref|NC_000962.2|	MT_H37RV_GB_ORF	start_codon	265507	265509	.	+	0	gene_id "Rv0222"; transcript_id "Rv0222.1";
gi|57116681|ref|NC_000962.2|	MT_H37RV_GB_ORF	stop_codon	266293	266295	.	+	0	gene_id "Rv0222"; transcript_id "Rv0222.1";
gi|57116681|ref|NC_000962.2|	MT_H37RV_GB_ORF	exon	265507	266295	.	+	.	gene_id "Rv0222"; transcript_id "Rv0222.1";
gi|57116681|ref|NC_000962.2|	MT_H37RV_GB_ORF	CDS	265507	266292	.	+	0	gene_id "Rv0222"; transcript_id "Rv0222.1";
gi|57116681|ref|NC_000962.2|	MT_H37RV_GB_ORF	start_codon	267762	267764	.	-	0	gene_id "Rv0223c"; transcript_id "Rv0223c.1";
gi|57116681|ref|NC_000962.2|	MT_H37RV_GB_ORF	stop_codon	266301	266303	.	-	0	gene_id "Rv0223c"; transcript_id "Rv0223c.1";
gi|57116681|ref|NC_000962.2|	MT_H37RV_GB_ORF	exon	266301	267764	.	-	.	gene_id "Rv0223c"; transcript_id "Rv0223c.1";
gi|57116681|ref|NC_000962.2|	MT_H37RV_GB_ORF	CDS	266304	267764	.	-	0	gene_id "Rv0223c"; transcript_id "Rv0223c.1";
gi|57116681|ref|NC_000962.2|	MT_H37RV_GB_ORF	start_codon	268625	268627	.	-	0	gene_id "Rv0224c"; transcript_id "Rv0224c.1";
gi|57116681|ref|NC_000962.2|	MT_H37RV_GB_ORF	stop_codon	267863	267865	.	-	0	gene_id "Rv0224c"; transcript_id "Rv0224c.1";
gi|57116681|ref|NC_000962.2|	MT_H37RV_GB_ORF	exon	267863	268627	.	-	.	gene_id "Rv0224c"; transcript_id "Rv0224c.1";
gi|57116681|ref|NC_000962.2|	MT_H37RV_GB_ORF	CDS	267866	268627	.	-	0	gene_id "Rv0224c"; transcript_id "Rv0224c.1";
gi|57116681|ref|NC_000962.2|	MT_H37RV_GB_ORF	start_codon	268663	268665	.	+	0	gene_id "Rv0225"; transcript_id "Rv0225.1";
gi|57116681|ref|NC_000962.2|	MT_H37RV_GB_ORF	stop_codon	269815	269817	.	+	0	gene_id "Rv0225"; transcript_id "Rv0225.1";
gi|57116681|ref|NC_000962.2|	MT_H37RV_GB_ORF	exon	268663	269817	.	+	.	gene_id "Rv0225"; transcript_id "Rv0225.1";
gi|57116681|ref|NC_000962.2|	MT_H37RV_GB_ORF	CDS	268663	269814	.	+	0	gene_id "Rv0225"; transcript_id "Rv0225.1";
gi|57116681|ref|NC_000962.2|	MT_H37RV_GB_ORF	start_codon	271562	271564	.	-	0	gene_id "Rv0226c"; transcript_id "Rv0226c.1";
gi|57116681|ref|NC_000962.2|	MT_H37RV_GB_ORF	stop_codon	269834	269836	.	-	0	gene_id "Rv0226c"; transcript_id "Rv0226c.1";
gi|57116681|ref|NC_000962.2|	MT_H37RV_GB_ORF	exon	269834	271564	.	-	.	gene_id "Rv0226c"; transcript_id "Rv0226c.1";
gi|57116681|ref|NC_000962.2|	MT_H37RV_GB_ORF	CDS	269837	271564	.	-	0	gene_id "Rv0226c"; transcript_id "Rv0226c.1";
gi|57116681|ref|NC_000962.2|	MT_H37RV_GB_ORF	start_codon	272837	272839	.	-	0	gene_id "Rv0227c"; transcript_id "Rv0227c.1";
gi|57116681|ref|NC_000962.2|	MT_H37RV_GB_ORF	stop_codon	271574	271576	.	-	0	gene_id "Rv0227c"; transcript_id "Rv0227c.1";
gi|57116681|ref|NC_000962.2|	MT_H37RV_GB_ORF	exon	271574	272839	.	-	.	gene_id "Rv0227c"; transcript_id "Rv0227c.1";
gi|57116681|ref|NC_000962.2|	MT_H37RV_GB_ORF	CDS	271577	272839	.	-	0	gene_id "Rv0227c"; transcript_id "Rv0227c.1";
gi|57116681|ref|NC_000962.2|	MT_H37RV_GB_ORF	start_codon	273055	273057	.	+	0	gene_id "Rv0228"; transcript_id "Rv0228.1";
gi|57116681|ref|NC_000962.2|	MT_H37RV_GB_ORF	stop_codon	274276	274278	.	+	0	gene_id "Rv0228"; transcript_id "Rv0228.1";
gi|57116681|ref|NC_000962.2|	MT_H37RV_GB_ORF	exon	273055	274278	.	+	.	gene_id "Rv0228"; transcript_id "Rv0228.1";
gi|57116681|ref|NC_000962.2|	MT_H37RV_GB_ORF	CDS	273055	274275	.	+	0	gene_id "Rv0228"; transcript_id "Rv0228.1";
gi|57116681|ref|NC_000962.2|	MT_H37RV_GB_ORF	start_codon	274984	274986	.	-	0	gene_id "Rv0229c"; transcript_id "Rv0229c.1";
gi|57116681|ref|NC_000962.2|	MT_H37RV_GB_ORF	stop_codon	274306	274308	.	-	0	gene_id "Rv0229c"; transcript_id "Rv0229c.1";
gi|57116681|ref|NC_000962.2|	MT_H37RV_GB_ORF	exon	274306	274986	.	-	.	gene_id "Rv0229c"; transcript_id "Rv0229c.1";
gi|57116681|ref|NC_000962.2|	MT_H37RV_GB_ORF	CDS	274309	274986	.	-	0	gene_id "Rv0229c"; transcript_id "Rv0229c.1";
gi|57116681|ref|NC_000962.2|	MT_H37RV_GB_ORF	start_codon	275961	275963	.	-	0	gene_id "Rv0230c"; transcript_id "Rv0230c.1";
gi|57116681|ref|NC_000962.2|	MT_H37RV_GB_ORF	stop_codon	274983	274985	.	-	0	gene_id "Rv0230c"; transcript_id "Rv0230c.1";
gi|57116681|ref|NC_000962.2|	MT_H37RV_GB_ORF	exon	274983	275963	.	-	.	gene_id "Rv0230c"; transcript_id "Rv0230c.1";
gi|57116681|ref|NC_000962.2|	MT_H37RV_GB_ORF	CDS	274986	275963	.	-	0	gene_id "Rv0230c"; transcript_id "Rv0230c.1";
gi|57116681|ref|NC_000962.2|	MT_H37RV_GB_ORF	start_codon	276058	276060	.	+	0	gene_id "Rv0231"; transcript_id "Rv0231.1";
gi|57116681|ref|NC_000962.2|	MT_H37RV_GB_ORF	stop_codon	277762	277764	.	+	0	gene_id "Rv0231"; transcript_id "Rv0231.1";
gi|57116681|ref|NC_000962.2|	MT_H37RV_GB_ORF	exon	276058	277764	.	+	.	gene_id "Rv0231"; transcript_id "Rv0231.1";
gi|57116681|ref|NC_000962.2|	MT_H37RV_GB_ORF	CDS	276058	277761	.	+	0	gene_id "Rv0231"; transcript_id "Rv0231.1";
gi|57116681|ref|NC_000962.2|	MT_H37RV_GB_ORF	start_codon	277899	277901	.	+	0	gene_id "Rv0232"; transcript_id "Rv0232.1";
gi|57116681|ref|NC_000962.2|	MT_H37RV_GB_ORF	stop_codon	278586	278588	.	+	0	gene_id "Rv0232"; transcript_id "Rv0232.1";
gi|57116681|ref|NC_000962.2|	MT_H37RV_GB_ORF	exon	277899	278588	.	+	.	gene_id "Rv0232"; transcript_id "Rv0232.1";
gi|57116681|ref|NC_000962.2|	MT_H37RV_GB_ORF	CDS	277899	278585	.	+	0	gene_id "Rv0232"; transcript_id "Rv0232.1";
gi|57116681|ref|NC_000962.2|	MT_H37RV_GB_ORF	start_codon	278585	278587	.	+	0	gene_id "Rv0233"; transcript_id "Rv0233.1";
gi|57116681|ref|NC_000962.2|	MT_H37RV_GB_ORF	stop_codon	279527	279529	.	+	0	gene_id "Rv0233"; transcript_id "Rv0233.1";
gi|57116681|ref|NC_000962.2|	MT_H37RV_GB_ORF	exon	278585	279529	.	+	.	gene_id "Rv0233"; transcript_id "Rv0233.1";
gi|57116681|ref|NC_000962.2|	MT_H37RV_GB_ORF	CDS	278585	279526	.	+	0	gene_id "Rv0233"; transcript_id "Rv0233.1";
gi|57116681|ref|NC_000962.2|	MT_H37RV_GB_ORF	start_codon	281138	281140	.	-	0	gene_id "Rv0234c"; transcript_id "Rv0234c.1";
gi|57116681|ref|NC_000962.2|	MT_H37RV_GB_ORF	stop_codon	279605	279607	.	-	0	gene_id "Rv0234c"; transcript_id "Rv0234c.1";
gi|57116681|ref|NC_000962.2|	MT_H37RV_GB_ORF	exon	279605	281140	.	-	.	gene_id "Rv0234c"; transcript_id "Rv0234c.1";
gi|57116681|ref|NC_000962.2|	MT_H37RV_GB_ORF	CDS	279608	281140	.	-	0	gene_id "Rv0234c"; transcript_id "Rv0234c.1";
gi|57116681|ref|NC_000962.2|	MT_H37RV_GB_ORF	start_codon	282612	282614	.	-	0	gene_id "Rv0235c"; transcript_id "Rv0235c.1";
gi|57116681|ref|NC_000962.2|	MT_H37RV_GB_ORF	stop_codon	281166	281168	.	-	0	gene_id "Rv0235c"; transcript_id "Rv0235c.1";
gi|57116681|ref|NC_000962.2|	MT_H37RV_GB_ORF	exon	281166	282614	.	-	.	gene_id "Rv0235c"; transcript_id "Rv0235c.1";
gi|57116681|ref|NC_000962.2|	MT_H37RV_GB_ORF	CDS	281169	282614	.	-	0	gene_id "Rv0235c"; transcript_id "Rv0235c.1";
gi|57116681|ref|NC_000962.2|	MT_H37RV_GB_ORF	start_codon	287069	287071	.	-	0	gene_id "Rv0236A"; transcript_id "Rv0236A.1";
gi|57116681|ref|NC_000962.2|	MT_H37RV_GB_ORF	stop_codon	286898	286900	.	-	0	gene_id "Rv0236A"; transcript_id "Rv0236A.1";
gi|57116681|ref|NC_000962.2|	MT_H37RV_GB_ORF	exon	286898	287071	.	-	.	gene_id "Rv0236A"; transcript_id "Rv0236A.1";
gi|57116681|ref|NC_000962.2|	MT_H37RV_GB_ORF	CDS	286901	287071	.	-	0	gene_id "Rv0236A"; transcript_id "Rv0236A.1";
gi|57116681|ref|NC_000962.2|	MT_H37RV_GB_ORF	start_codon	286849	286851	.	-	0	gene_id "Rv0236c"; transcript_id "Rv0236c.1";
gi|57116681|ref|NC_000962.2|	MT_H37RV_GB_ORF	stop_codon	282649	282651	.	-	0	gene_id "Rv0236c"; transcript_id "Rv0236c.1";
gi|57116681|ref|NC_000962.2|	MT_H37RV_GB_ORF	exon	282649	286851	.	-	.	gene_id "Rv0236c"; transcript_id "Rv0236c.1";
gi|57116681|ref|NC_000962.2|	MT_H37RV_GB_ORF	CDS	282652	286851	.	-	0	gene_id "Rv0236c"; transcript_id "Rv0236c.1";
gi|57116681|ref|NC_000962.2|	MT_H37RV_GB_ORF	start_codon	287186	287188	.	+	0	gene_id "Rv0237"; transcript_id "Rv0237.1";
gi|57116681|ref|NC_000962.2|	MT_H37RV_GB_ORF	stop_codon	288350	288352	.	+	0	gene_id "Rv0237"; transcript_id "Rv0237.1";
gi|57116681|ref|NC_000962.2|	MT_H37RV_GB_ORF	exon	287186	288352	.	+	.	gene_id "Rv0237"; transcript_id "Rv0237.1";
gi|57116681|ref|NC_000962.2|	MT_H37RV_GB_ORF	CDS	287186	288349	.	+	0	gene_id "Rv0237"; transcript_id "Rv0237.1";
gi|57116681|ref|NC_000962.2|	MT_H37RV_GB_ORF	start_codon	288428	288430	.	+	0	gene_id "Rv0238"; transcript_id "Rv0238.1";
gi|57116681|ref|NC_000962.2|	MT_H37RV_GB_ORF	stop_codon	289040	289042	.	+	0	gene_id "Rv0238"; transcript_id "Rv0238.1";
gi|57116681|ref|NC_000962.2|	MT_H37RV_GB_ORF	exon	288428	289042	.	+	.	gene_id "Rv0238"; transcript_id "Rv0238.1";
gi|57116681|ref|NC_000962.2|	MT_H37RV_GB_ORF	CDS	288428	289039	.	+	0	gene_id "Rv0238"; transcript_id "Rv0238.1";
gi|57116681|ref|NC_000962.2|	MT_H37RV_GB_ORF	start_codon	289104	289106	.	+	0	gene_id "Rv0239"; transcript_id "Rv0239.1";
gi|57116681|ref|NC_000962.2|	MT_H37RV_GB_ORF	stop_codon	289335	289337	.	+	0	gene_id "Rv0239"; transcript_id "Rv0239.1";
gi|57116681|ref|NC_000962.2|	MT_H37RV_GB_ORF	exon	289104	289337	.	+	.	gene_id "Rv0239"; transcript_id "Rv0239.1";
gi|57116681|ref|NC_000962.2|	MT_H37RV_GB_ORF	CDS	289104	289334	.	+	0	gene_id "Rv0239"; transcript_id "Rv0239.1";
gi|57116681|ref|NC_000962.2|	MT_H37RV_GB_ORF	start_codon	289345	289347	.	+	0	gene_id "Rv0240"; transcript_id "Rv0240.1";
gi|57116681|ref|NC_000962.2|	MT_H37RV_GB_ORF	stop_codon	289780	289782	.	+	0	gene_id "Rv0240"; transcript_id "Rv0240.1";
gi|57116681|ref|NC_000962.2|	MT_H37RV_GB_ORF	exon	289345	289782	.	+	.	gene_id "Rv0240"; transcript_id "Rv0240.1";
gi|57116681|ref|NC_000962.2|	MT_H37RV_GB_ORF	CDS	289345	289779	.	+	0	gene_id "Rv0240"; transcript_id "Rv0240.1";
gi|57116681|ref|NC_000962.2|	MT_H37RV_GB_ORF	start_codon	290652	290654	.	-	0	gene_id "Rv0241c"; transcript_id "Rv0241c.1";
gi|57116681|ref|NC_000962.2|	MT_H37RV_GB_ORF	stop_codon	289812	289814	.	-	0	gene_id "Rv0241c"; transcript_id "Rv0241c.1";
gi|57116681|ref|NC_000962.2|	MT_H37RV_GB_ORF	exon	289812	290654	.	-	.	gene_id "Rv0241c"; transcript_id "Rv0241c.1";
gi|57116681|ref|NC_000962.2|	MT_H37RV_GB_ORF	CDS	289815	290654	.	-	0	gene_id "Rv0241c"; transcript_id "Rv0241c.1";
gi|57116681|ref|NC_000962.2|	MT_H37RV_GB_ORF	start_codon	292027	292029	.	-	0	gene_id "Rv0242c"; transcript_id "Rv0242c.1";
gi|57116681|ref|NC_000962.2|	MT_H37RV_GB_ORF	stop_codon	290665	290667	.	-	0	gene_id "Rv0242c"; transcript_id "Rv0242c.1";
gi|57116681|ref|NC_000962.2|	MT_H37RV_GB_ORF	exon	290665	292029	.	-	.	gene_id "Rv0242c"; transcript_id "Rv0242c.1";
gi|57116681|ref|NC_000962.2|	MT_H37RV_GB_ORF	CDS	290668	292029	.	-	0	gene_id "Rv0242c"; transcript_id "Rv0242c.1";
gi|57116681|ref|NC_000962.2|	MT_H37RV_GB_ORF	start_codon	292171	292173	.	+	0	gene_id "Rv0243"; transcript_id "Rv0243.1";
gi|57116681|ref|NC_000962.2|	MT_H37RV_GB_ORF	stop_codon	293491	293493	.	+	0	gene_id "Rv0243"; transcript_id "Rv0243.1";
gi|57116681|ref|NC_000962.2|	MT_H37RV_GB_ORF	exon	292171	293493	.	+	.	gene_id "Rv0243"; transcript_id "Rv0243.1";
gi|57116681|ref|NC_000962.2|	MT_H37RV_GB_ORF	CDS	292171	293490	.	+	0	gene_id "Rv0243"; transcript_id "Rv0243.1";
gi|57116681|ref|NC_000962.2|	MT_H37RV_GB_ORF	start_codon	295631	295633	.	-	0	gene_id "Rv0244c"; transcript_id "Rv0244c.1";
gi|57116681|ref|NC_000962.2|	MT_H37RV_GB_ORF	stop_codon	293798	293800	.	-	0	gene_id "Rv0244c"; transcript_id "Rv0244c.1";
gi|57116681|ref|NC_000962.2|	MT_H37RV_GB_ORF	exon	293798	295633	.	-	.	gene_id "Rv0244c"; transcript_id "Rv0244c.1";
gi|57116681|ref|NC_000962.2|	MT_H37RV_GB_ORF	CDS	293801	295633	.	-	0	gene_id "Rv0244c"; transcript_id "Rv0244c.1";
gi|57116681|ref|NC_000962.2|	MT_H37RV_GB_ORF	start_codon	296005	296007	.	+	0	gene_id "Rv0245"; transcript_id "Rv0245.1";
gi|57116681|ref|NC_000962.2|	MT_H37RV_GB_ORF	stop_codon	296491	296493	.	+	0	gene_id "Rv0245"; transcript_id "Rv0245.1";
gi|57116681|ref|NC_000962.2|	MT_H37RV_GB_ORF	exon	296005	296493	.	+	.	gene_id "Rv0245"; transcript_id "Rv0245.1";
gi|57116681|ref|NC_000962.2|	MT_H37RV_GB_ORF	CDS	296005	296490	.	+	0	gene_id "Rv0245"; transcript_id "Rv0245.1";
gi|57116681|ref|NC_000962.2|	MT_H37RV_GB_ORF	start_codon	296809	296811	.	+	0	gene_id "Rv0246"; transcript_id "Rv0246.1";
gi|57116681|ref|NC_000962.2|	MT_H37RV_GB_ORF	stop_codon	298117	298119	.	+	0	gene_id "Rv0246"; transcript_id "Rv0246.1";
gi|57116681|ref|NC_000962.2|	MT_H37RV_GB_ORF	exon	296809	298119	.	+	.	gene_id "Rv0246"; transcript_id "Rv0246.1";
gi|57116681|ref|NC_000962.2|	MT_H37RV_GB_ORF	CDS	296809	298116	.	+	0	gene_id "Rv0246"; transcript_id "Rv0246.1";
gi|57116681|ref|NC_000962.2|	MT_H37RV_GB_ORF	start_codon	298860	298862	.	-	0	gene_id "Rv0247c"; transcript_id "Rv0247c.1";
gi|57116681|ref|NC_000962.2|	MT_H37RV_GB_ORF	stop_codon	298116	298118	.	-	0	gene_id "Rv0247c"; transcript_id "Rv0247c.1";
gi|57116681|ref|NC_000962.2|	MT_H37RV_GB_ORF	exon	298116	298862	.	-	.	gene_id "Rv0247c"; transcript_id "Rv0247c.1";
gi|57116681|ref|NC_000962.2|	MT_H37RV_GB_ORF	CDS	298119	298862	.	-	0	gene_id "Rv0247c"; transcript_id "Rv0247c.1";
gi|57116681|ref|NC_000962.2|	MT_H37RV_GB_ORF	start_codon	300801	300803	.	-	0	gene_id "Rv0248c"; transcript_id "Rv0248c.1";
gi|57116681|ref|NC_000962.2|	MT_H37RV_GB_ORF	stop_codon	298863	298865	.	-	0	gene_id "Rv0248c"; transcript_id "Rv0248c.1";
gi|57116681|ref|NC_000962.2|	MT_H37RV_GB_ORF	exon	298863	300803	.	-	.	gene_id "Rv0248c"; transcript_id "Rv0248c.1";
gi|57116681|ref|NC_000962.2|	MT_H37RV_GB_ORF	CDS	298866	300803	.	-	0	gene_id "Rv0248c"; transcript_id "Rv0248c.1";
gi|57116681|ref|NC_000962.2|	MT_H37RV_GB_ORF	start_codon	301653	301655	.	-	0	gene_id "Rv0249c"; transcript_id "Rv0249c.1";
gi|57116681|ref|NC_000962.2|	MT_H37RV_GB_ORF	stop_codon	300834	300836	.	-	0	gene_id "Rv0249c"; transcript_id "Rv0249c.1";
gi|57116681|ref|NC_000962.2|	MT_H37RV_GB_ORF	exon	300834	301655	.	-	.	gene_id "Rv0249c"; transcript_id "Rv0249c.1";
gi|57116681|ref|NC_000962.2|	MT_H37RV_GB_ORF	CDS	300837	301655	.	-	0	gene_id "Rv0249c"; transcript_id "Rv0249c.1";
gi|57116681|ref|NC_000962.2|	MT_H37RV_GB_ORF	start_codon	302026	302028	.	-	0	gene_id "Rv0250c"; transcript_id "Rv0250c.1";
gi|57116681|ref|NC_000962.2|	MT_H37RV_GB_ORF	stop_codon	301735	301737	.	-	0	gene_id "Rv0250c"; transcript_id "Rv0250c.1";
gi|57116681|ref|NC_000962.2|	MT_H37RV_GB_ORF	exon	301735	302028	.	-	.	gene_id "Rv0250c"; transcript_id "Rv0250c.1";
gi|57116681|ref|NC_000962.2|	MT_H37RV_GB_ORF	CDS	301738	302028	.	-	0	gene_id "Rv0250c"; transcript_id "Rv0250c.1";
gi|57116681|ref|NC_000962.2|	MT_H37RV_GB_ORF	start_codon	302650	302652	.	-	0	gene_id "Rv0251c"; transcript_id "Rv0251c.1";
gi|57116681|ref|NC_000962.2|	MT_H37RV_GB_ORF	stop_codon	302173	302175	.	-	0	gene_id "Rv0251c"; transcript_id "Rv0251c.1";
gi|57116681|ref|NC_000962.2|	MT_H37RV_GB_ORF	exon	302173	302652	.	-	.	gene_id "Rv0251c"; transcript_id "Rv0251c.1";
gi|57116681|ref|NC_000962.2|	MT_H37RV_GB_ORF	CDS	302176	302652	.	-	0	gene_id "Rv0251c"; transcript_id "Rv0251c.1";
gi|57116681|ref|NC_000962.2|	MT_H37RV_GB_ORF	start_codon	302866	302868	.	+	0	gene_id "Rv0252"; transcript_id "Rv0252.1";
gi|57116681|ref|NC_000962.2|	MT_H37RV_GB_ORF	stop_codon	305425	305427	.	+	0	gene_id "Rv0252"; transcript_id "Rv0252.1";
gi|57116681|ref|NC_000962.2|	MT_H37RV_GB_ORF	exon	302866	305427	.	+	.	gene_id "Rv0252"; transcript_id "Rv0252.1";
gi|57116681|ref|NC_000962.2|	MT_H37RV_GB_ORF	CDS	302866	305424	.	+	0	gene_id "Rv0252"; transcript_id "Rv0252.1";
gi|57116681|ref|NC_000962.2|	MT_H37RV_GB_ORF	start_codon	305453	305455	.	+	0	gene_id "Rv0253"; transcript_id "Rv0253.1";
gi|57116681|ref|NC_000962.2|	MT_H37RV_GB_ORF	stop_codon	305807	305809	.	+	0	gene_id "Rv0253"; transcript_id "Rv0253.1";
gi|57116681|ref|NC_000962.2|	MT_H37RV_GB_ORF	exon	305453	305809	.	+	.	gene_id "Rv0253"; transcript_id "Rv0253.1";
gi|57116681|ref|NC_000962.2|	MT_H37RV_GB_ORF	CDS	305453	305806	.	+	0	gene_id "Rv0253"; transcript_id "Rv0253.1";
gi|57116681|ref|NC_000962.2|	MT_H37RV_GB_ORF	start_codon	306347	306349	.	-	0	gene_id "Rv0254c"; transcript_id "Rv0254c.1";
gi|57116681|ref|NC_000962.2|	MT_H37RV_GB_ORF	stop_codon	305825	305827	.	-	0	gene_id "Rv0254c"; transcript_id "Rv0254c.1";
gi|57116681|ref|NC_000962.2|	MT_H37RV_GB_ORF	exon	305825	306349	.	-	.	gene_id "Rv0254c"; transcript_id "Rv0254c.1";
gi|57116681|ref|NC_000962.2|	MT_H37RV_GB_ORF	CDS	305828	306349	.	-	0	gene_id "Rv0254c"; transcript_id "Rv0254c.1";
gi|57116681|ref|NC_000962.2|	MT_H37RV_GB_ORF	start_codon	307856	307858	.	-	0	gene_id "Rv0255c"; transcript_id "Rv0255c.1";
gi|57116681|ref|NC_000962.2|	MT_H37RV_GB_ORF	stop_codon	306374	306376	.	-	0	gene_id "Rv0255c"; transcript_id "Rv0255c.1";
gi|57116681|ref|NC_000962.2|	MT_H37RV_GB_ORF	exon	306374	307858	.	-	.	gene_id "Rv0255c"; transcript_id "Rv0255c.1";
gi|57116681|ref|NC_000962.2|	MT_H37RV_GB_ORF	CDS	306377	307858	.	-	0	gene_id "Rv0255c"; transcript_id "Rv0255c.1";
gi|57116681|ref|NC_000962.2|	MT_H37RV_GB_ORF	start_codon	309545	309547	.	-	0	gene_id "Rv0256c"; transcript_id "Rv0256c.1";
gi|57116681|ref|NC_000962.2|	MT_H37RV_GB_ORF	stop_codon	307877	307879	.	-	0	gene_id "Rv0256c"; transcript_id "Rv0256c.1";
gi|57116681|ref|NC_000962.2|	MT_H37RV_GB_ORF	exon	307877	309547	.	-	.	gene_id "Rv0256c"; transcript_id "Rv0256c.1";
gi|57116681|ref|NC_000962.2|	MT_H37RV_GB_ORF	CDS	307880	309547	.	-	0	gene_id "Rv0256c"; transcript_id "Rv0256c.1";
gi|57116681|ref|NC_000962.2|	MT_H37RV_GB_ORF	start_codon	309699	309701	.	+	0	gene_id "Rv0257"; transcript_id "Rv0257.1";
gi|57116681|ref|NC_000962.2|	MT_H37RV_GB_ORF	stop_codon	310071	310073	.	+	0	gene_id "Rv0257"; transcript_id "Rv0257.1";
gi|57116681|ref|NC_000962.2|	MT_H37RV_GB_ORF	exon	309699	310073	.	+	.	gene_id "Rv0257"; transcript_id "Rv0257.1";
gi|57116681|ref|NC_000962.2|	MT_H37RV_GB_ORF	CDS	309699	310070	.	+	0	gene_id "Rv0257"; transcript_id "Rv0257.1";
gi|57116681|ref|NC_000962.2|	MT_H37RV_GB_ORF	start_codon	310747	310749	.	-	0	gene_id "Rv0258c"; transcript_id "Rv0258c.1";
gi|57116681|ref|NC_000962.2|	MT_H37RV_GB_ORF	stop_codon	310294	310296	.	-	0	gene_id "Rv0258c"; transcript_id "Rv0258c.1";
gi|57116681|ref|NC_000962.2|	MT_H37RV_GB_ORF	exon	310294	310749	.	-	.	gene_id "Rv0258c"; transcript_id "Rv0258c.1";
gi|57116681|ref|NC_000962.2|	MT_H37RV_GB_ORF	CDS	310297	310749	.	-	0	gene_id "Rv0258c"; transcript_id "Rv0258c.1";
gi|57116681|ref|NC_000962.2|	MT_H37RV_GB_ORF	start_codon	311515	311517	.	-	0	gene_id "Rv0259c"; transcript_id "Rv0259c.1";
gi|57116681|ref|NC_000962.2|	MT_H37RV_GB_ORF	stop_codon	310774	310776	.	-	0	gene_id "Rv0259c"; transcript_id "Rv0259c.1";
gi|57116681|ref|NC_000962.2|	MT_H37RV_GB_ORF	exon	310774	311517	.	-	.	gene_id "Rv0259c"; transcript_id "Rv0259c.1";
gi|57116681|ref|NC_000962.2|	MT_H37RV_GB_ORF	CDS	310777	311517	.	-	0	gene_id "Rv0259c"; transcript_id "Rv0259c.1";
gi|57116681|ref|NC_000962.2|	MT_H37RV_GB_ORF	start_codon	312657	312659	.	-	0	gene_id "Rv0260c"; transcript_id "Rv0260c.1";
gi|57116681|ref|NC_000962.2|	MT_H37RV_GB_ORF	stop_codon	311514	311516	.	-	0	gene_id "Rv0260c"; transcript_id "Rv0260c.1";
gi|57116681|ref|NC_000962.2|	MT_H37RV_GB_ORF	exon	311514	312659	.	-	.	gene_id "Rv0260c"; transcript_id "Rv0260c.1";
gi|57116681|ref|NC_000962.2|	MT_H37RV_GB_ORF	CDS	311517	312659	.	-	0	gene_id "Rv0260c"; transcript_id "Rv0260c.1";
gi|57116681|ref|NC_000962.2|	MT_H37RV_GB_ORF	start_codon	314166	314168	.	-	0	gene_id "Rv0261c"; transcript_id "Rv0261c.1";
gi|57116681|ref|NC_000962.2|	MT_H37RV_GB_ORF	stop_codon	312759	312761	.	-	0	gene_id "Rv0261c"; transcript_id "Rv0261c.1";
gi|57116681|ref|NC_000962.2|	MT_H37RV_GB_ORF	exon	312759	314168	.	-	.	gene_id "Rv0261c"; transcript_id "Rv0261c.1";
gi|57116681|ref|NC_000962.2|	MT_H37RV_GB_ORF	CDS	312762	314168	.	-	0	gene_id "Rv0261c"; transcript_id "Rv0261c.1";
gi|57116681|ref|NC_000962.2|	MT_H37RV_GB_ORF	start_codon	314852	314854	.	-	0	gene_id "Rv0262c"; transcript_id "Rv0262c.1";
gi|57116681|ref|NC_000962.2|	MT_H37RV_GB_ORF	stop_codon	314309	314311	.	-	0	gene_id "Rv0262c"; transcript_id "Rv0262c.1";
gi|57116681|ref|NC_000962.2|	MT_H37RV_GB_ORF	exon	314309	314854	.	-	.	gene_id "Rv0262c"; transcript_id "Rv0262c.1";
gi|57116681|ref|NC_000962.2|	MT_H37RV_GB_ORF	CDS	314312	314854	.	-	0	gene_id "Rv0262c"; transcript_id "Rv0262c.1";
gi|57116681|ref|NC_000962.2|	MT_H37RV_GB_ORF	start_codon	315764	315766	.	-	0	gene_id "Rv0263c"; transcript_id "Rv0263c.1";
gi|57116681|ref|NC_000962.2|	MT_H37RV_GB_ORF	stop_codon	314864	314866	.	-	0	gene_id "Rv0263c"; transcript_id "Rv0263c.1";
gi|57116681|ref|NC_000962.2|	MT_H37RV_GB_ORF	exon	314864	315766	.	-	.	gene_id "Rv0263c"; transcript_id "Rv0263c.1";
gi|57116681|ref|NC_000962.2|	MT_H37RV_GB_ORF	CDS	314867	315766	.	-	0	gene_id "Rv0263c"; transcript_id "Rv0263c.1";
gi|57116681|ref|NC_000962.2|	MT_H37RV_GB_ORF	start_codon	316413	316415	.	-	0	gene_id "Rv0264c"; transcript_id "Rv0264c.1";
gi|57116681|ref|NC_000962.2|	MT_H37RV_GB_ORF	stop_codon	315783	315785	.	-	0	gene_id "Rv0264c"; transcript_id "Rv0264c.1";
gi|57116681|ref|NC_000962.2|	MT_H37RV_GB_ORF	exon	315783	316415	.	-	.	gene_id "Rv0264c"; transcript_id "Rv0264c.1";
gi|57116681|ref|NC_000962.2|	MT_H37RV_GB_ORF	CDS	315786	316415	.	-	0	gene_id "Rv0264c"; transcript_id "Rv0264c.1";
gi|57116681|ref|NC_000962.2|	MT_H37RV_GB_ORF	start_codon	317501	317503	.	-	0	gene_id "Rv0265c"; transcript_id "Rv0265c.1";
gi|57116681|ref|NC_000962.2|	MT_H37RV_GB_ORF	stop_codon	316511	316513	.	-	0	gene_id "Rv0265c"; transcript_id "Rv0265c.1";
gi|57116681|ref|NC_000962.2|	MT_H37RV_GB_ORF	exon	316511	317503	.	-	.	gene_id "Rv0265c"; transcript_id "Rv0265c.1";
gi|57116681|ref|NC_000962.2|	MT_H37RV_GB_ORF	CDS	316514	317503	.	-	0	gene_id "Rv0265c"; transcript_id "Rv0265c.1";
gi|57116681|ref|NC_000962.2|	MT_H37RV_GB_ORF	start_codon	321152	321154	.	-	0	gene_id "Rv0266c"; transcript_id "Rv0266c.1";
gi|57116681|ref|NC_000962.2|	MT_H37RV_GB_ORF	stop_codon	317525	317527	.	-	0	gene_id "Rv0266c"; transcript_id "Rv0266c.1";
gi|57116681|ref|NC_000962.2|	MT_H37RV_GB_ORF	exon	317525	321154	.	-	.	gene_id "Rv0266c"; transcript_id "Rv0266c.1";
gi|57116681|ref|NC_000962.2|	MT_H37RV_GB_ORF	CDS	317528	321154	.	-	0	gene_id "Rv0266c"; transcript_id "Rv0266c.1";
gi|57116681|ref|NC_000962.2|	MT_H37RV_GB_ORF	start_codon	321331	321333	.	+	0	gene_id "Rv0267"; transcript_id "Rv0267.1";
gi|57116681|ref|NC_000962.2|	MT_H37RV_GB_ORF	stop_codon	322720	322722	.	+	0	gene_id "Rv0267"; transcript_id "Rv0267.1";
gi|57116681|ref|NC_000962.2|	MT_H37RV_GB_ORF	exon	321331	322722	.	+	.	gene_id "Rv0267"; transcript_id "Rv0267.1";
gi|57116681|ref|NC_000962.2|	MT_H37RV_GB_ORF	CDS	321331	322719	.	+	0	gene_id "Rv0267"; transcript_id "Rv0267.1";
gi|57116681|ref|NC_000962.2|	MT_H37RV_GB_ORF	start_codon	323271	323273	.	-	0	gene_id "Rv0268c"; transcript_id "Rv0268c.1";
gi|57116681|ref|NC_000962.2|	MT_H37RV_GB_ORF	stop_codon	322764	322766	.	-	0	gene_id "Rv0268c"; transcript_id "Rv0268c.1";
gi|57116681|ref|NC_000962.2|	MT_H37RV_GB_ORF	exon	322764	323273	.	-	.	gene_id "Rv0268c"; transcript_id "Rv0268c.1";
gi|57116681|ref|NC_000962.2|	MT_H37RV_GB_ORF	CDS	322767	323273	.	-	0	gene_id "Rv0268c"; transcript_id "Rv0268c.1";
gi|57116681|ref|NC_000962.2|	MT_H37RV_GB_ORF	start_codon	324529	324531	.	-	0	gene_id "Rv0269c"; transcript_id "Rv0269c.1";
gi|57116681|ref|NC_000962.2|	MT_H37RV_GB_ORF	stop_codon	323338	323340	.	-	0	gene_id "Rv0269c"; transcript_id "Rv0269c.1";
gi|57116681|ref|NC_000962.2|	MT_H37RV_GB_ORF	exon	323338	324531	.	-	.	gene_id "Rv0269c"; transcript_id "Rv0269c.1";
gi|57116681|ref|NC_000962.2|	MT_H37RV_GB_ORF	CDS	323341	324531	.	-	0	gene_id "Rv0269c"; transcript_id "Rv0269c.1";
gi|57116681|ref|NC_000962.2|	MT_H37RV_GB_ORF	start_codon	324567	324569	.	+	0	gene_id "Rv0270"; transcript_id "Rv0270.1";
gi|57116681|ref|NC_000962.2|	MT_H37RV_GB_ORF	stop_codon	326247	326249	.	+	0	gene_id "Rv0270"; transcript_id "Rv0270.1";
gi|57116681|ref|NC_000962.2|	MT_H37RV_GB_ORF	exon	324567	326249	.	+	.	gene_id "Rv0270"; transcript_id "Rv0270.1";
gi|57116681|ref|NC_000962.2|	MT_H37RV_GB_ORF	CDS	324567	326246	.	+	0	gene_id "Rv0270"; transcript_id "Rv0270.1";
gi|57116681|ref|NC_000962.2|	MT_H37RV_GB_ORF	start_codon	328459	328461	.	-	0	gene_id "Rv0271c"; transcript_id "Rv0271c.1";
gi|57116681|ref|NC_000962.2|	MT_H37RV_GB_ORF	stop_codon	326266	326268	.	-	0	gene_id "Rv0271c"; transcript_id "Rv0271c.1";
gi|57116681|ref|NC_000962.2|	MT_H37RV_GB_ORF	exon	326266	328461	.	-	.	gene_id "Rv0271c"; transcript_id "Rv0271c.1";
gi|57116681|ref|NC_000962.2|	MT_H37RV_GB_ORF	CDS	326269	328461	.	-	0	gene_id "Rv0271c"; transcript_id "Rv0271c.1";
gi|57116681|ref|NC_000962.2|	MT_H37RV_GB_ORF	start_codon	329706	329708	.	-	0	gene_id "Rv0272c"; transcript_id "Rv0272c.1";
gi|57116681|ref|NC_000962.2|	MT_H37RV_GB_ORF	stop_codon	328575	328577	.	-	0	gene_id "Rv0272c"; transcript_id "Rv0272c.1";
gi|57116681|ref|NC_000962.2|	MT_H37RV_GB_ORF	exon	328575	329708	.	-	.	gene_id "Rv0272c"; transcript_id "Rv0272c.1";
gi|57116681|ref|NC_000962.2|	MT_H37RV_GB_ORF	CDS	328578	329708	.	-	0	gene_id "Rv0272c"; transcript_id "Rv0272c.1";
gi|57116681|ref|NC_000962.2|	MT_H37RV_GB_ORF	start_codon	330323	330325	.	-	0	gene_id "Rv0273c"; transcript_id "Rv0273c.1";
gi|57116681|ref|NC_000962.2|	MT_H37RV_GB_ORF	stop_codon	329705	329707	.	-	0	gene_id "Rv0273c"; transcript_id "Rv0273c.1";
gi|57116681|ref|NC_000962.2|	MT_H37RV_GB_ORF	exon	329705	330325	.	-	.	gene_id "Rv0273c"; transcript_id "Rv0273c.1";
gi|57116681|ref|NC_000962.2|	MT_H37RV_GB_ORF	CDS	329708	330325	.	-	0	gene_id "Rv0273c"; transcript_id "Rv0273c.1";
gi|57116681|ref|NC_000962.2|	MT_H37RV_GB_ORF	start_codon	330422	330424	.	+	0	gene_id "Rv0274"; transcript_id "Rv0274.1";
gi|57116681|ref|NC_000962.2|	MT_H37RV_GB_ORF	stop_codon	331001	331003	.	+	0	gene_id "Rv0274"; transcript_id "Rv0274.1";
gi|57116681|ref|NC_000962.2|	MT_H37RV_GB_ORF	exon	330422	331003	.	+	.	gene_id "Rv0274"; transcript_id "Rv0274.1";
gi|57116681|ref|NC_000962.2|	MT_H37RV_GB_ORF	CDS	330422	331000	.	+	0	gene_id "Rv0274"; transcript_id "Rv0274.1";
gi|57116681|ref|NC_000962.2|	MT_H37RV_GB_ORF	start_codon	331656	331658	.	-	0	gene_id "Rv0275c"; transcript_id "Rv0275c.1";
gi|57116681|ref|NC_000962.2|	MT_H37RV_GB_ORF	stop_codon	330933	330935	.	-	0	gene_id "Rv0275c"; transcript_id "Rv0275c.1";
gi|57116681|ref|NC_000962.2|	MT_H37RV_GB_ORF	exon	330933	331658	.	-	.	gene_id "Rv0275c"; transcript_id "Rv0275c.1";
gi|57116681|ref|NC_000962.2|	MT_H37RV_GB_ORF	CDS	330936	331658	.	-	0	gene_id "Rv0275c"; transcript_id "Rv0275c.1";
gi|57116681|ref|NC_000962.2|	MT_H37RV_GB_ORF	start_codon	331748	331750	.	+	0	gene_id "Rv0276"; transcript_id "Rv0276.1";
gi|57116681|ref|NC_000962.2|	MT_H37RV_GB_ORF	stop_codon	332666	332668	.	+	0	gene_id "Rv0276"; transcript_id "Rv0276.1";
gi|57116681|ref|NC_000962.2|	MT_H37RV_GB_ORF	exon	331748	332668	.	+	.	gene_id "Rv0276"; transcript_id "Rv0276.1";
gi|57116681|ref|NC_000962.2|	MT_H37RV_GB_ORF	CDS	331748	332665	.	+	0	gene_id "Rv0276"; transcript_id "Rv0276.1";
gi|57116681|ref|NC_000962.2|	MT_H37RV_GB_ORF	start_codon	333134	333136	.	-	0	gene_id "Rv0277c"; transcript_id "Rv0277c.1";
gi|57116681|ref|NC_000962.2|	MT_H37RV_GB_ORF	stop_codon	332708	332710	.	-	0	gene_id "Rv0277c"; transcript_id "Rv0277c.1";
gi|57116681|ref|NC_000962.2|	MT_H37RV_GB_ORF	exon	332708	333136	.	-	.	gene_id "Rv0277c"; transcript_id "Rv0277c.1";
gi|57116681|ref|NC_000962.2|	MT_H37RV_GB_ORF	CDS	332711	333136	.	-	0	gene_id "Rv0277c"; transcript_id "Rv0277c.1";
gi|57116681|ref|NC_000962.2|	MT_H37RV_GB_ORF	start_codon	336308	336310	.	-	0	gene_id "Rv0278c"; transcript_id "Rv0278c.1";
gi|57116681|ref|NC_000962.2|	MT_H37RV_GB_ORF	stop_codon	333437	333439	.	-	0	gene_id "Rv0278c"; transcript_id "Rv0278c.1";
gi|57116681|ref|NC_000962.2|	MT_H37RV_GB_ORF	exon	333437	336310	.	-	.	gene_id "Rv0278c"; transcript_id "Rv0278c.1";
gi|57116681|ref|NC_000962.2|	MT_H37RV_GB_ORF	CDS	333440	336310	.	-	0	gene_id "Rv0278c"; transcript_id "Rv0278c.1";
gi|57116681|ref|NC_000962.2|	MT_H37RV_GB_ORF	start_codon	339071	339073	.	-	0	gene_id "Rv0279c"; transcript_id "Rv0279c.1";
gi|57116681|ref|NC_000962.2|	MT_H37RV_GB_ORF	stop_codon	336560	336562	.	-	0	gene_id "Rv0279c"; transcript_id "Rv0279c.1";
gi|57116681|ref|NC_000962.2|	MT_H37RV_GB_ORF	exon	336560	339073	.	-	.	gene_id "Rv0279c"; transcript_id "Rv0279c.1";
gi|57116681|ref|NC_000962.2|	MT_H37RV_GB_ORF	CDS	336563	339073	.	-	0	gene_id "Rv0279c"; transcript_id "Rv0279c.1";
gi|57116681|ref|NC_000962.2|	MT_H37RV_GB_ORF	start_codon	339364	339366	.	+	0	gene_id "Rv0280"; transcript_id "Rv0280.1";
gi|57116681|ref|NC_000962.2|	MT_H37RV_GB_ORF	stop_codon	340972	340974	.	+	0	gene_id "Rv0280"; transcript_id "Rv0280.1";
gi|57116681|ref|NC_000962.2|	MT_H37RV_GB_ORF	exon	339364	340974	.	+	.	gene_id "Rv0280"; transcript_id "Rv0280.1";
gi|57116681|ref|NC_000962.2|	MT_H37RV_GB_ORF	CDS	339364	340971	.	+	0	gene_id "Rv0280"; transcript_id "Rv0280.1";
gi|57116681|ref|NC_000962.2|	MT_H37RV_GB_ORF	start_codon	340998	341000	.	+	0	gene_id "Rv0281"; transcript_id "Rv0281.1";
gi|57116681|ref|NC_000962.2|	MT_H37RV_GB_ORF	stop_codon	341904	341906	.	+	0	gene_id "Rv0281"; transcript_id "Rv0281.1";
gi|57116681|ref|NC_000962.2|	MT_H37RV_GB_ORF	exon	340998	341906	.	+	.	gene_id "Rv0281"; transcript_id "Rv0281.1";
gi|57116681|ref|NC_000962.2|	MT_H37RV_GB_ORF	CDS	340998	341903	.	+	0	gene_id "Rv0281"; transcript_id "Rv0281.1";
gi|57116681|ref|NC_000962.2|	MT_H37RV_GB_ORF	start_codon	342130	342132	.	+	0	gene_id "Rv0282"; transcript_id "Rv0282.1";
gi|57116681|ref|NC_000962.2|	MT_H37RV_GB_ORF	stop_codon	344023	344025	.	+	0	gene_id "Rv0282"; transcript_id "Rv0282.1";
gi|57116681|ref|NC_000962.2|	MT_H37RV_GB_ORF	exon	342130	344025	.	+	.	gene_id "Rv0282"; transcript_id "Rv0282.1";
gi|57116681|ref|NC_000962.2|	MT_H37RV_GB_ORF	CDS	342130	344022	.	+	0	gene_id "Rv0282"; transcript_id "Rv0282.1";
gi|57116681|ref|NC_000962.2|	MT_H37RV_GB_ORF	start_codon	344022	344024	.	+	0	gene_id "Rv0283"; transcript_id "Rv0283.1";
gi|57116681|ref|NC_000962.2|	MT_H37RV_GB_ORF	stop_codon	345636	345638	.	+	0	gene_id "Rv0283"; transcript_id "Rv0283.1";
gi|57116681|ref|NC_000962.2|	MT_H37RV_GB_ORF	exon	344022	345638	.	+	.	gene_id "Rv0283"; transcript_id "Rv0283.1";
gi|57116681|ref|NC_000962.2|	MT_H37RV_GB_ORF	CDS	344022	345635	.	+	0	gene_id "Rv0283"; transcript_id "Rv0283.1";
gi|57116681|ref|NC_000962.2|	MT_H37RV_GB_ORF	start_codon	345635	345637	.	+	0	gene_id "Rv0284"; transcript_id "Rv0284.1";
gi|57116681|ref|NC_000962.2|	MT_H37RV_GB_ORF	stop_codon	349625	349627	.	+	0	gene_id "Rv0284"; transcript_id "Rv0284.1";
gi|57116681|ref|NC_000962.2|	MT_H37RV_GB_ORF	exon	345635	349627	.	+	.	gene_id "Rv0284"; transcript_id "Rv0284.1";
gi|57116681|ref|NC_000962.2|	MT_H37RV_GB_ORF	CDS	345635	349624	.	+	0	gene_id "Rv0284"; transcript_id "Rv0284.1";
gi|57116681|ref|NC_000962.2|	MT_H37RV_GB_ORF	start_codon	349624	349626	.	+	0	gene_id "Rv0285"; transcript_id "Rv0285.1";
gi|57116681|ref|NC_000962.2|	MT_H37RV_GB_ORF	stop_codon	349930	349932	.	+	0	gene_id "Rv0285"; transcript_id "Rv0285.1";
gi|57116681|ref|NC_000962.2|	MT_H37RV_GB_ORF	exon	349624	349932	.	+	.	gene_id "Rv0285"; transcript_id "Rv0285.1";
gi|57116681|ref|NC_000962.2|	MT_H37RV_GB_ORF	CDS	349624	349929	.	+	0	gene_id "Rv0285"; transcript_id "Rv0285.1";
gi|57116681|ref|NC_000962.2|	MT_H37RV_GB_ORF	start_codon	349935	349937	.	+	0	gene_id "Rv0286"; transcript_id "Rv0286.1";
gi|57116681|ref|NC_000962.2|	MT_H37RV_GB_ORF	stop_codon	351474	351476	.	+	0	gene_id "Rv0286"; transcript_id "Rv0286.1";
gi|57116681|ref|NC_000962.2|	MT_H37RV_GB_ORF	exon	349935	351476	.	+	.	gene_id "Rv0286"; transcript_id "Rv0286.1";
gi|57116681|ref|NC_000962.2|	MT_H37RV_GB_ORF	CDS	349935	351473	.	+	0	gene_id "Rv0286"; transcript_id "Rv0286.1";
gi|57116681|ref|NC_000962.2|	MT_H37RV_GB_ORF	start_codon	351525	351527	.	+	0	gene_id "Rv0287"; transcript_id "Rv0287.1";
gi|57116681|ref|NC_000962.2|	MT_H37RV_GB_ORF	stop_codon	351816	351818	.	+	0	gene_id "Rv0287"; transcript_id "Rv0287.1";
gi|57116681|ref|NC_000962.2|	MT_H37RV_GB_ORF	exon	351525	351818	.	+	.	gene_id "Rv0287"; transcript_id "Rv0287.1";
gi|57116681|ref|NC_000962.2|	MT_H37RV_GB_ORF	CDS	351525	351815	.	+	0	gene_id "Rv0287"; transcript_id "Rv0287.1";
gi|57116681|ref|NC_000962.2|	MT_H37RV_GB_ORF	start_codon	351848	351850	.	+	0	gene_id "Rv0288"; transcript_id "Rv0288.1";
gi|57116681|ref|NC_000962.2|	MT_H37RV_GB_ORF	stop_codon	352136	352138	.	+	0	gene_id "Rv0288"; transcript_id "Rv0288.1";
gi|57116681|ref|NC_000962.2|	MT_H37RV_GB_ORF	exon	351848	352138	.	+	.	gene_id "Rv0288"; transcript_id "Rv0288.1";
gi|57116681|ref|NC_000962.2|	MT_H37RV_GB_ORF	CDS	351848	352135	.	+	0	gene_id "Rv0288"; transcript_id "Rv0288.1";
gi|57116681|ref|NC_000962.2|	MT_H37RV_GB_ORF	start_codon	352149	352151	.	+	0	gene_id "Rv0289"; transcript_id "Rv0289.1";
gi|57116681|ref|NC_000962.2|	MT_H37RV_GB_ORF	stop_codon	353034	353036	.	+	0	gene_id "Rv0289"; transcript_id "Rv0289.1";
gi|57116681|ref|NC_000962.2|	MT_H37RV_GB_ORF	exon	352149	353036	.	+	.	gene_id "Rv0289"; transcript_id "Rv0289.1";
gi|57116681|ref|NC_000962.2|	MT_H37RV_GB_ORF	CDS	352149	353033	.	+	0	gene_id "Rv0289"; transcript_id "Rv0289.1";
gi|57116681|ref|NC_000962.2|	MT_H37RV_GB_ORF	start_codon	353083	353085	.	+	0	gene_id "Rv0290"; transcript_id "Rv0290.1";
gi|57116681|ref|NC_000962.2|	MT_H37RV_GB_ORF	stop_codon	354499	354501	.	+	0	gene_id "Rv0290"; transcript_id "Rv0290.1";
gi|57116681|ref|NC_000962.2|	MT_H37RV_GB_ORF	exon	353083	354501	.	+	.	gene_id "Rv0290"; transcript_id "Rv0290.1";
gi|57116681|ref|NC_000962.2|	MT_H37RV_GB_ORF	CDS	353083	354498	.	+	0	gene_id "Rv0290"; transcript_id "Rv0290.1";
gi|57116681|ref|NC_000962.2|	MT_H37RV_GB_ORF	start_codon	354498	354500	.	+	0	gene_id "Rv0291"; transcript_id "Rv0291.1";
gi|57116681|ref|NC_000962.2|	MT_H37RV_GB_ORF	stop_codon	355881	355883	.	+	0	gene_id "Rv0291"; transcript_id "Rv0291.1";
gi|57116681|ref|NC_000962.2|	MT_H37RV_GB_ORF	exon	354498	355883	.	+	.	gene_id "Rv0291"; transcript_id "Rv0291.1";
gi|57116681|ref|NC_000962.2|	MT_H37RV_GB_ORF	CDS	354498	355880	.	+	0	gene_id "Rv0291"; transcript_id "Rv0291.1";
gi|57116681|ref|NC_000962.2|	MT_H37RV_GB_ORF	start_codon	355880	355882	.	+	0	gene_id "Rv0292"; transcript_id "Rv0292.1";
gi|57116681|ref|NC_000962.2|	MT_H37RV_GB_ORF	stop_codon	356873	356875	.	+	0	gene_id "Rv0292"; transcript_id "Rv0292.1";
gi|57116681|ref|NC_000962.2|	MT_H37RV_GB_ORF	exon	355880	356875	.	+	.	gene_id "Rv0292"; transcript_id "Rv0292.1";
gi|57116681|ref|NC_000962.2|	MT_H37RV_GB_ORF	CDS	355880	356872	.	+	0	gene_id "Rv0292"; transcript_id "Rv0292.1";
gi|57116681|ref|NC_000962.2|	MT_H37RV_GB_ORF	start_codon	358062	358064	.	-	0	gene_id "Rv0293c"; transcript_id "Rv0293c.1";
gi|57116681|ref|NC_000962.2|	MT_H37RV_GB_ORF	stop_codon	356862	356864	.	-	0	gene_id "Rv0293c"; transcript_id "Rv0293c.1";
gi|57116681|ref|NC_000962.2|	MT_H37RV_GB_ORF	exon	356862	358064	.	-	.	gene_id "Rv0293c"; transcript_id "Rv0293c.1";
gi|57116681|ref|NC_000962.2|	MT_H37RV_GB_ORF	CDS	356865	358064	.	-	0	gene_id "Rv0293c"; transcript_id "Rv0293c.1";
gi|57116681|ref|NC_000962.2|	MT_H37RV_GB_ORF	start_codon	358171	358173	.	+	0	gene_id "Rv0294"; transcript_id "Rv0294.1";
gi|57116681|ref|NC_000962.2|	MT_H37RV_GB_ORF	stop_codon	358954	358956	.	+	0	gene_id "Rv0294"; transcript_id "Rv0294.1";
gi|57116681|ref|NC_000962.2|	MT_H37RV_GB_ORF	exon	358171	358956	.	+	.	gene_id "Rv0294"; transcript_id "Rv0294.1";
gi|57116681|ref|NC_000962.2|	MT_H37RV_GB_ORF	CDS	358171	358953	.	+	0	gene_id "Rv0294"; transcript_id "Rv0294.1";
gi|57116681|ref|NC_000962.2|	MT_H37RV_GB_ORF	start_codon	359746	359748	.	-	0	gene_id "Rv0295c"; transcript_id "Rv0295c.1";
gi|57116681|ref|NC_000962.2|	MT_H37RV_GB_ORF	stop_codon	358945	358947	.	-	0	gene_id "Rv0295c"; transcript_id "Rv0295c.1";
gi|57116681|ref|NC_000962.2|	MT_H37RV_GB_ORF	exon	358945	359748	.	-	.	gene_id "Rv0295c"; transcript_id "Rv0295c.1";
gi|57116681|ref|NC_000962.2|	MT_H37RV_GB_ORF	CDS	358948	359748	.	-	0	gene_id "Rv0295c"; transcript_id "Rv0295c.1";
gi|57116681|ref|NC_000962.2|	MT_H37RV_GB_ORF	start_codon	361153	361155	.	-	0	gene_id "Rv0296c"; transcript_id "Rv0296c.1";
gi|57116681|ref|NC_000962.2|	MT_H37RV_GB_ORF	stop_codon	359758	359760	.	-	0	gene_id "Rv0296c"; transcript_id "Rv0296c.1";
gi|57116681|ref|NC_000962.2|	MT_H37RV_GB_ORF	exon	359758	361155	.	-	.	gene_id "Rv0296c"; transcript_id "Rv0296c.1";
gi|57116681|ref|NC_000962.2|	MT_H37RV_GB_ORF	CDS	359761	361155	.	-	0	gene_id "Rv0296c"; transcript_id "Rv0296c.1";
gi|57116681|ref|NC_000962.2|	MT_H37RV_GB_ORF	start_codon	361334	361336	.	+	0	gene_id "Rv0297"; transcript_id "Rv0297.1";
gi|57116681|ref|NC_000962.2|	MT_H37RV_GB_ORF	stop_codon	363107	363109	.	+	0	gene_id "Rv0297"; transcript_id "Rv0297.1";
gi|57116681|ref|NC_000962.2|	MT_H37RV_GB_ORF	exon	361334	363109	.	+	.	gene_id "Rv0297"; transcript_id "Rv0297.1";
gi|57116681|ref|NC_000962.2|	MT_H37RV_GB_ORF	CDS	361334	363106	.	+	0	gene_id "Rv0297"; transcript_id "Rv0297.1";
gi|57116681|ref|NC_000962.2|	MT_H37RV_GB_ORF	start_codon	363252	363254	.	+	0	gene_id "Rv0298"; transcript_id "Rv0298.1";
gi|57116681|ref|NC_000962.2|	MT_H37RV_GB_ORF	stop_codon	363477	363479	.	+	0	gene_id "Rv0298"; transcript_id "Rv0298.1";
gi|57116681|ref|NC_000962.2|	MT_H37RV_GB_ORF	exon	363252	363479	.	+	.	gene_id "Rv0298"; transcript_id "Rv0298.1";
gi|57116681|ref|NC_000962.2|	MT_H37RV_GB_ORF	CDS	363252	363476	.	+	0	gene_id "Rv0298"; transcript_id "Rv0298.1";
gi|57116681|ref|NC_000962.2|	MT_H37RV_GB_ORF	start_codon	363476	363478	.	+	0	gene_id "Rv0299"; transcript_id "Rv0299.1";
gi|57116681|ref|NC_000962.2|	MT_H37RV_GB_ORF	stop_codon	363776	363778	.	+	0	gene_id "Rv0299"; transcript_id "Rv0299.1";
gi|57116681|ref|NC_000962.2|	MT_H37RV_GB_ORF	exon	363476	363778	.	+	.	gene_id "Rv0299"; transcript_id "Rv0299.1";
gi|57116681|ref|NC_000962.2|	MT_H37RV_GB_ORF	CDS	363476	363775	.	+	0	gene_id "Rv0299"; transcript_id "Rv0299.1";
gi|57116681|ref|NC_000962.2|	MT_H37RV_GB_ORF	start_codon	363826	363828	.	+	0	gene_id "Rv0300"; transcript_id "Rv0300.1";
gi|57116681|ref|NC_000962.2|	MT_H37RV_GB_ORF	stop_codon	364045	364047	.	+	0	gene_id "Rv0300"; transcript_id "Rv0300.1";
gi|57116681|ref|NC_000962.2|	MT_H37RV_GB_ORF	exon	363826	364047	.	+	.	gene_id "Rv0300"; transcript_id "Rv0300.1";
gi|57116681|ref|NC_000962.2|	MT_H37RV_GB_ORF	CDS	363826	364044	.	+	0	gene_id "Rv0300"; transcript_id "Rv0300.1";
gi|57116681|ref|NC_000962.2|	MT_H37RV_GB_ORF	start_codon	364044	364046	.	+	0	gene_id "Rv0301"; transcript_id "Rv0301.1";
gi|57116681|ref|NC_000962.2|	MT_H37RV_GB_ORF	stop_codon	364467	364469	.	+	0	gene_id "Rv0301"; transcript_id "Rv0301.1";
gi|57116681|ref|NC_000962.2|	MT_H37RV_GB_ORF	exon	364044	364469	.	+	.	gene_id "Rv0301"; transcript_id "Rv0301.1";
gi|57116681|ref|NC_000962.2|	MT_H37RV_GB_ORF	CDS	364044	364466	.	+	0	gene_id "Rv0301"; transcript_id "Rv0301.1";
gi|57116681|ref|NC_000962.2|	MT_H37RV_GB_ORF	start_codon	364605	364607	.	+	0	gene_id "Rv0302"; transcript_id "Rv0302.1";
gi|57116681|ref|NC_000962.2|	MT_H37RV_GB_ORF	stop_codon	365235	365237	.	+	0	gene_id "Rv0302"; transcript_id "Rv0302.1";
gi|57116681|ref|NC_000962.2|	MT_H37RV_GB_ORF	exon	364605	365237	.	+	.	gene_id "Rv0302"; transcript_id "Rv0302.1";
gi|57116681|ref|NC_000962.2|	MT_H37RV_GB_ORF	CDS	364605	365234	.	+	0	gene_id "Rv0302"; transcript_id "Rv0302.1";
gi|57116681|ref|NC_000962.2|	MT_H37RV_GB_ORF	start_codon	365234	365236	.	+	0	gene_id "Rv0303"; transcript_id "Rv0303.1";
gi|57116681|ref|NC_000962.2|	MT_H37RV_GB_ORF	stop_codon	366140	366142	.	+	0	gene_id "Rv0303"; transcript_id "Rv0303.1";
gi|57116681|ref|NC_000962.2|	MT_H37RV_GB_ORF	exon	365234	366142	.	+	.	gene_id "Rv0303"; transcript_id "Rv0303.1";
gi|57116681|ref|NC_000962.2|	MT_H37RV_GB_ORF	CDS	365234	366139	.	+	0	gene_id "Rv0303"; transcript_id "Rv0303.1";
gi|57116681|ref|NC_000962.2|	MT_H37RV_GB_ORF	start_codon	372762	372764	.	-	0	gene_id "Rv0304c"; transcript_id "Rv0304c.1";
gi|57116681|ref|NC_000962.2|	MT_H37RV_GB_ORF	stop_codon	366150	366152	.	-	0	gene_id "Rv0304c"; transcript_id "Rv0304c.1";
gi|57116681|ref|NC_000962.2|	MT_H37RV_GB_ORF	exon	366150	372764	.	-	.	gene_id "Rv0304c"; transcript_id "Rv0304c.1";
gi|57116681|ref|NC_000962.2|	MT_H37RV_GB_ORF	CDS	366153	372764	.	-	0	gene_id "Rv0304c"; transcript_id "Rv0304c.1";
gi|57116681|ref|NC_000962.2|	MT_H37RV_GB_ORF	start_codon	375709	375711	.	-	0	gene_id "Rv0305c"; transcript_id "Rv0305c.1";
gi|57116681|ref|NC_000962.2|	MT_H37RV_GB_ORF	stop_codon	372820	372822	.	-	0	gene_id "Rv0305c"; transcript_id "Rv0305c.1";
gi|57116681|ref|NC_000962.2|	MT_H37RV_GB_ORF	exon	372820	375711	.	-	.	gene_id "Rv0305c"; transcript_id "Rv0305c.1";
gi|57116681|ref|NC_000962.2|	MT_H37RV_GB_ORF	CDS	372823	375711	.	-	0	gene_id "Rv0305c"; transcript_id "Rv0305c.1";
gi|57116681|ref|NC_000962.2|	MT_H37RV_GB_ORF	start_codon	375914	375916	.	+	0	gene_id "Rv0306"; transcript_id "Rv0306.1";
gi|57116681|ref|NC_000962.2|	MT_H37RV_GB_ORF	stop_codon	376583	376585	.	+	0	gene_id "Rv0306"; transcript_id "Rv0306.1";
gi|57116681|ref|NC_000962.2|	MT_H37RV_GB_ORF	exon	375914	376585	.	+	.	gene_id "Rv0306"; transcript_id "Rv0306.1";
gi|57116681|ref|NC_000962.2|	MT_H37RV_GB_ORF	CDS	375914	376582	.	+	0	gene_id "Rv0306"; transcript_id "Rv0306.1";
gi|57116681|ref|NC_000962.2|	MT_H37RV_GB_ORF	start_codon	377053	377055	.	-	0	gene_id "Rv0307c"; transcript_id "Rv0307c.1";
gi|57116681|ref|NC_000962.2|	MT_H37RV_GB_ORF	stop_codon	376573	376575	.	-	0	gene_id "Rv0307c"; transcript_id "Rv0307c.1";
gi|57116681|ref|NC_000962.2|	MT_H37RV_GB_ORF	exon	376573	377055	.	-	.	gene_id "Rv0307c"; transcript_id "Rv0307c.1";
gi|57116681|ref|NC_000962.2|	MT_H37RV_GB_ORF	CDS	376576	377055	.	-	0	gene_id "Rv0307c"; transcript_id "Rv0307c.1";
gi|57116681|ref|NC_000962.2|	MT_H37RV_GB_ORF	start_codon	377113	377115	.	+	0	gene_id "Rv0308"; transcript_id "Rv0308.1";
gi|57116681|ref|NC_000962.2|	MT_H37RV_GB_ORF	stop_codon	377827	377829	.	+	0	gene_id "Rv0308"; transcript_id "Rv0308.1";
gi|57116681|ref|NC_000962.2|	MT_H37RV_GB_ORF	exon	377113	377829	.	+	.	gene_id "Rv0308"; transcript_id "Rv0308.1";
gi|57116681|ref|NC_000962.2|	MT_H37RV_GB_ORF	CDS	377113	377826	.	+	0	gene_id "Rv0308"; transcript_id "Rv0308.1";
gi|57116681|ref|NC_000962.2|	MT_H37RV_GB_ORF	start_codon	377931	377933	.	+	0	gene_id "Rv0309"; transcript_id "Rv0309.1";
gi|57116681|ref|NC_000962.2|	MT_H37RV_GB_ORF	stop_codon	378585	378587	.	+	0	gene_id "Rv0309"; transcript_id "Rv0309.1";
gi|57116681|ref|NC_000962.2|	MT_H37RV_GB_ORF	exon	377931	378587	.	+	.	gene_id "Rv0309"; transcript_id "Rv0309.1";
gi|57116681|ref|NC_000962.2|	MT_H37RV_GB_ORF	CDS	377931	378584	.	+	0	gene_id "Rv0309"; transcript_id "Rv0309.1";
gi|57116681|ref|NC_000962.2|	MT_H37RV_GB_ORF	start_codon	379146	379148	.	-	0	gene_id "Rv0310c"; transcript_id "Rv0310c.1";
gi|57116681|ref|NC_000962.2|	MT_H37RV_GB_ORF	stop_codon	378657	378659	.	-	0	gene_id "Rv0310c"; transcript_id "Rv0310c.1";
gi|57116681|ref|NC_000962.2|	MT_H37RV_GB_ORF	exon	378657	379148	.	-	.	gene_id "Rv0310c"; transcript_id "Rv0310c.1";
gi|57116681|ref|NC_000962.2|	MT_H37RV_GB_ORF	CDS	378660	379148	.	-	0	gene_id "Rv0310c"; transcript_id "Rv0310c.1";
gi|57116681|ref|NC_000962.2|	MT_H37RV_GB_ORF	start_codon	379172	379174	.	+	0	gene_id "Rv0311"; transcript_id "Rv0311.1";
gi|57116681|ref|NC_000962.2|	MT_H37RV_GB_ORF	stop_codon	380399	380401	.	+	0	gene_id "Rv0311"; transcript_id "Rv0311.1";
gi|57116681|ref|NC_000962.2|	MT_H37RV_GB_ORF	exon	379172	380401	.	+	.	gene_id "Rv0311"; transcript_id "Rv0311.1";
gi|57116681|ref|NC_000962.2|	MT_H37RV_GB_ORF	CDS	379172	380398	.	+	0	gene_id "Rv0311"; transcript_id "Rv0311.1";
gi|57116681|ref|NC_000962.2|	MT_H37RV_GB_ORF	start_codon	380556	380558	.	+	0	gene_id "Rv0312"; transcript_id "Rv0312.1";
gi|57116681|ref|NC_000962.2|	MT_H37RV_GB_ORF	stop_codon	382416	382418	.	+	0	gene_id "Rv0312"; transcript_id "Rv0312.1";
gi|57116681|ref|NC_000962.2|	MT_H37RV_GB_ORF	exon	380556	382418	.	+	.	gene_id "Rv0312"; transcript_id "Rv0312.1";
gi|57116681|ref|NC_000962.2|	MT_H37RV_GB_ORF	CDS	380556	382415	.	+	0	gene_id "Rv0312"; transcript_id "Rv0312.1";
gi|57116681|ref|NC_000962.2|	MT_H37RV_GB_ORF	start_codon	382490	382492	.	+	0	gene_id "Rv0313"; transcript_id "Rv0313.1";
gi|57116681|ref|NC_000962.2|	MT_H37RV_GB_ORF	stop_codon	382874	382876	.	+	0	gene_id "Rv0313"; transcript_id "Rv0313.1";
gi|57116681|ref|NC_000962.2|	MT_H37RV_GB_ORF	exon	382490	382876	.	+	.	gene_id "Rv0313"; transcript_id "Rv0313.1";
gi|57116681|ref|NC_000962.2|	MT_H37RV_GB_ORF	CDS	382490	382873	.	+	0	gene_id "Rv0313"; transcript_id "Rv0313.1";
gi|57116681|ref|NC_000962.2|	MT_H37RV_GB_ORF	start_codon	383539	383541	.	-	0	gene_id "Rv0314c"; transcript_id "Rv0314c.1";
gi|57116681|ref|NC_000962.2|	MT_H37RV_GB_ORF	stop_codon	382879	382881	.	-	0	gene_id "Rv0314c"; transcript_id "Rv0314c.1";
gi|57116681|ref|NC_000962.2|	MT_H37RV_GB_ORF	exon	382879	383541	.	-	.	gene_id "Rv0314c"; transcript_id "Rv0314c.1";
gi|57116681|ref|NC_000962.2|	MT_H37RV_GB_ORF	CDS	382882	383541	.	-	0	gene_id "Rv0314c"; transcript_id "Rv0314c.1";
gi|57116681|ref|NC_000962.2|	MT_H37RV_GB_ORF	start_codon	383602	383604	.	+	0	gene_id "Rv0315"; transcript_id "Rv0315.1";
gi|57116681|ref|NC_000962.2|	MT_H37RV_GB_ORF	stop_codon	384484	384486	.	+	0	gene_id "Rv0315"; transcript_id "Rv0315.1";
gi|57116681|ref|NC_000962.2|	MT_H37RV_GB_ORF	exon	383602	384486	.	+	.	gene_id "Rv0315"; transcript_id "Rv0315.1";
gi|57116681|ref|NC_000962.2|	MT_H37RV_GB_ORF	CDS	383602	384483	.	+	0	gene_id "Rv0315"; transcript_id "Rv0315.1";
gi|57116681|ref|NC_000962.2|	MT_H37RV_GB_ORF	start_codon	384535	384537	.	+	0	gene_id "Rv0316"; transcript_id "Rv0316.1";
gi|57116681|ref|NC_000962.2|	MT_H37RV_GB_ORF	stop_codon	385147	385149	.	+	0	gene_id "Rv0316"; transcript_id "Rv0316.1";
gi|57116681|ref|NC_000962.2|	MT_H37RV_GB_ORF	exon	384535	385149	.	+	.	gene_id "Rv0316"; transcript_id "Rv0316.1";
gi|57116681|ref|NC_000962.2|	MT_H37RV_GB_ORF	CDS	384535	385146	.	+	0	gene_id "Rv0316"; transcript_id "Rv0316.1";
gi|57116681|ref|NC_000962.2|	MT_H37RV_GB_ORF	start_codon	385941	385943	.	-	0	gene_id "Rv0317c"; transcript_id "Rv0317c.1";
gi|57116681|ref|NC_000962.2|	MT_H37RV_GB_ORF	stop_codon	385173	385175	.	-	0	gene_id "Rv0317c"; transcript_id "Rv0317c.1";
gi|57116681|ref|NC_000962.2|	MT_H37RV_GB_ORF	exon	385173	385943	.	-	.	gene_id "Rv0317c"; transcript_id "Rv0317c.1";
gi|57116681|ref|NC_000962.2|	MT_H37RV_GB_ORF	CDS	385176	385943	.	-	0	gene_id "Rv0317c"; transcript_id "Rv0317c.1";
gi|57116681|ref|NC_000962.2|	MT_H37RV_GB_ORF	start_codon	387097	387099	.	-	0	gene_id "Rv0318c"; transcript_id "Rv0318c.1";
gi|57116681|ref|NC_000962.2|	MT_H37RV_GB_ORF	stop_codon	386305	386307	.	-	0	gene_id "Rv0318c"; transcript_id "Rv0318c.1";
gi|57116681|ref|NC_000962.2|	MT_H37RV_GB_ORF	exon	386305	387099	.	-	.	gene_id "Rv0318c"; transcript_id "Rv0318c.1";
gi|57116681|ref|NC_000962.2|	MT_H37RV_GB_ORF	CDS	386308	387099	.	-	0	gene_id "Rv0318c"; transcript_id "Rv0318c.1";
gi|57116681|ref|NC_000962.2|	MT_H37RV_GB_ORF	start_codon	387148	387150	.	+	0	gene_id "Rv0319"; transcript_id "Rv0319.1";
gi|57116681|ref|NC_000962.2|	MT_H37RV_GB_ORF	stop_codon	387814	387816	.	+	0	gene_id "Rv0319"; transcript_id "Rv0319.1";
gi|57116681|ref|NC_000962.2|	MT_H37RV_GB_ORF	exon	387148	387816	.	+	.	gene_id "Rv0319"; transcript_id "Rv0319.1";
gi|57116681|ref|NC_000962.2|	MT_H37RV_GB_ORF	CDS	387148	387813	.	+	0	gene_id "Rv0319"; transcript_id "Rv0319.1";
gi|57116681|ref|NC_000962.2|	MT_H37RV_GB_ORF	start_codon	387888	387890	.	+	0	gene_id "Rv0320"; transcript_id "Rv0320.1";
gi|57116681|ref|NC_000962.2|	MT_H37RV_GB_ORF	stop_codon	388548	388550	.	+	0	gene_id "Rv0320"; transcript_id "Rv0320.1";
gi|57116681|ref|NC_000962.2|	MT_H37RV_GB_ORF	exon	387888	388550	.	+	.	gene_id "Rv0320"; transcript_id "Rv0320.1";
gi|57116681|ref|NC_000962.2|	MT_H37RV_GB_ORF	CDS	387888	388547	.	+	0	gene_id "Rv0320"; transcript_id "Rv0320.1";
gi|57116681|ref|NC_000962.2|	MT_H37RV_GB_ORF	start_codon	388582	388584	.	+	0	gene_id "Rv0321"; transcript_id "Rv0321.1";
gi|57116681|ref|NC_000962.2|	MT_H37RV_GB_ORF	stop_codon	389152	389154	.	+	0	gene_id "Rv0321"; transcript_id "Rv0321.1";
gi|57116681|ref|NC_000962.2|	MT_H37RV_GB_ORF	exon	388582	389154	.	+	.	gene_id "Rv0321"; transcript_id "Rv0321.1";
gi|57116681|ref|NC_000962.2|	MT_H37RV_GB_ORF	CDS	388582	389151	.	+	0	gene_id "Rv0321"; transcript_id "Rv0321.1";
gi|57116681|ref|NC_000962.2|	MT_H37RV_GB_ORF	start_codon	389260	389262	.	+	0	gene_id "Rv0322"; transcript_id "Rv0322.1";
gi|57116681|ref|NC_000962.2|	MT_H37RV_GB_ORF	stop_codon	390589	390591	.	+	0	gene_id "Rv0322"; transcript_id "Rv0322.1";
gi|57116681|ref|NC_000962.2|	MT_H37RV_GB_ORF	exon	389260	390591	.	+	.	gene_id "Rv0322"; transcript_id "Rv0322.1";
gi|57116681|ref|NC_000962.2|	MT_H37RV_GB_ORF	CDS	389260	390588	.	+	0	gene_id "Rv0322"; transcript_id "Rv0322.1";
gi|57116681|ref|NC_000962.2|	MT_H37RV_GB_ORF	start_codon	391249	391251	.	-	0	gene_id "Rv0323c"; transcript_id "Rv0323c.1";
gi|57116681|ref|NC_000962.2|	MT_H37RV_GB_ORF	stop_codon	390580	390582	.	-	0	gene_id "Rv0323c"; transcript_id "Rv0323c.1";
gi|57116681|ref|NC_000962.2|	MT_H37RV_GB_ORF	exon	390580	391251	.	-	.	gene_id "Rv0323c"; transcript_id "Rv0323c.1";
gi|57116681|ref|NC_000962.2|	MT_H37RV_GB_ORF	CDS	390583	391251	.	-	0	gene_id "Rv0323c"; transcript_id "Rv0323c.1";
gi|57116681|ref|NC_000962.2|	MT_H37RV_GB_ORF	start_codon	391352	391354	.	+	0	gene_id "Rv0324"; transcript_id "Rv0324.1";
gi|57116681|ref|NC_000962.2|	MT_H37RV_GB_ORF	stop_codon	392030	392032	.	+	0	gene_id "Rv0324"; transcript_id "Rv0324.1";
gi|57116681|ref|NC_000962.2|	MT_H37RV_GB_ORF	exon	391352	392032	.	+	.	gene_id "Rv0324"; transcript_id "Rv0324.1";
gi|57116681|ref|NC_000962.2|	MT_H37RV_GB_ORF	CDS	391352	392029	.	+	0	gene_id "Rv0324"; transcript_id "Rv0324.1";
gi|57116681|ref|NC_000962.2|	MT_H37RV_GB_ORF	start_codon	392039	392041	.	+	0	gene_id "Rv0325"; transcript_id "Rv0325.1";
gi|57116681|ref|NC_000962.2|	MT_H37RV_GB_ORF	stop_codon	392261	392263	.	+	0	gene_id "Rv0325"; transcript_id "Rv0325.1";
gi|57116681|ref|NC_000962.2|	MT_H37RV_GB_ORF	exon	392039	392263	.	+	.	gene_id "Rv0325"; transcript_id "Rv0325.1";
gi|57116681|ref|NC_000962.2|	MT_H37RV_GB_ORF	CDS	392039	392260	.	+	0	gene_id "Rv0325"; transcript_id "Rv0325.1";
gi|57116681|ref|NC_000962.2|	MT_H37RV_GB_ORF	start_codon	392273	392275	.	+	0	gene_id "Rv0326"; transcript_id "Rv0326.1";
gi|57116681|ref|NC_000962.2|	MT_H37RV_GB_ORF	stop_codon	392726	392728	.	+	0	gene_id "Rv0326"; transcript_id "Rv0326.1";
gi|57116681|ref|NC_000962.2|	MT_H37RV_GB_ORF	exon	392273	392728	.	+	.	gene_id "Rv0326"; transcript_id "Rv0326.1";
gi|57116681|ref|NC_000962.2|	MT_H37RV_GB_ORF	CDS	392273	392725	.	+	0	gene_id "Rv0326"; transcript_id "Rv0326.1";
gi|57116681|ref|NC_000962.2|	MT_H37RV_GB_ORF	start_codon	394043	394045	.	-	0	gene_id "Rv0327c"; transcript_id "Rv0327c.1";
gi|57116681|ref|NC_000962.2|	MT_H37RV_GB_ORF	stop_codon	392696	392698	.	-	0	gene_id "Rv0327c"; transcript_id "Rv0327c.1";
gi|57116681|ref|NC_000962.2|	MT_H37RV_GB_ORF	exon	392696	394045	.	-	.	gene_id "Rv0327c"; transcript_id "Rv0327c.1";
gi|57116681|ref|NC_000962.2|	MT_H37RV_GB_ORF	CDS	392699	394045	.	-	0	gene_id "Rv0327c"; transcript_id "Rv0327c.1";
gi|57116681|ref|NC_000962.2|	MT_H37RV_GB_ORF	start_codon	394111	394113	.	+	0	gene_id "Rv0328"; transcript_id "Rv0328.1";
gi|57116681|ref|NC_000962.2|	MT_H37RV_GB_ORF	stop_codon	394711	394713	.	+	0	gene_id "Rv0328"; transcript_id "Rv0328.1";
gi|57116681|ref|NC_000962.2|	MT_H37RV_GB_ORF	exon	394111	394713	.	+	.	gene_id "Rv0328"; transcript_id "Rv0328.1";
gi|57116681|ref|NC_000962.2|	MT_H37RV_GB_ORF	CDS	394111	394710	.	+	0	gene_id "Rv0328"; transcript_id "Rv0328.1";
gi|57116681|ref|NC_000962.2|	MT_H37RV_GB_ORF	start_codon	395318	395320	.	-	0	gene_id "Rv0329c"; transcript_id "Rv0329c.1";
gi|57116681|ref|NC_000962.2|	MT_H37RV_GB_ORF	stop_codon	394694	394696	.	-	0	gene_id "Rv0329c"; transcript_id "Rv0329c.1";
gi|57116681|ref|NC_000962.2|	MT_H37RV_GB_ORF	exon	394694	395320	.	-	.	gene_id "Rv0329c"; transcript_id "Rv0329c.1";
gi|57116681|ref|NC_000962.2|	MT_H37RV_GB_ORF	CDS	394697	395320	.	-	0	gene_id "Rv0329c"; transcript_id "Rv0329c.1";
gi|57116681|ref|NC_000962.2|	MT_H37RV_GB_ORF	start_codon	396085	396087	.	-	0	gene_id "Rv0330c"; transcript_id "Rv0330c.1";
gi|57116681|ref|NC_000962.2|	MT_H37RV_GB_ORF	stop_codon	395347	395349	.	-	0	gene_id "Rv0330c"; transcript_id "Rv0330c.1";
gi|57116681|ref|NC_000962.2|	MT_H37RV_GB_ORF	exon	395347	396087	.	-	.	gene_id "Rv0330c"; transcript_id "Rv0330c.1";
gi|57116681|ref|NC_000962.2|	MT_H37RV_GB_ORF	CDS	395350	396087	.	-	0	gene_id "Rv0330c"; transcript_id "Rv0330c.1";
gi|57116681|ref|NC_000962.2|	MT_H37RV_GB_ORF	start_codon	396201	396203	.	+	0	gene_id "Rv0331"; transcript_id "Rv0331.1";
gi|57116681|ref|NC_000962.2|	MT_H37RV_GB_ORF	stop_codon	397365	397367	.	+	0	gene_id "Rv0331"; transcript_id "Rv0331.1";
gi|57116681|ref|NC_000962.2|	MT_H37RV_GB_ORF	exon	396201	397367	.	+	.	gene_id "Rv0331"; transcript_id "Rv0331.1";
gi|57116681|ref|NC_000962.2|	MT_H37RV_GB_ORF	CDS	396201	397364	.	+	0	gene_id "Rv0331"; transcript_id "Rv0331.1";
gi|57116681|ref|NC_000962.2|	MT_H37RV_GB_ORF	start_codon	397442	397444	.	+	0	gene_id "Rv0332"; transcript_id "Rv0332.1";
gi|57116681|ref|NC_000962.2|	MT_H37RV_GB_ORF	stop_codon	398225	398227	.	+	0	gene_id "Rv0332"; transcript_id "Rv0332.1";
gi|57116681|ref|NC_000962.2|	MT_H37RV_GB_ORF	exon	397442	398227	.	+	.	gene_id "Rv0332"; transcript_id "Rv0332.1";
gi|57116681|ref|NC_000962.2|	MT_H37RV_GB_ORF	CDS	397442	398224	.	+	0	gene_id "Rv0332"; transcript_id "Rv0332.1";
gi|57116681|ref|NC_000962.2|	MT_H37RV_GB_ORF	start_codon	398254	398256	.	+	0	gene_id "Rv0333"; transcript_id "Rv0333.1";
gi|57116681|ref|NC_000962.2|	MT_H37RV_GB_ORF	stop_codon	398626	398628	.	+	0	gene_id "Rv0333"; transcript_id "Rv0333.1";
gi|57116681|ref|NC_000962.2|	MT_H37RV_GB_ORF	exon	398254	398628	.	+	.	gene_id "Rv0333"; transcript_id "Rv0333.1";
gi|57116681|ref|NC_000962.2|	MT_H37RV_GB_ORF	CDS	398254	398625	.	+	0	gene_id "Rv0333"; transcript_id "Rv0333.1";
gi|57116681|ref|NC_000962.2|	MT_H37RV_GB_ORF	start_codon	398658	398660	.	+	0	gene_id "Rv0334"; transcript_id "Rv0334.1";
gi|57116681|ref|NC_000962.2|	MT_H37RV_GB_ORF	stop_codon	399522	399524	.	+	0	gene_id "Rv0334"; transcript_id "Rv0334.1";
gi|57116681|ref|NC_000962.2|	MT_H37RV_GB_ORF	exon	398658	399524	.	+	.	gene_id "Rv0334"; transcript_id "Rv0334.1";
gi|57116681|ref|NC_000962.2|	MT_H37RV_GB_ORF	CDS	398658	399521	.	+	0	gene_id "Rv0334"; transcript_id "Rv0334.1";
gi|57116681|ref|NC_000962.2|	MT_H37RV_GB_ORF	start_codon	400048	400050	.	-	0	gene_id "Rv0335c"; transcript_id "Rv0335c.1";
gi|57116681|ref|NC_000962.2|	MT_H37RV_GB_ORF	stop_codon	399535	399537	.	-	0	gene_id "Rv0335c"; transcript_id "Rv0335c.1";
gi|57116681|ref|NC_000962.2|	MT_H37RV_GB_ORF	exon	399535	400050	.	-	.	gene_id "Rv0335c"; transcript_id "Rv0335c.1";
gi|57116681|ref|NC_000962.2|	MT_H37RV_GB_ORF	CDS	399538	400050	.	-	0	gene_id "Rv0335c"; transcript_id "Rv0335c.1";
gi|57116681|ref|NC_000962.2|	MT_H37RV_GB_ORF	start_codon	400192	400194	.	+	0	gene_id "Rv0336"; transcript_id "Rv0336.1";
gi|57116681|ref|NC_000962.2|	MT_H37RV_GB_ORF	stop_codon	401701	401703	.	+	0	gene_id "Rv0336"; transcript_id "Rv0336.1";
gi|57116681|ref|NC_000962.2|	MT_H37RV_GB_ORF	exon	400192	401703	.	+	.	gene_id "Rv0336"; transcript_id "Rv0336.1";
gi|57116681|ref|NC_000962.2|	MT_H37RV_GB_ORF	CDS	400192	401700	.	+	0	gene_id "Rv0336"; transcript_id "Rv0336.1";
gi|57116681|ref|NC_000962.2|	MT_H37RV_GB_ORF	start_codon	403160	403162	.	-	0	gene_id "Rv0337c"; transcript_id "Rv0337c.1";
gi|57116681|ref|NC_000962.2|	MT_H37RV_GB_ORF	stop_codon	401873	401875	.	-	0	gene_id "Rv0337c"; transcript_id "Rv0337c.1";
gi|57116681|ref|NC_000962.2|	MT_H37RV_GB_ORF	exon	401873	403162	.	-	.	gene_id "Rv0337c"; transcript_id "Rv0337c.1";
gi|57116681|ref|NC_000962.2|	MT_H37RV_GB_ORF	CDS	401876	403162	.	-	0	gene_id "Rv0337c"; transcript_id "Rv0337c.1";
gi|57116681|ref|NC_000962.2|	MT_H37RV_GB_ORF	start_codon	405839	405841	.	-	0	gene_id "Rv0338c"; transcript_id "Rv0338c.1";
gi|57116681|ref|NC_000962.2|	MT_H37RV_GB_ORF	stop_codon	403193	403195	.	-	0	gene_id "Rv0338c"; transcript_id "Rv0338c.1";
gi|57116681|ref|NC_000962.2|	MT_H37RV_GB_ORF	exon	403193	405841	.	-	.	gene_id "Rv0338c"; transcript_id "Rv0338c.1";
gi|57116681|ref|NC_000962.2|	MT_H37RV_GB_ORF	CDS	403196	405841	.	-	0	gene_id "Rv0338c"; transcript_id "Rv0338c.1";
gi|57116681|ref|NC_000962.2|	MT_H37RV_GB_ORF	start_codon	408446	408448	.	-	0	gene_id "Rv0339c"; transcript_id "Rv0339c.1";
gi|57116681|ref|NC_000962.2|	MT_H37RV_GB_ORF	stop_codon	405950	405952	.	-	0	gene_id "Rv0339c"; transcript_id "Rv0339c.1";
gi|57116681|ref|NC_000962.2|	MT_H37RV_GB_ORF	exon	405950	408448	.	-	.	gene_id "Rv0339c"; transcript_id "Rv0339c.1";
gi|57116681|ref|NC_000962.2|	MT_H37RV_GB_ORF	CDS	405953	408448	.	-	0	gene_id "Rv0339c"; transcript_id "Rv0339c.1";
gi|57116681|ref|NC_000962.2|	MT_H37RV_GB_ORF	start_codon	408634	408636	.	+	0	gene_id "Rv0340"; transcript_id "Rv0340.1";
gi|57116681|ref|NC_000962.2|	MT_H37RV_GB_ORF	stop_codon	409171	409173	.	+	0	gene_id "Rv0340"; transcript_id "Rv0340.1";
gi|57116681|ref|NC_000962.2|	MT_H37RV_GB_ORF	exon	408634	409173	.	+	.	gene_id "Rv0340"; transcript_id "Rv0340.1";
gi|57116681|ref|NC_000962.2|	MT_H37RV_GB_ORF	CDS	408634	409170	.	+	0	gene_id "Rv0340"; transcript_id "Rv0340.1";
gi|57116681|ref|NC_000962.2|	MT_H37RV_GB_ORF	start_codon	409362	409364	.	+	0	gene_id "Rv0341"; transcript_id "Rv0341.1";
gi|57116681|ref|NC_000962.2|	MT_H37RV_GB_ORF	stop_codon	410799	410801	.	+	0	gene_id "Rv0341"; transcript_id "Rv0341.1";
gi|57116681|ref|NC_000962.2|	MT_H37RV_GB_ORF	exon	409362	410801	.	+	.	gene_id "Rv0341"; transcript_id "Rv0341.1";
gi|57116681|ref|NC_000962.2|	MT_H37RV_GB_ORF	CDS	409362	410798	.	+	0	gene_id "Rv0341"; transcript_id "Rv0341.1";
gi|57116681|ref|NC_000962.2|	MT_H37RV_GB_ORF	start_codon	410838	410840	.	+	0	gene_id "Rv0342"; transcript_id "Rv0342.1";
gi|57116681|ref|NC_000962.2|	MT_H37RV_GB_ORF	stop_codon	412758	412760	.	+	0	gene_id "Rv0342"; transcript_id "Rv0342.1";
gi|57116681|ref|NC_000962.2|	MT_H37RV_GB_ORF	exon	410838	412760	.	+	.	gene_id "Rv0342"; transcript_id "Rv0342.1";
gi|57116681|ref|NC_000962.2|	MT_H37RV_GB_ORF	CDS	410838	412757	.	+	0	gene_id "Rv0342"; transcript_id "Rv0342.1";
gi|57116681|ref|NC_000962.2|	MT_H37RV_GB_ORF	start_codon	412757	412759	.	+	0	gene_id "Rv0343"; transcript_id "Rv0343.1";
gi|57116681|ref|NC_000962.2|	MT_H37RV_GB_ORF	stop_codon	414236	414238	.	+	0	gene_id "Rv0343"; transcript_id "Rv0343.1";
gi|57116681|ref|NC_000962.2|	MT_H37RV_GB_ORF	exon	412757	414238	.	+	.	gene_id "Rv0343"; transcript_id "Rv0343.1";
gi|57116681|ref|NC_000962.2|	MT_H37RV_GB_ORF	CDS	412757	414235	.	+	0	gene_id "Rv0343"; transcript_id "Rv0343.1";
gi|57116681|ref|NC_000962.2|	MT_H37RV_GB_ORF	start_codon	414939	414941	.	-	0	gene_id "Rv0344c"; transcript_id "Rv0344c.1";
gi|57116681|ref|NC_000962.2|	MT_H37RV_GB_ORF	stop_codon	414381	414383	.	-	0	gene_id "Rv0344c"; transcript_id "Rv0344c.1";
gi|57116681|ref|NC_000962.2|	MT_H37RV_GB_ORF	exon	414381	414941	.	-	.	gene_id "Rv0344c"; transcript_id "Rv0344c.1";
gi|57116681|ref|NC_000962.2|	MT_H37RV_GB_ORF	CDS	414384	414941	.	-	0	gene_id "Rv0344c"; transcript_id "Rv0344c.1";
gi|57116681|ref|NC_000962.2|	MT_H37RV_GB_ORF	start_codon	415050	415052	.	+	0	gene_id "Rv0345"; transcript_id "Rv0345.1";
gi|57116681|ref|NC_000962.2|	MT_H37RV_GB_ORF	stop_codon	415458	415460	.	+	0	gene_id "Rv0345"; transcript_id "Rv0345.1";
gi|57116681|ref|NC_000962.2|	MT_H37RV_GB_ORF	exon	415050	415460	.	+	.	gene_id "Rv0345"; transcript_id "Rv0345.1";
gi|57116681|ref|NC_000962.2|	MT_H37RV_GB_ORF	CDS	415050	415457	.	+	0	gene_id "Rv0345"; transcript_id "Rv0345.1";
gi|57116681|ref|NC_000962.2|	MT_H37RV_GB_ORF	start_codon	416963	416965	.	-	0	gene_id "Rv0346c"; transcript_id "Rv0346c.1";
gi|57116681|ref|NC_000962.2|	MT_H37RV_GB_ORF	stop_codon	415502	415504	.	-	0	gene_id "Rv0346c"; transcript_id "Rv0346c.1";
gi|57116681|ref|NC_000962.2|	MT_H37RV_GB_ORF	exon	415502	416965	.	-	.	gene_id "Rv0346c"; transcript_id "Rv0346c.1";
gi|57116681|ref|NC_000962.2|	MT_H37RV_GB_ORF	CDS	415505	416965	.	-	0	gene_id "Rv0346c"; transcript_id "Rv0346c.1";
gi|57116681|ref|NC_000962.2|	MT_H37RV_GB_ORF	start_codon	417304	417306	.	+	0	gene_id "Rv0347"; transcript_id "Rv0347.1";
gi|57116681|ref|NC_000962.2|	MT_H37RV_GB_ORF	stop_codon	418288	418290	.	+	0	gene_id "Rv0347"; transcript_id "Rv0347.1";
gi|57116681|ref|NC_000962.2|	MT_H37RV_GB_ORF	exon	417304	418290	.	+	.	gene_id "Rv0347"; transcript_id "Rv0347.1";
gi|57116681|ref|NC_000962.2|	MT_H37RV_GB_ORF	CDS	417304	418287	.	+	0	gene_id "Rv0347"; transcript_id "Rv0347.1";
gi|57116681|ref|NC_000962.2|	MT_H37RV_GB_ORF	start_codon	418293	418295	.	+	0	gene_id "Rv0348"; transcript_id "Rv0348.1";
gi|57116681|ref|NC_000962.2|	MT_H37RV_GB_ORF	stop_codon	418944	418946	.	+	0	gene_id "Rv0348"; transcript_id "Rv0348.1";
gi|57116681|ref|NC_000962.2|	MT_H37RV_GB_ORF	exon	418293	418946	.	+	.	gene_id "Rv0348"; transcript_id "Rv0348.1";
gi|57116681|ref|NC_000962.2|	MT_H37RV_GB_ORF	CDS	418293	418943	.	+	0	gene_id "Rv0348"; transcript_id "Rv0348.1";
gi|57116681|ref|NC_000962.2|	MT_H37RV_GB_ORF	start_codon	418949	418951	.	+	0	gene_id "Rv0349"; transcript_id "Rv0349.1";
gi|57116681|ref|NC_000962.2|	MT_H37RV_GB_ORF	stop_codon	419606	419608	.	+	0	gene_id "Rv0349"; transcript_id "Rv0349.1";
gi|57116681|ref|NC_000962.2|	MT_H37RV_GB_ORF	exon	418949	419608	.	+	.	gene_id "Rv0349"; transcript_id "Rv0349.1";
gi|57116681|ref|NC_000962.2|	MT_H37RV_GB_ORF	CDS	418949	419605	.	+	0	gene_id "Rv0349"; transcript_id "Rv0349.1";
gi|57116681|ref|NC_000962.2|	MT_H37RV_GB_ORF	start_codon	419835	419837	.	+	0	gene_id "Rv0350"; transcript_id "Rv0350.1";
gi|57116681|ref|NC_000962.2|	MT_H37RV_GB_ORF	stop_codon	421710	421712	.	+	0	gene_id "Rv0350"; transcript_id "Rv0350.1";
gi|57116681|ref|NC_000962.2|	MT_H37RV_GB_ORF	exon	419835	421712	.	+	.	gene_id "Rv0350"; transcript_id "Rv0350.1";
gi|57116681|ref|NC_000962.2|	MT_H37RV_GB_ORF	CDS	419835	421709	.	+	0	gene_id "Rv0350"; transcript_id "Rv0350.1";
gi|57116681|ref|NC_000962.2|	MT_H37RV_GB_ORF	start_codon	421709	421711	.	+	0	gene_id "Rv0351"; transcript_id "Rv0351.1";
gi|57116681|ref|NC_000962.2|	MT_H37RV_GB_ORF	stop_codon	422414	422416	.	+	0	gene_id "Rv0351"; transcript_id "Rv0351.1";
gi|57116681|ref|NC_000962.2|	MT_H37RV_GB_ORF	exon	421709	422416	.	+	.	gene_id "Rv0351"; transcript_id "Rv0351.1";
gi|57116681|ref|NC_000962.2|	MT_H37RV_GB_ORF	CDS	421709	422413	.	+	0	gene_id "Rv0351"; transcript_id "Rv0351.1";
gi|57116681|ref|NC_000962.2|	MT_H37RV_GB_ORF	start_codon	422452	422454	.	+	0	gene_id "Rv0352"; transcript_id "Rv0352.1";
gi|57116681|ref|NC_000962.2|	MT_H37RV_GB_ORF	stop_codon	423637	423639	.	+	0	gene_id "Rv0352"; transcript_id "Rv0352.1";
gi|57116681|ref|NC_000962.2|	MT_H37RV_GB_ORF	exon	422452	423639	.	+	.	gene_id "Rv0352"; transcript_id "Rv0352.1";
gi|57116681|ref|NC_000962.2|	MT_H37RV_GB_ORF	CDS	422452	423636	.	+	0	gene_id "Rv0352"; transcript_id "Rv0352.1";
gi|57116681|ref|NC_000962.2|	MT_H37RV_GB_ORF	start_codon	423639	423641	.	+	0	gene_id "Rv0353"; transcript_id "Rv0353.1";
gi|57116681|ref|NC_000962.2|	MT_H37RV_GB_ORF	stop_codon	424017	424019	.	+	0	gene_id "Rv0353"; transcript_id "Rv0353.1";
gi|57116681|ref|NC_000962.2|	MT_H37RV_GB_ORF	exon	423639	424019	.	+	.	gene_id "Rv0353"; transcript_id "Rv0353.1";
gi|57116681|ref|NC_000962.2|	MT_H37RV_GB_ORF	CDS	423639	424016	.	+	0	gene_id "Rv0353"; transcript_id "Rv0353.1";
gi|57116681|ref|NC_000962.2|	MT_H37RV_GB_ORF	start_codon	424692	424694	.	-	0	gene_id "Rv0354c"; transcript_id "Rv0354c.1";
gi|57116681|ref|NC_000962.2|	MT_H37RV_GB_ORF	stop_codon	424269	424271	.	-	0	gene_id "Rv0354c"; transcript_id "Rv0354c.1";
gi|57116681|ref|NC_000962.2|	MT_H37RV_GB_ORF	exon	424269	424694	.	-	.	gene_id "Rv0354c"; transcript_id "Rv0354c.1";
gi|57116681|ref|NC_000962.2|	MT_H37RV_GB_ORF	CDS	424272	424694	.	-	0	gene_id "Rv0354c"; transcript_id "Rv0354c.1";
gi|57116681|ref|NC_000962.2|	MT_H37RV_GB_ORF	start_codon	434677	434679	.	-	0	gene_id "Rv0355c"; transcript_id "Rv0355c.1";
gi|57116681|ref|NC_000962.2|	MT_H37RV_GB_ORF	stop_codon	424777	424779	.	-	0	gene_id "Rv0355c"; transcript_id "Rv0355c.1";
gi|57116681|ref|NC_000962.2|	MT_H37RV_GB_ORF	exon	424777	434679	.	-	.	gene_id "Rv0355c"; transcript_id "Rv0355c.1";
gi|57116681|ref|NC_000962.2|	MT_H37RV_GB_ORF	CDS	424780	434679	.	-	0	gene_id "Rv0355c"; transcript_id "Rv0355c.1";
gi|57116681|ref|NC_000962.2|	MT_H37RV_GB_ORF	start_codon	435472	435474	.	-	0	gene_id "Rv0356c"; transcript_id "Rv0356c.1";
gi|57116681|ref|NC_000962.2|	MT_H37RV_GB_ORF	stop_codon	434830	434832	.	-	0	gene_id "Rv0356c"; transcript_id "Rv0356c.1";
gi|57116681|ref|NC_000962.2|	MT_H37RV_GB_ORF	exon	434830	435474	.	-	.	gene_id "Rv0356c"; transcript_id "Rv0356c.1";
gi|57116681|ref|NC_000962.2|	MT_H37RV_GB_ORF	CDS	434833	435474	.	-	0	gene_id "Rv0356c"; transcript_id "Rv0356c.1";
gi|57116681|ref|NC_000962.2|	MT_H37RV_GB_ORF	start_codon	436767	436769	.	-	0	gene_id "Rv0357c"; transcript_id "Rv0357c.1";
gi|57116681|ref|NC_000962.2|	MT_H37RV_GB_ORF	stop_codon	435471	435473	.	-	0	gene_id "Rv0357c"; transcript_id "Rv0357c.1";
gi|57116681|ref|NC_000962.2|	MT_H37RV_GB_ORF	exon	435471	436769	.	-	.	gene_id "Rv0357c"; transcript_id "Rv0357c.1";
gi|57116681|ref|NC_000962.2|	MT_H37RV_GB_ORF	CDS	435474	436769	.	-	0	gene_id "Rv0357c"; transcript_id "Rv0357c.1";
gi|57116681|ref|NC_000962.2|	MT_H37RV_GB_ORF	start_codon	436860	436862	.	+	0	gene_id "Rv0358"; transcript_id "Rv0358.1";
gi|57116681|ref|NC_000962.2|	MT_H37RV_GB_ORF	stop_codon	437505	437507	.	+	0	gene_id "Rv0358"; transcript_id "Rv0358.1";
gi|57116681|ref|NC_000962.2|	MT_H37RV_GB_ORF	exon	436860	437507	.	+	.	gene_id "Rv0358"; transcript_id "Rv0358.1";
gi|57116681|ref|NC_000962.2|	MT_H37RV_GB_ORF	CDS	436860	437504	.	+	0	gene_id "Rv0358"; transcript_id "Rv0358.1";
gi|57116681|ref|NC_000962.2|	MT_H37RV_GB_ORF	start_codon	437518	437520	.	+	0	gene_id "Rv0359"; transcript_id "Rv0359.1";
gi|57116681|ref|NC_000962.2|	MT_H37RV_GB_ORF	stop_codon	438295	438297	.	+	0	gene_id "Rv0359"; transcript_id "Rv0359.1";
gi|57116681|ref|NC_000962.2|	MT_H37RV_GB_ORF	exon	437518	438297	.	+	.	gene_id "Rv0359"; transcript_id "Rv0359.1";
gi|57116681|ref|NC_000962.2|	MT_H37RV_GB_ORF	CDS	437518	438294	.	+	0	gene_id "Rv0359"; transcript_id "Rv0359.1";
gi|57116681|ref|NC_000962.2|	MT_H37RV_GB_ORF	start_codon	438737	438739	.	-	0	gene_id "Rv0360c"; transcript_id "Rv0360c.1";
gi|57116681|ref|NC_000962.2|	MT_H37RV_GB_ORF	stop_codon	438302	438304	.	-	0	gene_id "Rv0360c"; transcript_id "Rv0360c.1";
gi|57116681|ref|NC_000962.2|	MT_H37RV_GB_ORF	exon	438302	438739	.	-	.	gene_id "Rv0360c"; transcript_id "Rv0360c.1";
gi|57116681|ref|NC_000962.2|	MT_H37RV_GB_ORF	CDS	438305	438739	.	-	0	gene_id "Rv0360c"; transcript_id "Rv0360c.1";
gi|57116681|ref|NC_000962.2|	MT_H37RV_GB_ORF	start_codon	438822	438824	.	+	0	gene_id "Rv0361"; transcript_id "Rv0361.1";
gi|57116681|ref|NC_000962.2|	MT_H37RV_GB_ORF	stop_codon	439647	439649	.	+	0	gene_id "Rv0361"; transcript_id "Rv0361.1";
gi|57116681|ref|NC_000962.2|	MT_H37RV_GB_ORF	exon	438822	439649	.	+	.	gene_id "Rv0361"; transcript_id "Rv0361.1";
gi|57116681|ref|NC_000962.2|	MT_H37RV_GB_ORF	CDS	438822	439646	.	+	0	gene_id "Rv0361"; transcript_id "Rv0361.1";
gi|57116681|ref|NC_000962.2|	MT_H37RV_GB_ORF	start_codon	439871	439873	.	+	0	gene_id "Rv0362"; transcript_id "Rv0362.1";
gi|57116681|ref|NC_000962.2|	MT_H37RV_GB_ORF	stop_codon	441251	441253	.	+	0	gene_id "Rv0362"; transcript_id "Rv0362.1";
gi|57116681|ref|NC_000962.2|	MT_H37RV_GB_ORF	exon	439871	441253	.	+	.	gene_id "Rv0362"; transcript_id "Rv0362.1";
gi|57116681|ref|NC_000962.2|	MT_H37RV_GB_ORF	CDS	439871	441250	.	+	0	gene_id "Rv0362"; transcript_id "Rv0362.1";
gi|57116681|ref|NC_000962.2|	MT_H37RV_GB_ORF	start_codon	442297	442299	.	-	0	gene_id "Rv0363c"; transcript_id "Rv0363c.1";
gi|57116681|ref|NC_000962.2|	MT_H37RV_GB_ORF	stop_codon	441265	441267	.	-	0	gene_id "Rv0363c"; transcript_id "Rv0363c.1";
gi|57116681|ref|NC_000962.2|	MT_H37RV_GB_ORF	exon	441265	442299	.	-	.	gene_id "Rv0363c"; transcript_id "Rv0363c.1";
gi|57116681|ref|NC_000962.2|	MT_H37RV_GB_ORF	CDS	441268	442299	.	-	0	gene_id "Rv0363c"; transcript_id "Rv0363c.1";
gi|57116681|ref|NC_000962.2|	MT_H37RV_GB_ORF	start_codon	442395	442397	.	+	0	gene_id "Rv0364"; transcript_id "Rv0364.1";
gi|57116681|ref|NC_000962.2|	MT_H37RV_GB_ORF	stop_codon	443076	443078	.	+	0	gene_id "Rv0364"; transcript_id "Rv0364.1";
gi|57116681|ref|NC_000962.2|	MT_H37RV_GB_ORF	exon	442395	443078	.	+	.	gene_id "Rv0364"; transcript_id "Rv0364.1";
gi|57116681|ref|NC_000962.2|	MT_H37RV_GB_ORF	CDS	442395	443075	.	+	0	gene_id "Rv0364"; transcript_id "Rv0364.1";
gi|57116681|ref|NC_000962.2|	MT_H37RV_GB_ORF	start_codon	444195	444197	.	-	0	gene_id "Rv0365c"; transcript_id "Rv0365c.1";
gi|57116681|ref|NC_000962.2|	MT_H37RV_GB_ORF	stop_codon	443067	443069	.	-	0	gene_id "Rv0365c"; transcript_id "Rv0365c.1";
gi|57116681|ref|NC_000962.2|	MT_H37RV_GB_ORF	exon	443067	444197	.	-	.	gene_id "Rv0365c"; transcript_id "Rv0365c.1";
gi|57116681|ref|NC_000962.2|	MT_H37RV_GB_ORF	CDS	443070	444197	.	-	0	gene_id "Rv0365c"; transcript_id "Rv0365c.1";
gi|57116681|ref|NC_000962.2|	MT_H37RV_GB_ORF	start_codon	444813	444815	.	-	0	gene_id "Rv0366c"; transcript_id "Rv0366c.1";
gi|57116681|ref|NC_000962.2|	MT_H37RV_GB_ORF	stop_codon	444222	444224	.	-	0	gene_id "Rv0366c"; transcript_id "Rv0366c.1";
gi|57116681|ref|NC_000962.2|	MT_H37RV_GB_ORF	exon	444222	444815	.	-	.	gene_id "Rv0366c"; transcript_id "Rv0366c.1";
gi|57116681|ref|NC_000962.2|	MT_H37RV_GB_ORF	CDS	444225	444815	.	-	0	gene_id "Rv0366c"; transcript_id "Rv0366c.1";
gi|57116681|ref|NC_000962.2|	MT_H37RV_GB_ORF	start_codon	445231	445233	.	-	0	gene_id "Rv0367c"; transcript_id "Rv0367c.1";
gi|57116681|ref|NC_000962.2|	MT_H37RV_GB_ORF	stop_codon	444844	444846	.	-	0	gene_id "Rv0367c"; transcript_id "Rv0367c.1";
gi|57116681|ref|NC_000962.2|	MT_H37RV_GB_ORF	exon	444844	445233	.	-	.	gene_id "Rv0367c"; transcript_id "Rv0367c.1";
gi|57116681|ref|NC_000962.2|	MT_H37RV_GB_ORF	CDS	444847	445233	.	-	0	gene_id "Rv0367c"; transcript_id "Rv0367c.1";
gi|57116681|ref|NC_000962.2|	MT_H37RV_GB_ORF	start_codon	446523	446525	.	-	0	gene_id "Rv0368c"; transcript_id "Rv0368c.1";
gi|57116681|ref|NC_000962.2|	MT_H37RV_GB_ORF	stop_codon	445314	445316	.	-	0	gene_id "Rv0368c"; transcript_id "Rv0368c.1";
gi|57116681|ref|NC_000962.2|	MT_H37RV_GB_ORF	exon	445314	446525	.	-	.	gene_id "Rv0368c"; transcript_id "Rv0368c.1";
gi|57116681|ref|NC_000962.2|	MT_H37RV_GB_ORF	CDS	445317	446525	.	-	0	gene_id "Rv0368c"; transcript_id "Rv0368c.1";
gi|57116681|ref|NC_000962.2|	MT_H37RV_GB_ORF	start_codon	447044	447046	.	-	0	gene_id "Rv0369c"; transcript_id "Rv0369c.1";
gi|57116681|ref|NC_000962.2|	MT_H37RV_GB_ORF	stop_codon	446531	446533	.	-	0	gene_id "Rv0369c"; transcript_id "Rv0369c.1";
gi|57116681|ref|NC_000962.2|	MT_H37RV_GB_ORF	exon	446531	447046	.	-	.	gene_id "Rv0369c"; transcript_id "Rv0369c.1";
gi|57116681|ref|NC_000962.2|	MT_H37RV_GB_ORF	CDS	446534	447046	.	-	0	gene_id "Rv0369c"; transcript_id "Rv0369c.1";
gi|57116681|ref|NC_000962.2|	MT_H37RV_GB_ORF	start_codon	448041	448043	.	-	0	gene_id "Rv0370c"; transcript_id "Rv0370c.1";
gi|57116681|ref|NC_000962.2|	MT_H37RV_GB_ORF	stop_codon	447147	447149	.	-	0	gene_id "Rv0370c"; transcript_id "Rv0370c.1";
gi|57116681|ref|NC_000962.2|	MT_H37RV_GB_ORF	exon	447147	448043	.	-	.	gene_id "Rv0370c"; transcript_id "Rv0370c.1";
gi|57116681|ref|NC_000962.2|	MT_H37RV_GB_ORF	CDS	447150	448043	.	-	0	gene_id "Rv0370c"; transcript_id "Rv0370c.1";
gi|57116681|ref|NC_000962.2|	MT_H37RV_GB_ORF	start_codon	448631	448633	.	-	0	gene_id "Rv0371c"; transcript_id "Rv0371c.1";
gi|57116681|ref|NC_000962.2|	MT_H37RV_GB_ORF	stop_codon	448040	448042	.	-	0	gene_id "Rv0371c"; transcript_id "Rv0371c.1";
gi|57116681|ref|NC_000962.2|	MT_H37RV_GB_ORF	exon	448040	448633	.	-	.	gene_id "Rv0371c"; transcript_id "Rv0371c.1";
gi|57116681|ref|NC_000962.2|	MT_H37RV_GB_ORF	CDS	448043	448633	.	-	0	gene_id "Rv0371c"; transcript_id "Rv0371c.1";
gi|57116681|ref|NC_000962.2|	MT_H37RV_GB_ORF	start_codon	449383	449385	.	-	0	gene_id "Rv0372c"; transcript_id "Rv0372c.1";
gi|57116681|ref|NC_000962.2|	MT_H37RV_GB_ORF	stop_codon	448630	448632	.	-	0	gene_id "Rv0372c"; transcript_id "Rv0372c.1";
gi|57116681|ref|NC_000962.2|	MT_H37RV_GB_ORF	exon	448630	449385	.	-	.	gene_id "Rv0372c"; transcript_id "Rv0372c.1";
gi|57116681|ref|NC_000962.2|	MT_H37RV_GB_ORF	CDS	448633	449385	.	-	0	gene_id "Rv0372c"; transcript_id "Rv0372c.1";
gi|57116681|ref|NC_000962.2|	MT_H37RV_GB_ORF	start_codon	451801	451803	.	-	0	gene_id "Rv0373c"; transcript_id "Rv0373c.1";
gi|57116681|ref|NC_000962.2|	MT_H37RV_GB_ORF	stop_codon	449404	449406	.	-	0	gene_id "Rv0373c"; transcript_id "Rv0373c.1";
gi|57116681|ref|NC_000962.2|	MT_H37RV_GB_ORF	exon	449404	451803	.	-	.	gene_id "Rv0373c"; transcript_id "Rv0373c.1";
gi|57116681|ref|NC_000962.2|	MT_H37RV_GB_ORF	CDS	449407	451803	.	-	0	gene_id "Rv0373c"; transcript_id "Rv0373c.1";
gi|57116681|ref|NC_000962.2|	MT_H37RV_GB_ORF	start_codon	452277	452279	.	-	0	gene_id "Rv0374c"; transcript_id "Rv0374c.1";
gi|57116681|ref|NC_000962.2|	MT_H37RV_GB_ORF	stop_codon	451800	451802	.	-	0	gene_id "Rv0374c"; transcript_id "Rv0374c.1";
gi|57116681|ref|NC_000962.2|	MT_H37RV_GB_ORF	exon	451800	452279	.	-	.	gene_id "Rv0374c"; transcript_id "Rv0374c.1";
gi|57116681|ref|NC_000962.2|	MT_H37RV_GB_ORF	CDS	451803	452279	.	-	0	gene_id "Rv0374c"; transcript_id "Rv0374c.1";
gi|57116681|ref|NC_000962.2|	MT_H37RV_GB_ORF	start_codon	453152	453154	.	-	0	gene_id "Rv0375c"; transcript_id "Rv0375c.1";
gi|57116681|ref|NC_000962.2|	MT_H37RV_GB_ORF	stop_codon	452294	452296	.	-	0	gene_id "Rv0375c"; transcript_id "Rv0375c.1";
gi|57116681|ref|NC_000962.2|	MT_H37RV_GB_ORF	exon	452294	453154	.	-	.	gene_id "Rv0375c"; transcript_id "Rv0375c.1";
gi|57116681|ref|NC_000962.2|	MT_H37RV_GB_ORF	CDS	452297	453154	.	-	0	gene_id "Rv0375c"; transcript_id "Rv0375c.1";
gi|57116681|ref|NC_000962.2|	MT_H37RV_GB_ORF	start_codon	454370	454372	.	-	0	gene_id "Rv0376c"; transcript_id "Rv0376c.1";
gi|57116681|ref|NC_000962.2|	MT_H37RV_GB_ORF	stop_codon	453230	453232	.	-	0	gene_id "Rv0376c"; transcript_id "Rv0376c.1";
gi|57116681|ref|NC_000962.2|	MT_H37RV_GB_ORF	exon	453230	454372	.	-	.	gene_id "Rv0376c"; transcript_id "Rv0376c.1";
gi|57116681|ref|NC_000962.2|	MT_H37RV_GB_ORF	CDS	453233	454372	.	-	0	gene_id "Rv0376c"; transcript_id "Rv0376c.1";
gi|57116681|ref|NC_000962.2|	MT_H37RV_GB_ORF	start_codon	454421	454423	.	+	0	gene_id "Rv0377"; transcript_id "Rv0377.1";
gi|57116681|ref|NC_000962.2|	MT_H37RV_GB_ORF	stop_codon	455384	455386	.	+	0	gene_id "Rv0377"; transcript_id "Rv0377.1";
gi|57116681|ref|NC_000962.2|	MT_H37RV_GB_ORF	exon	454421	455386	.	+	.	gene_id "Rv0377"; transcript_id "Rv0377.1";
gi|57116681|ref|NC_000962.2|	MT_H37RV_GB_ORF	CDS	454421	455383	.	+	0	gene_id "Rv0377"; transcript_id "Rv0377.1";
gi|57116681|ref|NC_000962.2|	MT_H37RV_GB_ORF	start_codon	455637	455639	.	+	0	gene_id "Rv0378"; transcript_id "Rv0378.1";
gi|57116681|ref|NC_000962.2|	MT_H37RV_GB_ORF	stop_codon	455856	455858	.	+	0	gene_id "Rv0378"; transcript_id "Rv0378.1";
gi|57116681|ref|NC_000962.2|	MT_H37RV_GB_ORF	exon	455637	455858	.	+	.	gene_id "Rv0378"; transcript_id "Rv0378.1";
gi|57116681|ref|NC_000962.2|	MT_H37RV_GB_ORF	CDS	455637	455855	.	+	0	gene_id "Rv0378"; transcript_id "Rv0378.1";
gi|57116681|ref|NC_000962.2|	MT_H37RV_GB_ORF	start_codon	455977	455979	.	+	0	gene_id "Rv0379"; transcript_id "Rv0379.1";
gi|57116681|ref|NC_000962.2|	MT_H37RV_GB_ORF	stop_codon	456190	456192	.	+	0	gene_id "Rv0379"; transcript_id "Rv0379.1";
gi|57116681|ref|NC_000962.2|	MT_H37RV_GB_ORF	exon	455977	456192	.	+	.	gene_id "Rv0379"; transcript_id "Rv0379.1";
gi|57116681|ref|NC_000962.2|	MT_H37RV_GB_ORF	CDS	455977	456189	.	+	0	gene_id "Rv0379"; transcript_id "Rv0379.1";
gi|57116681|ref|NC_000962.2|	MT_H37RV_GB_ORF	start_codon	456817	456819	.	-	0	gene_id "Rv0380c"; transcript_id "Rv0380c.1";
gi|57116681|ref|NC_000962.2|	MT_H37RV_GB_ORF	stop_codon	456268	456270	.	-	0	gene_id "Rv0380c"; transcript_id "Rv0380c.1";
gi|57116681|ref|NC_000962.2|	MT_H37RV_GB_ORF	exon	456268	456819	.	-	.	gene_id "Rv0380c"; transcript_id "Rv0380c.1";
gi|57116681|ref|NC_000962.2|	MT_H37RV_GB_ORF	CDS	456271	456819	.	-	0	gene_id "Rv0380c"; transcript_id "Rv0380c.1";
gi|57116681|ref|NC_000962.2|	MT_H37RV_GB_ORF	start_codon	457821	457823	.	-	0	gene_id "Rv0381c"; transcript_id "Rv0381c.1";
gi|57116681|ref|NC_000962.2|	MT_H37RV_GB_ORF	stop_codon	456915	456917	.	-	0	gene_id "Rv0381c"; transcript_id "Rv0381c.1";
gi|57116681|ref|NC_000962.2|	MT_H37RV_GB_ORF	exon	456915	457823	.	-	.	gene_id "Rv0381c"; transcript_id "Rv0381c.1";
gi|57116681|ref|NC_000962.2|	MT_H37RV_GB_ORF	CDS	456918	457823	.	-	0	gene_id "Rv0381c"; transcript_id "Rv0381c.1";
gi|57116681|ref|NC_000962.2|	MT_H37RV_GB_ORF	start_codon	458378	458380	.	-	0	gene_id "Rv0382c"; transcript_id "Rv0382c.1";
gi|57116681|ref|NC_000962.2|	MT_H37RV_GB_ORF	stop_codon	457841	457843	.	-	0	gene_id "Rv0382c"; transcript_id "Rv0382c.1";
gi|57116681|ref|NC_000962.2|	MT_H37RV_GB_ORF	exon	457841	458380	.	-	.	gene_id "Rv0382c"; transcript_id "Rv0382c.1";
gi|57116681|ref|NC_000962.2|	MT_H37RV_GB_ORF	CDS	457844	458380	.	-	0	gene_id "Rv0382c"; transcript_id "Rv0382c.1";
gi|57116681|ref|NC_000962.2|	MT_H37RV_GB_ORF	start_codon	459313	459315	.	-	0	gene_id "Rv0383c"; transcript_id "Rv0383c.1";
gi|57116681|ref|NC_000962.2|	MT_H37RV_GB_ORF	stop_codon	458461	458463	.	-	0	gene_id "Rv0383c"; transcript_id "Rv0383c.1";
gi|57116681|ref|NC_000962.2|	MT_H37RV_GB_ORF	exon	458461	459315	.	-	.	gene_id "Rv0383c"; transcript_id "Rv0383c.1";
gi|57116681|ref|NC_000962.2|	MT_H37RV_GB_ORF	CDS	458464	459315	.	-	0	gene_id "Rv0383c"; transcript_id "Rv0383c.1";
gi|57116681|ref|NC_000962.2|	MT_H37RV_GB_ORF	start_codon	462000	462002	.	-	0	gene_id "Rv0384c"; transcript_id "Rv0384c.1";
gi|57116681|ref|NC_000962.2|	MT_H37RV_GB_ORF	stop_codon	459456	459458	.	-	0	gene_id "Rv0384c"; transcript_id "Rv0384c.1";
gi|57116681|ref|NC_000962.2|	MT_H37RV_GB_ORF	exon	459456	462002	.	-	.	gene_id "Rv0384c"; transcript_id "Rv0384c.1";
gi|57116681|ref|NC_000962.2|	MT_H37RV_GB_ORF	CDS	459459	462002	.	-	0	gene_id "Rv0384c"; transcript_id "Rv0384c.1";
gi|57116681|ref|NC_000962.2|	MT_H37RV_GB_ORF	start_codon	462135	462137	.	+	0	gene_id "Rv0385"; transcript_id "Rv0385.1";
gi|57116681|ref|NC_000962.2|	MT_H37RV_GB_ORF	stop_codon	463305	463307	.	+	0	gene_id "Rv0385"; transcript_id "Rv0385.1";
gi|57116681|ref|NC_000962.2|	MT_H37RV_GB_ORF	exon	462135	463307	.	+	.	gene_id "Rv0385"; transcript_id "Rv0385.1";
gi|57116681|ref|NC_000962.2|	MT_H37RV_GB_ORF	CDS	462135	463304	.	+	0	gene_id "Rv0385"; transcript_id "Rv0385.1";
gi|57116681|ref|NC_000962.2|	MT_H37RV_GB_ORF	start_codon	463411	463413	.	+	0	gene_id "Rv0386"; transcript_id "Rv0386.1";
gi|57116681|ref|NC_000962.2|	MT_H37RV_GB_ORF	stop_codon	466666	466668	.	+	0	gene_id "Rv0386"; transcript_id "Rv0386.1";
gi|57116681|ref|NC_000962.2|	MT_H37RV_GB_ORF	exon	463411	466668	.	+	.	gene_id "Rv0386"; transcript_id "Rv0386.1";
gi|57116681|ref|NC_000962.2|	MT_H37RV_GB_ORF	CDS	463411	466665	.	+	0	gene_id "Rv0386"; transcript_id "Rv0386.1";
gi|57116681|ref|NC_000962.2|	MT_H37RV_GB_ORF	start_codon	467404	467406	.	-	0	gene_id "Rv0387c"; transcript_id "Rv0387c.1";
gi|57116681|ref|NC_000962.2|	MT_H37RV_GB_ORF	stop_codon	466672	466674	.	-	0	gene_id "Rv0387c"; transcript_id "Rv0387c.1";
gi|57116681|ref|NC_000962.2|	MT_H37RV_GB_ORF	exon	466672	467406	.	-	.	gene_id "Rv0387c"; transcript_id "Rv0387c.1";
gi|57116681|ref|NC_000962.2|	MT_H37RV_GB_ORF	CDS	466675	467406	.	-	0	gene_id "Rv0387c"; transcript_id "Rv0387c.1";
gi|57116681|ref|NC_000962.2|	MT_H37RV_GB_ORF	start_codon	467999	468001	.	-	0	gene_id "Rv0388c"; transcript_id "Rv0388c.1";
gi|57116681|ref|NC_000962.2|	MT_H37RV_GB_ORF	stop_codon	467459	467461	.	-	0	gene_id "Rv0388c"; transcript_id "Rv0388c.1";
gi|57116681|ref|NC_000962.2|	MT_H37RV_GB_ORF	exon	467459	468001	.	-	.	gene_id "Rv0388c"; transcript_id "Rv0388c.1";
gi|57116681|ref|NC_000962.2|	MT_H37RV_GB_ORF	CDS	467462	468001	.	-	0	gene_id "Rv0388c"; transcript_id "Rv0388c.1";
gi|57116681|ref|NC_000962.2|	MT_H37RV_GB_ORF	start_codon	468335	468337	.	+	0	gene_id "Rv0389"; transcript_id "Rv0389.1";
gi|57116681|ref|NC_000962.2|	MT_H37RV_GB_ORF	stop_codon	469592	469594	.	+	0	gene_id "Rv0389"; transcript_id "Rv0389.1";
gi|57116681|ref|NC_000962.2|	MT_H37RV_GB_ORF	exon	468335	469594	.	+	.	gene_id "Rv0389"; transcript_id "Rv0389.1";
gi|57116681|ref|NC_000962.2|	MT_H37RV_GB_ORF	CDS	468335	469591	.	+	0	gene_id "Rv0389"; transcript_id "Rv0389.1";
gi|57116681|ref|NC_000962.2|	MT_H37RV_GB_ORF	start_codon	469591	469593	.	+	0	gene_id "Rv0390"; transcript_id "Rv0390.1";
gi|57116681|ref|NC_000962.2|	MT_H37RV_GB_ORF	stop_codon	470011	470013	.	+	0	gene_id "Rv0390"; transcript_id "Rv0390.1";
gi|57116681|ref|NC_000962.2|	MT_H37RV_GB_ORF	exon	469591	470013	.	+	.	gene_id "Rv0390"; transcript_id "Rv0390.1";
gi|57116681|ref|NC_000962.2|	MT_H37RV_GB_ORF	CDS	469591	470010	.	+	0	gene_id "Rv0390"; transcript_id "Rv0390.1";
gi|57116681|ref|NC_000962.2|	MT_H37RV_GB_ORF	start_codon	470010	470012	.	+	0	gene_id "Rv0391"; transcript_id "Rv0391.1";
gi|57116681|ref|NC_000962.2|	MT_H37RV_GB_ORF	stop_codon	471228	471230	.	+	0	gene_id "Rv0391"; transcript_id "Rv0391.1";
gi|57116681|ref|NC_000962.2|	MT_H37RV_GB_ORF	exon	470010	471230	.	+	.	gene_id "Rv0391"; transcript_id "Rv0391.1";
gi|57116681|ref|NC_000962.2|	MT_H37RV_GB_ORF	CDS	470010	471227	.	+	0	gene_id "Rv0391"; transcript_id "Rv0391.1";
gi|57116681|ref|NC_000962.2|	MT_H37RV_GB_ORF	start_codon	472637	472639	.	-	0	gene_id "Rv0392c"; transcript_id "Rv0392c.1";
gi|57116681|ref|NC_000962.2|	MT_H37RV_GB_ORF	stop_codon	471227	471229	.	-	0	gene_id "Rv0392c"; transcript_id "Rv0392c.1";
gi|57116681|ref|NC_000962.2|	MT_H37RV_GB_ORF	exon	471227	472639	.	-	.	gene_id "Rv0392c"; transcript_id "Rv0392c.1";
gi|57116681|ref|NC_000962.2|	MT_H37RV_GB_ORF	CDS	471230	472639	.	-	0	gene_id "Rv0392c"; transcript_id "Rv0392c.1";
gi|57116681|ref|NC_000962.2|	MT_H37RV_GB_ORF	start_codon	472781	472783	.	+	0	gene_id "Rv0393"; transcript_id "Rv0393.1";
gi|57116681|ref|NC_000962.2|	MT_H37RV_GB_ORF	stop_codon	474104	474106	.	+	0	gene_id "Rv0393"; transcript_id "Rv0393.1";
gi|57116681|ref|NC_000962.2|	MT_H37RV_GB_ORF	exon	472781	474106	.	+	.	gene_id "Rv0393"; transcript_id "Rv0393.1";
gi|57116681|ref|NC_000962.2|	MT_H37RV_GB_ORF	CDS	472781	474103	.	+	0	gene_id "Rv0393"; transcript_id "Rv0393.1";
gi|57116681|ref|NC_000962.2|	MT_H37RV_GB_ORF	start_codon	474839	474841	.	-	0	gene_id "Rv0394c"; transcript_id "Rv0394c.1";
gi|57116681|ref|NC_000962.2|	MT_H37RV_GB_ORF	stop_codon	474122	474124	.	-	0	gene_id "Rv0394c"; transcript_id "Rv0394c.1";
gi|57116681|ref|NC_000962.2|	MT_H37RV_GB_ORF	exon	474122	474841	.	-	.	gene_id "Rv0394c"; transcript_id "Rv0394c.1";
gi|57116681|ref|NC_000962.2|	MT_H37RV_GB_ORF	CDS	474125	474841	.	-	0	gene_id "Rv0394c"; transcript_id "Rv0394c.1";
gi|57116681|ref|NC_000962.2|	MT_H37RV_GB_ORF	start_codon	474940	474942	.	+	0	gene_id "Rv0395"; transcript_id "Rv0395.1";
gi|57116681|ref|NC_000962.2|	MT_H37RV_GB_ORF	stop_codon	475342	475344	.	+	0	gene_id "Rv0395"; transcript_id "Rv0395.1";
gi|57116681|ref|NC_000962.2|	MT_H37RV_GB_ORF	exon	474940	475344	.	+	.	gene_id "Rv0395"; transcript_id "Rv0395.1";
gi|57116681|ref|NC_000962.2|	MT_H37RV_GB_ORF	CDS	474940	475341	.	+	0	gene_id "Rv0395"; transcript_id "Rv0395.1";
gi|57116681|ref|NC_000962.2|	MT_H37RV_GB_ORF	start_codon	475350	475352	.	+	0	gene_id "Rv0396"; transcript_id "Rv0396.1";
gi|57116681|ref|NC_000962.2|	MT_H37RV_GB_ORF	stop_codon	475740	475742	.	+	0	gene_id "Rv0396"; transcript_id "Rv0396.1";
gi|57116681|ref|NC_000962.2|	MT_H37RV_GB_ORF	exon	475350	475742	.	+	.	gene_id "Rv0396"; transcript_id "Rv0396.1";
gi|57116681|ref|NC_000962.2|	MT_H37RV_GB_ORF	CDS	475350	475739	.	+	0	gene_id "Rv0396"; transcript_id "Rv0396.1";
gi|57116681|ref|NC_000962.2|	MT_H37RV_GB_ORF	start_codon	475816	475818	.	+	0	gene_id "Rv0397"; transcript_id "Rv0397.1";
gi|57116681|ref|NC_000962.2|	MT_H37RV_GB_ORF	stop_codon	476182	476184	.	+	0	gene_id "Rv0397"; transcript_id "Rv0397.1";
gi|57116681|ref|NC_000962.2|	MT_H37RV_GB_ORF	exon	475816	476184	.	+	.	gene_id "Rv0397"; transcript_id "Rv0397.1";
gi|57116681|ref|NC_000962.2|	MT_H37RV_GB_ORF	CDS	475816	476181	.	+	0	gene_id "Rv0397"; transcript_id "Rv0397.1";
gi|57116681|ref|NC_000962.2|	MT_H37RV_GB_ORF	start_codon	477318	477320	.	-	0	gene_id "Rv0398c"; transcript_id "Rv0398c.1";
gi|57116681|ref|NC_000962.2|	MT_H37RV_GB_ORF	stop_codon	476679	476681	.	-	0	gene_id "Rv0398c"; transcript_id "Rv0398c.1";
gi|57116681|ref|NC_000962.2|	MT_H37RV_GB_ORF	exon	476679	477320	.	-	.	gene_id "Rv0398c"; transcript_id "Rv0398c.1";
gi|57116681|ref|NC_000962.2|	MT_H37RV_GB_ORF	CDS	476682	477320	.	-	0	gene_id "Rv0398c"; transcript_id "Rv0398c.1";
gi|57116681|ref|NC_000962.2|	MT_H37RV_GB_ORF	start_codon	478554	478556	.	-	0	gene_id "Rv0399c"; transcript_id "Rv0399c.1";
gi|57116681|ref|NC_000962.2|	MT_H37RV_GB_ORF	stop_codon	477327	477329	.	-	0	gene_id "Rv0399c"; transcript_id "Rv0399c.1";
gi|57116681|ref|NC_000962.2|	MT_H37RV_GB_ORF	exon	477327	478556	.	-	.	gene_id "Rv0399c"; transcript_id "Rv0399c.1";
gi|57116681|ref|NC_000962.2|	MT_H37RV_GB_ORF	CDS	477330	478556	.	-	0	gene_id "Rv0399c"; transcript_id "Rv0399c.1";
gi|57116681|ref|NC_000962.2|	MT_H37RV_GB_ORF	start_codon	479751	479753	.	-	0	gene_id "Rv0400c"; transcript_id "Rv0400c.1";
gi|57116681|ref|NC_000962.2|	MT_H37RV_GB_ORF	stop_codon	478566	478568	.	-	0	gene_id "Rv0400c"; transcript_id "Rv0400c.1";
gi|57116681|ref|NC_000962.2|	MT_H37RV_GB_ORF	exon	478566	479753	.	-	.	gene_id "Rv0400c"; transcript_id "Rv0400c.1";
gi|57116681|ref|NC_000962.2|	MT_H37RV_GB_ORF	CDS	478569	479753	.	-	0	gene_id "Rv0400c"; transcript_id "Rv0400c.1";
gi|57116681|ref|NC_000962.2|	MT_H37RV_GB_ORF	start_codon	479789	479791	.	+	0	gene_id "Rv0401"; transcript_id "Rv0401.1";
gi|57116681|ref|NC_000962.2|	MT_H37RV_GB_ORF	stop_codon	480158	480160	.	+	0	gene_id "Rv0401"; transcript_id "Rv0401.1";
gi|57116681|ref|NC_000962.2|	MT_H37RV_GB_ORF	exon	479789	480160	.	+	.	gene_id "Rv0401"; transcript_id "Rv0401.1";
gi|57116681|ref|NC_000962.2|	MT_H37RV_GB_ORF	CDS	479789	480157	.	+	0	gene_id "Rv0401"; transcript_id "Rv0401.1";
gi|57116681|ref|NC_000962.2|	MT_H37RV_GB_ORF	start_codon	483229	483231	.	-	0	gene_id "Rv0402c"; transcript_id "Rv0402c.1";
gi|57116681|ref|NC_000962.2|	MT_H37RV_GB_ORF	stop_codon	480355	480357	.	-	0	gene_id "Rv0402c"; transcript_id "Rv0402c.1";
gi|57116681|ref|NC_000962.2|	MT_H37RV_GB_ORF	exon	480355	483231	.	-	.	gene_id "Rv0402c"; transcript_id "Rv0402c.1";
gi|57116681|ref|NC_000962.2|	MT_H37RV_GB_ORF	CDS	480358	483231	.	-	0	gene_id "Rv0402c"; transcript_id "Rv0402c.1";
gi|57116681|ref|NC_000962.2|	MT_H37RV_GB_ORF	start_codon	483654	483656	.	-	0	gene_id "Rv0403c"; transcript_id "Rv0403c.1";
gi|57116681|ref|NC_000962.2|	MT_H37RV_GB_ORF	stop_codon	483228	483230	.	-	0	gene_id "Rv0403c"; transcript_id "Rv0403c.1";
gi|57116681|ref|NC_000962.2|	MT_H37RV_GB_ORF	exon	483228	483656	.	-	.	gene_id "Rv0403c"; transcript_id "Rv0403c.1";
gi|57116681|ref|NC_000962.2|	MT_H37RV_GB_ORF	CDS	483231	483656	.	-	0	gene_id "Rv0403c"; transcript_id "Rv0403c.1";
gi|57116681|ref|NC_000962.2|	MT_H37RV_GB_ORF	start_codon	483977	483979	.	+	0	gene_id "Rv0404"; transcript_id "Rv0404.1";
gi|57116681|ref|NC_000962.2|	MT_H37RV_GB_ORF	stop_codon	485732	485734	.	+	0	gene_id "Rv0404"; transcript_id "Rv0404.1";
gi|57116681|ref|NC_000962.2|	MT_H37RV_GB_ORF	exon	483977	485734	.	+	.	gene_id "Rv0404"; transcript_id "Rv0404.1";
gi|57116681|ref|NC_000962.2|	MT_H37RV_GB_ORF	CDS	483977	485731	.	+	0	gene_id "Rv0404"; transcript_id "Rv0404.1";
gi|57116681|ref|NC_000962.2|	MT_H37RV_GB_ORF	start_codon	485731	485733	.	+	0	gene_id "Rv0405"; transcript_id "Rv0405.1";
gi|57116681|ref|NC_000962.2|	MT_H37RV_GB_ORF	stop_codon	489937	489939	.	+	0	gene_id "Rv0405"; transcript_id "Rv0405.1";
gi|57116681|ref|NC_000962.2|	MT_H37RV_GB_ORF	exon	485731	489939	.	+	.	gene_id "Rv0405"; transcript_id "Rv0405.1";
gi|57116681|ref|NC_000962.2|	MT_H37RV_GB_ORF	CDS	485731	489936	.	+	0	gene_id "Rv0405"; transcript_id "Rv0405.1";
gi|57116681|ref|NC_000962.2|	MT_H37RV_GB_ORF	start_codon	490703	490705	.	-	0	gene_id "Rv0406c"; transcript_id "Rv0406c.1";
gi|57116681|ref|NC_000962.2|	MT_H37RV_GB_ORF	stop_codon	489887	489889	.	-	0	gene_id "Rv0406c"; transcript_id "Rv0406c.1";
gi|57116681|ref|NC_000962.2|	MT_H37RV_GB_ORF	exon	489887	490705	.	-	.	gene_id "Rv0406c"; transcript_id "Rv0406c.1";
gi|57116681|ref|NC_000962.2|	MT_H37RV_GB_ORF	CDS	489890	490705	.	-	0	gene_id "Rv0406c"; transcript_id "Rv0406c.1";
gi|57116681|ref|NC_000962.2|	MT_H37RV_GB_ORF	start_codon	490783	490785	.	+	0	gene_id "Rv0407"; transcript_id "Rv0407.1";
gi|57116681|ref|NC_000962.2|	MT_H37RV_GB_ORF	stop_codon	491791	491793	.	+	0	gene_id "Rv0407"; transcript_id "Rv0407.1";
gi|57116681|ref|NC_000962.2|	MT_H37RV_GB_ORF	exon	490783	491793	.	+	.	gene_id "Rv0407"; transcript_id "Rv0407.1";
gi|57116681|ref|NC_000962.2|	MT_H37RV_GB_ORF	CDS	490783	491790	.	+	0	gene_id "Rv0407"; transcript_id "Rv0407.1";
gi|57116681|ref|NC_000962.2|	MT_H37RV_GB_ORF	start_codon	491786	491788	.	+	0	gene_id "Rv0408"; transcript_id "Rv0408.1";
gi|57116681|ref|NC_000962.2|	MT_H37RV_GB_ORF	stop_codon	493856	493858	.	+	0	gene_id "Rv0408"; transcript_id "Rv0408.1";
gi|57116681|ref|NC_000962.2|	MT_H37RV_GB_ORF	exon	491786	493858	.	+	.	gene_id "Rv0408"; transcript_id "Rv0408.1";
gi|57116681|ref|NC_000962.2|	MT_H37RV_GB_ORF	CDS	491786	493855	.	+	0	gene_id "Rv0408"; transcript_id "Rv0408.1";
gi|57116681|ref|NC_000962.2|	MT_H37RV_GB_ORF	start_codon	493851	493853	.	+	0	gene_id "Rv0409"; transcript_id "Rv0409.1";
gi|57116681|ref|NC_000962.2|	MT_H37RV_GB_ORF	stop_codon	495006	495008	.	+	0	gene_id "Rv0409"; transcript_id "Rv0409.1";
gi|57116681|ref|NC_000962.2|	MT_H37RV_GB_ORF	exon	493851	495008	.	+	.	gene_id "Rv0409"; transcript_id "Rv0409.1";
gi|57116681|ref|NC_000962.2|	MT_H37RV_GB_ORF	CDS	493851	495005	.	+	0	gene_id "Rv0409"; transcript_id "Rv0409.1";
gi|57116681|ref|NC_000962.2|	MT_H37RV_GB_ORF	start_codon	497312	497314	.	-	0	gene_id "Rv0410c"; transcript_id "Rv0410c.1";
gi|57116681|ref|NC_000962.2|	MT_H37RV_GB_ORF	stop_codon	495062	495064	.	-	0	gene_id "Rv0410c"; transcript_id "Rv0410c.1";
gi|57116681|ref|NC_000962.2|	MT_H37RV_GB_ORF	exon	495062	497314	.	-	.	gene_id "Rv0410c"; transcript_id "Rv0410c.1";
gi|57116681|ref|NC_000962.2|	MT_H37RV_GB_ORF	CDS	495065	497314	.	-	0	gene_id "Rv0410c"; transcript_id "Rv0410c.1";
gi|57116681|ref|NC_000962.2|	MT_H37RV_GB_ORF	start_codon	498298	498300	.	-	0	gene_id "Rv0411c"; transcript_id "Rv0411c.1";
gi|57116681|ref|NC_000962.2|	MT_H37RV_GB_ORF	stop_codon	497314	497316	.	-	0	gene_id "Rv0411c"; transcript_id "Rv0411c.1";
gi|57116681|ref|NC_000962.2|	MT_H37RV_GB_ORF	exon	497314	498300	.	-	.	gene_id "Rv0411c"; transcript_id "Rv0411c.1";
gi|57116681|ref|NC_000962.2|	MT_H37RV_GB_ORF	CDS	497317	498300	.	-	0	gene_id "Rv0411c"; transcript_id "Rv0411c.1";
gi|57116681|ref|NC_000962.2|	MT_H37RV_GB_ORF	start_codon	499617	499619	.	-	0	gene_id "Rv0412c"; transcript_id "Rv0412c.1";
gi|57116681|ref|NC_000962.2|	MT_H37RV_GB_ORF	stop_codon	498300	498302	.	-	0	gene_id "Rv0412c"; transcript_id "Rv0412c.1";
gi|57116681|ref|NC_000962.2|	MT_H37RV_GB_ORF	exon	498300	499619	.	-	.	gene_id "Rv0412c"; transcript_id "Rv0412c.1";
gi|57116681|ref|NC_000962.2|	MT_H37RV_GB_ORF	CDS	498303	499619	.	-	0	gene_id "Rv0412c"; transcript_id "Rv0412c.1";
gi|57116681|ref|NC_000962.2|	MT_H37RV_GB_ORF	start_codon	499713	499715	.	+	0	gene_id "Rv0413"; transcript_id "Rv0413.1";
gi|57116681|ref|NC_000962.2|	MT_H37RV_GB_ORF	stop_codon	500364	500366	.	+	0	gene_id "Rv0413"; transcript_id "Rv0413.1";
gi|57116681|ref|NC_000962.2|	MT_H37RV_GB_ORF	exon	499713	500366	.	+	.	gene_id "Rv0413"; transcript_id "Rv0413.1";
gi|57116681|ref|NC_000962.2|	MT_H37RV_GB_ORF	CDS	499713	500363	.	+	0	gene_id "Rv0413"; transcript_id "Rv0413.1";
gi|57116681|ref|NC_000962.2|	MT_H37RV_GB_ORF	start_codon	501016	501018	.	-	0	gene_id "Rv0414c"; transcript_id "Rv0414c.1";
gi|57116681|ref|NC_000962.2|	MT_H37RV_GB_ORF	stop_codon	500350	500352	.	-	0	gene_id "Rv0414c"; transcript_id "Rv0414c.1";
gi|57116681|ref|NC_000962.2|	MT_H37RV_GB_ORF	exon	500350	501018	.	-	.	gene_id "Rv0414c"; transcript_id "Rv0414c.1";
gi|57116681|ref|NC_000962.2|	MT_H37RV_GB_ORF	CDS	500353	501018	.	-	0	gene_id "Rv0414c"; transcript_id "Rv0414c.1";
gi|57116681|ref|NC_000962.2|	MT_H37RV_GB_ORF	start_codon	501148	501150	.	+	0	gene_id "Rv0415"; transcript_id "Rv0415.1";
gi|57116681|ref|NC_000962.2|	MT_H37RV_GB_ORF	stop_codon	502168	502170	.	+	0	gene_id "Rv0415"; transcript_id "Rv0415.1";
gi|57116681|ref|NC_000962.2|	MT_H37RV_GB_ORF	exon	501148	502170	.	+	.	gene_id "Rv0415"; transcript_id "Rv0415.1";
gi|57116681|ref|NC_000962.2|	MT_H37RV_GB_ORF	CDS	501148	502167	.	+	0	gene_id "Rv0415"; transcript_id "Rv0415.1";
gi|57116681|ref|NC_000962.2|	MT_H37RV_GB_ORF	start_codon	502167	502169	.	+	0	gene_id "Rv0416"; transcript_id "Rv0416.1";
gi|57116681|ref|NC_000962.2|	MT_H37RV_GB_ORF	stop_codon	502371	502373	.	+	0	gene_id "Rv0416"; transcript_id "Rv0416.1";
gi|57116681|ref|NC_000962.2|	MT_H37RV_GB_ORF	exon	502167	502373	.	+	.	gene_id "Rv0416"; transcript_id "Rv0416.1";
gi|57116681|ref|NC_000962.2|	MT_H37RV_GB_ORF	CDS	502167	502370	.	+	0	gene_id "Rv0416"; transcript_id "Rv0416.1";
gi|57116681|ref|NC_000962.2|	MT_H37RV_GB_ORF	start_codon	502366	502368	.	+	0	gene_id "Rv0417"; transcript_id "Rv0417.1";
gi|57116681|ref|NC_000962.2|	MT_H37RV_GB_ORF	stop_codon	503122	503124	.	+	0	gene_id "Rv0417"; transcript_id "Rv0417.1";
gi|57116681|ref|NC_000962.2|	MT_H37RV_GB_ORF	exon	502366	503124	.	+	.	gene_id "Rv0417"; transcript_id "Rv0417.1";
gi|57116681|ref|NC_000962.2|	MT_H37RV_GB_ORF	CDS	502366	503121	.	+	0	gene_id "Rv0417"; transcript_id "Rv0417.1";
gi|57116681|ref|NC_000962.2|	MT_H37RV_GB_ORF	start_codon	503496	503498	.	+	0	gene_id "Rv0418"; transcript_id "Rv0418.1";
gi|57116681|ref|NC_000962.2|	MT_H37RV_GB_ORF	stop_codon	504996	504998	.	+	0	gene_id "Rv0418"; transcript_id "Rv0418.1";
gi|57116681|ref|NC_000962.2|	MT_H37RV_GB_ORF	exon	503496	504998	.	+	.	gene_id "Rv0418"; transcript_id "Rv0418.1";
gi|57116681|ref|NC_000962.2|	MT_H37RV_GB_ORF	CDS	503496	504995	.	+	0	gene_id "Rv0418"; transcript_id "Rv0418.1";
gi|57116681|ref|NC_000962.2|	MT_H37RV_GB_ORF	start_codon	505086	505088	.	+	0	gene_id "Rv0419"; transcript_id "Rv0419.1";
gi|57116681|ref|NC_000962.2|	MT_H37RV_GB_ORF	stop_codon	506580	506582	.	+	0	gene_id "Rv0419"; transcript_id "Rv0419.1";
gi|57116681|ref|NC_000962.2|	MT_H37RV_GB_ORF	exon	505086	506582	.	+	.	gene_id "Rv0419"; transcript_id "Rv0419.1";
gi|57116681|ref|NC_000962.2|	MT_H37RV_GB_ORF	CDS	505086	506579	.	+	0	gene_id "Rv0419"; transcript_id "Rv0419.1";
gi|57116681|ref|NC_000962.2|	MT_H37RV_GB_ORF	start_codon	506969	506971	.	-	0	gene_id "Rv0420c"; transcript_id "Rv0420c.1";
gi|57116681|ref|NC_000962.2|	MT_H37RV_GB_ORF	stop_codon	506561	506563	.	-	0	gene_id "Rv0420c"; transcript_id "Rv0420c.1";
gi|57116681|ref|NC_000962.2|	MT_H37RV_GB_ORF	exon	506561	506971	.	-	.	gene_id "Rv0420c"; transcript_id "Rv0420c.1";
gi|57116681|ref|NC_000962.2|	MT_H37RV_GB_ORF	CDS	506564	506971	.	-	0	gene_id "Rv0420c"; transcript_id "Rv0420c.1";
gi|57116681|ref|NC_000962.2|	MT_H37RV_GB_ORF	start_codon	507759	507761	.	-	0	gene_id "Rv0421c"; transcript_id "Rv0421c.1";
gi|57116681|ref|NC_000962.2|	MT_H37RV_GB_ORF	stop_codon	507132	507134	.	-	0	gene_id "Rv0421c"; transcript_id "Rv0421c.1";
gi|57116681|ref|NC_000962.2|	MT_H37RV_GB_ORF	exon	507132	507761	.	-	.	gene_id "Rv0421c"; transcript_id "Rv0421c.1";
gi|57116681|ref|NC_000962.2|	MT_H37RV_GB_ORF	CDS	507135	507761	.	-	0	gene_id "Rv0421c"; transcript_id "Rv0421c.1";
gi|57116681|ref|NC_000962.2|	MT_H37RV_GB_ORF	start_codon	508553	508555	.	-	0	gene_id "Rv0422c"; transcript_id "Rv0422c.1";
gi|57116681|ref|NC_000962.2|	MT_H37RV_GB_ORF	stop_codon	507758	507760	.	-	0	gene_id "Rv0422c"; transcript_id "Rv0422c.1";
gi|57116681|ref|NC_000962.2|	MT_H37RV_GB_ORF	exon	507758	508555	.	-	.	gene_id "Rv0422c"; transcript_id "Rv0422c.1";
gi|57116681|ref|NC_000962.2|	MT_H37RV_GB_ORF	CDS	507761	508555	.	-	0	gene_id "Rv0422c"; transcript_id "Rv0422c.1";
gi|57116681|ref|NC_000962.2|	MT_H37RV_GB_ORF	start_codon	510223	510225	.	-	0	gene_id "Rv0423c"; transcript_id "Rv0423c.1";
gi|57116681|ref|NC_000962.2|	MT_H37RV_GB_ORF	stop_codon	508582	508584	.	-	0	gene_id "Rv0423c"; transcript_id "Rv0423c.1";
gi|57116681|ref|NC_000962.2|	MT_H37RV_GB_ORF	exon	508582	510225	.	-	.	gene_id "Rv0423c"; transcript_id "Rv0423c.1";
gi|57116681|ref|NC_000962.2|	MT_H37RV_GB_ORF	CDS	508585	510225	.	-	0	gene_id "Rv0423c"; transcript_id "Rv0423c.1";
gi|57116681|ref|NC_000962.2|	MT_H37RV_GB_ORF	start_codon	510650	510652	.	-	0	gene_id "Rv0424c"; transcript_id "Rv0424c.1";
gi|57116681|ref|NC_000962.2|	MT_H37RV_GB_ORF	stop_codon	510377	510379	.	-	0	gene_id "Rv0424c"; transcript_id "Rv0424c.1";
gi|57116681|ref|NC_000962.2|	MT_H37RV_GB_ORF	exon	510377	510652	.	-	.	gene_id "Rv0424c"; transcript_id "Rv0424c.1";
gi|57116681|ref|NC_000962.2|	MT_H37RV_GB_ORF	CDS	510380	510652	.	-	0	gene_id "Rv0424c"; transcript_id "Rv0424c.1";
gi|57116681|ref|NC_000962.2|	MT_H37RV_GB_ORF	start_codon	515319	515321	.	-	0	gene_id "Rv0425c"; transcript_id "Rv0425c.1";
gi|57116681|ref|NC_000962.2|	MT_H37RV_GB_ORF	stop_codon	510702	510704	.	-	0	gene_id "Rv0425c"; transcript_id "Rv0425c.1";
gi|57116681|ref|NC_000962.2|	MT_H37RV_GB_ORF	exon	510702	515321	.	-	.	gene_id "Rv0425c"; transcript_id "Rv0425c.1";
gi|57116681|ref|NC_000962.2|	MT_H37RV_GB_ORF	CDS	510705	515321	.	-	0	gene_id "Rv0425c"; transcript_id "Rv0425c.1";
gi|57116681|ref|NC_000962.2|	MT_H37RV_GB_ORF	start_codon	515814	515816	.	-	0	gene_id "Rv0426c"; transcript_id "Rv0426c.1";
gi|57116681|ref|NC_000962.2|	MT_H37RV_GB_ORF	stop_codon	515373	515375	.	-	0	gene_id "Rv0426c"; transcript_id "Rv0426c.1";
gi|57116681|ref|NC_000962.2|	MT_H37RV_GB_ORF	exon	515373	515816	.	-	.	gene_id "Rv0426c"; transcript_id "Rv0426c.1";
gi|57116681|ref|NC_000962.2|	MT_H37RV_GB_ORF	CDS	515376	515816	.	-	0	gene_id "Rv0426c"; transcript_id "Rv0426c.1";
gi|57116681|ref|NC_000962.2|	MT_H37RV_GB_ORF	start_codon	516890	516892	.	-	0	gene_id "Rv0427c"; transcript_id "Rv0427c.1";
gi|57116681|ref|NC_000962.2|	MT_H37RV_GB_ORF	stop_codon	516017	516019	.	-	0	gene_id "Rv0427c"; transcript_id "Rv0427c.1";
gi|57116681|ref|NC_000962.2|	MT_H37RV_GB_ORF	exon	516017	516892	.	-	.	gene_id "Rv0427c"; transcript_id "Rv0427c.1";
gi|57116681|ref|NC_000962.2|	MT_H37RV_GB_ORF	CDS	516020	516892	.	-	0	gene_id "Rv0427c"; transcript_id "Rv0427c.1";
gi|57116681|ref|NC_000962.2|	MT_H37RV_GB_ORF	start_codon	517801	517803	.	-	0	gene_id "Rv0428c"; transcript_id "Rv0428c.1";
gi|57116681|ref|NC_000962.2|	MT_H37RV_GB_ORF	stop_codon	516895	516897	.	-	0	gene_id "Rv0428c"; transcript_id "Rv0428c.1";
gi|57116681|ref|NC_000962.2|	MT_H37RV_GB_ORF	exon	516895	517803	.	-	.	gene_id "Rv0428c"; transcript_id "Rv0428c.1";
gi|57116681|ref|NC_000962.2|	MT_H37RV_GB_ORF	CDS	516898	517803	.	-	0	gene_id "Rv0428c"; transcript_id "Rv0428c.1";
gi|57116681|ref|NC_000962.2|	MT_H37RV_GB_ORF	start_codon	518394	518396	.	-	0	gene_id "Rv0429c"; transcript_id "Rv0429c.1";
gi|57116681|ref|NC_000962.2|	MT_H37RV_GB_ORF	stop_codon	517803	517805	.	-	0	gene_id "Rv0429c"; transcript_id "Rv0429c.1";
gi|57116681|ref|NC_000962.2|	MT_H37RV_GB_ORF	exon	517803	518396	.	-	.	gene_id "Rv0429c"; transcript_id "Rv0429c.1";
gi|57116681|ref|NC_000962.2|	MT_H37RV_GB_ORF	CDS	517806	518396	.	-	0	gene_id "Rv0429c"; transcript_id "Rv0429c.1";
gi|57116681|ref|NC_000962.2|	MT_H37RV_GB_ORF	start_codon	518733	518735	.	+	0	gene_id "Rv0430"; transcript_id "Rv0430.1";
gi|57116681|ref|NC_000962.2|	MT_H37RV_GB_ORF	stop_codon	519039	519041	.	+	0	gene_id "Rv0430"; transcript_id "Rv0430.1";
gi|57116681|ref|NC_000962.2|	MT_H37RV_GB_ORF	exon	518733	519041	.	+	.	gene_id "Rv0430"; transcript_id "Rv0430.1";
gi|57116681|ref|NC_000962.2|	MT_H37RV_GB_ORF	CDS	518733	519038	.	+	0	gene_id "Rv0430"; transcript_id "Rv0430.1";
gi|57116681|ref|NC_000962.2|	MT_H37RV_GB_ORF	start_codon	519073	519075	.	+	0	gene_id "Rv0431"; transcript_id "Rv0431.1";
gi|57116681|ref|NC_000962.2|	MT_H37RV_GB_ORF	stop_codon	519565	519567	.	+	0	gene_id "Rv0431"; transcript_id "Rv0431.1";
gi|57116681|ref|NC_000962.2|	MT_H37RV_GB_ORF	exon	519073	519567	.	+	.	gene_id "Rv0431"; transcript_id "Rv0431.1";
gi|57116681|ref|NC_000962.2|	MT_H37RV_GB_ORF	CDS	519073	519564	.	+	0	gene_id "Rv0431"; transcript_id "Rv0431.1";
gi|57116681|ref|NC_000962.2|	MT_H37RV_GB_ORF	start_codon	519600	519602	.	+	0	gene_id "Rv0432"; transcript_id "Rv0432.1";
gi|57116681|ref|NC_000962.2|	MT_H37RV_GB_ORF	stop_codon	520320	520322	.	+	0	gene_id "Rv0432"; transcript_id "Rv0432.1";
gi|57116681|ref|NC_000962.2|	MT_H37RV_GB_ORF	exon	519600	520322	.	+	.	gene_id "Rv0432"; transcript_id "Rv0432.1";
gi|57116681|ref|NC_000962.2|	MT_H37RV_GB_ORF	CDS	519600	520319	.	+	0	gene_id "Rv0432"; transcript_id "Rv0432.1";
gi|57116681|ref|NC_000962.2|	MT_H37RV_GB_ORF	start_codon	520324	520326	.	+	0	gene_id "Rv0433"; transcript_id "Rv0433.1";
gi|57116681|ref|NC_000962.2|	MT_H37RV_GB_ORF	stop_codon	521452	521454	.	+	0	gene_id "Rv0433"; transcript_id "Rv0433.1";
gi|57116681|ref|NC_000962.2|	MT_H37RV_GB_ORF	exon	520324	521454	.	+	.	gene_id "Rv0433"; transcript_id "Rv0433.1";
gi|57116681|ref|NC_000962.2|	MT_H37RV_GB_ORF	CDS	520324	521451	.	+	0	gene_id "Rv0433"; transcript_id "Rv0433.1";
gi|57116681|ref|NC_000962.2|	MT_H37RV_GB_ORF	start_codon	521514	521516	.	+	0	gene_id "Rv0434"; transcript_id "Rv0434.1";
gi|57116681|ref|NC_000962.2|	MT_H37RV_GB_ORF	stop_codon	522165	522167	.	+	0	gene_id "Rv0434"; transcript_id "Rv0434.1";
gi|57116681|ref|NC_000962.2|	MT_H37RV_GB_ORF	exon	521514	522167	.	+	.	gene_id "Rv0434"; transcript_id "Rv0434.1";
gi|57116681|ref|NC_000962.2|	MT_H37RV_GB_ORF	CDS	521514	522164	.	+	0	gene_id "Rv0434"; transcript_id "Rv0434.1";
gi|57116681|ref|NC_000962.2|	MT_H37RV_GB_ORF	start_codon	524531	524533	.	-	0	gene_id "Rv0435c"; transcript_id "Rv0435c.1";
gi|57116681|ref|NC_000962.2|	MT_H37RV_GB_ORF	stop_codon	522347	522349	.	-	0	gene_id "Rv0435c"; transcript_id "Rv0435c.1";
gi|57116681|ref|NC_000962.2|	MT_H37RV_GB_ORF	exon	522347	524533	.	-	.	gene_id "Rv0435c"; transcript_id "Rv0435c.1";
gi|57116681|ref|NC_000962.2|	MT_H37RV_GB_ORF	CDS	522350	524533	.	-	0	gene_id "Rv0435c"; transcript_id "Rv0435c.1";
gi|57116681|ref|NC_000962.2|	MT_H37RV_GB_ORF	start_codon	525388	525390	.	-	0	gene_id "Rv0436c"; transcript_id "Rv0436c.1";
gi|57116681|ref|NC_000962.2|	MT_H37RV_GB_ORF	stop_codon	524530	524532	.	-	0	gene_id "Rv0436c"; transcript_id "Rv0436c.1";
gi|57116681|ref|NC_000962.2|	MT_H37RV_GB_ORF	exon	524530	525390	.	-	.	gene_id "Rv0436c"; transcript_id "Rv0436c.1";
gi|57116681|ref|NC_000962.2|	MT_H37RV_GB_ORF	CDS	524533	525390	.	-	0	gene_id "Rv0436c"; transcript_id "Rv0436c.1";
gi|57116681|ref|NC_000962.2|	MT_H37RV_GB_ORF	start_codon	526080	526082	.	-	0	gene_id "Rv0437c"; transcript_id "Rv0437c.1";
gi|57116681|ref|NC_000962.2|	MT_H37RV_GB_ORF	stop_codon	525387	525389	.	-	0	gene_id "Rv0437c"; transcript_id "Rv0437c.1";
gi|57116681|ref|NC_000962.2|	MT_H37RV_GB_ORF	exon	525387	526082	.	-	.	gene_id "Rv0437c"; transcript_id "Rv0437c.1";
gi|57116681|ref|NC_000962.2|	MT_H37RV_GB_ORF	CDS	525390	526082	.	-	0	gene_id "Rv0437c"; transcript_id "Rv0437c.1";
gi|57116681|ref|NC_000962.2|	MT_H37RV_GB_ORF	start_codon	527358	527360	.	-	0	gene_id "Rv0438c"; transcript_id "Rv0438c.1";
gi|57116681|ref|NC_000962.2|	MT_H37RV_GB_ORF	stop_codon	526143	526145	.	-	0	gene_id "Rv0438c"; transcript_id "Rv0438c.1";
gi|57116681|ref|NC_000962.2|	MT_H37RV_GB_ORF	exon	526143	527360	.	-	.	gene_id "Rv0438c"; transcript_id "Rv0438c.1";
gi|57116681|ref|NC_000962.2|	MT_H37RV_GB_ORF	CDS	526146	527360	.	-	0	gene_id "Rv0438c"; transcript_id "Rv0438c.1";
gi|57116681|ref|NC_000962.2|	MT_H37RV_GB_ORF	start_codon	528312	528314	.	-	0	gene_id "Rv0439c"; transcript_id "Rv0439c.1";
gi|57116681|ref|NC_000962.2|	MT_H37RV_GB_ORF	stop_codon	527379	527381	.	-	0	gene_id "Rv0439c"; transcript_id "Rv0439c.1";
gi|57116681|ref|NC_000962.2|	MT_H37RV_GB_ORF	exon	527379	528314	.	-	.	gene_id "Rv0439c"; transcript_id "Rv0439c.1";
gi|57116681|ref|NC_000962.2|	MT_H37RV_GB_ORF	CDS	527382	528314	.	-	0	gene_id "Rv0439c"; transcript_id "Rv0439c.1";
gi|57116681|ref|NC_000962.2|	MT_H37RV_GB_ORF	start_codon	528608	528610	.	+	0	gene_id "Rv0440"; transcript_id "Rv0440.1";
gi|57116681|ref|NC_000962.2|	MT_H37RV_GB_ORF	stop_codon	530228	530230	.	+	0	gene_id "Rv0440"; transcript_id "Rv0440.1";
gi|57116681|ref|NC_000962.2|	MT_H37RV_GB_ORF	exon	528608	530230	.	+	.	gene_id "Rv0440"; transcript_id "Rv0440.1";
gi|57116681|ref|NC_000962.2|	MT_H37RV_GB_ORF	CDS	528608	530227	.	+	0	gene_id "Rv0440"; transcript_id "Rv0440.1";
gi|57116681|ref|NC_000962.2|	MT_H37RV_GB_ORF	start_codon	530722	530724	.	-	0	gene_id "Rv0441c"; transcript_id "Rv0441c.1";
gi|57116681|ref|NC_000962.2|	MT_H37RV_GB_ORF	stop_codon	530296	530298	.	-	0	gene_id "Rv0441c"; transcript_id "Rv0441c.1";
gi|57116681|ref|NC_000962.2|	MT_H37RV_GB_ORF	exon	530296	530724	.	-	.	gene_id "Rv0441c"; transcript_id "Rv0441c.1";
gi|57116681|ref|NC_000962.2|	MT_H37RV_GB_ORF	CDS	530299	530724	.	-	0	gene_id "Rv0441c"; transcript_id "Rv0441c.1";
gi|57116681|ref|NC_000962.2|	MT_H37RV_GB_ORF	start_codon	532212	532214	.	-	0	gene_id "Rv0442c"; transcript_id "Rv0442c.1";
gi|57116681|ref|NC_000962.2|	MT_H37RV_GB_ORF	stop_codon	530751	530753	.	-	0	gene_id "Rv0442c"; transcript_id "Rv0442c.1";
gi|57116681|ref|NC_000962.2|	MT_H37RV_GB_ORF	exon	530751	532214	.	-	.	gene_id "Rv0442c"; transcript_id "Rv0442c.1";
gi|57116681|ref|NC_000962.2|	MT_H37RV_GB_ORF	CDS	530754	532214	.	-	0	gene_id "Rv0442c"; transcript_id "Rv0442c.1";
gi|57116681|ref|NC_000962.2|	MT_H37RV_GB_ORF	start_codon	532396	532398	.	+	0	gene_id "Rv0443"; transcript_id "Rv0443.1";
gi|57116681|ref|NC_000962.2|	MT_H37RV_GB_ORF	stop_codon	532909	532911	.	+	0	gene_id "Rv0443"; transcript_id "Rv0443.1";
gi|57116681|ref|NC_000962.2|	MT_H37RV_GB_ORF	exon	532396	532911	.	+	.	gene_id "Rv0443"; transcript_id "Rv0443.1";
gi|57116681|ref|NC_000962.2|	MT_H37RV_GB_ORF	CDS	532396	532908	.	+	0	gene_id "Rv0443"; transcript_id "Rv0443.1";
gi|57116681|ref|NC_000962.2|	MT_H37RV_GB_ORF	start_codon	533787	533789	.	-	0	gene_id "Rv0444c"; transcript_id "Rv0444c.1";
gi|57116681|ref|NC_000962.2|	MT_H37RV_GB_ORF	stop_codon	533091	533093	.	-	0	gene_id "Rv0444c"; transcript_id "Rv0444c.1";
gi|57116681|ref|NC_000962.2|	MT_H37RV_GB_ORF	exon	533091	533789	.	-	.	gene_id "Rv0444c"; transcript_id "Rv0444c.1";
gi|57116681|ref|NC_000962.2|	MT_H37RV_GB_ORF	CDS	533094	533789	.	-	0	gene_id "Rv0444c"; transcript_id "Rv0444c.1";
gi|57116681|ref|NC_000962.2|	MT_H37RV_GB_ORF	start_codon	534394	534396	.	-	0	gene_id "Rv0445c"; transcript_id "Rv0445c.1";
gi|57116681|ref|NC_000962.2|	MT_H37RV_GB_ORF	stop_codon	533833	533835	.	-	0	gene_id "Rv0445c"; transcript_id "Rv0445c.1";
gi|57116681|ref|NC_000962.2|	MT_H37RV_GB_ORF	exon	533833	534396	.	-	.	gene_id "Rv0445c"; transcript_id "Rv0445c.1";
gi|57116681|ref|NC_000962.2|	MT_H37RV_GB_ORF	CDS	533836	534396	.	-	0	gene_id "Rv0445c"; transcript_id "Rv0445c.1";
gi|57116681|ref|NC_000962.2|	MT_H37RV_GB_ORF	start_codon	535213	535215	.	-	0	gene_id "Rv0446c"; transcript_id "Rv0446c.1";
gi|57116681|ref|NC_000962.2|	MT_H37RV_GB_ORF	stop_codon	534445	534447	.	-	0	gene_id "Rv0446c"; transcript_id "Rv0446c.1";
gi|57116681|ref|NC_000962.2|	MT_H37RV_GB_ORF	exon	534445	535215	.	-	.	gene_id "Rv0446c"; transcript_id "Rv0446c.1";
gi|57116681|ref|NC_000962.2|	MT_H37RV_GB_ORF	CDS	534448	535215	.	-	0	gene_id "Rv0446c"; transcript_id "Rv0446c.1";
gi|57116681|ref|NC_000962.2|	MT_H37RV_GB_ORF	start_codon	536505	536507	.	-	0	gene_id "Rv0447c"; transcript_id "Rv0447c.1";
gi|57116681|ref|NC_000962.2|	MT_H37RV_GB_ORF	stop_codon	535224	535226	.	-	0	gene_id "Rv0447c"; transcript_id "Rv0447c.1";
gi|57116681|ref|NC_000962.2|	MT_H37RV_GB_ORF	exon	535224	536507	.	-	.	gene_id "Rv0447c"; transcript_id "Rv0447c.1";
gi|57116681|ref|NC_000962.2|	MT_H37RV_GB_ORF	CDS	535227	536507	.	-	0	gene_id "Rv0447c"; transcript_id "Rv0447c.1";
gi|57116681|ref|NC_000962.2|	MT_H37RV_GB_ORF	start_codon	537167	537169	.	-	0	gene_id "Rv0448c"; transcript_id "Rv0448c.1";
gi|57116681|ref|NC_000962.2|	MT_H37RV_GB_ORF	stop_codon	536504	536506	.	-	0	gene_id "Rv0448c"; transcript_id "Rv0448c.1";
gi|57116681|ref|NC_000962.2|	MT_H37RV_GB_ORF	exon	536504	537169	.	-	.	gene_id "Rv0448c"; transcript_id "Rv0448c.1";
gi|57116681|ref|NC_000962.2|	MT_H37RV_GB_ORF	CDS	536507	537169	.	-	0	gene_id "Rv0448c"; transcript_id "Rv0448c.1";
gi|57116681|ref|NC_000962.2|	MT_H37RV_GB_ORF	start_codon	538546	538548	.	-	0	gene_id "Rv0449c"; transcript_id "Rv0449c.1";
gi|57116681|ref|NC_000962.2|	MT_H37RV_GB_ORF	stop_codon	537229	537231	.	-	0	gene_id "Rv0449c"; transcript_id "Rv0449c.1";
gi|57116681|ref|NC_000962.2|	MT_H37RV_GB_ORF	exon	537229	538548	.	-	.	gene_id "Rv0449c"; transcript_id "Rv0449c.1";
gi|57116681|ref|NC_000962.2|	MT_H37RV_GB_ORF	CDS	537232	538548	.	-	0	gene_id "Rv0449c"; transcript_id "Rv0449c.1";
gi|57116681|ref|NC_000962.2|	MT_H37RV_GB_ORF	start_codon	541489	541491	.	-	0	gene_id "Rv0450c"; transcript_id "Rv0450c.1";
gi|57116681|ref|NC_000962.2|	MT_H37RV_GB_ORF	stop_codon	538588	538590	.	-	0	gene_id "Rv0450c"; transcript_id "Rv0450c.1";
gi|57116681|ref|NC_000962.2|	MT_H37RV_GB_ORF	exon	538588	541491	.	-	.	gene_id "Rv0450c"; transcript_id "Rv0450c.1";
gi|57116681|ref|NC_000962.2|	MT_H37RV_GB_ORF	CDS	538591	541491	.	-	0	gene_id "Rv0450c"; transcript_id "Rv0450c.1";
gi|57116681|ref|NC_000962.2|	MT_H37RV_GB_ORF	start_codon	541908	541910	.	-	0	gene_id "Rv0451c"; transcript_id "Rv0451c.1";
gi|57116681|ref|NC_000962.2|	MT_H37RV_GB_ORF	stop_codon	541488	541490	.	-	0	gene_id "Rv0451c"; transcript_id "Rv0451c.1";
gi|57116681|ref|NC_000962.2|	MT_H37RV_GB_ORF	exon	541488	541910	.	-	.	gene_id "Rv0451c"; transcript_id "Rv0451c.1";
gi|57116681|ref|NC_000962.2|	MT_H37RV_GB_ORF	CDS	541491	541910	.	-	0	gene_id "Rv0451c"; transcript_id "Rv0451c.1";
gi|57116681|ref|NC_000962.2|	MT_H37RV_GB_ORF	start_codon	542142	542144	.	+	0	gene_id "Rv0452"; transcript_id "Rv0452.1";
gi|57116681|ref|NC_000962.2|	MT_H37RV_GB_ORF	stop_codon	542850	542852	.	+	0	gene_id "Rv0452"; transcript_id "Rv0452.1";
gi|57116681|ref|NC_000962.2|	MT_H37RV_GB_ORF	exon	542142	542852	.	+	.	gene_id "Rv0452"; transcript_id "Rv0452.1";
gi|57116681|ref|NC_000962.2|	MT_H37RV_GB_ORF	CDS	542142	542849	.	+	0	gene_id "Rv0452"; transcript_id "Rv0452.1";
gi|57116681|ref|NC_000962.2|	MT_H37RV_GB_ORF	start_codon	543174	543176	.	+	0	gene_id "Rv0453"; transcript_id "Rv0453.1";
gi|57116681|ref|NC_000962.2|	MT_H37RV_GB_ORF	stop_codon	544728	544730	.	+	0	gene_id "Rv0453"; transcript_id "Rv0453.1";
gi|57116681|ref|NC_000962.2|	MT_H37RV_GB_ORF	exon	543174	544730	.	+	.	gene_id "Rv0453"; transcript_id "Rv0453.1";
gi|57116681|ref|NC_000962.2|	MT_H37RV_GB_ORF	CDS	543174	544727	.	+	0	gene_id "Rv0453"; transcript_id "Rv0453.1";
gi|57116681|ref|NC_000962.2|	MT_H37RV_GB_ORF	start_codon	544835	544837	.	+	0	gene_id "Rv0454"; transcript_id "Rv0454.1";
gi|57116681|ref|NC_000962.2|	MT_H37RV_GB_ORF	stop_codon	545183	545185	.	+	0	gene_id "Rv0454"; transcript_id "Rv0454.1";
gi|57116681|ref|NC_000962.2|	MT_H37RV_GB_ORF	exon	544835	545185	.	+	.	gene_id "Rv0454"; transcript_id "Rv0454.1";
gi|57116681|ref|NC_000962.2|	MT_H37RV_GB_ORF	CDS	544835	545182	.	+	0	gene_id "Rv0454"; transcript_id "Rv0454.1";
gi|57116681|ref|NC_000962.2|	MT_H37RV_GB_ORF	start_codon	545819	545821	.	-	0	gene_id "Rv0455c"; transcript_id "Rv0455c.1";
gi|57116681|ref|NC_000962.2|	MT_H37RV_GB_ORF	stop_codon	545375	545377	.	-	0	gene_id "Rv0455c"; transcript_id "Rv0455c.1";
gi|57116681|ref|NC_000962.2|	MT_H37RV_GB_ORF	exon	545375	545821	.	-	.	gene_id "Rv0455c"; transcript_id "Rv0455c.1";
gi|57116681|ref|NC_000962.2|	MT_H37RV_GB_ORF	CDS	545378	545821	.	-	0	gene_id "Rv0455c"; transcript_id "Rv0455c.1";
gi|57116681|ref|NC_000962.2|	MT_H37RV_GB_ORF	start_codon	547355	547357	.	-	0	gene_id "Rv0456A"; transcript_id "Rv0456A.1";
gi|57116681|ref|NC_000962.2|	MT_H37RV_GB_ORF	stop_codon	547076	547078	.	-	0	gene_id "Rv0456A"; transcript_id "Rv0456A.1";
gi|57116681|ref|NC_000962.2|	MT_H37RV_GB_ORF	exon	547076	547357	.	-	.	gene_id "Rv0456A"; transcript_id "Rv0456A.1";
gi|57116681|ref|NC_000962.2|	MT_H37RV_GB_ORF	CDS	547079	547357	.	-	0	gene_id "Rv0456A"; transcript_id "Rv0456A.1";
gi|57116681|ref|NC_000962.2|	MT_H37RV_GB_ORF	start_codon	546801	546803	.	-	0	gene_id "Rv0456c"; transcript_id "Rv0456c.1";
gi|57116681|ref|NC_000962.2|	MT_H37RV_GB_ORF	stop_codon	545889	545891	.	-	0	gene_id "Rv0456c"; transcript_id "Rv0456c.1";
gi|57116681|ref|NC_000962.2|	MT_H37RV_GB_ORF	exon	545889	546803	.	-	.	gene_id "Rv0456c"; transcript_id "Rv0456c.1";
gi|57116681|ref|NC_000962.2|	MT_H37RV_GB_ORF	CDS	545892	546803	.	-	0	gene_id "Rv0456c"; transcript_id "Rv0456c.1";
gi|57116681|ref|NC_000962.2|	MT_H37RV_GB_ORF	start_codon	549605	549607	.	-	0	gene_id "Rv0457c"; transcript_id "Rv0457c.1";
gi|57116681|ref|NC_000962.2|	MT_H37RV_GB_ORF	stop_codon	547586	547588	.	-	0	gene_id "Rv0457c"; transcript_id "Rv0457c.1";
gi|57116681|ref|NC_000962.2|	MT_H37RV_GB_ORF	exon	547586	549607	.	-	.	gene_id "Rv0457c"; transcript_id "Rv0457c.1";
gi|57116681|ref|NC_000962.2|	MT_H37RV_GB_ORF	CDS	547589	549607	.	-	0	gene_id "Rv0457c"; transcript_id "Rv0457c.1";
gi|57116681|ref|NC_000962.2|	MT_H37RV_GB_ORF	start_codon	549675	549677	.	+	0	gene_id "Rv0458"; transcript_id "Rv0458.1";
gi|57116681|ref|NC_000962.2|	MT_H37RV_GB_ORF	stop_codon	551196	551198	.	+	0	gene_id "Rv0458"; transcript_id "Rv0458.1";
gi|57116681|ref|NC_000962.2|	MT_H37RV_GB_ORF	exon	549675	551198	.	+	.	gene_id "Rv0458"; transcript_id "Rv0458.1";
gi|57116681|ref|NC_000962.2|	MT_H37RV_GB_ORF	CDS	549675	551195	.	+	0	gene_id "Rv0458"; transcript_id "Rv0458.1";
gi|57116681|ref|NC_000962.2|	MT_H37RV_GB_ORF	start_codon	551198	551200	.	+	0	gene_id "Rv0459"; transcript_id "Rv0459.1";
gi|57116681|ref|NC_000962.2|	MT_H37RV_GB_ORF	stop_codon	551687	551689	.	+	0	gene_id "Rv0459"; transcript_id "Rv0459.1";
gi|57116681|ref|NC_000962.2|	MT_H37RV_GB_ORF	exon	551198	551689	.	+	.	gene_id "Rv0459"; transcript_id "Rv0459.1";
gi|57116681|ref|NC_000962.2|	MT_H37RV_GB_ORF	CDS	551198	551686	.	+	0	gene_id "Rv0459"; transcript_id "Rv0459.1";
gi|57116681|ref|NC_000962.2|	MT_H37RV_GB_ORF	start_codon	551749	551751	.	+	0	gene_id "Rv0460"; transcript_id "Rv0460.1";
gi|57116681|ref|NC_000962.2|	MT_H37RV_GB_ORF	stop_codon	551986	551988	.	+	0	gene_id "Rv0460"; transcript_id "Rv0460.1";
gi|57116681|ref|NC_000962.2|	MT_H37RV_GB_ORF	exon	551749	551988	.	+	.	gene_id "Rv0460"; transcript_id "Rv0460.1";
gi|57116681|ref|NC_000962.2|	MT_H37RV_GB_ORF	CDS	551749	551985	.	+	0	gene_id "Rv0460"; transcript_id "Rv0460.1";
gi|57116681|ref|NC_000962.2|	MT_H37RV_GB_ORF	start_codon	552026	552028	.	+	0	gene_id "Rv0461"; transcript_id "Rv0461.1";
gi|57116681|ref|NC_000962.2|	MT_H37RV_GB_ORF	stop_codon	552548	552550	.	+	0	gene_id "Rv0461"; transcript_id "Rv0461.1";
gi|57116681|ref|NC_000962.2|	MT_H37RV_GB_ORF	exon	552026	552550	.	+	.	gene_id "Rv0461"; transcript_id "Rv0461.1";
gi|57116681|ref|NC_000962.2|	MT_H37RV_GB_ORF	CDS	552026	552547	.	+	0	gene_id "Rv0461"; transcript_id "Rv0461.1";
gi|57116681|ref|NC_000962.2|	MT_H37RV_GB_ORF	start_codon	552614	552616	.	+	0	gene_id "Rv0462"; transcript_id "Rv0462.1";
gi|57116681|ref|NC_000962.2|	MT_H37RV_GB_ORF	stop_codon	554006	554008	.	+	0	gene_id "Rv0462"; transcript_id "Rv0462.1";
gi|57116681|ref|NC_000962.2|	MT_H37RV_GB_ORF	exon	552614	554008	.	+	.	gene_id "Rv0462"; transcript_id "Rv0462.1";
gi|57116681|ref|NC_000962.2|	MT_H37RV_GB_ORF	CDS	552614	554005	.	+	0	gene_id "Rv0462"; transcript_id "Rv0462.1";
gi|57116681|ref|NC_000962.2|	MT_H37RV_GB_ORF	start_codon	554016	554018	.	+	0	gene_id "Rv0463"; transcript_id "Rv0463.1";
gi|57116681|ref|NC_000962.2|	MT_H37RV_GB_ORF	stop_codon	554307	554309	.	+	0	gene_id "Rv0463"; transcript_id "Rv0463.1";
gi|57116681|ref|NC_000962.2|	MT_H37RV_GB_ORF	exon	554016	554309	.	+	.	gene_id "Rv0463"; transcript_id "Rv0463.1";
gi|57116681|ref|NC_000962.2|	MT_H37RV_GB_ORF	CDS	554016	554306	.	+	0	gene_id "Rv0463"; transcript_id "Rv0463.1";
gi|57116681|ref|NC_000962.2|	MT_H37RV_GB_ORF	start_codon	554883	554885	.	-	0	gene_id "Rv0464c"; transcript_id "Rv0464c.1";
gi|57116681|ref|NC_000962.2|	MT_H37RV_GB_ORF	stop_codon	554313	554315	.	-	0	gene_id "Rv0464c"; transcript_id "Rv0464c.1";
gi|57116681|ref|NC_000962.2|	MT_H37RV_GB_ORF	exon	554313	554885	.	-	.	gene_id "Rv0464c"; transcript_id "Rv0464c.1";
gi|57116681|ref|NC_000962.2|	MT_H37RV_GB_ORF	CDS	554316	554885	.	-	0	gene_id "Rv0464c"; transcript_id "Rv0464c.1";
gi|57116681|ref|NC_000962.2|	MT_H37RV_GB_ORF	start_codon	556304	556306	.	-	0	gene_id "Rv0465c"; transcript_id "Rv0465c.1";
gi|57116681|ref|NC_000962.2|	MT_H37RV_GB_ORF	stop_codon	554882	554884	.	-	0	gene_id "Rv0465c"; transcript_id "Rv0465c.1";
gi|57116681|ref|NC_000962.2|	MT_H37RV_GB_ORF	exon	554882	556306	.	-	.	gene_id "Rv0465c"; transcript_id "Rv0465c.1";
gi|57116681|ref|NC_000962.2|	MT_H37RV_GB_ORF	CDS	554885	556306	.	-	0	gene_id "Rv0465c"; transcript_id "Rv0465c.1";
gi|57116681|ref|NC_000962.2|	MT_H37RV_GB_ORF	start_codon	556458	556460	.	+	0	gene_id "Rv0466"; transcript_id "Rv0466.1";
gi|57116681|ref|NC_000962.2|	MT_H37RV_GB_ORF	stop_codon	557250	557252	.	+	0	gene_id "Rv0466"; transcript_id "Rv0466.1";
gi|57116681|ref|NC_000962.2|	MT_H37RV_GB_ORF	exon	556458	557252	.	+	.	gene_id "Rv0466"; transcript_id "Rv0466.1";
gi|57116681|ref|NC_000962.2|	MT_H37RV_GB_ORF	CDS	556458	557249	.	+	0	gene_id "Rv0466"; transcript_id "Rv0466.1";
gi|57116681|ref|NC_000962.2|	MT_H37RV_GB_ORF	start_codon	557527	557529	.	+	0	gene_id "Rv0467"; transcript_id "Rv0467.1";
gi|57116681|ref|NC_000962.2|	MT_H37RV_GB_ORF	stop_codon	558811	558813	.	+	0	gene_id "Rv0467"; transcript_id "Rv0467.1";
gi|57116681|ref|NC_000962.2|	MT_H37RV_GB_ORF	exon	557527	558813	.	+	.	gene_id "Rv0467"; transcript_id "Rv0467.1";
gi|57116681|ref|NC_000962.2|	MT_H37RV_GB_ORF	CDS	557527	558810	.	+	0	gene_id "Rv0467"; transcript_id "Rv0467.1";
gi|57116681|ref|NC_000962.2|	MT_H37RV_GB_ORF	start_codon	558895	558897	.	+	0	gene_id "Rv0468"; transcript_id "Rv0468.1";
gi|57116681|ref|NC_000962.2|	MT_H37RV_GB_ORF	stop_codon	559753	559755	.	+	0	gene_id "Rv0468"; transcript_id "Rv0468.1";
gi|57116681|ref|NC_000962.2|	MT_H37RV_GB_ORF	exon	558895	559755	.	+	.	gene_id "Rv0468"; transcript_id "Rv0468.1";
gi|57116681|ref|NC_000962.2|	MT_H37RV_GB_ORF	CDS	558895	559752	.	+	0	gene_id "Rv0468"; transcript_id "Rv0468.1";
gi|57116681|ref|NC_000962.2|	MT_H37RV_GB_ORF	start_codon	559888	559890	.	+	0	gene_id "Rv0469"; transcript_id "Rv0469.1";
gi|57116681|ref|NC_000962.2|	MT_H37RV_GB_ORF	stop_codon	560746	560748	.	+	0	gene_id "Rv0469"; transcript_id "Rv0469.1";
gi|57116681|ref|NC_000962.2|	MT_H37RV_GB_ORF	exon	559888	560748	.	+	.	gene_id "Rv0469"; transcript_id "Rv0469.1";
gi|57116681|ref|NC_000962.2|	MT_H37RV_GB_ORF	CDS	559888	560745	.	+	0	gene_id "Rv0469"; transcript_id "Rv0469.1";
gi|57116681|ref|NC_000962.2|	MT_H37RV_GB_ORF	start_codon	562292	562294	.	-	0	gene_id "Rv0470A"; transcript_id "Rv0470A.1";
gi|57116681|ref|NC_000962.2|	MT_H37RV_GB_ORF	stop_codon	561854	561856	.	-	0	gene_id "Rv0470A"; transcript_id "Rv0470A.1";
gi|57116681|ref|NC_000962.2|	MT_H37RV_GB_ORF	exon	561854	562294	.	-	.	gene_id "Rv0470A"; transcript_id "Rv0470A.1";
gi|57116681|ref|NC_000962.2|	MT_H37RV_GB_ORF	CDS	561857	562294	.	-	0	gene_id "Rv0470A"; transcript_id "Rv0470A.1";
gi|57116681|ref|NC_000962.2|	MT_H37RV_GB_ORF	start_codon	561709	561711	.	-	0	gene_id "Rv0470c"; transcript_id "Rv0470c.1";
gi|57116681|ref|NC_000962.2|	MT_H37RV_GB_ORF	stop_codon	560848	560850	.	-	0	gene_id "Rv0470c"; transcript_id "Rv0470c.1";
gi|57116681|ref|NC_000962.2|	MT_H37RV_GB_ORF	exon	560848	561711	.	-	.	gene_id "Rv0470c"; transcript_id "Rv0470c.1";
gi|57116681|ref|NC_000962.2|	MT_H37RV_GB_ORF	CDS	560851	561711	.	-	0	gene_id "Rv0470c"; transcript_id "Rv0470c.1";
gi|57116681|ref|NC_000962.2|	MT_H37RV_GB_ORF	start_codon	562711	562713	.	-	0	gene_id "Rv0471c"; transcript_id "Rv0471c.1";
gi|57116681|ref|NC_000962.2|	MT_H37RV_GB_ORF	stop_codon	562225	562227	.	-	0	gene_id "Rv0471c"; transcript_id "Rv0471c.1";
gi|57116681|ref|NC_000962.2|	MT_H37RV_GB_ORF	exon	562225	562713	.	-	.	gene_id "Rv0471c"; transcript_id "Rv0471c.1";
gi|57116681|ref|NC_000962.2|	MT_H37RV_GB_ORF	CDS	562228	562713	.	-	0	gene_id "Rv0471c"; transcript_id "Rv0471c.1";
gi|57116681|ref|NC_000962.2|	MT_H37RV_GB_ORF	start_codon	563425	563427	.	-	0	gene_id "Rv0472c"; transcript_id "Rv0472c.1";
gi|57116681|ref|NC_000962.2|	MT_H37RV_GB_ORF	stop_codon	562723	562725	.	-	0	gene_id "Rv0472c"; transcript_id "Rv0472c.1";
gi|57116681|ref|NC_000962.2|	MT_H37RV_GB_ORF	exon	562723	563427	.	-	.	gene_id "Rv0472c"; transcript_id "Rv0472c.1";
gi|57116681|ref|NC_000962.2|	MT_H37RV_GB_ORF	CDS	562726	563427	.	-	0	gene_id "Rv0472c"; transcript_id "Rv0472c.1";
gi|57116681|ref|NC_000962.2|	MT_H37RV_GB_ORF	start_codon	563564	563566	.	+	0	gene_id "Rv0473"; transcript_id "Rv0473.1";
gi|57116681|ref|NC_000962.2|	MT_H37RV_GB_ORF	stop_codon	564932	564934	.	+	0	gene_id "Rv0473"; transcript_id "Rv0473.1";
gi|57116681|ref|NC_000962.2|	MT_H37RV_GB_ORF	exon	563564	564934	.	+	.	gene_id "Rv0473"; transcript_id "Rv0473.1";
gi|57116681|ref|NC_000962.2|	MT_H37RV_GB_ORF	CDS	563564	564931	.	+	0	gene_id "Rv0473"; transcript_id "Rv0473.1";
gi|57116681|ref|NC_000962.2|	MT_H37RV_GB_ORF	start_codon	565021	565023	.	+	0	gene_id "Rv0474"; transcript_id "Rv0474.1";
gi|57116681|ref|NC_000962.2|	MT_H37RV_GB_ORF	stop_codon	565441	565443	.	+	0	gene_id "Rv0474"; transcript_id "Rv0474.1";
gi|57116681|ref|NC_000962.2|	MT_H37RV_GB_ORF	exon	565021	565443	.	+	.	gene_id "Rv0474"; transcript_id "Rv0474.1";
gi|57116681|ref|NC_000962.2|	MT_H37RV_GB_ORF	CDS	565021	565440	.	+	0	gene_id "Rv0474"; transcript_id "Rv0474.1";
gi|57116681|ref|NC_000962.2|	MT_H37RV_GB_ORF	start_codon	565797	565799	.	+	0	gene_id "Rv0475"; transcript_id "Rv0475.1";
gi|57116681|ref|NC_000962.2|	MT_H37RV_GB_ORF	stop_codon	566394	566396	.	+	0	gene_id "Rv0475"; transcript_id "Rv0475.1";
gi|57116681|ref|NC_000962.2|	MT_H37RV_GB_ORF	exon	565797	566396	.	+	.	gene_id "Rv0475"; transcript_id "Rv0475.1";
gi|57116681|ref|NC_000962.2|	MT_H37RV_GB_ORF	CDS	565797	566393	.	+	0	gene_id "Rv0475"; transcript_id "Rv0475.1";
gi|57116681|ref|NC_000962.2|	MT_H37RV_GB_ORF	start_codon	566508	566510	.	+	0	gene_id "Rv0476"; transcript_id "Rv0476.1";
gi|57116681|ref|NC_000962.2|	MT_H37RV_GB_ORF	stop_codon	566769	566771	.	+	0	gene_id "Rv0476"; transcript_id "Rv0476.1";
gi|57116681|ref|NC_000962.2|	MT_H37RV_GB_ORF	exon	566508	566771	.	+	.	gene_id "Rv0476"; transcript_id "Rv0476.1";
gi|57116681|ref|NC_000962.2|	MT_H37RV_GB_ORF	CDS	566508	566768	.	+	0	gene_id "Rv0476"; transcript_id "Rv0476.1";
gi|57116681|ref|NC_000962.2|	MT_H37RV_GB_ORF	start_codon	566776	566778	.	+	0	gene_id "Rv0477"; transcript_id "Rv0477.1";
gi|57116681|ref|NC_000962.2|	MT_H37RV_GB_ORF	stop_codon	567220	567222	.	+	0	gene_id "Rv0477"; transcript_id "Rv0477.1";
gi|57116681|ref|NC_000962.2|	MT_H37RV_GB_ORF	exon	566776	567222	.	+	.	gene_id "Rv0477"; transcript_id "Rv0477.1";
gi|57116681|ref|NC_000962.2|	MT_H37RV_GB_ORF	CDS	566776	567219	.	+	0	gene_id "Rv0477"; transcript_id "Rv0477.1";
gi|57116681|ref|NC_000962.2|	MT_H37RV_GB_ORF	start_codon	567222	567224	.	+	0	gene_id "Rv0478"; transcript_id "Rv0478.1";
gi|57116681|ref|NC_000962.2|	MT_H37RV_GB_ORF	stop_codon	567894	567896	.	+	0	gene_id "Rv0478"; transcript_id "Rv0478.1";
gi|57116681|ref|NC_000962.2|	MT_H37RV_GB_ORF	exon	567222	567896	.	+	.	gene_id "Rv0478"; transcript_id "Rv0478.1";
gi|57116681|ref|NC_000962.2|	MT_H37RV_GB_ORF	CDS	567222	567893	.	+	0	gene_id "Rv0478"; transcript_id "Rv0478.1";
gi|57116681|ref|NC_000962.2|	MT_H37RV_GB_ORF	start_codon	568965	568967	.	-	0	gene_id "Rv0479c"; transcript_id "Rv0479c.1";
gi|57116681|ref|NC_000962.2|	MT_H37RV_GB_ORF	stop_codon	567921	567923	.	-	0	gene_id "Rv0479c"; transcript_id "Rv0479c.1";
gi|57116681|ref|NC_000962.2|	MT_H37RV_GB_ORF	exon	567921	568967	.	-	.	gene_id "Rv0479c"; transcript_id "Rv0479c.1";
gi|57116681|ref|NC_000962.2|	MT_H37RV_GB_ORF	CDS	567924	568967	.	-	0	gene_id "Rv0479c"; transcript_id "Rv0479c.1";
gi|57116681|ref|NC_000962.2|	MT_H37RV_GB_ORF	start_codon	569804	569806	.	-	0	gene_id "Rv0480c"; transcript_id "Rv0480c.1";
gi|57116681|ref|NC_000962.2|	MT_H37RV_GB_ORF	stop_codon	568964	568966	.	-	0	gene_id "Rv0480c"; transcript_id "Rv0480c.1";
gi|57116681|ref|NC_000962.2|	MT_H37RV_GB_ORF	exon	568964	569806	.	-	.	gene_id "Rv0480c"; transcript_id "Rv0480c.1";
gi|57116681|ref|NC_000962.2|	MT_H37RV_GB_ORF	CDS	568967	569806	.	-	0	gene_id "Rv0480c"; transcript_id "Rv0480c.1";
gi|57116681|ref|NC_000962.2|	MT_H37RV_GB_ORF	start_codon	570510	570512	.	-	0	gene_id "Rv0481c"; transcript_id "Rv0481c.1";
gi|57116681|ref|NC_000962.2|	MT_H37RV_GB_ORF	stop_codon	569988	569990	.	-	0	gene_id "Rv0481c"; transcript_id "Rv0481c.1";
gi|57116681|ref|NC_000962.2|	MT_H37RV_GB_ORF	exon	569988	570512	.	-	.	gene_id "Rv0481c"; transcript_id "Rv0481c.1";
gi|57116681|ref|NC_000962.2|	MT_H37RV_GB_ORF	CDS	569991	570512	.	-	0	gene_id "Rv0481c"; transcript_id "Rv0481c.1";
gi|57116681|ref|NC_000962.2|	MT_H37RV_GB_ORF	start_codon	570539	570541	.	+	0	gene_id "Rv0482"; transcript_id "Rv0482.1";
gi|57116681|ref|NC_000962.2|	MT_H37RV_GB_ORF	stop_codon	571646	571648	.	+	0	gene_id "Rv0482"; transcript_id "Rv0482.1";
gi|57116681|ref|NC_000962.2|	MT_H37RV_GB_ORF	exon	570539	571648	.	+	.	gene_id "Rv0482"; transcript_id "Rv0482.1";
gi|57116681|ref|NC_000962.2|	MT_H37RV_GB_ORF	CDS	570539	571645	.	+	0	gene_id "Rv0482"; transcript_id "Rv0482.1";
gi|57116681|ref|NC_000962.2|	MT_H37RV_GB_ORF	start_codon	571710	571712	.	+	0	gene_id "Rv0483"; transcript_id "Rv0483.1";
gi|57116681|ref|NC_000962.2|	MT_H37RV_GB_ORF	stop_codon	573063	573065	.	+	0	gene_id "Rv0483"; transcript_id "Rv0483.1";
gi|57116681|ref|NC_000962.2|	MT_H37RV_GB_ORF	exon	571710	573065	.	+	.	gene_id "Rv0483"; transcript_id "Rv0483.1";
gi|57116681|ref|NC_000962.2|	MT_H37RV_GB_ORF	CDS	571710	573062	.	+	0	gene_id "Rv0483"; transcript_id "Rv0483.1";
gi|57116681|ref|NC_000962.2|	MT_H37RV_GB_ORF	start_codon	573799	573801	.	-	0	gene_id "Rv0484c"; transcript_id "Rv0484c.1";
gi|57116681|ref|NC_000962.2|	MT_H37RV_GB_ORF	stop_codon	573046	573048	.	-	0	gene_id "Rv0484c"; transcript_id "Rv0484c.1";
gi|57116681|ref|NC_000962.2|	MT_H37RV_GB_ORF	exon	573046	573801	.	-	.	gene_id "Rv0484c"; transcript_id "Rv0484c.1";
gi|57116681|ref|NC_000962.2|	MT_H37RV_GB_ORF	CDS	573049	573801	.	-	0	gene_id "Rv0484c"; transcript_id "Rv0484c.1";
gi|57116681|ref|NC_000962.2|	MT_H37RV_GB_ORF	start_codon	573984	573986	.	+	0	gene_id "Rv0485"; transcript_id "Rv0485.1";
gi|57116681|ref|NC_000962.2|	MT_H37RV_GB_ORF	stop_codon	575298	575300	.	+	0	gene_id "Rv0485"; transcript_id "Rv0485.1";
gi|57116681|ref|NC_000962.2|	MT_H37RV_GB_ORF	exon	573984	575300	.	+	.	gene_id "Rv0485"; transcript_id "Rv0485.1";
gi|57116681|ref|NC_000962.2|	MT_H37RV_GB_ORF	CDS	573984	575297	.	+	0	gene_id "Rv0485"; transcript_id "Rv0485.1";
gi|57116681|ref|NC_000962.2|	MT_H37RV_GB_ORF	start_codon	575348	575350	.	+	0	gene_id "Rv0486"; transcript_id "Rv0486.1";
gi|57116681|ref|NC_000962.2|	MT_H37RV_GB_ORF	stop_codon	576788	576790	.	+	0	gene_id "Rv0486"; transcript_id "Rv0486.1";
gi|57116681|ref|NC_000962.2|	MT_H37RV_GB_ORF	exon	575348	576790	.	+	.	gene_id "Rv0486"; transcript_id "Rv0486.1";
gi|57116681|ref|NC_000962.2|	MT_H37RV_GB_ORF	CDS	575348	576787	.	+	0	gene_id "Rv0486"; transcript_id "Rv0486.1";
gi|57116681|ref|NC_000962.2|	MT_H37RV_GB_ORF	start_codon	576787	576789	.	+	0	gene_id "Rv0487"; transcript_id "Rv0487.1";
gi|57116681|ref|NC_000962.2|	MT_H37RV_GB_ORF	stop_codon	577336	577338	.	+	0	gene_id "Rv0487"; transcript_id "Rv0487.1";
gi|57116681|ref|NC_000962.2|	MT_H37RV_GB_ORF	exon	576787	577338	.	+	.	gene_id "Rv0487"; transcript_id "Rv0487.1";
gi|57116681|ref|NC_000962.2|	MT_H37RV_GB_ORF	CDS	576787	577335	.	+	0	gene_id "Rv0487"; transcript_id "Rv0487.1";
gi|57116681|ref|NC_000962.2|	MT_H37RV_GB_ORF	start_codon	577664	577666	.	+	0	gene_id "Rv0488"; transcript_id "Rv0488.1";
gi|57116681|ref|NC_000962.2|	MT_H37RV_GB_ORF	stop_codon	578267	578269	.	+	0	gene_id "Rv0488"; transcript_id "Rv0488.1";
gi|57116681|ref|NC_000962.2|	MT_H37RV_GB_ORF	exon	577664	578269	.	+	.	gene_id "Rv0488"; transcript_id "Rv0488.1";
gi|57116681|ref|NC_000962.2|	MT_H37RV_GB_ORF	CDS	577664	578266	.	+	0	gene_id "Rv0488"; transcript_id "Rv0488.1";
gi|57116681|ref|NC_000962.2|	MT_H37RV_GB_ORF	start_codon	578426	578428	.	+	0	gene_id "Rv0489"; transcript_id "Rv0489.1";
gi|57116681|ref|NC_000962.2|	MT_H37RV_GB_ORF	stop_codon	579173	579175	.	+	0	gene_id "Rv0489"; transcript_id "Rv0489.1";
gi|57116681|ref|NC_000962.2|	MT_H37RV_GB_ORF	exon	578426	579175	.	+	.	gene_id "Rv0489"; transcript_id "Rv0489.1";
gi|57116681|ref|NC_000962.2|	MT_H37RV_GB_ORF	CDS	578426	579172	.	+	0	gene_id "Rv0489"; transcript_id "Rv0489.1";
gi|57116681|ref|NC_000962.2|	MT_H37RV_GB_ORF	start_codon	579349	579351	.	+	0	gene_id "Rv0490"; transcript_id "Rv0490.1";
gi|57116681|ref|NC_000962.2|	MT_H37RV_GB_ORF	stop_codon	580579	580581	.	+	0	gene_id "Rv0490"; transcript_id "Rv0490.1";
gi|57116681|ref|NC_000962.2|	MT_H37RV_GB_ORF	exon	579349	580581	.	+	.	gene_id "Rv0490"; transcript_id "Rv0490.1";
gi|57116681|ref|NC_000962.2|	MT_H37RV_GB_ORF	CDS	579349	580578	.	+	0	gene_id "Rv0490"; transcript_id "Rv0490.1";
gi|57116681|ref|NC_000962.2|	MT_H37RV_GB_ORF	start_codon	580809	580811	.	+	0	gene_id "Rv0491"; transcript_id "Rv0491.1";
gi|57116681|ref|NC_000962.2|	MT_H37RV_GB_ORF	stop_codon	581490	581492	.	+	0	gene_id "Rv0491"; transcript_id "Rv0491.1";
gi|57116681|ref|NC_000962.2|	MT_H37RV_GB_ORF	exon	580809	581492	.	+	.	gene_id "Rv0491"; transcript_id "Rv0491.1";
gi|57116681|ref|NC_000962.2|	MT_H37RV_GB_ORF	CDS	580809	581489	.	+	0	gene_id "Rv0491"; transcript_id "Rv0491.1";
gi|57116681|ref|NC_000962.2|	MT_H37RV_GB_ORF	start_codon	583702	583704	.	-	0	gene_id "Rv0492A"; transcript_id "Rv0492A.1";
gi|57116681|ref|NC_000962.2|	MT_H37RV_GB_ORF	stop_codon	583375	583377	.	-	0	gene_id "Rv0492A"; transcript_id "Rv0492A.1";
gi|57116681|ref|NC_000962.2|	MT_H37RV_GB_ORF	exon	583375	583704	.	-	.	gene_id "Rv0492A"; transcript_id "Rv0492A.1";
gi|57116681|ref|NC_000962.2|	MT_H37RV_GB_ORF	CDS	583378	583704	.	-	0	gene_id "Rv0492A"; transcript_id "Rv0492A.1";
gi|57116681|ref|NC_000962.2|	MT_H37RV_GB_ORF	start_codon	583376	583378	.	-	0	gene_id "Rv0492c"; transcript_id "Rv0492c.1";
gi|57116681|ref|NC_000962.2|	MT_H37RV_GB_ORF	stop_codon	581489	581491	.	-	0	gene_id "Rv0492c"; transcript_id "Rv0492c.1";
gi|57116681|ref|NC_000962.2|	MT_H37RV_GB_ORF	exon	581489	583378	.	-	.	gene_id "Rv0492c"; transcript_id "Rv0492c.1";
gi|57116681|ref|NC_000962.2|	MT_H37RV_GB_ORF	CDS	581492	583378	.	-	0	gene_id "Rv0492c"; transcript_id "Rv0492c.1";
gi|57116681|ref|NC_000962.2|	MT_H37RV_GB_ORF	start_codon	584688	584690	.	-	0	gene_id "Rv0493c"; transcript_id "Rv0493c.1";
gi|57116681|ref|NC_000962.2|	MT_H37RV_GB_ORF	stop_codon	583701	583703	.	-	0	gene_id "Rv0493c"; transcript_id "Rv0493c.1";
gi|57116681|ref|NC_000962.2|	MT_H37RV_GB_ORF	exon	583701	584690	.	-	.	gene_id "Rv0493c"; transcript_id "Rv0493c.1";
gi|57116681|ref|NC_000962.2|	MT_H37RV_GB_ORF	CDS	583704	584690	.	-	0	gene_id "Rv0493c"; transcript_id "Rv0493c.1";
[truncated: 13,964 more rows]
