# Supplementary material for: Diversity of Mycobacterium tuberculosis across Evolutionary Scales
Source: PLoS Pathog. 2015 Nov 12;11(11):e1005257. doi: 10.1371/journal.ppat.1005257 (PMC4642946; doi:10.1371/journal.ppat.1005257)
Supplement: S3 File — We used the following annotation categories to classify M.tb genes: computationally predicted Clusters of Orthologous Groups (COG) (n = 21 categories) [40]; essential and nonessential genes for growth in vitro as determined by transposon site hybridization (TraSH) mutagenesis [107]; genes essential for growth in a murine model of TB [108]; "targets of independent mutation" associated with drug resistance [44]; and the M.tb-specific, manually curated functional annotation lists from TubercuList (n = 7) [39]. COG annotations for the H37Rv genome were obtained from the TB database (tbdb.org) [105], as were the TraSH “in vitro essential”, “in vivo essential”, and “nonessential” gene annotations. TubercuList functional annotations were obtained from tuberculist.epfl.ch and reflect the most up-to-date annotations when the database was accessed (12/01/2013). We did not include the TubercuList categories “PE/PPE”, “stable RNA”, and “unknown” in our analyses. (TXT) [file ppat.1005257.s012.txt]

Tuberculist_vir	virulence, detoxification, adaptation	Rv0024 Rv0064A Rv0065 Rv0126 Rv0127 Rv0134 Rv0167 Rv0168 Rv0169 Rv0170 Rv0171 Rv0172 Rv0174 Rv0186A Rv0239 Rv0240 Rv0251c Rv0262c Rv0277c Rv0277A Rv0300 Rv0301 Rv0350 Rv0351 Rv0352 Rv0353 Rv0384c Rv0432 Rv0440 Rv0456A Rv0456B Rv0549c Rv0550c Rv0554 Rv0563 Rv0581 Rv0582 Rv0587 Rv0588 Rv0589 Rv0590 Rv0590A Rv0591 Rv0592 Rv0594 Rv0595c Rv0596c Rv0598c Rv0599c Rv0608 Rv0609 Rv0616A Rv0617 Rv0623 Rv06…
Tuberculist_lip	lipid metabolism	Rv0033 Rv0035 Rv0045c Rv0088 Rv0098 Rv0099 Rv0101 Rv0119 Rv0129c Rv0131c Rv0145 Rv0146 Rv0154c Rv0166 Rv0214 Rv0215c Rv0221 Rv0222 Rv0230c Rv0231 Rv0242c Rv0243 Rv0244c Rv0270 Rv0271c Rv0281 Rv0400c Rv0404 Rv0405 Rv0436c Rv0437c Rv0447c Rv0456c Rv0468 Rv0469 Rv0470c Rv0503c Rv0533c Rv0551c Rv0557 Rv0564c Rv0632c Rv0642c Rv0643c Rv0644c Rv0645c Rv0649 Rv0672 Rv0673 Rv0675 Rv0726c Rv0731c Rv0752c R…
Tuberculist_info	information pathways	Rv0001 Rv0002 Rv0003 Rv0005 Rv0006 Rv0009 Rv0041 Rv0053 Rv0054 Rv0055 Rv0056 Rv0058 Rv0071 Rv0105c Rv0120c Rv0182c Rv0233 Rv0413 Rv0427c Rv0429c Rv0444c Rv0445c Rv0516c Rv0570 Rv0629c Rv0630c Rv0631c Rv0634B Rv0639 Rv0640 Rv0641 Rv0651 Rv0652 Rv0667 Rv0668 Rv0670 Rv0682 Rv0683 Rv0684 Rv0685 Rv0700 Rv0701 Rv0702 Rv0703 Rv0704 Rv0705 Rv0706 Rv0707 Rv0708 Rv0709 Rv0710 Rv0714 Rv0715 Rv0716 Rv0717 Rv…
Tuberculist_cell	cell wall and cell processes	Rv0007 Rv0008c Rv0010c Rv0011c Rv0012 Rv0016c Rv0017c Rv0037c Rv0039c Rv0040c Rv0048c Rv0050 Rv0051 Rv0064 Rv0072 Rv0073 Rv0076c Rv0090 Rv0092 Rv0093c Rv0102 Rv0103c Rv0107c Rv0110 Rv0112 Rv0113 Rv0114 Rv0115 Rv0116c Rv0128 Rv0143c Rv0173 Rv0175 Rv0176 Rv0178 Rv0179c Rv0180c Rv0188 Rv0191 Rv0192A Rv0194 Rv0199 Rv0200 Rv0202c Rv0203 Rv0204c Rv0205 Rv0206c Rv0218 Rv0219 Rv0225 Rv0226c Rv0227c Rv022…
Tuberculist_inter	intermediary metabolism and respiration	Rv0013 Rv0032 Rv0044c Rv0046c Rv0062 Rv0063 Rv0066c Rv0068 Rv0069c Rv0070c Rv0075 Rv0077c Rv0082 Rv0083 Rv0084 Rv0085 Rv0086 Rv0087 Rv0089 Rv0091 Rv0097 Rv0111 Rv0118c Rv0125 Rv0130 Rv0132c Rv0133 Rv0136 Rv0137c Rv0139 Rv0147 Rv0148 Rv0149 Rv0155 Rv0156 Rv0157 Rv0161 Rv0162c Rv0183 Rv0186 Rv0187 Rv0189c Rv0197 Rv0198c Rv0208c Rv0211 Rv0213c Rv0216 Rv0217c Rv0220 Rv0223c Rv0224c Rv0228 Rv0234c Rv0…
Tuberculist_reg	regulatory proteins	Rv0014c Rv0015c Rv0018c Rv0019c Rv0020c Rv0022c Rv0023 Rv0042c Rv0043c Rv0067c Rv0078 Rv0081 Rv0117 Rv0135c Rv0144 Rv0153c Rv0158 Rv0165c Rv0195 Rv0196 Rv0212c Rv0232 Rv0238 Rv0260c Rv0273c Rv0275c Rv0302 Rv0324 Rv0328 Rv0339c Rv0348 Rv0377 Rv0386 Rv0410c Rv0452 Rv0465c Rv0472c Rv0474 Rv0485 Rv0490 Rv0491 Rv0494 Rv0576 Rv0586 Rv0600c Rv0601c Rv0602c Rv0653c Rv0681 Rv0691c Rv0737 Rv0744c Rv0757 Rv…
Tuberculist_conshypo	conserved hypotheticals	Rv0004 Rv0021c Rv0025 Rv0026 Rv0027 Rv0028 Rv0029 Rv0030 Rv0034 Rv0036c Rv0038 Rv0047c Rv0049 Rv0052 Rv0057 Rv0059 Rv0060 Rv0061 Rv0074 Rv0078A Rv0078B Rv0079 Rv0080 Rv0100 Rv0104 Rv0106 Rv0108c Rv0121c Rv0122 Rv0123 Rv0138 Rv0140 Rv0141c Rv0142 Rv0150c Rv0157A Rv0163 Rv0164 Rv0177 Rv0181c Rv0184 Rv0185 Rv0190 Rv0192 Rv0193c Rv0201c Rv0207c Rv0209 Rv0210 Rv0250c Rv0257 Rv0258c Rv0259c Rv0263c Rv0…
TIM	targets of independent mutation	Rv0278c Rv2043c Rv0050 Rv2436 Rv3021c Rv2048c Rv0658c Rv0109 Rv3795 Rv0280 Rv0747 Rv3478 Rv0064 Rv2741 Rv2650c Rv2024c Rv3919c Rv2155c Rv0006 Rv0388c Rv3854c Rv2853 Rv2082 Rv2931 Rv3093c Rv1908c Rv3343c Rv3345c Rv3245c Rv1319c Rv3347c Rv0532 Rv1446c Rv3711c Rv3446c Rv0682 Rv1180 Rv3507 Rv0668 Rv0746 Rv2896c Rv0279c Rv0218 Rv0667
TraSH_invitro	TraSH invitro essential	Rv0001 Rv0005 Rv0014c Rv0015c Rv0041 Rv0058 Rv0060 Rv0085 Rv0086 Rv0102 Rv0112 Rv0118c Rv0127 Rv0189c Rv0205 Rv0208c Rv0224c Rv0226c Rv0227c Rv0228 Rv0236c Rv0282 Rv0283 Rv0284 Rv0285 Rv0286 Rv0289 Rv0290 Rv0291 Rv0292 Rv0311 Rv0312 Rv0334 Rv0335c Rv0337c Rv0338c Rv0347 Rv0350 Rv0351 Rv0352 Rv0357c Rv0372c Rv0383c Rv0384c Rv0399c Rv0400c Rv0404 Rv0410c Rv0411c Rv0412c Rv0415 Rv0416 Rv0417 Rv0422c…
TraSH_invivo	TraSH invivo essential	Rv0098 Rv0099 Rv0100 Rv0101 Rv0169 Rv0170 Rv0171 Rv0173 Rv0175 Rv0176 Rv0199 Rv0204c Rv0216 Rv0218 Rv0249c Rv0326 Rv0414c Rv0427c Rv0470c Rv0490 Rv0566c Rv0636 Rv0643c Rv0655 Rv0670 Rv0687 Rv0950c Rv1013 Rv1016c Rv1021 Rv1028c Rv1092c Rv1099c Rv1109c Rv1111c Rv1128c Rv1144 Rv1183 Rv1184c Rv1185c Rv1192 Rv1204c Rv1211 Rv1224 Rv1235 Rv1236 Rv1237 Rv1238 Rv1244 Rv1272c Rv1284 Rv1304 Rv1323 Rv1332 Rv…
TraSH_nonessential	TraSH nonessential	Rv0003 Rv0004 Rv0008c Rv0009 Rv0010c Rv0011c Rv0012 Rv0016c Rv0017c Rv0018c Rv0019c Rv0020c Rv0021c Rv0022c Rv0023 Rv0024 Rv0025 Rv0026 Rv0027 Rv0029 Rv0030 Rv0031 Rv0032 Rv0033 Rv0034 Rv0035 Rv0036c Rv0037c Rv0038 Rv0039c Rv0040c Rv0043c Rv0044c Rv0045c Rv0046c Rv0047c Rv0048c Rv0049 Rv0050 Rv0051 Rv0052 Rv0059 Rv0061 Rv0062 Rv0063 Rv0064 Rv0065 Rv0066c Rv0068 Rv0069c Rv0070c Rv0071 Rv0072 Rv007…
COG:A	RNA processing and modification	Rv2511
COG:C	Energy production and conversion	Rv2298 Rv2922A Rv1937 Rv0213c Rv1936 Rv0761c Rv2193 Rv2713 Rv2196 Rv2194 Rv2195 Rv1854c Rv0373c Rv0816c Rv3107c Rv2900c Rv1524 Rv3079c Rv0147 Rv1912c Rv0149 Rv0306 Rv3914 Rv3628 Rv1526c Rv1131 Rv2878c Rv3028c Rv0843 Rv1621c Rv1677 Rv2495c Rv0084 Rv3359 Rv1734c Rv0085 Rv2215 Rv3463 Rv0247c Rv3503c Rv1726 Rv2893 Rv1240 Rv3141 Rv3192 Rv3537 Rv3339c Rv3368c Rv0234c Rv0338c Rv0763c Rv3719 Rv0694 Rv085…
COG:D	Cell cycle control, cell division, chromosome partitioning	Rv2866 Rv2145c Rv2865 Rv2922c Rv3069 Rv3888c Rv2787 Rv1247c Rv2830c Rv3181c Rv0596c Rv0268c Rv3876 Rv3213c Rv3357 Rv3385c Rv3070 Rv3407 Rv1229c Rv3282 Rv0530 Rv1024 Rv3625c Rv1708 Rv3641c Rv0626 Rv2927c Rv1246c
COG:E	Amino acid transport and metabolism	Rv2476c Rv2538c Rv1280c Rv2323c Rv2773c Rv2294 Rv2089c Rv3772 Rv0069c Rv3534c Rv1979c Rv1017c Rv2995c Rv1859 Rv3756c Rv3106 Rv3341 Rv1850 Rv2439c Rv2566 Rv3568c Rv1658 Rv1659 Rv2585c Rv1652 Rv1654 Rv1655 Rv1656 Rv3025c Rv1336 Rv1333 Rv1285 Rv0546c Rv2690c Rv0848 Rv2122c Rv3227 Rv3722c Rv3432c Rv1530 Rv1001 Rv2409c Rv3664c Rv0114 Rv2124c Rv3778c Rv1282c Rv0697 Rv2210c Rv0800 Rv2321c Rv2987c Rv1005…
COG:F	Nucleotide transport and metabolism	Rv1262c Rv3210c Rv2754c Rv3315c Rv0233 Rv1341 Rv3396c Rv0759c Rv1593c Rv2964 Rv3624c Rv1017c Rv3048c Rv3309c Rv1843c Rv1712 Rv3454 Rv0321 Rv0733 Rv2139 Rv3313c Rv3314c Rv0772 Rv3051c Rv0787A Rv0777 Rv1379 Rv3752c Rv1699 Rv2293c Rv3411c Rv2883c Rv3275c Rv3307 Rv2344c Rv0389 Rv1981c Rv3410c Rv0828c Rv3276c Rv0788 Rv0496 Rv3247c Rv3393 Rv1026 Rv2613c Rv0808 Rv0382c Rv3114 Rv0535 Rv3052c Rv0803 Rv047…
COG:G	Carbohydrate transport and metabolism	Rv2228c Rv0062 Rv1122 Rv2041c Rv0139 Rv3433c Rv1408 Rv1524 Rv0946c Rv1236 Rv1237 Rv0127 Rv1235 Rv1526c Rv1449c Rv1238 Rv3783 Rv2613c Rv0759c Rv3255c Rv3781 Rv1436 Rv1998c Rv0536 Rv1844c Rv0729 Rv1438 Rv3837c Rv3068c Rv0112 Rv0113 Rv1127c Rv2047c Rv3490 Rv2436 Rv2958c Rv2038c Rv0365c Rv0525 Rv3257c Rv3784 Rv0754 Rv1446c Rv1326c Rv1213 Rv2039c Rv3137 Rv3401 Rv3332 Rv0853c Rv1868 Rv1023 Rv0363c Rv20…
COG:H	Coenzyme transport and metabolism	Rv2763c Rv2847c Rv3806c Rv0438c Rv0032 Rv3248c Rv2072c Rv0422c Rv0260c Rv2207 Rv3109 Rv2604c Rv2208 Rv1409 Rv2677c Rv0994 Rv1391 Rv1392 Rv3379c Rv2421c Rv1335 Rv1609 Rv0414c Rv2949c Rv1937 Rv2217 Rv2965c Rv2218 Rv3116 Rv3112 Rv2388c Rv3279c Rv0255c Rv3206c Rv3609c Rv2210c Rv0868c Rv2070c Rv3329 Rv1005c Rv1589 Rv1631 Rv0524 Rv2225 Rv3383c Rv3254 Rv2977c Rv0989c Rv2606c Rv1355c Rv0212c Rv1596 Rv159…
COG:I	Lipid transport and metabolism	Rv1427c Rv1086 Rv3560c Rv0130 Rv0231 Rv0035 Rv2001 Rv0033 Rv2502c Rv1483 Rv1323 Rv1865c Rv1484 Rv1925 Rv1400c Rv0914c Rv0971c Rv2948c Rv3774 Rv0927c Rv0244c Rv1715 Rv1714 Rv0131c Rv2002 Rv3562 Rv1882c Rv0635 Rv1141c Rv0636 Rv0308 Rv0751c Rv2857c Rv0148 Rv3485c Rv1013 Rv0303 Rv1011 Rv3546 Rv3379c Rv3089 Rv0439c Rv3274c Rv2503c Rv1136 Rv2073c Rv2881c Rv0456c Rv2187 Rv2612c Rv2182c Rv3559c Rv3513c R…
COG:J	Translation, ribosomal structure and biogenesis	Rv2130c Rv3923c Rv1347c Rv2555c Rv3009c Rv3105c Rv1007c Rv2008c Rv0634B Rv3907c Rv3462c Rv3456c Rv2733c Rv3241c Rv3598c Rv1253 Rv1650 Rv1010 Rv2681 Rv2629 Rv0041 Rv1644 Rv3264c Rv2838c Rv0723 Rv0722 Rv0721 Rv0720 Rv1642 Rv1641 Rv1711 Rv3114 Rv3455c Rv0683 Rv0684 Rv0685 Rv1649 Rv1536 Rv1246c Rv2057c Rv2866 Rv2845c Rv0053 Rv3460c Rv2448c Rv0056 Rv1630 Rv3678c Rv3580c Rv3459c Rv2861c Rv1988 Rv0995 R…
COG:K	Transcription	Rv1255c Rv2595 Rv0238 Rv2744c Rv0232 Rv1773c Rv0042c Rv3405c Rv0465c Rv0653c Rv0735 Rv0736 Rv0737 Rv0260c Rv1963c Rv0792c Rv2034 Rv1719 Rv0038 Rv0014c Rv1685c Rv0144 Rv3488 Rv0165c Rv0639 Rv1390 Rv0302 Rv3911 Rv1219c Rv0182c Rv2618 Rv1674c Rv2533c Rv3249c Rv2095c Rv3575c Rv3060c Rv3788 Rv0681 Rv3722c Rv2160A Rv2358 Rv1534 Rv3167c Rv0015c Rv2101 Rv1253 Rv2925c Rv0377 Rv1221 Rv0117 Rv3557c Rv1657 R…
COG:L	Replication, recombination and repair	Rv1321 Rv2228c Rv2886c Rv3394c Rv1199c Rv3636 Rv3637 Rv2343c Rv3908 Rv2593c Rv2191 Rv3638 Rv3731 Rv2979c Rv0938 Rv3733c Rv3191c Rv3186 Rv0142 Rv3184 Rv2119 Rv2415c Rv2817c Rv1253 Rv3644c Rv1179c Rv1370c Rv1259 Rv2924c Rv1578c Rv2578c Rv3381c Rv0629c Rv3349c Rv1000c Rv2791c Rv3056 Rv0920c Rv2978c Rv3115 Rv2819c Rv2814c Rv0921 Rv0922 Rv3827c Rv1537 Rv3062 Rv1008 Rv0606 Rv2168c Rv2101 Rv1107c Rv2105…
COG:M	Cell wall/membrane/envelope biogenesis	Rv2434c Rv0470c Rv2163c Rv3631 Rv0139 Rv0838 Rv3423c Rv3402c Rv0643c Rv1520 Rv0950c Rv3915 Rv0642c Rv1338 Rv1566c Rv2262c Rv1514c Rv3264c Rv2957 Rv3781 Rv3783 Rv0536 Rv0539 Rv2891 Rv1244 Rv1539 Rv3717 Rv0112 Rv2869c Rv3712 Rv0050 Rv2047c Rv0696 Rv2261c Rv3436c Rv2721c Rv1230c Rv0322 Rv2610c Rv0917 Rv1500 Rv0993 Rv2188c Rv3784 Rv3330 Rv1516c Rv1868 Rv3266c Rv2611c Rv3809c Rv1022 Rv1217c Rv0334 Rv3…
COG:N	Cell motility	Rv3343c Rv3533c Rv0990c Rv0355c Rv1753c Rv3350c Rv1548c Rv1918c Rv2435c Rv0305c Rv3347c
COG:O	Posttranslational modification, protein turnover, chaperones	Rv1084 Rv1324 Rv0198c Rv3868 Rv0282 Rv1487 Rv1488 Rv3100c Rv0816c Rv1216c Rv1456c Rv1852 Rv3418c Rv1851 Rv0125 Rv3914 Rv2428 Rv3913 Rv2582 Rv2878c Rv1932 Rv1621c Rv0372c Rv0724 Rv2461c Rv3238c Rv3198A Rv2918c Rv2109c Rv3884c Rv2437 Rv2115c Rv3417c Rv1470 Rv2221c Rv0527 Rv3596c Rv0529 Rv0528 Rv3421c Rv0440 Rv2874 Rv2373c Rv2877c Rv1796 Rv3138 Rv0352 Rv0350 Rv0351 Rv0291 Rv2031c Rv3673c Rv3419c Rv1…
COG:P	Inorganic ion transport and metabolism	Rv2291 Rv3200c Rv1992c Rv3065 Rv1737c Rv1909c Rv2895c Rv1858 Rv1859 Rv0936 Rv0425c Rv0934 Rv0935 Rv0933 Rv0930 Rv2684 Rv2685 Rv0143c Rv1674c Rv1908c Rv0929 Rv0928 Rv3742c Rv3117 Rv3116 Rv2359 Rv2400c Rv0799c Rv3301c Rv2691 Rv2692 Rv1348 Rv1739c Rv2398c Rv3206c Rv1282c Rv1876 Rv3299c Rv0932c Rv3044 Rv0324 Rv3665c Rv3041c Rv1030 Rv1031 Rv0103c Rv0267 Rv1283c Rv3741c Rv2723 Rv3237c Rv2643 Rv1393c Rv…
COG:Q	Secondary metabolites biosynthesis, transport and catabolism	Rv0136 Rv1527c Rv1427c Rv2928 Rv2590 Rv0035 Rv3545c Rv0033 Rv3633 Rv1483 Rv1865c Rv1750c Rv0830 Rv1394c Rv3559c Rv2948c Rv0839 Rv0927c Rv1665 Rv0939 Rv3342 Rv3787c Rv3499c Rv1882c Rv3057c Rv0146 Rv0145 Rv1206 Rv2675c Rv2857c Rv0148 Rv3485c Rv1013 Rv0303 Rv1529 Rv3089 Rv3685c Rv0439c Rv2384 Rv1333 Rv2073c Rv3535c Rv3059 Rv0766c Rv2048c Rv2952 Rv2286c Rv3513c Rv3498c Rv2242 Rv1432 Rv2915c Rv2950c R…
COG:R	General function prediction only	Rv1577c Rv0759c Rv1865c Rv0465c Rv2364c Rv3559c Rv0549c Rv0927c Rv2300c Rv3106 Rv3306c Rv1525 Rv1523 Rv0229c Rv0301 Rv0303 Rv1939 Rv1938 Rv2952 Rv3782 Rv2216 Rv3197 Rv3591c Rv2926c Rv3384c Rv1986 Rv0627 Rv3553 Rv2509 Rv1505c Rv0595c Rv0769 Rv1637c Rv2651c Rv0906 Rv0853c Rv3338 Rv0370c Rv1576c Rv1021 Rv1183 Rv2002 Rv2006 Rv1746 Rv1668c Rv3054c Rv3777 Rv1205 Rv2510c Rv3141 Rv3670 Rv2307c Rv1895 Rv3…
COG:S	Function unknown	Rv0323c Rv2227 Rv2204c Rv1082 Rv2372c Rv2616 Rv3486 Rv1927 Rv3066 Rv3735 Rv3737 Rv2803 Rv2313c Rv3905c Rv1717 Rv0540 Rv3603c Rv0937c Rv2560 Rv2567 Rv2566 Rv0978c Rv0014c Rv3703c Rv0309 Rv1401 Rv3361c Rv2826c Rv0887c Rv2429 Rv1635c Rv1645c Rv0464c Rv2759c Rv3701c Rv2953 Rv3358 Rv0836c Rv2230c Rv3403c Rv1433 Rv0433 Rv3789 Rv3195 Rv2825c Rv1531 Rv0608 Rv0609 Rv2102 Rv2734 Rv0051 Rv2149c Rv2630 Rv301…
COG:T	Signal transduction mechanisms	Rv2434c Rv3063 Rv1675c Rv3365c Rv2884 Rv3239c Rv1900c Rv2565 Rv0902c Rv0014c Rv2744c Rv1276c Rv1365c Rv2623 Rv1318c Rv3194c Rv3764c Rv0845 Rv1647 Rv2212 Rv0015c Rv0153c Rv2435c Rv1636 Rv0600c Rv2638 Rv2319c Rv0386 Rv1904 Rv1028c Rv2583c Rv2221c Rv1429 Rv3124 Rv0020c Rv0998 Rv0758 Rv1266c Rv1359 Rv1358 Rv2720 Rv2643 Rv0104 Rv3645 Rv0260c Rv0931c Rv2088 Rv1996 Rv2234 Rv3287c Rv1453 Rv1746 Rv1267c R…
COG:U	Intracellular trafficking, secretion, and vesicular transport	Rv2921c Rv2916c Rv2460c Rv2588c Rv2461c Rv2903c Rv2896c Rv0724 Rv1821 Rv3921c Rv3659c Rv1487 Rv3240c Rv2813 Rv1539
COG:V	Defense mechanisms	Rv1348 Rv1349 Rv3775 Rv2636 Rv2959c Rv1458c Rv3593 Rv1218c Rv1922 Rv1923 Rv3000 Rv1730c Rv2564 Rv1687c Rv2836c Rv2068c Rv0399c Rv2938 Rv2463 Rv1273c Rv2936 Rv2761c Rv0907 Rv2756c Rv1497 Rv0986 Rv2528c Rv2257c Rv1620c Rv1723 Rv0073 Rv1272c Rv2688c Rv0987 Rv1747 Rv1367c Rv0194 Rv1686c Rv2469c
